# Supplementary material for: Set-up and input dataset files of the Delft3d model for hydrodynamic modelling considering wind, waves, tides and currents through multidomain grids
Source: Data Brief. 2019 Dec 9;28:104921. doi: 10.1016/j.dib.2019.104921 (PMC6926121; doi:10.1016/j.dib.2019.104921)
Supplement: Multimedia component 1 [file mmc1.zip]

Archive with 33 entries (33 files):
- Multi_domain_2004_all_forces/2004.bcc
- Multi_domain_2004_all_forces/2004.bct
- Multi_domain_2004_all_forces/2004.bnd
- Multi_domain_2004_all_forces/2004.tem
- Multi_domain_2004_all_forces/2004.wnd
- Multi_domain_2004_all_forces/Chezy_5_60.dep
- Multi_domain_2004_all_forces/Chezy_5_60.rgh
- Multi_domain_2004_all_forces/config_flow2d3d.xml
- Multi_domain_2004_all_forces/flow_gui.out
- Multi_domain_2004_all_forces/guajira.ddb
- Multi_domain_2004_all_forces/guajira.url
- Multi_domain_2004_all_forces/Guajira_single.mdw
- Multi_domain_2004_all_forces/inside.dep
- Multi_domain_2004_all_forces/inside_Guajira_2004.enc
- Multi_domain_2004_all_forces/inside_Guajira_2004.grd
- Multi_domain_2004_all_forces/inside_Guajira_2004.mdf
- Multi_domain_2004_all_forces/outside.dep
- Multi_domain_2004_all_forces/outside_Guajira_2004.enc
- Multi_domain_2004_all_forces/outside_Guajira_2004.fil
- Multi_domain_2004_all_forces/outside_Guajira_2004.grd
- Multi_domain_2004_all_forces/outside_Guajira_2004.mdf
- Multi_domain_2004_all_forces/outside_puntos.obs
- Multi_domain_2004_all_forces/outside_swan.enc
- Multi_domain_2004_all_forces/outside_swan.grd
- Multi_domain_2004_all_forces/quickin.dia
- Multi_domain_2004_all_forces/rgh.pol
- Multi_domain_2004_all_forces/runid
- Multi_domain_2004_all_forces/runid.wav
- Multi_domain_2004_all_forces/swan.dep
- Multi_domain_2004_all_forces/TPAR.bnd
- Multi_domain_2004_all_forces/trid-outside_guajira_2004.def
- Multi_domain_2004_all_forces/wave_gui.out
- Multi_domain_2004_all_forces/windmill.obs
