# Supplementary material for: Set-up and input dataset files of the Delft3d model for hydrodynamic modelling considering wind, waves, tides and currents through multidomain grids
Source: Data Brief. 2019 Dec 9;28:104921. doi: 10.1016/j.dib.2019.104921 (PMC6926121; doi:10.1016/j.dib.2019.104921)
Supplement: Multimedia component 1 [file mmc1.zip › Multi_domain_2004_all_forces/2004.bcc]

table-name           'Boundary Section : 1'
contents             'Uniform   '
location             'norte               '
time-function        'non-equidistant'
reference-time       20040905
time-unit            'minutes'
interpolation        'linear'
parameter            'time                '  unit '[min]'
parameter            'Salinity             end A uniform'       unit '[ppt]'
parameter            'Salinity             end B uniform'       unit '[ppt]'
records-in-table     2
 0.0000000e+000  3.5730900e+001  3.5730900e+001
 4.3200000e+004  3.5730900e+001  3.5730900e+001
table-name           'Boundary Section : 1'
contents             'Uniform   '
location             'norte               '
time-function        'non-equidistant'
reference-time       20040905
time-unit            'minutes'
interpolation        'linear'
parameter            'time                '  unit '[min]'
parameter            'Temperature          end A uniform'       unit '[°C]'
parameter            'Temperature          end B uniform'       unit '[°C]'
records-in-table     2
 0.0000000e+000  2.8301000e+001  2.8301000e+001
 4.3200000e+004  2.8301000e+001  2.8301000e+001
table-name           'Boundary Section : 2'
contents             'Uniform   '
location             'este                '
time-function        'non-equidistant'
reference-time       20040905
time-unit            'minutes'
interpolation        'linear'
parameter            'time                '  unit '[min]'
parameter            'Salinity             end A uniform'       unit '[ppt]'
parameter            'Salinity             end B uniform'       unit '[ppt]'
records-in-table     2
 0.0000000e+000  3.5730900e+001  3.5730900e+001
 4.3200000e+004  3.5730900e+001  3.5730900e+001
table-name           'Boundary Section : 2'
contents             'Uniform   '
location             'este                '
time-function        'non-equidistant'
reference-time       20040905
time-unit            'minutes'
interpolation        'linear'
parameter            'time                '  unit '[min]'
parameter            'Temperature          end A uniform'       unit '[°C]'
parameter            'Temperature          end B uniform'       unit '[°C]'
records-in-table     2
 0.0000000e+000  2.8301000e+001  2.8301000e+001
 4.3200000e+004  2.8301000e+001  2.8301000e+001
table-name           'Boundary Section : 3'
contents             'Uniform   '
location             'sur                 '
time-function        'non-equidistant'
reference-time       20040905
time-unit            'minutes'
interpolation        'linear'
parameter            'time                '  unit '[min]'
parameter            'Salinity             end A uniform'       unit '[ppt]'
parameter            'Salinity             end B uniform'       unit '[ppt]'
records-in-table     2
 0.0000000e+000  3.5730900e+001  3.5730900e+001
 4.3200000e+004  3.5730900e+001  3.5730900e+001
table-name           'Boundary Section : 3'
contents             'Uniform   '
location             'sur                 '
time-function        'non-equidistant'
reference-time       20040905
time-unit            'minutes'
interpolation        'linear'
parameter            'time                '  unit '[min]'
parameter            'Temperature          end A uniform'       unit '[°C]'
parameter            'Temperature          end B uniform'       unit '[°C]'
records-in-table     2
 0.0000000e+000  2.8301000e+001  2.8301000e+001
 4.3200000e+004  2.8301000e+001  2.8301000e+001
table-name           'Boundary Section : 4'
contents             'Uniform   '
location             'oeste               '
time-function        'non-equidistant'
reference-time       20040905
time-unit            'minutes'
interpolation        'linear'
parameter            'time                '  unit '[min]'
parameter            'Salinity             end A uniform'       unit '[ppt]'
parameter            'Salinity             end B uniform'       unit '[ppt]'
records-in-table     2
 0.0000000e+000  3.5730900e+001  3.5730900e+001
 4.3200000e+004  3.5730900e+001  3.5730900e+001
table-name           'Boundary Section : 4'
contents             'Uniform   '
location             'oeste               '
time-function        'non-equidistant'
reference-time       20040905
time-unit            'minutes'
interpolation        'linear'
parameter            'time                '  unit '[min]'
parameter            'Temperature          end A uniform'       unit '[°C]'
parameter            'Temperature          end B uniform'       unit '[°C]'
records-in-table     2
 0.0000000e+000  2.8301000e+001  2.8301000e+001
 4.3200000e+004  2.8301000e+001  2.8301000e+001
