# Supplementary material for: Set-up and input dataset files of the Delft3d model for hydrodynamic modelling considering wind, waves, tides and currents through multidomain grids
Source: Data Brief. 2019 Dec 9;28:104921. doi: 10.1016/j.dib.2019.104921 (PMC6926121; doi:10.1016/j.dib.2019.104921)
Supplement: Multimedia component 1 [file mmc1.zip › Multi_domain_2004_all_forces/2004.bct]

table-name           'Boundary Section : 1'
contents             'Uniform             '
location             'norte               '
time-function        'non-equidistant'
reference-time       20040905
time-unit            'minutes'
interpolation        'linear'
parameter            'time                '                     unit '[min]'
parameter            'water elevation (z)  end A'               unit '[m]'
parameter            'water elevation (z)  end B'               unit '[m]'
records-in-table     721
 0.0000000e+000  8.4280000e-002  8.4280000e-002
 6.0000000e+001  5.0270000e-002  5.0270000e-002
 1.2000000e+002  8.6600000e-003  8.6600000e-003
 1.8000000e+002 -3.3820000e-002 -3.3820000e-002
 2.4000000e+002 -7.0420000e-002 -7.0420000e-002
 3.0000000e+002 -9.5830000e-002 -9.5830000e-002
 3.6000000e+002 -1.0726000e-001 -1.0726000e-001
 4.2000000e+002 -1.0497000e-001 -1.0497000e-001
 4.8000000e+002 -9.1930000e-002 -9.1930000e-002
 5.4000000e+002 -7.3020000e-002 -7.3020000e-002
 6.0000000e+002 -5.3640000e-002 -5.3640000e-002
 6.6000000e+002 -3.8320000e-002 -3.8320000e-002
 7.2000000e+002 -2.9580000e-002 -2.9580000e-002
 7.8000000e+002 -2.7360000e-002 -2.7360000e-002
 8.4000000e+002 -2.9120000e-002 -2.9120000e-002
 9.0000000e+002 -3.0700000e-002 -3.0700000e-002
 9.6000000e+002 -2.7580000e-002 -2.7580000e-002
 1.0200000e+003 -1.6280000e-002 -1.6280000e-002
 1.0800000e+003  4.4600000e-003  4.4600000e-003
 1.1400000e+003  3.3050000e-002  3.3050000e-002
 1.2000000e+003  6.5210000e-002  6.5210000e-002
 1.2600000e+003  9.4790000e-002  9.4790000e-002
 1.3200000e+003  1.1519000e-001  1.1519000e-001
 1.3800000e+003  1.2096000e-001  1.2096000e-001
 1.4400000e+003  1.0916000e-001  1.0916000e-001
 1.5000000e+003  8.0190000e-002  8.0190000e-002
 1.5600000e+003  3.7940000e-002  3.7940000e-002
 1.6200000e+003 -1.1050000e-002 -1.1050000e-002
 1.6800000e+003 -5.8920000e-002 -5.8920000e-002
 1.7400000e+003 -9.8240000e-002 -9.8240000e-002
 1.8000000e+003 -1.2352000e-001 -1.2352000e-001
 1.8600000e+003 -1.3239000e-001 -1.3239000e-001
 1.9200000e+003 -1.2596000e-001 -1.2596000e-001
 1.9800000e+003 -1.0827000e-001 -1.0827000e-001
 2.0400000e+003 -8.5190000e-002 -8.5190000e-002
 2.1000000e+003 -6.2780000e-002 -6.2780000e-002
 2.1600000e+003 -4.5760000e-002 -4.5760000e-002
 2.2200000e+003 -3.6310000e-002 -3.6310000e-002
 2.2800000e+003 -3.3690000e-002 -3.3690000e-002
 2.3400000e+003 -3.4550000e-002 -3.4550000e-002
 2.4000000e+003 -3.4050000e-002 -3.4050000e-002
 2.4600000e+003 -2.7420000e-002 -2.7420000e-002
 2.5200000e+003 -1.1450000e-002 -1.1450000e-002
 2.5800000e+003  1.4350000e-002  1.4350000e-002
 2.6400000e+003  4.7250000e-002  4.7250000e-002
 2.7000000e+003  8.1780000e-002  8.1780000e-002
 2.7600000e+003  1.1088000e-001  1.1088000e-001
 2.8200000e+003  1.2758000e-001  1.2758000e-001
 2.8800000e+003  1.2675000e-001  1.2675000e-001
 2.9400000e+003  1.0643000e-001  1.0643000e-001
 3.0000000e+003  6.8510000e-002  6.8510000e-002
 3.0600000e+003  1.8470000e-002  1.8470000e-002
 3.1200000e+003 -3.5740000e-002 -3.5740000e-002
 3.1800000e+003 -8.5460000e-002 -8.5460000e-002
 3.2400000e+003 -1.2312000e-001 -1.2312000e-001
 3.3000000e+003 -1.4394000e-001 -1.4394000e-001
 3.3600000e+003 -1.4677000e-001 -1.4677000e-001
 3.4200000e+003 -1.3419000e-001 -1.3419000e-001
 3.4800000e+003 -1.1160000e-001 -1.1160000e-001
 3.5400000e+003 -8.5730000e-002 -8.5730000e-002
 3.6000000e+003 -6.2820000e-002 -6.2820000e-002
 3.6600000e+003 -4.7040000e-002 -4.7040000e-002
 3.7200000e+003 -3.9560000e-002 -3.9560000e-002
 3.7800000e+003 -3.8340000e-002 -3.8340000e-002
 3.8400000e+003 -3.8960000e-002 -3.8960000e-002
 3.9000000e+003 -3.6040000e-002 -3.6040000e-002
 3.9600000e+003 -2.4930000e-002 -2.4930000e-002
 4.0200000e+003 -3.3000000e-003 -3.3000000e-003
 4.0800000e+003  2.7930000e-002  2.7930000e-002
 4.1400000e+003  6.4510000e-002  6.4510000e-002
 4.2000000e+003  9.9690000e-002  9.9690000e-002
 4.2600000e+003  1.2576000e-001  1.2576000e-001
 4.3200000e+003  1.3595000e-001  1.3595000e-001
 4.3800000e+003  1.2618000e-001  1.2618000e-001
 4.4400000e+003  9.6190000e-002  9.6190000e-002
 4.5000000e+003  4.9810000e-002  4.9810000e-002
 4.5600000e+003 -5.7700000e-003 -5.7700000e-003
 4.6200000e+003 -6.1550000e-002 -6.1550000e-002
 4.6800000e+003 -1.0866000e-001 -1.0866000e-001
 4.7400000e+003 -1.4031000e-001 -1.4031000e-001
 4.8000000e+003 -1.5323000e-001 -1.5323000e-001
 4.8600000e+003 -1.4812000e-001 -1.4812000e-001
 4.9200000e+003 -1.2930000e-001 -1.2930000e-001
 4.9800000e+003 -1.0335000e-001 -1.0335000e-001
 5.0400000e+003 -7.7350000e-002 -7.7350000e-002
 5.1000000e+003 -5.6960000e-002 -5.6960000e-002
 5.1600000e+003 -4.5080000e-002 -4.5080000e-002
 5.2200000e+003 -4.1250000e-002 -4.1250000e-002
 5.2800000e+003 -4.1920000e-002 -4.1920000e-002
 5.3400000e+003 -4.1730000e-002 -4.1730000e-002
 5.4000000e+003 -3.5190000e-002 -3.5190000e-002
 5.4600000e+003 -1.8480000e-002 -1.8480000e-002
 5.5200000e+003  9.2500000e-003  9.2500000e-003
 5.5800000e+003  4.5260000e-002  4.5260000e-002
 5.6400000e+003  8.3670000e-002  8.3670000e-002
 5.7000000e+003  1.1676000e-001  1.1676000e-001
 5.7600000e+003  1.3677000e-001  1.3677000e-001
 5.8200000e+003  1.3794000e-001  1.3794000e-001
 5.8800000e+003  1.1797000e-001  1.1797000e-001
 5.9400000e+003  7.8770000e-002  7.8770000e-002
 6.0000000e+003  2.6210000e-002  2.6210000e-002
 6.0600000e+003 -3.1150000e-002 -3.1150000e-002
 6.1200000e+003 -8.3910000e-002 -8.3910000e-002
 6.1800000e+003 -1.2394000e-001 -1.2394000e-001
 6.2400000e+003 -1.4608000e-001 -1.4608000e-001
 6.3000000e+003 -1.4920000e-001 -1.4920000e-001
 6.3600000e+003 -1.3614000e-001 -1.3614000e-001
 6.4200000e+003 -1.1277000e-001 -1.1277000e-001
 6.4800000e+003 -8.6300000e-002 -8.6300000e-002
 6.5400000e+003 -6.3370000e-002 -6.3370000e-002
 6.6000000e+003 -4.8290000e-002 -4.8290000e-002
 6.6600000e+003 -4.2070000e-002 -4.2070000e-002
 6.7200000e+003 -4.2340000e-002 -4.2340000e-002
 6.7800000e+003 -4.4230000e-002 -4.4230000e-002
 6.8400000e+003 -4.1890000e-002 -4.1890000e-002
 6.9000000e+003 -3.0440000e-002 -3.0440000e-002
 6.9600000e+003 -7.5000000e-003 -7.5000000e-003
 7.0200000e+003  2.5790000e-002  2.5790000e-002
 7.0800000e+003  6.4770000e-002  6.4770000e-002
 7.1400000e+003  1.0223000e-001  1.0223000e-001
 7.2000000e+003  1.3010000e-001  1.3010000e-001
 7.2600000e+003  1.4142000e-001  1.4142000e-001
 7.3200000e+003  1.3215000e-001  1.3215000e-001
 7.3800000e+003  1.0231000e-001  1.0231000e-001
 7.4400000e+003  5.6120000e-002  5.6120000e-002
 7.5000000e+003  1.1600000e-003  1.1600000e-003
 7.5600000e+003 -5.3330000e-002 -5.3330000e-002
 7.6200000e+003 -9.8480000e-002 -9.8480000e-002
 7.6800000e+003 -1.2777000e-001 -1.2777000e-001
 7.7400000e+003 -1.3839000e-001 -1.3839000e-001
 7.8000000e+003 -1.3164000e-001 -1.3164000e-001
 7.8600000e+003 -1.1231000e-001 -1.1231000e-001
 7.9200000e+003 -8.7300000e-002 -8.7300000e-002
 7.9800000e+003 -6.3650000e-002 -6.3650000e-002
 8.0400000e+003 -4.6740000e-002 -4.6740000e-002
 8.1000000e+003 -3.8880000e-002 -3.8880000e-002
 8.1600000e+003 -3.8920000e-002 -3.8920000e-002
 8.2200000e+003 -4.2720000e-002 -4.2720000e-002
 8.2800000e+003 -4.4490000e-002 -4.4490000e-002
 8.3400000e+003 -3.8660000e-002 -3.8660000e-002
 8.4000000e+003 -2.1570000e-002 -2.1570000e-002
 8.4600000e+003  7.1700000e-003  7.1700000e-003
 8.5200000e+003  4.4310000e-002  4.4310000e-002
 8.5800000e+003  8.3560000e-002  8.3560000e-002
 8.6400000e+003  1.1699000e-001  1.1699000e-001
 8.7000000e+003  1.3696000e-001  1.3696000e-001
 8.7600000e+003  1.3807000e-001  1.3807000e-001
 8.8200000e+003  1.1858000e-001  1.1858000e-001
 8.8800000e+003  8.0970000e-002  8.0970000e-002
 8.9400000e+003  3.1480000e-002  3.1480000e-002
 9.0000000e+003 -2.1290000e-002 -2.1290000e-002
 9.0600000e+003 -6.8290000e-002 -6.8290000e-002
 9.1200000e+003 -1.0211000e-001 -1.0211000e-001
 9.1800000e+003 -1.1855000e-001 -1.1855000e-001
 9.2400000e+003 -1.1741000e-001 -1.1741000e-001
 9.3000000e+003 -1.0232000e-001 -1.0232000e-001
 9.3600000e+003 -7.9520000e-002 -7.9520000e-002
 9.4200000e+003 -5.6150000e-002 -5.6150000e-002
 9.4800000e+003 -3.8280000e-002 -3.8280000e-002
 9.5400000e+003 -2.9380000e-002 -2.9380000e-002
 9.6000000e+003 -2.9500000e-002 -2.9500000e-002
 9.6600000e+003 -3.5370000e-002 -3.5370000e-002
 9.7200000e+003 -4.1550000e-002 -4.1550000e-002
 9.7800000e+003 -4.2000000e-002 -4.2000000e-002
 9.8400000e+003 -3.2050000e-002 -3.2050000e-002
 9.9000000e+003 -9.7900000e-003 -9.7900000e-003
 9.9600000e+003  2.3070000e-002  2.3070000e-002
 1.0020000e+004  6.1440000e-002  6.1440000e-002
 1.0080000e+004  9.7950000e-002  9.7950000e-002
 1.0140000e+004  1.2472000e-001  1.2472000e-001
 1.0200000e+004  1.3531000e-001  1.3531000e-001
 1.0260000e+004  1.2641000e-001  1.2641000e-001
 1.0320000e+004  9.8710000e-002  9.8710000e-002
 1.0380000e+004  5.6880000e-002  5.6880000e-002
 1.0440000e+004  8.5200000e-003  8.5200000e-003
 1.0500000e+004 -3.7580000e-002 -3.7580000e-002
 1.0560000e+004 -7.3470000e-002 -7.3470000e-002
 1.0620000e+004 -9.3840000e-002 -9.3840000e-002
 1.0680000e+004 -9.7100000e-002 -9.7100000e-002
 1.0740000e+004 -8.5590000e-002 -8.5590000e-002
 1.0800000e+004 -6.4740000e-002 -6.4740000e-002
 1.0860000e+004 -4.1510000e-002 -4.1510000e-002
 1.0920000e+004 -2.2520000e-002 -2.2520000e-002
 1.0980000e+004 -1.2290000e-002 -1.2290000e-002
 1.1040000e+004 -1.2110000e-002 -1.2110000e-002
 1.1100000e+004 -1.9830000e-002 -1.9830000e-002
 1.1160000e+004 -3.0540000e-002 -3.0540000e-002
 1.1220000e+004 -3.8090000e-002 -3.8090000e-002
 1.1280000e+004 -3.6850000e-002 -3.6850000e-002
 1.1340000e+004 -2.3450000e-002 -2.3450000e-002
 1.1400000e+004  2.1500000e-003  2.1500000e-003
 1.1460000e+004  3.6420000e-002  3.6420000e-002
 1.1520000e+004  7.2990000e-002  7.2990000e-002
 1.1580000e+004  1.0419000e-001  1.0419000e-001
 1.1640000e+004  1.2289000e-001  1.2289000e-001
 1.1700000e+004  1.2435000e-001  1.2435000e-001
 1.1760000e+004  1.0744000e-001  1.0744000e-001
 1.1820000e+004  7.4990000e-002  7.4990000e-002
 1.1880000e+004  3.3230000e-002  3.3230000e-002
 1.1940000e+004 -9.7200000e-003 -9.7200000e-003
 1.2000000e+004 -4.5750000e-002 -4.5750000e-002
 1.2060000e+004 -6.8590000e-002 -6.8590000e-002
 1.2120000e+004 -7.5300000e-002 -7.5300000e-002
 1.2180000e+004 -6.6760000e-002 -6.6760000e-002
 1.2240000e+004 -4.7310000e-002 -4.7310000e-002
 1.2300000e+004 -2.3490000e-002 -2.3490000e-002
 1.2360000e+004 -2.2600000e-003 -2.2600000e-003
 1.2420000e+004  1.0830000e-002  1.0830000e-002
 1.2480000e+004  1.3040000e-002  1.3040000e-002
 1.2540000e+004  5.0900000e-003  5.0900000e-003
 1.2600000e+004 -9.1400000e-003 -9.1400000e-003
 1.2660000e+004 -2.3740000e-002 -2.3740000e-002
 1.2720000e+004 -3.2450000e-002 -3.2450000e-002
 1.2780000e+004 -3.0430000e-002 -3.0430000e-002
 1.2840000e+004 -1.5690000e-002 -1.5690000e-002
 1.2900000e+004  1.0280000e-002  1.0280000e-002
 1.2960000e+004  4.2740000e-002  4.2740000e-002
 1.3020000e+004  7.4850000e-002  7.4850000e-002
 1.3080000e+004  9.9310000e-002  9.9310000e-002
 1.3140000e+004  1.1022000e-001  1.1022000e-001
 1.3200000e+004  1.0459000e-001  1.0459000e-001
 1.3260000e+004  8.3130000e-002  8.3130000e-002
 1.3320000e+004  5.0180000e-002  5.0180000e-002
 1.3380000e+004  1.2610000e-002  1.2610000e-002
 1.3440000e+004 -2.1760000e-002 -2.1760000e-002
 1.3500000e+004 -4.6040000e-002 -4.6040000e-002
 1.3560000e+004 -5.5900000e-002 -5.5900000e-002
 1.3620000e+004 -5.0510000e-002 -5.0510000e-002
 1.3680000e+004 -3.2690000e-002 -3.2690000e-002
 1.3740000e+004 -8.0200000e-003 -8.0200000e-003
 1.3800000e+004  1.6580000e-002  1.6580000e-002
 1.3860000e+004  3.4670000e-002  3.4670000e-002
 1.3920000e+004  4.1920000e-002  4.1920000e-002
 1.3980000e+004  3.7150000e-002  3.7150000e-002
 1.4040000e+004  2.2540000e-002  2.2540000e-002
 1.4100000e+004  3.0200000e-003  3.0200000e-003
 1.4160000e+004 -1.5140000e-002 -1.5140000e-002
 1.4220000e+004 -2.5970000e-002 -2.5970000e-002
 1.4280000e+004 -2.5450000e-002 -2.5450000e-002
 1.4340000e+004 -1.2590000e-002 -1.2590000e-002
 1.4400000e+004  1.0270000e-002  1.0270000e-002
 1.4460000e+004  3.8030000e-002  3.8030000e-002
 1.4520000e+004  6.4070000e-002  6.4070000e-002
 1.4580000e+004  8.1970000e-002  8.1970000e-002
 1.4640000e+004  8.7110000e-002  8.7110000e-002
 1.4700000e+004  7.7900000e-002  7.7900000e-002
 1.4760000e+004  5.6130000e-002  5.6130000e-002
 1.4820000e+004  2.6740000e-002  2.6740000e-002
 1.4880000e+004 -3.6000000e-003 -3.6000000e-003
 1.4940000e+004 -2.7950000e-002 -2.7950000e-002
 1.5000000e+004 -4.0840000e-002 -4.0840000e-002
 1.5060000e+004 -3.9590000e-002 -3.9590000e-002
 1.5120000e+004 -2.4900000e-002 -2.4900000e-002
 1.5180000e+004 -6.7000000e-004 -6.7000000e-004
 1.5240000e+004  2.7010000e-002  2.7010000e-002
 1.5300000e+004  5.1410000e-002  5.1410000e-002
 1.5360000e+004  6.6750000e-002  6.6750000e-002
 1.5420000e+004  6.9670000e-002  6.9670000e-002
 1.5480000e+004  5.9920000e-002  5.9920000e-002
 1.5540000e+004  4.0420000e-002  4.0420000e-002
 1.5600000e+004  1.6400000e-002  1.6400000e-002
 1.5660000e+004 -5.9400000e-003 -5.9400000e-003
 1.5720000e+004 -2.1000000e-002 -2.1000000e-002
 1.5780000e+004 -2.5200000e-002 -2.5200000e-002
 1.5840000e+004 -1.7840000e-002 -1.7840000e-002
 1.5900000e+004 -1.2200000e-003 -1.2200000e-003
 1.5960000e+004  1.9970000e-002  1.9970000e-002
 1.6020000e+004  3.9900000e-002  3.9900000e-002
 1.6080000e+004  5.3100000e-002  5.3100000e-002
 1.6140000e+004  5.5870000e-002  5.5870000e-002
 1.6200000e+004  4.7240000e-002  4.7240000e-002
 1.6260000e+004  2.9220000e-002  2.9220000e-002
 1.6320000e+004  6.3800000e-003  6.3800000e-003
 1.6380000e+004 -1.5390000e-002 -1.5390000e-002
 1.6440000e+004 -3.0240000e-002 -3.0240000e-002
 1.6500000e+004 -3.3870000e-002 -3.3870000e-002
 1.6560000e+004 -2.4600000e-002 -2.4600000e-002
 1.6620000e+004 -3.8100000e-003 -3.8100000e-003
 1.6680000e+004  2.4360000e-002  2.4360000e-002
 1.6740000e+004  5.3940000e-002  5.3940000e-002
 1.6800000e+004  7.8550000e-002  7.8550000e-002
 1.6860000e+004  9.2870000e-002  9.2870000e-002
 1.6920000e+004  9.3870000e-002  9.3870000e-002
 1.6980000e+004  8.1480000e-002  8.1480000e-002
 1.7040000e+004  5.8510000e-002  5.8510000e-002
 1.7100000e+004  2.9990000e-002  2.9990000e-002
 1.7160000e+004  1.9200000e-003  1.9200000e-003
 1.7220000e+004 -2.0180000e-002 -2.0180000e-002
 1.7280000e+004 -3.2480000e-002 -3.2480000e-002
 1.7340000e+004 -3.3700000e-002 -3.3700000e-002
 1.7400000e+004 -2.5280000e-002 -2.5280000e-002
 1.7460000e+004 -1.0920000e-002 -1.0920000e-002
 1.7520000e+004  4.4900000e-003  4.4900000e-003
 1.7580000e+004  1.6130000e-002  1.6130000e-002
 1.7640000e+004  2.0520000e-002  2.0520000e-002
 1.7700000e+004  1.6380000e-002  1.6380000e-002
 1.7760000e+004  5.0600000e-003  5.0600000e-003
 1.7820000e+004 -9.9000000e-003 -9.9000000e-003
 1.7880000e+004 -2.3660000e-002 -2.3660000e-002
 1.7940000e+004 -3.1250000e-002 -3.1250000e-002
 1.8000000e+004 -2.8900000e-002 -2.8900000e-002
 1.8060000e+004 -1.5090000e-002 -1.5090000e-002
 1.8120000e+004  9.0100000e-003  9.0100000e-003
 1.8180000e+004  3.9650000e-002  3.9650000e-002
 1.8240000e+004  7.1250000e-002  7.1250000e-002
 1.8300000e+004  9.7650000e-002  9.7650000e-002
 1.8360000e+004  1.1340000e-001  1.1340000e-001
 1.8420000e+004  1.1506000e-001  1.1506000e-001
 1.8480000e+004  1.0191000e-001  1.0191000e-001
 1.8540000e+004  7.6120000e-002  7.6120000e-002
 1.8600000e+004  4.2300000e-002  4.2300000e-002
 1.8660000e+004  6.4100000e-003  6.4100000e-003
 1.8720000e+004 -2.5450000e-002 -2.5450000e-002
 1.8780000e+004 -4.8450000e-002 -4.8450000e-002
 1.8840000e+004 -5.9940000e-002 -5.9940000e-002
 1.8900000e+004 -5.9930000e-002 -5.9930000e-002
 1.8960000e+004 -5.0930000e-002 -5.0930000e-002
 1.9020000e+004 -3.7150000e-002 -3.7150000e-002
 1.9080000e+004 -2.3380000e-002 -2.3380000e-002
 1.9140000e+004 -1.3740000e-002 -1.3740000e-002
 1.9200000e+004 -1.0620000e-002 -1.0620000e-002
 1.9260000e+004 -1.4030000e-002 -1.4030000e-002
 1.9320000e+004 -2.1720000e-002 -2.1720000e-002
 1.9380000e+004 -2.9680000e-002 -2.9680000e-002
 1.9440000e+004 -3.3290000e-002 -3.3290000e-002
 1.9500000e+004 -2.8520000e-002 -2.8520000e-002
 1.9560000e+004 -1.3170000e-002 -1.3170000e-002
 1.9620000e+004  1.2440000e-002  1.2440000e-002
 1.9680000e+004  4.5260000e-002  4.5260000e-002
 1.9740000e+004  8.0020000e-002  8.0020000e-002
 1.9800000e+004  1.1028000e-001  1.1028000e-001
 1.9860000e+004  1.2983000e-001  1.2983000e-001
 1.9920000e+004  1.3407000e-001  1.3407000e-001
 1.9980000e+004  1.2111000e-001  1.2111000e-001
 2.0040000e+004  9.2240000e-002  9.2240000e-002
 2.0100000e+004  5.1790000e-002  5.1790000e-002
 2.0160000e+004  6.2300000e-003  6.2300000e-003
 2.0220000e+004 -3.7170000e-002 -3.7170000e-002
 2.0280000e+004 -7.1860000e-002 -7.1860000e-002
 2.0340000e+004 -9.3340000e-002 -9.3340000e-002
 2.0400000e+004 -1.0006000e-001 -1.0006000e-001
 2.0460000e+004 -9.3570000e-002 -9.3570000e-002
 2.0520000e+004 -7.7960000e-002 -7.7960000e-002
 2.0580000e+004 -5.8760000e-002 -5.8760000e-002
 2.0640000e+004 -4.1480000e-002 -4.1480000e-002
 2.0700000e+004 -3.0140000e-002 -3.0140000e-002
 2.0760000e+004 -2.6390000e-002 -2.6390000e-002
 2.0820000e+004 -2.9020000e-002 -2.9020000e-002
 2.0880000e+004 -3.4410000e-002 -3.4410000e-002
 2.0940000e+004 -3.7510000e-002 -3.7510000e-002
 2.1000000e+004 -3.3320000e-002 -3.3320000e-002
 2.1060000e+004 -1.8350000e-002 -1.8350000e-002
 2.1120000e+004  8.1800000e-003  8.1800000e-003
 2.1180000e+004  4.3840000e-002  4.3840000e-002
 2.1240000e+004  8.3270000e-002  8.3270000e-002
 2.1300000e+004  1.1918000e-001  1.1918000e-001
 2.1360000e+004  1.4398000e-001  1.4398000e-001
 2.1420000e+004  1.5149000e-001  1.5149000e-001
 2.1480000e+004  1.3850000e-001  1.3850000e-001
 2.1540000e+004  1.0561000e-001  1.0561000e-001
 2.1600000e+004  5.7330000e-002  5.7330000e-002
 2.1660000e+004  1.1800000e-003  1.1800000e-003
 2.1720000e+004 -5.3820000e-002 -5.3820000e-002
 2.1780000e+004 -9.9070000e-002 -9.9070000e-002
 2.1840000e+004 -1.2822000e-001 -1.2822000e-001
 2.1900000e+004 -1.3844000e-001 -1.3844000e-001
 2.1960000e+004 -1.3091000e-001 -1.3091000e-001
 2.2020000e+004 -1.1033000e-001 -1.1033000e-001
 2.2080000e+004 -8.3620000e-002 -8.3620000e-002
 2.2140000e+004 -5.8120000e-002 -5.8120000e-002
 2.2200000e+004 -3.9640000e-002 -3.9640000e-002
 2.2260000e+004 -3.1150000e-002 -3.1150000e-002
 2.2320000e+004 -3.1990000e-002 -3.1990000e-002
 2.2380000e+004 -3.8180000e-002 -3.8180000e-002
 2.2440000e+004 -4.3610000e-002 -4.3610000e-002
 2.2500000e+004 -4.1800000e-002 -4.1800000e-002
 2.2560000e+004 -2.7830000e-002 -2.7830000e-002
 2.2620000e+004  3.0000000e-005  3.0000000e-005
 2.2680000e+004  3.9580000e-002  3.9580000e-002
 2.2740000e+004  8.4780000e-002  8.4780000e-002
 2.2800000e+004  1.2704000e-001  1.2704000e-001
 2.2860000e+004  1.5707000e-001  1.5707000e-001
 2.2920000e+004  1.6712000e-001  1.6712000e-001
 2.2980000e+004  1.5294000e-001  1.5294000e-001
 2.3040000e+004  1.1494000e-001  1.1494000e-001
 2.3100000e+004  5.8380000e-002  5.8380000e-002
 2.3160000e+004 -7.6800000e-003 -7.6800000e-003
 2.3220000e+004 -7.2270000e-002 -7.2270000e-002
 2.3280000e+004 -1.2486000e-001 -1.2486000e-001
 2.3340000e+004 -1.5769000e-001 -1.5769000e-001
 2.3400000e+004 -1.6737000e-001 -1.6737000e-001
 2.3460000e+004 -1.5547000e-001 -1.5547000e-001
 2.3520000e+004 -1.2793000e-001 -1.2793000e-001
 2.3580000e+004 -9.3440000e-002 -9.3440000e-002
 2.3640000e+004 -6.1130000e-002 -6.1130000e-002
 2.3700000e+004 -3.8280000e-002 -3.8280000e-002
 2.3760000e+004 -2.8520000e-002 -2.8520000e-002
 2.3820000e+004 -3.0970000e-002 -3.0970000e-002
 2.3880000e+004 -4.0680000e-002 -4.0680000e-002
 2.3940000e+004 -5.0050000e-002 -5.0050000e-002
 2.4000000e+004 -5.1060000e-002 -5.1060000e-002
 2.4060000e+004 -3.7630000e-002 -3.7630000e-002
 2.4120000e+004 -7.5500000e-003 -7.5500000e-003
 2.4180000e+004  3.6550000e-002  3.6550000e-002
 2.4240000e+004  8.7560000e-002  8.7560000e-002
 2.4300000e+004  1.3532000e-001  1.3532000e-001
 2.4360000e+004  1.6897000e-001  1.6897000e-001
 2.4420000e+004  1.7964000e-001  1.7964000e-001
 2.4480000e+004  1.6267000e-001  1.6267000e-001
 2.4540000e+004  1.1897000e-001  1.1897000e-001
 2.4600000e+004  5.5020000e-002  5.5020000e-002
 2.4660000e+004 -1.8410000e-002 -1.8410000e-002
 2.4720000e+004 -8.8610000e-002 -8.8610000e-002
 2.4780000e+004 -1.4374000e-001 -1.4374000e-001
 2.4840000e+004 -1.7546000e-001 -1.7546000e-001
 2.4900000e+004 -1.8070000e-001 -1.8070000e-001
 2.4960000e+004 -1.6213000e-001 -1.6213000e-001
 2.5020000e+004 -1.2733000e-001 -1.2733000e-001
 2.5080000e+004 -8.6650000e-002 -8.6650000e-002
 2.5140000e+004 -5.0620000e-002 -5.0620000e-002
 2.5200000e+004 -2.7160000e-002 -2.7160000e-002
 2.5260000e+004 -1.9740000e-002 -1.9740000e-002
 2.5320000e+004 -2.6570000e-002 -2.6570000e-002
 2.5380000e+004 -4.1290000e-002 -4.1290000e-002
 2.5440000e+004 -5.4800000e-002 -5.4800000e-002
 2.5500000e+004 -5.7900000e-002 -5.7900000e-002
 2.5560000e+004 -4.3990000e-002 -4.3990000e-002
 2.5620000e+004 -1.1080000e-002 -1.1080000e-002
 2.5680000e+004  3.7290000e-002  3.7290000e-002
 2.5740000e+004  9.2660000e-002  9.2660000e-002
 2.5800000e+004  1.4349000e-001  1.4349000e-001
 2.5860000e+004  1.7792000e-001  1.7792000e-001
 2.5920000e+004  1.8672000e-001  1.8672000e-001
 2.5980000e+004  1.6564000e-001  1.6564000e-001
 2.6040000e+004  1.1668000e-001  1.1668000e-001
 2.6100000e+004  4.7790000e-002  4.7790000e-002
 2.6160000e+004 -2.8780000e-002 -2.8780000e-002
 2.6220000e+004 -9.9260000e-002 -9.9260000e-002
 2.6280000e+004 -1.5146000e-001 -1.5146000e-001
 2.6340000e+004 -1.7748000e-001 -1.7748000e-001
 2.6400000e+004 -1.7539000e-001 -1.7539000e-001
 2.6460000e+004 -1.4946000e-001 -1.4946000e-001
 2.6520000e+004 -1.0883000e-001 -1.0883000e-001
 2.6580000e+004 -6.5100000e-002 -6.5100000e-002
 2.6640000e+004 -2.9280000e-002 -2.9280000e-002
 2.6700000e+004 -9.0600000e-003 -9.0600000e-003
 2.6760000e+004 -6.9100000e-003 -6.9100000e-003
 2.6820000e+004 -1.9660000e-002 -1.9660000e-002
 2.6880000e+004 -3.9470000e-002 -3.9470000e-002
 2.6940000e+004 -5.6160000e-002 -5.6160000e-002
 2.7000000e+004 -6.0040000e-002 -6.0040000e-002
 2.7060000e+004 -4.4770000e-002 -4.4770000e-002
 2.7120000e+004 -9.2400000e-003 -9.2400000e-003
 2.7180000e+004  4.1790000e-002  4.1790000e-002
 2.7240000e+004  9.8660000e-002  9.8660000e-002
 2.7300000e+004  1.4903000e-001  1.4903000e-001
 2.7360000e+004  1.8088000e-001  1.8088000e-001
 2.7420000e+004  1.8556000e-001  1.8556000e-001
 2.7480000e+004  1.5997000e-001  1.5997000e-001
 2.7540000e+004  1.0755000e-001  1.0755000e-001
 2.7600000e+004  3.7580000e-002  3.7580000e-002
 2.7660000e+004 -3.6850000e-002 -3.6850000e-002
 2.7720000e+004 -1.0190000e-001 -1.0190000e-001
 2.7780000e+004 -1.4610000e-001 -1.4610000e-001
 2.7840000e+004 -1.6296000e-001 -1.6296000e-001
 2.7900000e+004 -1.5228000e-001 -1.5228000e-001
 2.7960000e+004 -1.1997000e-001 -1.1997000e-001
 2.8020000e+004 -7.6350000e-002 -7.6350000e-002
 2.8080000e+004 -3.3390000e-002 -3.3390000e-002
 2.8140000e+004 -1.6900000e-003 -1.6900000e-003
 2.8200000e+004  1.2250000e-002  1.2250000e-002
 2.8260000e+004  7.4900000e-003  7.4900000e-003
 2.8320000e+004 -1.1270000e-002 -1.1270000e-002
 2.8380000e+004 -3.5110000e-002 -3.5110000e-002
 2.8440000e+004 -5.3420000e-002 -5.3420000e-002
 2.8500000e+004 -5.6890000e-002 -5.6890000e-002
 2.8560000e+004 -4.0140000e-002 -4.0140000e-002
 2.8620000e+004 -3.3500000e-003 -3.3500000e-003
 2.8680000e+004  4.7540000e-002  4.7540000e-002
 2.8740000e+004  1.0218000e-001  1.0218000e-001
 2.8800000e+004  1.4827000e-001  1.4827000e-001
 2.8860000e+004  1.7459000e-001  1.7459000e-001
 2.8920000e+004  1.7389000e-001  1.7389000e-001
 2.8980000e+004  1.4470000e-001  1.4470000e-001
 2.9040000e+004  9.1880000e-002  9.1880000e-002
 2.9100000e+004  2.5520000e-002  2.5520000e-002
 2.9160000e+004 -4.1380000e-002 -4.1380000e-002
 2.9220000e+004 -9.5970000e-002 -9.5970000e-002
 2.9280000e+004 -1.2850000e-001 -1.2850000e-001
 2.9340000e+004 -1.3451000e-001 -1.3451000e-001
 2.9400000e+004 -1.1573000e-001 -1.1573000e-001
 2.9460000e+004 -7.9390000e-002 -7.9390000e-002
 2.9520000e+004 -3.6230000e-002 -3.6230000e-002
 2.9580000e+004  2.3100000e-003  2.3100000e-003
 2.9640000e+004  2.6980000e-002  2.6980000e-002
 2.9700000e+004  3.3010000e-002  3.3010000e-002
 2.9760000e+004  2.1210000e-002  2.1210000e-002
 2.9820000e+004 -2.4800000e-003 -2.4800000e-003
 2.9880000e+004 -2.8680000e-002 -2.8680000e-002
 2.9940000e+004 -4.7190000e-002 -4.7190000e-002
 3.0000000e+004 -4.9780000e-002 -4.9780000e-002
 3.0060000e+004 -3.2510000e-002 -3.2510000e-002
 3.0120000e+004  3.1100000e-003  3.1100000e-003
 3.0180000e+004  5.0400000e-002  5.0400000e-002
 3.0240000e+004  9.9050000e-002  9.9050000e-002
 3.0300000e+004  1.3770000e-001  1.3770000e-001
 3.0360000e+004  1.5679000e-001  1.5679000e-001
 3.0420000e+004  1.5095000e-001  1.5095000e-001
 3.0480000e+004  1.2041000e-001  1.2041000e-001
 3.0540000e+004  7.1040000e-002  7.1040000e-002
 3.0600000e+004  1.2930000e-002  1.2930000e-002
 3.0660000e+004 -4.1960000e-002 -4.1960000e-002
 3.0720000e+004 -8.2700000e-002 -8.2700000e-002
 3.0780000e+004 -1.0188000e-001 -1.0188000e-001
 3.0840000e+004 -9.7320000e-002 -9.7320000e-002
 3.0900000e+004 -7.2390000e-002 -7.2390000e-002
 3.0960000e+004 -3.5000000e-002 -3.5000000e-002
 3.1020000e+004  4.5300000e-003  4.5300000e-003
 3.1080000e+004  3.6070000e-002  3.6070000e-002
 3.1140000e+004  5.2310000e-002  5.2310000e-002
 3.1200000e+004  5.0440000e-002  5.0440000e-002
 3.1260000e+004  3.2730000e-002  3.2730000e-002
 3.1320000e+004  5.8100000e-003  5.8100000e-003
 3.1380000e+004 -2.1210000e-002 -2.1210000e-002
 3.1440000e+004 -3.9230000e-002 -3.9230000e-002
 3.1500000e+004 -4.1550000e-002 -4.1550000e-002
 3.1560000e+004 -2.5750000e-002 -2.5750000e-002
 3.1620000e+004  5.7300000e-003  5.7300000e-003
 3.1680000e+004  4.6080000e-002  4.6080000e-002
 3.1740000e+004  8.5890000e-002  8.5890000e-002
 3.1800000e+004  1.1548000e-001  1.1548000e-001
 3.1860000e+004  1.2737000e-001  1.2737000e-001
 3.1920000e+004  1.1818000e-001  1.1818000e-001
 3.1980000e+004  8.9480000e-002  8.9480000e-002
 3.2040000e+004  4.7420000e-002  4.7420000e-002
 3.2100000e+004  1.2600000e-003  1.2600000e-003
 3.2160000e+004 -3.8910000e-002 -3.8910000e-002
 3.2220000e+004 -6.4600000e-002 -6.4600000e-002
 3.2280000e+004 -7.0930000e-002 -7.0930000e-002
 3.2340000e+004 -5.7710000e-002 -5.7710000e-002
 3.2400000e+004 -2.9360000e-002 -2.9360000e-002
 3.2460000e+004  6.2800000e-003  6.2800000e-003
 3.2520000e+004  4.0040000e-002  4.0040000e-002
 3.2580000e+004  6.3610000e-002  6.3610000e-002
 3.2640000e+004  7.1730000e-002  7.1730000e-002
 3.2700000e+004  6.3280000e-002  6.3280000e-002
 3.2760000e+004  4.1480000e-002  4.1480000e-002
 3.2820000e+004  1.2960000e-002  1.2960000e-002
 3.2880000e+004 -1.4100000e-002 -1.4100000e-002
 3.2940000e+004 -3.2040000e-002 -3.2040000e-002
 3.3000000e+004 -3.5750000e-002 -3.5750000e-002
 3.3060000e+004 -2.3940000e-002 -2.3940000e-002
 3.3120000e+004  6.0000000e-004  6.0000000e-004
 3.3180000e+004  3.1710000e-002  3.1710000e-002
 3.3240000e+004  6.1490000e-002  6.1490000e-002
 3.3300000e+004  8.2340000e-002  8.2340000e-002
 3.3360000e+004  8.8880000e-002  8.8880000e-002
 3.3420000e+004  7.9290000e-002  7.9290000e-002
 3.3480000e+004  5.5810000e-002  5.5810000e-002
 3.3540000e+004  2.4110000e-002  2.4110000e-002
 3.3600000e+004 -8.1100000e-003 -8.1100000e-003
 3.3660000e+004 -3.3070000e-002 -3.3070000e-002
 3.3720000e+004 -4.4780000e-002 -4.4780000e-002
 3.3780000e+004 -4.0530000e-002 -4.0530000e-002
 3.3840000e+004 -2.1520000e-002 -2.1520000e-002
 3.3900000e+004  7.5300000e-003  7.5300000e-003
 3.3960000e+004  3.9560000e-002  3.9560000e-002
 3.4020000e+004  6.6880000e-002  6.6880000e-002
 3.4080000e+004  8.3140000e-002  8.3140000e-002
 3.4140000e+004  8.4790000e-002  8.4790000e-002
 3.4200000e+004  7.1810000e-002  7.1810000e-002
 3.4260000e+004  4.7710000e-002  4.7710000e-002
 3.4320000e+004  1.8470000e-002  1.8470000e-002
 3.4380000e+004 -8.9200000e-003 -8.9200000e-003
 3.4440000e+004 -2.8260000e-002 -2.8260000e-002
 3.4500000e+004 -3.5610000e-002 -3.5610000e-002
 3.4560000e+004 -3.0180000e-002 -3.0180000e-002
 3.4620000e+004 -1.4380000e-002 -1.4380000e-002
 3.4680000e+004  6.8500000e-003  6.8500000e-003
 3.4740000e+004  2.7460000e-002  2.7460000e-002
 3.4800000e+004  4.1810000e-002  4.1810000e-002
 3.4860000e+004  4.6150000e-002  4.6150000e-002
 3.4920000e+004  3.9540000e-002  3.9540000e-002
 3.4980000e+004  2.4070000e-002  2.4070000e-002
 3.5040000e+004  4.2500000e-003  4.2500000e-003
 3.5100000e+004 -1.4160000e-002 -1.4160000e-002
 3.5160000e+004 -2.5600000e-002 -2.5600000e-002
 3.5220000e+004 -2.6190000e-002 -2.6190000e-002
 3.5280000e+004 -1.4710000e-002 -1.4710000e-002
 3.5340000e+004  7.1000000e-003  7.1000000e-003
 3.5400000e+004  3.4880000e-002  3.4880000e-002
 3.5460000e+004  6.2710000e-002  6.2710000e-002
 3.5520000e+004  8.4470000e-002  8.4470000e-002
 3.5580000e+004  9.5320000e-002  9.5320000e-002
 3.5640000e+004  9.2800000e-002  9.2800000e-002
 3.5700000e+004  7.7290000e-002  7.7290000e-002
 3.5760000e+004  5.1930000e-002  5.1930000e-002
 3.5820000e+004  2.1810000e-002  2.1810000e-002
 3.5880000e+004 -7.2600000e-003 -7.2600000e-003
 3.5940000e+004 -3.0090000e-002 -3.0090000e-002
 3.6000000e+004 -4.3220000e-002 -4.3220000e-002
 3.6060000e+004 -4.5640000e-002 -4.5640000e-002
 3.6120000e+004 -3.8810000e-002 -3.8810000e-002
 3.6180000e+004 -2.6130000e-002 -2.6130000e-002
 3.6240000e+004 -1.2000000e-002 -1.2000000e-002
 3.6300000e+004 -5.8000000e-004 -5.8000000e-004
 3.6360000e+004  5.2300000e-003  5.2300000e-003
 3.6420000e+004  4.5000000e-003  4.5000000e-003
 3.6480000e+004 -1.5200000e-003 -1.5200000e-003
 3.6540000e+004 -9.8300000e-003 -9.8300000e-003
 3.6600000e+004 -1.6510000e-002 -1.6510000e-002
 3.6660000e+004 -1.7790000e-002 -1.7790000e-002
 3.6720000e+004 -1.1110000e-002 -1.1110000e-002
 3.6780000e+004  4.1700000e-003  4.1700000e-003
 3.6840000e+004  2.6430000e-002  2.6430000e-002
 3.6900000e+004  5.2120000e-002  5.2120000e-002
 3.6960000e+004  7.6490000e-002  7.6490000e-002
 3.7020000e+004  9.4580000e-002  9.4580000e-002
 3.7080000e+004  1.0241000e-001  1.0241000e-001
 3.7140000e+004  9.7830000e-002  9.7830000e-002
 3.7200000e+004  8.1000000e-002  8.1000000e-002
 3.7260000e+004  5.4380000e-002  5.4380000e-002
 3.7320000e+004  2.2180000e-002  2.2180000e-002
 3.7380000e+004 -1.0510000e-002 -1.0510000e-002
 3.7440000e+004 -3.8810000e-002 -3.8810000e-002
 3.7500000e+004 -5.9020000e-002 -5.9020000e-002
 3.7560000e+004 -6.9270000e-002 -6.9270000e-002
 3.7620000e+004 -6.9790000e-002 -6.9790000e-002
 3.7680000e+004 -6.2650000e-002 -6.2650000e-002
 3.7740000e+004 -5.1080000e-002 -5.1080000e-002
 3.7800000e+004 -3.8610000e-002 -3.8610000e-002
 3.7860000e+004 -2.8170000e-002 -2.8170000e-002
 3.7920000e+004 -2.1390000e-002 -2.1390000e-002
 3.7980000e+004 -1.8240000e-002 -1.8240000e-002
 3.8040000e+004 -1.7180000e-002 -1.7180000e-002
 3.8100000e+004 -1.5660000e-002 -1.5660000e-002
 3.8160000e+004 -1.0900000e-002 -1.0900000e-002
 3.8220000e+004 -7.4000000e-004 -7.4000000e-004
 3.8280000e+004  1.5570000e-002  1.5570000e-002
 3.8340000e+004  3.7080000e-002  3.7080000e-002
 3.8400000e+004  6.1060000e-002  6.1060000e-002
 3.8460000e+004  8.3580000e-002  8.3580000e-002
 3.8520000e+004  1.0019000e-001  1.0019000e-001
 3.8580000e+004  1.0703000e-001  1.0703000e-001
 3.8640000e+004  1.0161000e-001  1.0161000e-001
 3.8700000e+004  8.3530000e-002  8.3530000e-002
 3.8760000e+004  5.4570000e-002  5.4570000e-002
 3.8820000e+004  1.8530000e-002  1.8530000e-002
 3.8880000e+004 -1.9590000e-002 -1.9590000e-002
 3.8940000e+004 -5.4480000e-002 -5.4480000e-002
 3.9000000e+004 -8.1570000e-002 -8.1570000e-002
 3.9060000e+004 -9.7910000e-002 -9.7910000e-002
 3.9120000e+004 -1.0263000e-001 -1.0263000e-001
 3.9180000e+004 -9.6970000e-002 -9.6970000e-002
 3.9240000e+004 -8.3820000e-002 -8.3820000e-002
 3.9300000e+004 -6.6960000e-002 -6.6960000e-002
 3.9360000e+004 -5.0070000e-002 -5.0070000e-002
 3.9420000e+004 -3.5870000e-002 -3.5870000e-002
 3.9480000e+004 -2.5540000e-002 -2.5540000e-002
 3.9540000e+004 -1.8520000e-002 -1.8520000e-002
 3.9600000e+004 -1.2870000e-002 -1.2870000e-002
 3.9660000e+004 -5.9200000e-003 -5.9200000e-003
 3.9720000e+004  4.7900000e-003  4.7900000e-003
 3.9780000e+004  2.0680000e-002  2.0680000e-002
 3.9840000e+004  4.1460000e-002  4.1460000e-002
 3.9900000e+004  6.4960000e-002  6.4960000e-002
 3.9960000e+004  8.7400000e-002  8.7400000e-002
 4.0020000e+004  1.0421000e-001  1.0421000e-001
 4.0080000e+004  1.1101000e-001  1.1101000e-001
 4.0140000e+004  1.0469000e-001  1.0469000e-001
 4.0200000e+004  8.4280000e-002  8.4280000e-002
 4.0260000e+004  5.1340000e-002  5.1340000e-002
 4.0320000e+004  9.8200000e-003  9.8200000e-003
 4.0380000e+004 -3.4610000e-002 -3.4610000e-002
 4.0440000e+004 -7.5690000e-002 -7.5690000e-002
 4.0500000e+004 -1.0777000e-001 -1.0777000e-001
 4.0560000e+004 -1.2695000e-001 -1.2695000e-001
 4.0620000e+004 -1.3179000e-001 -1.3179000e-001
 4.0680000e+004 -1.2350000e-001 -1.2350000e-001
 4.0740000e+004 -1.0548000e-001 -1.0548000e-001
 4.0800000e+004 -8.2420000e-002 -8.2420000e-002
 4.0860000e+004 -5.9120000e-002 -5.9120000e-002
 4.0920000e+004 -3.9360000e-002 -3.9360000e-002
 4.0980000e+004 -2.5040000e-002 -2.5040000e-002
 4.1040000e+004 -1.5890000e-002 -1.5890000e-002
 4.1100000e+004 -9.7600000e-003 -9.7600000e-003
 4.1160000e+004 -3.3800000e-003 -3.3800000e-003
 4.1220000e+004  6.4700000e-003  6.4700000e-003
 4.1280000e+004  2.1850000e-002  2.1850000e-002
 4.1340000e+004  4.2850000e-002  4.2850000e-002
 4.1400000e+004  6.7280000e-002  6.7280000e-002
 4.1460000e+004  9.0900000e-002  9.0900000e-002
 4.1520000e+004  1.0844000e-001  1.0844000e-001
 4.1580000e+004  1.1476000e-001  1.1476000e-001
 4.1640000e+004  1.0623000e-001  1.0623000e-001
 4.1700000e+004  8.1760000e-002  8.1760000e-002
 4.1760000e+004  4.3280000e-002  4.3280000e-002
 4.1820000e+004 -4.4000000e-003 -4.4000000e-003
 4.1880000e+004 -5.4510000e-002 -5.4510000e-002
 4.1940000e+004 -9.9630000e-002 -9.9630000e-002
 4.2000000e+004 -1.3326000e-001 -1.3326000e-001
 4.2060000e+004 -1.5113000e-001 -1.5113000e-001
 4.2120000e+004 -1.5204000e-001 -1.5204000e-001
 4.2180000e+004 -1.3797000e-001 -1.3797000e-001
 4.2240000e+004 -1.1345000e-001 -1.1345000e-001
 4.2300000e+004 -8.4410000e-002 -8.4410000e-002
 4.2360000e+004 -5.6650000e-002 -5.6650000e-002
 4.2420000e+004 -3.4510000e-002 -3.4510000e-002
 4.2480000e+004 -1.9880000e-002 -1.9880000e-002
 4.2540000e+004 -1.1980000e-002 -1.1980000e-002
 4.2600000e+004 -7.7700000e-003 -7.7700000e-003
 4.2660000e+004 -3.0800000e-003 -3.0800000e-003
 4.2720000e+004  6.0300000e-003  6.0300000e-003
 4.2780000e+004  2.1930000e-002  2.1930000e-002
 4.2840000e+004  4.4500000e-002  4.4500000e-002
 4.2900000e+004  7.0800000e-002  7.0800000e-002
 4.2960000e+004  9.5730000e-002  9.5730000e-002
 4.3020000e+004  1.1311000e-001  1.1311000e-001
 4.3080000e+004  1.1725000e-001  1.1725000e-001
 4.3140000e+004  1.0446000e-001  1.0446000e-001
 4.3200000e+004  7.4230000e-002  7.4230000e-002
table-name           'Boundary Section : 2'
contents             'Uniform             '
location             'este                '
time-function        'non-equidistant'
reference-time       20040905
time-unit            'minutes'
interpolation        'linear'
parameter            'time                '                     unit '[min]'
parameter            'current         (c)  end A'               unit '[m/s]'
parameter            'current         (c)  end B'               unit '[m/s]'
records-in-table     2
 0.0000000e+000  0.0000000e+000  0.0000000e+000
 4.3200000e+004  0.0000000e+000  0.0000000e+000
table-name           'Boundary Section : 3'
contents             'Uniform             '
location             'sur                 '
time-function        'non-equidistant'
reference-time       20040905
time-unit            'minutes'
interpolation        'linear'
parameter            'time                '                     unit '[min]'
parameter            'riemann         (r)  end A'               unit '[m/s]'
parameter            'riemann         (r)  end B'               unit '[m/s]'
records-in-table     2
 0.0000000e+000  0.0000000e+000  0.0000000e+000
 4.3200000e+004  0.0000000e+000  0.0000000e+000
table-name           'Boundary Section : 4'
contents             'Uniform             '
location             'oeste               '
time-function        'non-equidistant'
reference-time       20040905
time-unit            'minutes'
interpolation        'linear'
parameter            'time                '                     unit '[min]'
parameter            'current         (c)  end A'               unit '[m/s]'
parameter            'current         (c)  end B'               unit '[m/s]'
records-in-table     2
 0.0000000e+000  0.0000000e+000  0.0000000e+000
 4.3200000e+004  0.0000000e+000  0.0000000e+000
