# Supplementary material for: Set-up and input dataset files of the Delft3d model for hydrodynamic modelling considering wind, waves, tides and currents through multidomain grids
Source: Data Brief. 2019 Dec 9;28:104921. doi: 10.1016/j.dib.2019.104921 (PMC6926121; doi:10.1016/j.dib.2019.104921)
Supplement: Multimedia component 1 [file mmc1.zip › Multi_domain_2004_all_forces/2004.bnd]

norte                Z T     2    97    99    97  1.0000000e+002
este                 C T   100    96   100     2  1.0000000e+002 Uniform             
sur                  R T    99     1     2     1  1.0000000e+002 Uniform             
oeste                C T     1     2     1    96  1.0000000e+002 Uniform             
