# Supplementary material for: Set-up and input dataset files of the Delft3d model for hydrodynamic modelling considering wind, waves, tides and currents through multidomain grids
Source: Data Brief. 2019 Dec 9;28:104921. doi: 10.1016/j.dib.2019.104921 (PMC6926121; doi:10.1016/j.dib.2019.104921)
Supplement: Multimedia component 1 [file mmc1.zip › Multi_domain_2004_all_forces/2004.tem]

0.00E+00 9.20E+01 28.27 9.00E+00 0
6.00E+01 9.50E+01 28.09 1.20E+01 -1.31
1.20E+02 9.50E+01 28.07 1.20E+01 -2
1.80E+02 9.30E+01 28.07 9.00E+00 0
2.40E+02 9.00E+01 28 5.00E+00 5.17
3.00E+02 8.80E+01 27.89 2.00E+00 7.65
3.60E+02 8.70E+01 27.78 1.00E+00 0
4.20E+02 8.70E+01 27.72 3.00E+00 -17.29
4.80E+02 8.70E+01 27.69 6.00E+00 -12.03
5.40E+02 8.90E+01 27.64 8.00E+00 55.89
6.00E+02 9.00E+01 27.56 6.00E+00 211.59
6.60E+02 9.00E+01 27.49 4.00E+00 420.09
7.20E+02 9.00E+01 27.5 7.00E+00 631.42
7.80E+02 8.70E+01 27.64 1.70E+01 801.98
8.40E+02 8.50E+01 27.88 2.90E+01 913.68
9.00E+02 8.40E+01 28.16 3.60E+01 954.82
9.60E+02 8.40E+01 28.41 3.40E+01 918.15
1.02E+03 8.60E+01 28.61 2.60E+01 814.37
1.08E+03 8.80E+01 28.73 1.70E+01 658.66
1.14E+03 8.80E+01 28.76 1.10E+01 469.84
1.20E+03 8.80E+01 28.73 9.00E+00 281.46
1.26E+03 8.90E+01 28.68 9.00E+00 130.71
1.32E+03 9.00E+01 28.64 1.00E+01 44.57
1.38E+03 9.10E+01 28.63 1.10E+01 9.06
1.44E+03 9.00E+01 28.62 1.30E+01 0
1.50E+03 8.80E+01 28.6 1.50E+01 -2.72
1.56E+03 8.50E+01 28.57 1.80E+01 -2.84
1.62E+03 8.20E+01 28.54 2.60E+01 0
1.68E+03 8.20E+01 28.51 3.90E+01 5.05
1.74E+03 8.20E+01 28.46 5.50E+01 7.15
1.80E+03 8.40E+01 28.38 7.20E+01 0
1.86E+03 8.60E+01 28.26 8.80E+01 -16.21
1.92E+03 8.70E+01 28.13 9.70E+01 -15.49
1.98E+03 8.60E+01 28.02 9.00E+01 34.62
2.04E+03 8.40E+01 27.97 6.40E+01 155.95
2.10E+03 8.00E+01 27.99 3.00E+01 327.87
2.16E+03 7.70E+01 28.1 2.00E+00 519.16
2.22E+03 7.40E+01 28.32 0.00E+00 699.87
2.28E+03 7.30E+01 28.59 0.00E+00 845.33
2.34E+03 7.30E+01 28.86 0.00E+00 932.18
2.40E+03 7.40E+01 29.07 2.00E+00 941.67
2.46E+03 7.50E+01 29.21 2.00E+00 873.53
2.52E+03 7.70E+01 29.25 0.00E+00 732.07
2.58E+03 7.90E+01 29.2 0.00E+00 530
2.64E+03 8.10E+01 29.08 0.00E+00 313.36
2.70E+03 8.40E+01 28.93 0.00E+00 136.54
2.76E+03 8.60E+01 28.78 1.00E+00 39.54
2.82E+03 8.80E+01 28.66 3.00E+00 4.71
2.88E+03 8.90E+01 28.58 7.00E+00 0
2.94E+03 8.90E+01 28.56 1.30E+01 -0.93
3.00E+03 8.90E+01 28.57 1.70E+01 -1.65
3.06E+03 8.80E+01 28.57 1.80E+01 0
3.12E+03 8.90E+01 28.51 1.40E+01 4.65
3.18E+03 8.90E+01 28.43 7.00E+00 6.93
3.24E+03 9.00E+01 28.37 3.00E+00 0
3.30E+03 9.10E+01 28.36 4.00E+00 -15.47
3.36E+03 9.10E+01 28.37 8.00E+00 -8.56
3.42E+03 9.00E+01 28.37 1.10E+01 59.17
3.48E+03 8.90E+01 28.35 1.00E+01 211.98
3.54E+03 8.80E+01 28.34 8.00E+00 417.32
3.60E+03 8.60E+01 28.4 7.00E+00 628.42
3.66E+03 8.30E+01 28.57 1.10E+01 804.31
3.72E+03 8.10E+01 28.79 1.60E+01 927.2
3.78E+03 8.10E+01 28.99 2.10E+01 985.07
3.84E+03 8.10E+01 29.1 2.40E+01 968.86
3.90E+03 8.20E+01 29.16 2.50E+01 881.17
3.96E+03 8.40E+01 29.21 2.80E+01 727.54
4.02E+03 8.50E+01 29.26 3.40E+01 521.1
4.08E+03 8.70E+01 29.29 4.00E+01 305.36
4.14E+03 8.80E+01 29.22 4.10E+01 131.41
4.20E+03 8.90E+01 29.04 3.30E+01 36.6
4.26E+03 9.00E+01 28.8 2.10E+01 3.27
4.32E+03 9.00E+01 28.63 9.00E+00 0
4.38E+03 8.90E+01 28.59 4.00E+00 0.71
4.44E+03 8.70E+01 28.62 1.00E+00 0.55
4.50E+03 8.60E+01 28.61 0.00E+00 0
4.56E+03 8.60E+01 28.51 0.00E+00 -0.49
4.62E+03 8.60E+01 28.36 0.00E+00 -0.59
4.68E+03 8.70E+01 28.26 4.00E+00 0
4.74E+03 8.80E+01 28.27 1.80E+01 3.34
4.80E+03 9.00E+01 28.34 3.70E+01 18.52
4.86E+03 9.10E+01 28.38 5.60E+01 56.39
4.92E+03 9.20E+01 28.34 7.20E+01 124.99
4.98E+03 9.20E+01 28.32 8.20E+01 221.21
5.04E+03 9.20E+01 28.42 8.40E+01 339.1
5.10E+03 9.10E+01 28.7 7.70E+01 470.57
5.16E+03 9.00E+01 29.06 6.60E+01 598.81
5.22E+03 8.90E+01 29.31 5.70E+01 704.81
5.28E+03 8.80E+01 29.33 5.40E+01 768.86
5.34E+03 8.80E+01 29.21 5.50E+01 768.18
5.40E+03 8.80E+01 29.05 5.80E+01 679.27
5.46E+03 8.90E+01 28.95 6.00E+01 495.09
5.52E+03 9.00E+01 28.9 5.80E+01 274.42
5.58E+03 9.00E+01 28.86 5.20E+01 92.51
5.64E+03 8.70E+01 28.81 4.20E+01 4.9
5.70E+03 8.20E+01 28.76 2.90E+01 -11.63
5.76E+03 7.90E+01 28.71 1.90E+01 0
5.82E+03 7.70E+01 28.69 1.60E+01 5.21
5.88E+03 7.70E+01 28.65 1.60E+01 2.82
5.94E+03 7.70E+01 28.55 1.60E+01 0
6.00E+03 7.80E+01 28.38 1.30E+01 1.67
6.06E+03 7.80E+01 28.21 1.00E+01 3.77
6.12E+03 7.80E+01 28.14 9.00E+00 0
6.18E+03 7.90E+01 28.23 1.10E+01 -9.92
6.24E+03 7.90E+01 28.4 1.60E+01 -2.21
6.30E+03 7.80E+01 28.54 2.30E+01 52.94
6.36E+03 7.80E+01 28.56 2.90E+01 172.78
6.42E+03 7.70E+01 28.54 3.50E+01 324.31
6.48E+03 7.60E+01 28.57 4.00E+01 461.99
6.54E+03 7.60E+01 28.73 4.40E+01 550.03
6.60E+03 7.70E+01 28.94 4.70E+01 591.7
6.66E+03 7.70E+01 29.11 4.90E+01 600.04
6.72E+03 7.80E+01 29.14 5.10E+01 584.47
6.78E+03 7.90E+01 29.08 4.90E+01 540
6.84E+03 7.90E+01 29 4.20E+01 458.03
6.90E+03 8.00E+01 28.97 2.80E+01 337.09
6.96E+03 8.10E+01 28.98 1.30E+01 204.24
7.02E+03 8.10E+01 28.99 4.00E+00 93.69
7.08E+03 8.20E+01 28.99 5.00E+00 30.83
7.14E+03 8.20E+01 28.95 1.30E+01 5.81
7.20E+03 8.30E+01 28.89 2.20E+01 0
7.26E+03 8.30E+01 28.8 2.70E+01 -1.97
7.32E+03 8.20E+01 28.67 2.80E+01 -2.33
7.38E+03 8.20E+01 28.52 2.60E+01 0
7.44E+03 8.20E+01 28.34 2.30E+01 4.83
7.50E+03 8.20E+01 28.19 1.90E+01 6.97
7.56E+03 8.20E+01 28.11 1.50E+01 0
7.62E+03 8.20E+01 28.13 1.20E+01 -15.29
7.68E+03 8.20E+01 28.22 1.10E+01 -9.2
7.74E+03 8.30E+01 28.3 1.30E+01 55.19
7.80E+03 8.30E+01 28.33 1.90E+01 201.28
7.86E+03 8.40E+01 28.34 2.50E+01 398.32
7.92E+03 8.40E+01 28.37 2.60E+01 602.07
7.98E+03 8.30E+01 28.45 2.20E+01 773.65
8.04E+03 8.20E+01 28.61 1.40E+01 895.81
8.10E+03 8.10E+01 28.83 7.00E+00 956.73
8.16E+03 8.10E+01 29.11 4.00E+00 947.02
8.22E+03 8.00E+01 29.38 6.00E+00 867.18
8.28E+03 8.10E+01 29.6 1.10E+01 720.16
8.34E+03 8.10E+01 29.7 1.70E+01 517.2
8.40E+03 8.20E+01 29.68 2.20E+01 302.66
8.46E+03 8.20E+01 29.56 2.20E+01 129.17
8.52E+03 8.10E+01 29.34 1.50E+01 35.25
8.58E+03 8.20E+01 29.03 7.00E+00 2.9
8.64E+03 8.50E+01 28.65 4.00E+00 0
    
    
    
    
    
    
    
    
    
    
    
    
    
    
    
    
    
    
    
    
    
    
    
    
    
    
    
    
    
    
    
    
    
    
    
    
    
    
    
    
    
    
    
    
    
    
    
    
    
    
    
    
    
    
    
    
    
    
    
    
    
    
    
    
    
    
    
    
    
    
    
    
