# Supplementary material for: Set-up and input dataset files of the Delft3d model for hydrodynamic modelling considering wind, waves, tides and currents through multidomain grids
Source: Data Brief. 2019 Dec 9;28:104921. doi: 10.1016/j.dib.2019.104921 (PMC6926121; doi:10.1016/j.dib.2019.104921)
Supplement: Multimedia component 1 [file mmc1.zip › Multi_domain_2004_all_forces/2004.wnd]

0.00E+00 4.22E+00 6.36E+01
6.00E+01 4.53E+00 4.66E+01
1.20E+02 3.61E+00 4.04E+01
1.80E+02 2.87E+00 4.06E+01
2.40E+02 3.53E+00 4.56E+01
3.00E+02 4.92E+00 4.88E+01
3.60E+02 5.86E+00 5.01E+01
4.20E+02 5.53E+00 5.02E+01
4.80E+02 4.50E+00 4.83E+01
5.40E+02 3.70E+00 4.17E+01
6.00E+02 3.86E+00 3.18E+01
6.60E+02 4.54E+00 2.46E+01
7.20E+02 5.00E+00 2.01E+01
7.80E+02 4.70E+00 1.60E+01
8.40E+02 4.00E+00 1.27E+01
9.00E+02 3.41E+00 1.44E+01
9.60E+02 3.41E+00 2.55E+01
1.02E+03 3.97E+00 3.83E+01
1.08E+03 4.67E+00 4.78E+01
1.14E+03 5.12E+00 5.43E+01
1.20E+03 5.45E+00 5.90E+01
1.26E+03 5.92E+00 6.13E+01
1.32E+03 6.67E+00 6.09E+01
1.38E+03 7.44E+00 5.84E+01
1.44E+03 7.89E+00 5.39E+01
1.50E+03 7.82E+00 4.71E+01
1.56E+03 7.52E+00 3.95E+01
1.62E+03 7.24E+00 3.39E+01
1.68E+03 7.05E+00 3.30E+01
1.74E+03 6.82E+00 3.42E+01
1.80E+03 6.44E+00 3.26E+01
1.86E+03 5.93E+00 2.43E+01
1.92E+03 5.73E+00 1.20E+01
1.98E+03 6.02E+00 4.00E+00
2.04E+03 6.60E+00 5.13E+00
2.10E+03 7.27E+00 1.09E+01
2.16E+03 7.86E+00 1.68E+01
2.22E+03 8.09E+00 2.09E+01
2.28E+03 7.88E+00 2.44E+01
2.34E+03 7.24E+00 2.95E+01
2.40E+03 6.36E+00 3.86E+01
2.46E+03 5.79E+00 5.08E+01
2.52E+03 5.91E+00 5.98E+01
2.58E+03 6.65E+00 6.04E+01
2.64E+03 7.56E+00 5.60E+01
2.70E+03 8.20E+00 5.00E+01
2.76E+03 8.21E+00 4.39E+01
2.82E+03 7.76E+00 3.76E+01
2.88E+03 7.10E+00 3.22E+01
2.94E+03 6.39E+00 2.92E+01
3.00E+03 5.72E+00 2.87E+01
3.06E+03 5.21E+00 3.00E+01
3.12E+03 4.94E+00 3.19E+01
3.18E+03 4.83E+00 3.45E+01
3.24E+03 4.78E+00 3.81E+01
3.30E+03 4.71E+00 4.27E+01
3.36E+03 4.63E+00 4.61E+01
3.42E+03 4.56E+00 4.51E+01
3.48E+03 4.58E+00 3.80E+01
3.54E+03 4.77E+00 2.96E+01
3.60E+03 5.06E+00 2.55E+01
3.66E+03 5.28E+00 2.85E+01
3.72E+03 5.43E+00 3.66E+01
3.78E+03 5.61E+00 4.76E+01
3.84E+03 5.86E+00 5.92E+01
3.90E+03 6.25E+00 6.92E+01
3.96E+03 6.77E+00 7.56E+01
4.02E+03 7.31E+00 7.74E+01
4.08E+03 7.68E+00 7.49E+01
4.14E+03 7.83E+00 6.83E+01
4.20E+03 7.84E+00 5.73E+01
4.26E+03 7.88E+00 4.48E+01
4.32E+03 7.80E+00 3.36E+01
4.38E+03 7.31E+00 2.53E+01
4.44E+03 6.48E+00 2.00E+01
4.50E+03 5.56E+00 1.95E+01
4.56E+03 4.83E+00 2.69E+01
4.62E+03 4.47E+00 3.93E+01
4.68E+03 4.30E+00 4.97E+01
4.74E+03 3.99E+00 5.34E+01
4.80E+03 3.55E+00 5.09E+01
4.86E+03 3.27E+00 4.48E+01
4.92E+03 3.28E+00 3.91E+01
4.98E+03 3.44E+00 3.67E+01
5.04E+03 3.51E+00 3.88E+01
5.10E+03 3.40E+00 4.63E+01
5.16E+03 3.51E+00 5.90E+01
5.22E+03 4.33E+00 7.09E+01
5.28E+03 5.92E+00 7.67E+01
5.34E+03 7.53E+00 7.95E+01
5.40E+03 8.34E+00 8.27E+01
5.46E+03 7.84E+00 8.82E+01
5.52E+03 6.67E+00 -8.54E+01
5.58E+03 5.53E+00 -8.43E+01
5.64E+03 5.02E+00 8.29E+01
5.70E+03 5.49E+00 6.53E+01
5.76E+03 6.31E+00 5.59E+01
5.82E+03 6.51E+00 5.62E+01
5.88E+03 6.12E+00 6.28E+01
5.94E+03 5.49E+00 7.31E+01
6.00E+03 4.83E+00 8.48E+01
6.06E+03 4.31E+00 -8.31E+01
6.12E+03 4.03E+00 -7.25E+01
6.18E+03 3.97E+00 -6.59E+01
6.24E+03 4.07E+00 -5.99E+01
6.30E+03 4.37E+00 -5.00E+01
6.36E+03 5.10E+00 -3.61E+01
6.42E+03 6.11E+00 -2.48E+01
6.48E+03 6.87E+00 -1.82E+01
6.54E+03 6.92E+00 -1.60E+01
6.60E+03 6.59E+00 -1.72E+01
6.66E+03 6.46E+00 -2.17E+01
6.72E+03 7.03E+00 -2.76E+01
6.78E+03 8.23E+00 -3.19E+01
6.84E+03 9.77E+00 -3.33E+01
6.90E+03 1.13E+01 -3.23E+01
6.96E+03 1.26E+01 -3.03E+01
7.02E+03 1.33E+01 -2.82E+01
7.08E+03 1.31E+01 -2.64E+01
7.14E+03 1.22E+01 -2.47E+01
7.20E+03 1.12E+01 -2.27E+01
7.26E+03 1.03E+01 -2.07E+01
7.32E+03 9.53E+00 -1.91E+01
7.38E+03 8.93E+00 -1.85E+01
7.44E+03 8.43E+00 -1.95E+01
7.50E+03 8.06E+00 -2.13E+01
7.56E+03 7.87E+00 -2.31E+01
7.62E+03 7.85E+00 -2.37E+01
7.68E+03 7.79E+00 -2.27E+01
7.74E+03 7.45E+00 -2.00E+01
7.80E+03 6.71E+00 -1.51E+01
7.86E+03 5.79E+00 -8.65E+00
7.92E+03 4.91E+00 -2.45E+00
7.98E+03 4.18E+00 -5.48E-01
8.04E+03 3.61E+00 -3.18E+00
8.10E+03 3.23E+00 -8.36E+00
8.16E+03 3.07E+00 -1.36E+01
8.22E+03 3.02E+00 -2.30E+01
8.28E+03 3.26E+00 -4.20E+01
8.34E+03 4.25E+00 -6.48E+01
8.40E+03 5.63E+00 -7.67E+01
8.46E+03 6.38E+00 -7.81E+01
8.52E+03 5.92E+00 -6.99E+01
8.58E+03 4.90E+00 -6.06E+01
8.64E+03 3.71E+00 -7.21E+01
  
  
  
  
  
  
  
  
  
  
  
  
  
  
  
  
  
  
  
  
  
  
  
  
  
  
  
  
  
  
  
  
  
  
  
  
  
  
  
  
  
  
  
  
  
  
  
  
  
  
  
  
  
  
  
  
  
  
  
  
  
  
  
  
  
  
  
  
  
  
  
  
