# Supplementary material for: Set-up and input dataset files of the Delft3d model for hydrodynamic modelling considering wind, waves, tides and currents through multidomain grids
Source: Data Brief. 2019 Dec 9;28:104921. doi: 10.1016/j.dib.2019.104921 (PMC6926121; doi:10.1016/j.dib.2019.104921)
Supplement: Multimedia component 1 [file mmc1.zip › Multi_domain_2004_all_forces/Chezy_5_60.dep]

   6.0000000E+01   6.0000000E+01   6.0000000E+01   6.0000000E+01   6.0000000E+01   6.0000000E+01   6.0000000E+01   6.0000000E+01   6.0000000E+01   6.0000000E+01   6.0000000E+01   6.0000000E+01
   6.0000000E+01   6.0000000E+01   6.0000000E+01   6.0000000E+01   6.0000000E+01   6.0000000E+01   6.0000000E+01   6.0000000E+01   6.0000000E+01   6.0000000E+01   6.0000000E+01   6.0000000E+01
   6.0000000E+01   6.0000000E+01   6.0000000E+01   6.0000000E+01   6.0000000E+01   6.0000000E+01   6.0000000E+01   6.0000000E+01   6.0000000E+01   6.0000000E+01   6.0000000E+01   6.0000000E+01
   6.0000000E+01   6.0000000E+01   6.0000000E+01   6.0000000E+01   6.0000000E+01   6.0000000E+01   6.0000000E+01   6.0000000E+01   6.0000000E+01   6.0000000E+01   6.0000000E+01   6.0000000E+01
   6.0000000E+01   6.0000000E+01   6.0000000E+01   6.0000000E+01   6.0000000E+01   6.0000000E+01   6.0000000E+01   6.0000000E+01   6.0000000E+01   6.0000000E+01   6.0000000E+01   6.0000000E+01
   6.0000000E+01   6.0000000E+01   6.0000000E+01   6.0000000E+01   6.0000000E+01   6.0000000E+01   6.0000000E+01   6.0000000E+01   6.0000000E+01   6.0000000E+01   6.0000000E+01   6.0000000E+01
   6.0000000E+01   6.0000000E+01   6.0000000E+01   6.0000000E+01   6.0000000E+01   6.0000000E+01   6.0000000E+01   6.0000000E+01   6.0000000E+01   6.0000000E+01   6.0000000E+01   6.0000000E+01
   6.0000000E+01   6.0000000E+01   6.0000000E+01   6.0000000E+01   6.0000000E+01   6.0000000E+01   6.0000000E+01   6.0000000E+01   6.0000000E+01   6.0000000E+01   6.0000000E+01   6.0000000E+01
   6.0000000E+01   6.0000000E+01   6.0000000E+01  -9.9900000E+02
   6.0000000E+01   6.0000000E+01   6.0000000E+01   6.0000000E+01   6.0000000E+01   6.0000000E+01   6.0000000E+01   6.0000000E+01   6.0000000E+01   6.0000000E+01   6.0000000E+01   6.0000000E+01
   6.0000000E+01   6.0000000E+01   6.0000000E+01   6.0000000E+01   6.0000000E+01   6.0000000E+01   6.0000000E+01   6.0000000E+01   6.0000000E+01   6.0000000E+01   6.0000000E+01   6.0000000E+01
   6.0000000E+01   6.0000000E+01   6.0000000E+01   6.0000000E+01   6.0000000E+01   6.0000000E+01   6.0000000E+01   6.0000000E+01   6.0000000E+01   6.0000000E+01   6.0000000E+01   6.0000000E+01
   6.0000000E+01   6.0000000E+01   6.0000000E+01   6.0000000E+01   6.0000000E+01   6.0000000E+01   6.0000000E+01   6.0000000E+01   6.0000000E+01   6.0000000E+01   6.0000000E+01   6.0000000E+01
   6.0000000E+01   6.0000000E+01   6.0000000E+01   6.0000000E+01   6.0000000E+01   6.0000000E+01   6.0000000E+01   6.0000000E+01   6.0000000E+01   6.0000000E+01   6.0000000E+01   6.0000000E+01
   6.0000000E+01   6.0000000E+01   6.0000000E+01   6.0000000E+01   6.0000000E+01   6.0000000E+01   6.0000000E+01   6.0000000E+01   6.0000000E+01   6.0000000E+01   6.0000000E+01   6.0000000E+01
   6.0000000E+01   6.0000000E+01   6.0000000E+01   6.0000000E+01   6.0000000E+01   6.0000000E+01   6.0000000E+01   6.0000000E+01   6.0000000E+01   6.0000000E+01   6.0000000E+01   6.0000000E+01
   6.0000000E+01   6.0000000E+01   6.0000000E+01   6.0000000E+01   6.0000000E+01   6.0000000E+01   6.0000000E+01   6.0000000E+01   6.0000000E+01   6.0000000E+01   6.0000000E+01   6.0000000E+01
   6.0000000E+01   6.0000000E+01   6.0000000E+01  -9.9900000E+02
   6.0000000E+01   6.0000000E+01   6.0000000E+01   6.0000000E+01   6.0000000E+01   6.0000000E+01   6.0000000E+01   6.0000000E+01   6.0000000E+01   6.0000000E+01   6.0000000E+01   6.0000000E+01
   6.0000000E+01   6.0000000E+01   6.0000000E+01   6.0000000E+01   6.0000000E+01   6.0000000E+01   6.0000000E+01   6.0000000E+01   6.0000000E+01   6.0000000E+01   6.0000000E+01   6.0000000E+01
   6.0000000E+01   6.0000000E+01   6.0000000E+01   6.0000000E+01   6.0000000E+01   6.0000000E+01   6.0000000E+01   6.0000000E+01   6.0000000E+01   6.0000000E+01   6.0000000E+01   6.0000000E+01
   6.0000000E+01   6.0000000E+01   6.0000000E+01   6.0000000E+01   6.0000000E+01   6.0000000E+01   6.0000000E+01   6.0000000E+01   6.0000000E+01   6.0000000E+01   6.0000000E+01   6.0000000E+01
   6.0000000E+01   6.0000000E+01   6.0000000E+01   6.0000000E+01   6.0000000E+01   6.0000000E+01   6.0000000E+01   6.0000000E+01   6.0000000E+01   6.0000000E+01   6.0000000E+01   6.0000000E+01
   6.0000000E+01   6.0000000E+01   6.0000000E+01   6.0000000E+01   6.0000000E+01   6.0000000E+01   6.0000000E+01   6.0000000E+01   6.0000000E+01   6.0000000E+01   6.0000000E+01   6.0000000E+01
   6.0000000E+01   6.0000000E+01   6.0000000E+01   6.0000000E+01   6.0000000E+01   6.0000000E+01   6.0000000E+01   6.0000000E+01   6.0000000E+01   6.0000000E+01   6.0000000E+01   6.0000000E+01
   6.0000000E+01   6.0000000E+01   6.0000000E+01   6.0000000E+01   6.0000000E+01   6.0000000E+01   6.0000000E+01   6.0000000E+01   6.0000000E+01   6.0000000E+01   6.0000000E+01   6.0000000E+01
   6.0000000E+01   6.0000000E+01   6.0000000E+01  -9.9900000E+02
   6.0000000E+01   6.0000000E+01   6.0000000E+01   6.0000000E+01   6.0000000E+01   6.0000000E+01   6.0000000E+01   6.0000000E+01   6.0000000E+01   6.0000000E+01   6.0000000E+01   6.0000000E+01
   6.0000000E+01   6.0000000E+01   6.0000000E+01   6.0000000E+01   6.0000000E+01   6.0000000E+01   6.0000000E+01   6.0000000E+01   6.0000000E+01   6.0000000E+01   6.0000000E+01   6.0000000E+01
   6.0000000E+01   6.0000000E+01   6.0000000E+01   6.0000000E+01   6.0000000E+01   6.0000000E+01   6.0000000E+01   6.0000000E+01   6.0000000E+01   6.0000000E+01   6.0000000E+01   6.0000000E+01
   6.0000000E+01   6.0000000E+01   6.0000000E+01   6.0000000E+01   6.0000000E+01   6.0000000E+01   6.0000000E+01   6.0000000E+01   6.0000000E+01   6.0000000E+01   6.0000000E+01   6.0000000E+01
   6.0000000E+01   6.0000000E+01   6.0000000E+01   6.0000000E+01   6.0000000E+01   6.0000000E+01   6.0000000E+01   6.0000000E+01   6.0000000E+01   6.0000000E+01   6.0000000E+01   6.0000000E+01
   6.0000000E+01   6.0000000E+01   6.0000000E+01   6.0000000E+01   6.0000000E+01   6.0000000E+01   6.0000000E+01   6.0000000E+01   6.0000000E+01   6.0000000E+01   6.0000000E+01   6.0000000E+01
   6.0000000E+01   6.0000000E+01   6.0000000E+01   6.0000000E+01   6.0000000E+01   6.0000000E+01   6.0000000E+01   6.0000000E+01   6.0000000E+01   6.0000000E+01   6.0000000E+01   6.0000000E+01
   6.0000000E+01   6.0000000E+01   6.0000000E+01   6.0000000E+01   6.0000000E+01   6.0000000E+01   6.0000000E+01   6.0000000E+01   6.0000000E+01   6.0000000E+01   6.0000000E+01   6.0000000E+01
   6.0000000E+01   6.0000000E+01   6.0000000E+01  -9.9900000E+02
   6.0000000E+01   6.0000000E+01   6.0000000E+01   6.0000000E+01   6.0000000E+01   6.0000000E+01   6.0000000E+01   6.0000000E+01   6.0000000E+01   6.0000000E+01   6.0000000E+01   6.0000000E+01
   6.0000000E+01   6.0000000E+01   6.0000000E+01   6.0000000E+01   6.0000000E+01   6.0000000E+01   6.0000000E+01   6.0000000E+01   6.0000000E+01   6.0000000E+01   6.0000000E+01   6.0000000E+01
   6.0000000E+01   6.0000000E+01   6.0000000E+01   6.0000000E+01   6.0000000E+01   6.0000000E+01   6.0000000E+01   6.0000000E+01   6.0000000E+01   6.0000000E+01   6.0000000E+01   6.0000000E+01
   6.0000000E+01   6.0000000E+01   6.0000000E+01   6.0000000E+01   6.0000000E+01   6.0000000E+01   6.0000000E+01   6.0000000E+01   6.0000000E+01   6.0000000E+01   6.0000000E+01   6.0000000E+01
   6.0000000E+01   6.0000000E+01   6.0000000E+01   6.0000000E+01   6.0000000E+01   6.0000000E+01   6.0000000E+01   6.0000000E+01   6.0000000E+01   6.0000000E+01   6.0000000E+01   6.0000000E+01
   6.0000000E+01   6.0000000E+01   6.0000000E+01   6.0000000E+01   6.0000000E+01   6.0000000E+01   6.0000000E+01   6.0000000E+01   6.0000000E+01   6.0000000E+01   6.0000000E+01   6.0000000E+01
   6.0000000E+01   6.0000000E+01   6.0000000E+01   6.0000000E+01   6.0000000E+01   6.0000000E+01   6.0000000E+01   6.0000000E+01   6.0000000E+01   6.0000000E+01   6.0000000E+01   6.0000000E+01
   6.0000000E+01   6.0000000E+01   6.0000000E+01   6.0000000E+01   6.0000000E+01   6.0000000E+01   6.0000000E+01   6.0000000E+01   6.0000000E+01   6.0000000E+01   6.0000000E+01   6.0000000E+01
   6.0000000E+01   6.0000000E+01   6.0000000E+01  -9.9900000E+02
   6.0000000E+01   6.0000000E+01   6.0000000E+01   6.0000000E+01   6.0000000E+01   6.0000000E+01   6.0000000E+01   6.0000000E+01   6.0000000E+01   6.0000000E+01   6.0000000E+01   6.0000000E+01
   6.0000000E+01   6.0000000E+01   6.0000000E+01   6.0000000E+01   6.0000000E+01   6.0000000E+01   6.0000000E+01   6.0000000E+01   6.0000000E+01   6.0000000E+01   6.0000000E+01   6.0000000E+01
   6.0000000E+01   6.0000000E+01   6.0000000E+01   6.0000000E+01   6.0000000E+01   6.0000000E+01   6.0000000E+01   6.0000000E+01   6.0000000E+01   6.0000000E+01   6.0000000E+01   6.0000000E+01
   6.0000000E+01   6.0000000E+01   6.0000000E+01   6.0000000E+01   6.0000000E+01   6.0000000E+01   6.0000000E+01   6.0000000E+01   6.0000000E+01   6.0000000E+01   6.0000000E+01   6.0000000E+01
   6.0000000E+01   6.0000000E+01   6.0000000E+01   6.0000000E+01   6.0000000E+01   6.0000000E+01   6.0000000E+01   6.0000000E+01   6.0000000E+01   6.0000000E+01   6.0000000E+01   6.0000000E+01
   6.0000000E+01   6.0000000E+01   6.0000000E+01   6.0000000E+01   6.0000000E+01   6.0000000E+01   6.0000000E+01   6.0000000E+01   6.0000000E+01   6.0000000E+01   6.0000000E+01   6.0000000E+01
   6.0000000E+01   6.0000000E+01   6.0000000E+01   6.0000000E+01   6.0000000E+01   6.0000000E+01   6.0000000E+01   6.0000000E+01   6.0000000E+01   6.0000000E+01   6.0000000E+01   6.0000000E+01
   6.0000000E+01   6.0000000E+01   6.0000000E+01   6.0000000E+01   6.0000000E+01   6.0000000E+01   6.0000000E+01   6.0000000E+01   6.0000000E+01   6.0000000E+01   6.0000000E+01   6.0000000E+01
   6.0000000E+01   6.0000000E+01   6.0000000E+01  -9.9900000E+02
   6.0000000E+01   6.0000000E+01   6.0000000E+01   6.0000000E+01   6.0000000E+01   6.0000000E+01   6.0000000E+01   6.0000000E+01   6.0000000E+01   6.0000000E+01   6.0000000E+01   6.0000000E+01
   6.0000000E+01   6.0000000E+01   6.0000000E+01   6.0000000E+01   6.0000000E+01   6.0000000E+01   6.0000000E+01   6.0000000E+01   6.0000000E+01   6.0000000E+01   6.0000000E+01   6.0000000E+01
   6.0000000E+01   6.0000000E+01   6.0000000E+01   6.0000000E+01   6.0000000E+01   6.0000000E+01   6.0000000E+01   6.0000000E+01   6.0000000E+01   6.0000000E+01   6.0000000E+01   6.0000000E+01
   6.0000000E+01   6.0000000E+01   6.0000000E+01   6.0000000E+01   6.0000000E+01   6.0000000E+01   6.0000000E+01   6.0000000E+01   6.0000000E+01   6.0000000E+01   6.0000000E+01   6.0000000E+01
   6.0000000E+01   6.0000000E+01   6.0000000E+01   6.0000000E+01   6.0000000E+01   6.0000000E+01   6.0000000E+01   6.0000000E+01   6.0000000E+01   6.0000000E+01   6.0000000E+01   6.0000000E+01
   6.0000000E+01   6.0000000E+01   6.0000000E+01   6.0000000E+01   6.0000000E+01   6.0000000E+01   6.0000000E+01   6.0000000E+01   6.0000000E+01   6.0000000E+01   6.0000000E+01   6.0000000E+01
   6.0000000E+01   6.0000000E+01   6.0000000E+01   6.0000000E+01   6.0000000E+01   6.0000000E+01   6.0000000E+01   6.0000000E+01   6.0000000E+01   6.0000000E+01   6.0000000E+01   6.0000000E+01
   6.0000000E+01   6.0000000E+01   6.0000000E+01   6.0000000E+01   6.0000000E+01   6.0000000E+01   6.0000000E+01   6.0000000E+01   6.0000000E+01   6.0000000E+01   6.0000000E+01   6.0000000E+01
   6.0000000E+01   6.0000000E+01   6.0000000E+01  -9.9900000E+02
   6.0000000E+01   6.0000000E+01   6.0000000E+01   6.0000000E+01   6.0000000E+01   6.0000000E+01   6.0000000E+01   6.0000000E+01   6.0000000E+01   6.0000000E+01   6.0000000E+01   6.0000000E+01
   6.0000000E+01   6.0000000E+01   6.0000000E+01   6.0000000E+01   6.0000000E+01   6.0000000E+01   6.0000000E+01   6.0000000E+01   6.0000000E+01   6.0000000E+01   6.0000000E+01   6.0000000E+01
   6.0000000E+01   6.0000000E+01   6.0000000E+01   6.0000000E+01   6.0000000E+01   6.0000000E+01   6.0000000E+01   6.0000000E+01   6.0000000E+01   6.0000000E+01   6.0000000E+01   6.0000000E+01
   6.0000000E+01   6.0000000E+01   6.0000000E+01   6.0000000E+01   6.0000000E+01   6.0000000E+01   6.0000000E+01   6.0000000E+01   6.0000000E+01   6.0000000E+01   6.0000000E+01   6.0000000E+01
   6.0000000E+01   6.0000000E+01   6.0000000E+01   6.0000000E+01   6.0000000E+01   6.0000000E+01   6.0000000E+01   6.0000000E+01   6.0000000E+01   6.0000000E+01   6.0000000E+01   6.0000000E+01
   6.0000000E+01   6.0000000E+01   6.0000000E+01   6.0000000E+01   6.0000000E+01   6.0000000E+01   6.0000000E+01   6.0000000E+01   6.0000000E+01   6.0000000E+01   6.0000000E+01   6.0000000E+01
   6.0000000E+01   6.0000000E+01   6.0000000E+01   6.0000000E+01   6.0000000E+01   6.0000000E+01   6.0000000E+01   6.0000000E+01   6.0000000E+01   6.0000000E+01   6.0000000E+01   6.0000000E+01
   6.0000000E+01   6.0000000E+01   6.0000000E+01   6.0000000E+01   6.0000000E+01   6.0000000E+01   6.0000000E+01   6.0000000E+01   6.0000000E+01   6.0000000E+01   6.0000000E+01   6.0000000E+01
   6.0000000E+01   6.0000000E+01   6.0000000E+01  -9.9900000E+02
   6.0000000E+01   6.0000000E+01   6.0000000E+01   6.0000000E+01   6.0000000E+01   6.0000000E+01   6.0000000E+01   6.0000000E+01   6.0000000E+01   6.0000000E+01   6.0000000E+01   6.0000000E+01
   6.0000000E+01   6.0000000E+01   6.0000000E+01   6.0000000E+01   6.0000000E+01   6.0000000E+01   6.0000000E+01   6.0000000E+01   6.0000000E+01   6.0000000E+01   6.0000000E+01   6.0000000E+01
   6.0000000E+01   6.0000000E+01   6.0000000E+01   6.0000000E+01   6.0000000E+01   6.0000000E+01   6.0000000E+01   6.0000000E+01   6.0000000E+01   6.0000000E+01   6.0000000E+01   6.0000000E+01
   6.0000000E+01   6.0000000E+01   6.0000000E+01   6.0000000E+01   6.0000000E+01   6.0000000E+01   6.0000000E+01   6.0000000E+01   6.0000000E+01   6.0000000E+01   6.0000000E+01   6.0000000E+01
   6.0000000E+01   6.0000000E+01   6.0000000E+01   6.0000000E+01   6.0000000E+01   6.0000000E+01   6.0000000E+01   6.0000000E+01   6.0000000E+01   6.0000000E+01   6.0000000E+01   6.0000000E+01
   6.0000000E+01   6.0000000E+01   6.0000000E+01   6.0000000E+01   6.0000000E+01   6.0000000E+01   6.0000000E+01   6.0000000E+01   6.0000000E+01   6.0000000E+01   6.0000000E+01   6.0000000E+01
   6.0000000E+01   6.0000000E+01   6.0000000E+01   6.0000000E+01   6.0000000E+01   6.0000000E+01   6.0000000E+01   6.0000000E+01   6.0000000E+01   6.0000000E+01   6.0000000E+01   6.0000000E+01
   6.0000000E+01   6.0000000E+01   6.0000000E+01   6.0000000E+01   6.0000000E+01   6.0000000E+01   6.0000000E+01   6.0000000E+01   6.0000000E+01   6.0000000E+01   6.0000000E+01   6.0000000E+01
   6.0000000E+01   6.0000000E+01   6.0000000E+01  -9.9900000E+02
   6.0000000E+01   6.0000000E+01   6.0000000E+01   6.0000000E+01   6.0000000E+01   6.0000000E+01   6.0000000E+01   6.0000000E+01   6.0000000E+01   6.0000000E+01   6.0000000E+01   6.0000000E+01
   6.0000000E+01   6.0000000E+01   6.0000000E+01   6.0000000E+01   6.0000000E+01   6.0000000E+01   6.0000000E+01   6.0000000E+01   6.0000000E+01   6.0000000E+01   6.0000000E+01   6.0000000E+01
   6.0000000E+01   6.0000000E+01   6.0000000E+01   6.0000000E+01   6.0000000E+01   6.0000000E+01   6.0000000E+01   6.0000000E+01   6.0000000E+01   6.0000000E+01   6.0000000E+01   6.0000000E+01
   6.0000000E+01   6.0000000E+01   6.0000000E+01   6.0000000E+01   6.0000000E+01   6.0000000E+01   6.0000000E+01   6.0000000E+01   6.0000000E+01   6.0000000E+01   6.0000000E+01   6.0000000E+01
   6.0000000E+01   6.0000000E+01   6.0000000E+01   6.0000000E+01   6.0000000E+01   6.0000000E+01   6.0000000E+01   6.0000000E+01   6.0000000E+01   6.0000000E+01   6.0000000E+01   6.0000000E+01
   6.0000000E+01   6.0000000E+01   6.0000000E+01   6.0000000E+01   6.0000000E+01   6.0000000E+01   6.0000000E+01   6.0000000E+01   6.0000000E+01   6.0000000E+01   6.0000000E+01   6.0000000E+01
   6.0000000E+01   6.0000000E+01   6.0000000E+01   6.0000000E+01   6.0000000E+01   6.0000000E+01   6.0000000E+01   6.0000000E+01   6.0000000E+01   6.0000000E+01   6.0000000E+01   6.0000000E+01
   6.0000000E+01   6.0000000E+01   6.0000000E+01   6.0000000E+01   6.0000000E+01   6.0000000E+01   6.0000000E+01   6.0000000E+01   6.0000000E+01   6.0000000E+01   6.0000000E+01   6.0000000E+01
   6.0000000E+01   6.0000000E+01   6.0000000E+01  -9.9900000E+02
   6.0000000E+01   6.0000000E+01   6.0000000E+01   6.0000000E+01   6.0000000E+01   6.0000000E+01   6.0000000E+01   6.0000000E+01   6.0000000E+01   6.0000000E+01   6.0000000E+01   6.0000000E+01
   6.0000000E+01   6.0000000E+01   6.0000000E+01   6.0000000E+01   6.0000000E+01   6.0000000E+01   6.0000000E+01   6.0000000E+01   6.0000000E+01   6.0000000E+01   6.0000000E+01   6.0000000E+01
   6.0000000E+01   6.0000000E+01   6.0000000E+01   6.0000000E+01   6.0000000E+01   6.0000000E+01   6.0000000E+01   6.0000000E+01   6.0000000E+01   6.0000000E+01   6.0000000E+01   6.0000000E+01
   6.0000000E+01   6.0000000E+01   6.0000000E+01   6.0000000E+01   6.0000000E+01   6.0000000E+01   6.0000000E+01   6.0000000E+01   6.0000000E+01   6.0000000E+01   6.0000000E+01   6.0000000E+01
   6.0000000E+01   6.0000000E+01   6.0000000E+01   6.0000000E+01   6.0000000E+01   6.0000000E+01   6.0000000E+01   6.0000000E+01   6.0000000E+01   6.0000000E+01   6.0000000E+01   6.0000000E+01
   6.0000000E+01   6.0000000E+01   6.0000000E+01   6.0000000E+01   6.0000000E+01   6.0000000E+01   6.0000000E+01   6.0000000E+01   6.0000000E+01   6.0000000E+01   6.0000000E+01   6.0000000E+01
   6.0000000E+01   6.0000000E+01   6.0000000E+01   6.0000000E+01   6.0000000E+01   6.0000000E+01   6.0000000E+01   6.0000000E+01   6.0000000E+01   6.0000000E+01   6.0000000E+01   6.0000000E+01
   6.0000000E+01   6.0000000E+01   6.0000000E+01   6.0000000E+01   6.0000000E+01   6.0000000E+01   6.0000000E+01   6.0000000E+01   6.0000000E+01   6.0000000E+01   6.0000000E+01   6.0000000E+01
   6.0000000E+01   6.0000000E+01   6.0000000E+01  -9.9900000E+02
   6.0000000E+01   6.0000000E+01   6.0000000E+01   6.0000000E+01   6.0000000E+01   6.0000000E+01   6.0000000E+01   6.0000000E+01   6.0000000E+01   6.0000000E+01   6.0000000E+01   6.0000000E+01
   6.0000000E+01   6.0000000E+01   6.0000000E+01   6.0000000E+01   6.0000000E+01   6.0000000E+01   6.0000000E+01   6.0000000E+01   6.0000000E+01   6.0000000E+01   6.0000000E+01   6.0000000E+01
   6.0000000E+01   6.0000000E+01   6.0000000E+01   6.0000000E+01   6.0000000E+01   6.0000000E+01   6.0000000E+01   6.0000000E+01   6.0000000E+01   6.0000000E+01   6.0000000E+01   6.0000000E+01
   6.0000000E+01   6.0000000E+01   6.0000000E+01   6.0000000E+01   6.0000000E+01   6.0000000E+01   6.0000000E+01   6.0000000E+01   6.0000000E+01   6.0000000E+01   6.0000000E+01   6.0000000E+01
   6.0000000E+01   6.0000000E+01   6.0000000E+01   6.0000000E+01   6.0000000E+01   6.0000000E+01   6.0000000E+01   6.0000000E+01   6.0000000E+01   6.0000000E+01   6.0000000E+01   6.0000000E+01
   6.0000000E+01   6.0000000E+01   6.0000000E+01   6.0000000E+01   6.0000000E+01   6.0000000E+01   6.0000000E+01   6.0000000E+01   6.0000000E+01   6.0000000E+01   6.0000000E+01   6.0000000E+01
   6.0000000E+01   6.0000000E+01   6.0000000E+01   6.0000000E+01   6.0000000E+01   6.0000000E+01   6.0000000E+01   6.0000000E+01   6.0000000E+01   6.0000000E+01   6.0000000E+01   6.0000000E+01
   6.0000000E+01   6.0000000E+01   6.0000000E+01   6.0000000E+01   6.0000000E+01   6.0000000E+01   6.0000000E+01   6.0000000E+01   6.0000000E+01   6.0000000E+01   6.0000000E+01   6.0000000E+01
   6.0000000E+01   6.0000000E+01   6.0000000E+01  -9.9900000E+02
   6.0000000E+01   6.0000000E+01   6.0000000E+01   6.0000000E+01   6.0000000E+01   6.0000000E+01   6.0000000E+01   6.0000000E+01   6.0000000E+01   6.0000000E+01   6.0000000E+01   6.0000000E+01
   6.0000000E+01   6.0000000E+01   6.0000000E+01   6.0000000E+01   6.0000000E+01   6.0000000E+01   6.0000000E+01   6.0000000E+01   6.0000000E+01   6.0000000E+01   6.0000000E+01   6.0000000E+01
   6.0000000E+01   6.0000000E+01   6.0000000E+01   6.0000000E+01   6.0000000E+01   6.0000000E+01   6.0000000E+01   6.0000000E+01   6.0000000E+01   6.0000000E+01   6.0000000E+01   6.0000000E+01
   6.0000000E+01   6.0000000E+01   6.0000000E+01   6.0000000E+01   6.0000000E+01   6.0000000E+01   6.0000000E+01   6.0000000E+01   6.0000000E+01   6.0000000E+01   6.0000000E+01   6.0000000E+01
   6.0000000E+01   6.0000000E+01   6.0000000E+01   6.0000000E+01   6.0000000E+01   6.0000000E+01   6.0000000E+01   6.0000000E+01   6.0000000E+01   6.0000000E+01   6.0000000E+01   6.0000000E+01
   6.0000000E+01   6.0000000E+01   6.0000000E+01   6.0000000E+01   6.0000000E+01   6.0000000E+01   6.0000000E+01   6.0000000E+01   6.0000000E+01   6.0000000E+01   6.0000000E+01   6.0000000E+01
   6.0000000E+01   6.0000000E+01   6.0000000E+01   6.0000000E+01   6.0000000E+01   6.0000000E+01   6.0000000E+01   6.0000000E+01   6.0000000E+01   6.0000000E+01   6.0000000E+01   6.0000000E+01
   6.0000000E+01   6.0000000E+01   6.0000000E+01   6.0000000E+01   6.0000000E+01   6.0000000E+01   6.0000000E+01   6.0000000E+01   6.0000000E+01   6.0000000E+01   6.0000000E+01   6.0000000E+01
   6.0000000E+01   6.0000000E+01   6.0000000E+01  -9.9900000E+02
   6.0000000E+01   6.0000000E+01   6.0000000E+01   6.0000000E+01   6.0000000E+01   6.0000000E+01   6.0000000E+01   6.0000000E+01   6.0000000E+01   6.0000000E+01   6.0000000E+01   6.0000000E+01
   6.0000000E+01   6.0000000E+01   6.0000000E+01   6.0000000E+01   6.0000000E+01   6.0000000E+01   6.0000000E+01   6.0000000E+01   6.0000000E+01   6.0000000E+01   6.0000000E+01   6.0000000E+01
   6.0000000E+01   6.0000000E+01   6.0000000E+01   6.0000000E+01   6.0000000E+01   6.0000000E+01   6.0000000E+01   6.0000000E+01   6.0000000E+01   6.0000000E+01   6.0000000E+01   6.0000000E+01
   6.0000000E+01   6.0000000E+01   6.0000000E+01   6.0000000E+01   6.0000000E+01   6.0000000E+01   6.0000000E+01   6.0000000E+01   6.0000000E+01   6.0000000E+01   6.0000000E+01   6.0000000E+01
   6.0000000E+01   6.0000000E+01   6.0000000E+01   6.0000000E+01   6.0000000E+01   6.0000000E+01   6.0000000E+01   6.0000000E+01   6.0000000E+01   6.0000000E+01   6.0000000E+01   6.0000000E+01
   6.0000000E+01   6.0000000E+01   6.0000000E+01   6.0000000E+01   6.0000000E+01   6.0000000E+01   6.0000000E+01   6.0000000E+01   6.0000000E+01   6.0000000E+01   6.0000000E+01   6.0000000E+01
   6.0000000E+01   6.0000000E+01   6.0000000E+01   6.0000000E+01  -9.9900000E+02  -9.9900000E+02  -9.9900000E+02  -9.9900000E+02  -9.9900000E+02  -9.9900000E+02  -9.9900000E+02   6.0000000E+01
   6.0000000E+01   6.0000000E+01   6.0000000E+01   6.0000000E+01   6.0000000E+01   6.0000000E+01   6.0000000E+01   6.0000000E+01   6.0000000E+01   6.0000000E+01   6.0000000E+01   6.0000000E+01
   6.0000000E+01   6.0000000E+01   6.0000000E+01  -9.9900000E+02
   6.0000000E+01   6.0000000E+01   6.0000000E+01   6.0000000E+01   6.0000000E+01   6.0000000E+01   6.0000000E+01   6.0000000E+01   6.0000000E+01   6.0000000E+01   6.0000000E+01   6.0000000E+01
   6.0000000E+01   6.0000000E+01   6.0000000E+01   6.0000000E+01   6.0000000E+01   6.0000000E+01   6.0000000E+01   6.0000000E+01   6.0000000E+01   6.0000000E+01   6.0000000E+01   6.0000000E+01
   6.0000000E+01   6.0000000E+01   6.0000000E+01   6.0000000E+01   6.0000000E+01   6.0000000E+01   6.0000000E+01   6.0000000E+01   6.0000000E+01   6.0000000E+01   6.0000000E+01   6.0000000E+01
   6.0000000E+01   6.0000000E+01   6.0000000E+01   6.0000000E+01   6.0000000E+01   6.0000000E+01   6.0000000E+01   6.0000000E+01   6.0000000E+01   6.0000000E+01   6.0000000E+01   6.0000000E+01
   6.0000000E+01   6.0000000E+01   6.0000000E+01   6.0000000E+01   6.0000000E+01   6.0000000E+01   6.0000000E+01   6.0000000E+01   6.0000000E+01   6.0000000E+01   6.0000000E+01   6.0000000E+01
   6.0000000E+01   6.0000000E+01   6.0000000E+01   6.0000000E+01   6.0000000E+01   6.0000000E+01   6.0000000E+01   6.0000000E+01   6.0000000E+01   6.0000000E+01   6.0000000E+01   6.0000000E+01
   6.0000000E+01   6.0000000E+01   6.0000000E+01   6.0000000E+01  -9.9900000E+02  -9.9900000E+02  -9.9900000E+02  -9.9900000E+02  -9.9900000E+02  -9.9900000E+02  -9.9900000E+02   6.0000000E+01
   6.0000000E+01   6.0000000E+01   6.0000000E+01   6.0000000E+01   6.0000000E+01   6.0000000E+01   6.0000000E+01   6.0000000E+01   6.0000000E+01   6.0000000E+01   6.0000000E+01   6.0000000E+01
   6.0000000E+01   6.0000000E+01   6.0000000E+01  -9.9900000E+02
   6.0000000E+01   6.0000000E+01   6.0000000E+01   6.0000000E+01   6.0000000E+01   6.0000000E+01   6.0000000E+01   6.0000000E+01   6.0000000E+01   6.0000000E+01   6.0000000E+01   6.0000000E+01
   6.0000000E+01   6.0000000E+01   6.0000000E+01   6.0000000E+01   6.0000000E+01   6.0000000E+01   6.0000000E+01   6.0000000E+01   6.0000000E+01   6.0000000E+01   6.0000000E+01   6.0000000E+01
   6.0000000E+01   6.0000000E+01   6.0000000E+01   6.0000000E+01   6.0000000E+01   6.0000000E+01   6.0000000E+01   6.0000000E+01   6.0000000E+01   6.0000000E+01   6.0000000E+01   6.0000000E+01
   6.0000000E+01   6.0000000E+01   6.0000000E+01   6.0000000E+01   6.0000000E+01   6.0000000E+01   6.0000000E+01   6.0000000E+01   6.0000000E+01   6.0000000E+01   6.0000000E+01   6.0000000E+01
   6.0000000E+01   6.0000000E+01   6.0000000E+01   6.0000000E+01   6.0000000E+01   6.0000000E+01   6.0000000E+01   6.0000000E+01   6.0000000E+01   6.0000000E+01   6.0000000E+01   6.0000000E+01
   6.0000000E+01   6.0000000E+01   6.0000000E+01   6.0000000E+01   6.0000000E+01   6.0000000E+01   6.0000000E+01   6.0000000E+01   6.0000000E+01   6.0000000E+01   6.0000000E+01   6.0000000E+01
   6.0000000E+01   6.0000000E+01   6.0000000E+01   6.0000000E+01  -9.9900000E+02  -9.9900000E+02  -9.9900000E+02  -9.9900000E+02  -9.9900000E+02  -9.9900000E+02  -9.9900000E+02   6.0000000E+01
   6.0000000E+01   6.0000000E+01   6.0000000E+01   6.0000000E+01   6.0000000E+01   6.0000000E+01   6.0000000E+01   6.0000000E+01   6.0000000E+01   6.0000000E+01   6.0000000E+01   6.0000000E+01
   6.0000000E+01   6.0000000E+01   6.0000000E+01  -9.9900000E+02
   6.0000000E+01   6.0000000E+01   6.0000000E+01   6.0000000E+01   6.0000000E+01   6.0000000E+01   6.0000000E+01   6.0000000E+01   6.0000000E+01   6.0000000E+01   6.0000000E+01   6.0000000E+01
   6.0000000E+01   6.0000000E+01   6.0000000E+01   6.0000000E+01   6.0000000E+01   6.0000000E+01   6.0000000E+01   6.0000000E+01   6.0000000E+01   6.0000000E+01   6.0000000E+01   6.0000000E+01
   6.0000000E+01   6.0000000E+01   6.0000000E+01   6.0000000E+01   6.0000000E+01   6.0000000E+01   6.0000000E+01   6.0000000E+01   6.0000000E+01   6.0000000E+01   6.0000000E+01   6.0000000E+01
   6.0000000E+01   6.0000000E+01   6.0000000E+01   6.0000000E+01   6.0000000E+01   6.0000000E+01   6.0000000E+01   6.0000000E+01   6.0000000E+01   6.0000000E+01   6.0000000E+01   6.0000000E+01
   6.0000000E+01   6.0000000E+01   6.0000000E+01   6.0000000E+01   6.0000000E+01   6.0000000E+01   6.0000000E+01   6.0000000E+01   6.0000000E+01   6.0000000E+01   6.0000000E+01   6.0000000E+01
   6.0000000E+01   6.0000000E+01   6.0000000E+01   6.0000000E+01   6.0000000E+01   6.0000000E+01   6.0000000E+01   6.0000000E+01   6.0000000E+01   6.0000000E+01   6.0000000E+01   6.0000000E+01
   6.0000000E+01   6.0000000E+01   6.0000000E+01   6.0000000E+01  -9.9900000E+02  -9.9900000E+02  -9.9900000E+02  -9.9900000E+02  -9.9900000E+02  -9.9900000E+02  -9.9900000E+02   6.0000000E+01
   6.0000000E+01   6.0000000E+01   6.0000000E+01   6.0000000E+01   6.0000000E+01   6.0000000E+01   6.0000000E+01   6.0000000E+01   6.0000000E+01   6.0000000E+01   6.0000000E+01   6.0000000E+01
   6.0000000E+01   6.0000000E+01   6.0000000E+01  -9.9900000E+02
   6.0000000E+01   6.0000000E+01   6.0000000E+01   6.0000000E+01   6.0000000E+01   6.0000000E+01   6.0000000E+01   6.0000000E+01   6.0000000E+01   6.0000000E+01   6.0000000E+01   6.0000000E+01
   6.0000000E+01   6.0000000E+01   6.0000000E+01   6.0000000E+01   6.0000000E+01   6.0000000E+01   6.0000000E+01   6.0000000E+01   6.0000000E+01   6.0000000E+01   6.0000000E+01   6.0000000E+01
   6.0000000E+01   6.0000000E+01   6.0000000E+01   6.0000000E+01   6.0000000E+01   6.0000000E+01   6.0000000E+01   6.0000000E+01   6.0000000E+01   6.0000000E+01   6.0000000E+01   6.0000000E+01
   6.0000000E+01   6.0000000E+01   6.0000000E+01   6.0000000E+01   6.0000000E+01   6.0000000E+01   6.0000000E+01   6.0000000E+01   6.0000000E+01   6.0000000E+01   6.0000000E+01   6.0000000E+01
   6.0000000E+01   6.0000000E+01   6.0000000E+01   6.0000000E+01   6.0000000E+01   6.0000000E+01   6.0000000E+01   6.0000000E+01   6.0000000E+01   6.0000000E+01   6.0000000E+01   6.0000000E+01
   6.0000000E+01   6.0000000E+01   6.0000000E+01   6.0000000E+01   6.0000000E+01   6.0000000E+01   6.0000000E+01   6.0000000E+01   6.0000000E+01   6.0000000E+01   6.0000000E+01   6.0000000E+01
   6.0000000E+01   6.0000000E+01   6.0000000E+01   6.0000000E+01  -9.9900000E+02  -9.9900000E+02  -9.9900000E+02  -9.9900000E+02  -9.9900000E+02  -9.9900000E+02  -9.9900000E+02   6.0000000E+01
   6.0000000E+01   6.0000000E+01   6.0000000E+01   6.0000000E+01   6.0000000E+01   6.0000000E+01   6.0000000E+01   6.0000000E+01   6.0000000E+01   6.0000000E+01   6.0000000E+01   6.0000000E+01
   6.0000000E+01   6.0000000E+01   6.0000000E+01  -9.9900000E+02
   6.0000000E+01   6.0000000E+01   6.0000000E+01   6.0000000E+01   6.0000000E+01   6.0000000E+01   6.0000000E+01   6.0000000E+01   6.0000000E+01   6.0000000E+01   6.0000000E+01   6.0000000E+01
   6.0000000E+01   6.0000000E+01   6.0000000E+01   6.0000000E+01   6.0000000E+01   6.0000000E+01   6.0000000E+01   6.0000000E+01   6.0000000E+01   6.0000000E+01   6.0000000E+01   6.0000000E+01
   6.0000000E+01   6.0000000E+01   6.0000000E+01   6.0000000E+01   6.0000000E+01   6.0000000E+01   6.0000000E+01   6.0000000E+01   6.0000000E+01   6.0000000E+01   6.0000000E+01   6.0000000E+01
   6.0000000E+01   6.0000000E+01   6.0000000E+01   6.0000000E+01   6.0000000E+01   6.0000000E+01   6.0000000E+01   6.0000000E+01   6.0000000E+01   6.0000000E+01   6.0000000E+01   6.0000000E+01
   6.0000000E+01   6.0000000E+01   6.0000000E+01   6.0000000E+01   6.0000000E+01   6.0000000E+01   6.0000000E+01   6.0000000E+01   6.0000000E+01   6.0000000E+01   6.0000000E+01   6.0000000E+01
   6.0000000E+01   6.0000000E+01   6.0000000E+01   6.0000000E+01   6.0000000E+01   6.0000000E+01   6.0000000E+01   6.0000000E+01   6.0000000E+01   6.0000000E+01   6.0000000E+01   6.0000000E+01
   6.0000000E+01   6.0000000E+01   6.0000000E+01   6.0000000E+01  -9.9900000E+02  -9.9900000E+02  -9.9900000E+02  -9.9900000E+02  -9.9900000E+02  -9.9900000E+02  -9.9900000E+02   6.0000000E+01
   6.0000000E+01   6.0000000E+01   6.0000000E+01   6.0000000E+01   6.0000000E+01   6.0000000E+01   6.0000000E+01   6.0000000E+01   6.0000000E+01   6.0000000E+01   6.0000000E+01   6.0000000E+01
   6.0000000E+01   6.0000000E+01   6.0000000E+01  -9.9900000E+02
   6.0000000E+01   6.0000000E+01   6.0000000E+01   6.0000000E+01   6.0000000E+01   6.0000000E+01   6.0000000E+01   6.0000000E+01   6.0000000E+01   6.0000000E+01   6.0000000E+01   6.0000000E+01
   6.0000000E+01   6.0000000E+01   6.0000000E+01   6.0000000E+01   6.0000000E+01   6.0000000E+01   6.0000000E+01   6.0000000E+01   6.0000000E+01   6.0000000E+01   6.0000000E+01   6.0000000E+01
   6.0000000E+01   6.0000000E+01   6.0000000E+01   6.0000000E+01   6.0000000E+01   6.0000000E+01   6.0000000E+01   6.0000000E+01   6.0000000E+01   6.0000000E+01   6.0000000E+01   6.0000000E+01
   6.0000000E+01   6.0000000E+01   6.0000000E+01   6.0000000E+01   6.0000000E+01   6.0000000E+01   6.0000000E+01   6.0000000E+01   6.0000000E+01   6.0000000E+01   6.0000000E+01   6.0000000E+01
   6.0000000E+01   6.0000000E+01   6.0000000E+01   6.0000000E+01   6.0000000E+01   6.0000000E+01   6.0000000E+01   6.0000000E+01   6.0000000E+01   6.0000000E+01   6.0000000E+01   6.0000000E+01
   6.0000000E+01   6.0000000E+01   6.0000000E+01   6.0000000E+01   6.0000000E+01   6.0000000E+01   6.0000000E+01   6.0000000E+01   6.0000000E+01   6.0000000E+01   6.0000000E+01   6.0000000E+01
   6.0000000E+01   6.0000000E+01   6.0000000E+01   6.0000000E+01  -9.9900000E+02  -9.9900000E+02  -9.9900000E+02  -9.9900000E+02  -9.9900000E+02  -9.9900000E+02  -9.9900000E+02   6.0000000E+01
   6.0000000E+01   6.0000000E+01   6.0000000E+01   6.0000000E+01   6.0000000E+01   6.0000000E+01   6.0000000E+01   6.0000000E+01   6.0000000E+01   6.0000000E+01   6.0000000E+01   6.0000000E+01
   6.0000000E+01   6.0000000E+01   6.0000000E+01  -9.9900000E+02
   6.0000000E+01   6.0000000E+01   6.0000000E+01   6.0000000E+01   6.0000000E+01   6.0000000E+01   6.0000000E+01   6.0000000E+01   6.0000000E+01   6.0000000E+01   6.0000000E+01   6.0000000E+01
   6.0000000E+01   6.0000000E+01   6.0000000E+01   6.0000000E+01   6.0000000E+01   6.0000000E+01   6.0000000E+01   6.0000000E+01   6.0000000E+01   6.0000000E+01   6.0000000E+01   6.0000000E+01
   6.0000000E+01   6.0000000E+01   6.0000000E+01   6.0000000E+01   6.0000000E+01   6.0000000E+01   6.0000000E+01   6.0000000E+01   6.0000000E+01   6.0000000E+01   6.0000000E+01   6.0000000E+01
   6.0000000E+01   6.0000000E+01   6.0000000E+01   6.0000000E+01   6.0000000E+01   6.0000000E+01   6.0000000E+01   6.0000000E+01   6.0000000E+01   6.0000000E+01   6.0000000E+01   6.0000000E+01
   6.0000000E+01   6.0000000E+01   6.0000000E+01   6.0000000E+01   6.0000000E+01   6.0000000E+01   6.0000000E+01   6.0000000E+01   6.0000000E+01   6.0000000E+01   6.0000000E+01   6.0000000E+01
   6.0000000E+01   6.0000000E+01   6.0000000E+01   6.0000000E+01   6.0000000E+01   6.0000000E+01   6.0000000E+01   6.0000000E+01   6.0000000E+01   6.0000000E+01   6.0000000E+01   6.0000000E+01
   6.0000000E+01   6.0000000E+01   6.0000000E+01   6.0000000E+01   6.0000000E+01   6.0000000E+01   6.0000000E+01   6.0000000E+01   6.0000000E+01   6.0000000E+01   6.0000000E+01   6.0000000E+01
   6.0000000E+01   6.0000000E+01   6.0000000E+01   6.0000000E+01   6.0000000E+01   6.0000000E+01   6.0000000E+01   6.0000000E+01   6.0000000E+01   6.0000000E+01   6.0000000E+01   6.0000000E+01
   6.0000000E+01   6.0000000E+01   6.0000000E+01  -9.9900000E+02
   6.0000000E+01   6.0000000E+01   6.0000000E+01   6.0000000E+01   6.0000000E+01   6.0000000E+01   6.0000000E+01   6.0000000E+01   6.0000000E+01   6.0000000E+01   6.0000000E+01   6.0000000E+01
   6.0000000E+01   6.0000000E+01   6.0000000E+01   6.0000000E+01   6.0000000E+01   6.0000000E+01   6.0000000E+01   6.0000000E+01   6.0000000E+01   6.0000000E+01   6.0000000E+01   6.0000000E+01
   6.0000000E+01   6.0000000E+01   6.0000000E+01   6.0000000E+01   6.0000000E+01   6.0000000E+01   6.0000000E+01   6.0000000E+01   6.0000000E+01   6.0000000E+01   6.0000000E+01   6.0000000E+01
   6.0000000E+01   6.0000000E+01   6.0000000E+01   6.0000000E+01   6.0000000E+01   6.0000000E+01   6.0000000E+01   6.0000000E+01   6.0000000E+01   6.0000000E+01   6.0000000E+01   6.0000000E+01
   6.0000000E+01   6.0000000E+01   6.0000000E+01   6.0000000E+01   6.0000000E+01   6.0000000E+01   6.0000000E+01   6.0000000E+01   6.0000000E+01   6.0000000E+01   6.0000000E+01   6.0000000E+01
   6.0000000E+01   6.0000000E+01   6.0000000E+01   6.0000000E+01   6.0000000E+01   6.0000000E+01   6.0000000E+01   6.0000000E+01   6.0000000E+01   6.0000000E+01   6.0000000E+01   6.0000000E+01
   6.0000000E+01   6.0000000E+01   6.0000000E+01   6.0000000E+01   6.0000000E+01   6.0000000E+01   6.0000000E+01   6.0000000E+01   6.0000000E+01   6.0000000E+01   6.0000000E+01   6.0000000E+01
   6.0000000E+01   6.0000000E+01   6.0000000E+01   6.0000000E+01   6.0000000E+01   6.0000000E+01   6.0000000E+01   6.0000000E+01   6.0000000E+01   6.0000000E+01   6.0000000E+01   6.0000000E+01
   6.0000000E+01   6.0000000E+01   6.0000000E+01  -9.9900000E+02
   6.0000000E+01   6.0000000E+01   6.0000000E+01   6.0000000E+01   6.0000000E+01   6.0000000E+01   6.0000000E+01   6.0000000E+01   6.0000000E+01   6.0000000E+01   6.0000000E+01   6.0000000E+01
   6.0000000E+01   6.0000000E+01   6.0000000E+01   6.0000000E+01   6.0000000E+01   6.0000000E+01   6.0000000E+01   6.0000000E+01   6.0000000E+01   6.0000000E+01   6.0000000E+01   6.0000000E+01
   6.0000000E+01   6.0000000E+01   6.0000000E+01   6.0000000E+01   6.0000000E+01   6.0000000E+01   6.0000000E+01   6.0000000E+01   6.0000000E+01   6.0000000E+01   6.0000000E+01   6.0000000E+01
   6.0000000E+01   6.0000000E+01   6.0000000E+01   6.0000000E+01   6.0000000E+01   6.0000000E+01   6.0000000E+01   6.0000000E+01   6.0000000E+01   6.0000000E+01   6.0000000E+01   6.0000000E+01
   6.0000000E+01   6.0000000E+01   6.0000000E+01   6.0000000E+01   6.0000000E+01   6.0000000E+01   6.0000000E+01   6.0000000E+01   6.0000000E+01   6.0000000E+01   6.0000000E+01   6.0000000E+01
   6.0000000E+01   6.0000000E+01   6.0000000E+01   6.0000000E+01   6.0000000E+01   6.0000000E+01   6.0000000E+01   6.0000000E+01   6.0000000E+01   6.0000000E+01   6.0000000E+01   6.0000000E+01
   6.0000000E+01   6.0000000E+01   6.0000000E+01   6.0000000E+01   6.0000000E+01   6.0000000E+01   6.0000000E+01   6.0000000E+01   6.0000000E+01   6.0000000E+01   6.0000000E+01   6.0000000E+01
   6.0000000E+01   6.0000000E+01   6.0000000E+01   6.0000000E+01   6.0000000E+01   6.0000000E+01   6.0000000E+01   6.0000000E+01   6.0000000E+01   6.0000000E+01   6.0000000E+01   6.0000000E+01
   6.0000000E+01   6.0000000E+01   6.0000000E+01  -9.9900000E+02
   6.0000000E+01   6.0000000E+01   6.0000000E+01   6.0000000E+01   6.0000000E+01   6.0000000E+01   6.0000000E+01   6.0000000E+01   6.0000000E+01   6.0000000E+01   6.0000000E+01   6.0000000E+01
   6.0000000E+01   6.0000000E+01   6.0000000E+01   6.0000000E+01   6.0000000E+01   6.0000000E+01   6.0000000E+01   6.0000000E+01   6.0000000E+01   6.0000000E+01   6.0000000E+01   6.0000000E+01
   6.0000000E+01   6.0000000E+01   6.0000000E+01   6.0000000E+01   6.0000000E+01   6.0000000E+01   6.0000000E+01   6.0000000E+01   6.0000000E+01   6.0000000E+01   6.0000000E+01   6.0000000E+01
   6.0000000E+01   6.0000000E+01   6.0000000E+01   6.0000000E+01   6.0000000E+01   6.0000000E+01   6.0000000E+01   6.0000000E+01   6.0000000E+01   6.0000000E+01   6.0000000E+01   6.0000000E+01
   6.0000000E+01   6.0000000E+01   6.0000000E+01   6.0000000E+01   6.0000000E+01   6.0000000E+01   6.0000000E+01   6.0000000E+01   6.0000000E+01   6.0000000E+01   6.0000000E+01   6.0000000E+01
   6.0000000E+01   6.0000000E+01   6.0000000E+01   6.0000000E+01   6.0000000E+01   6.0000000E+01   6.0000000E+01   6.0000000E+01   6.0000000E+01   6.0000000E+01   6.0000000E+01   6.0000000E+01
   6.0000000E+01   6.0000000E+01   6.0000000E+01   6.0000000E+01   6.0000000E+01   6.0000000E+01   6.0000000E+01   6.0000000E+01   6.0000000E+01   6.0000000E+01   6.0000000E+01   6.0000000E+01
   6.0000000E+01   6.0000000E+01   6.0000000E+01   6.0000000E+01   6.0000000E+01   6.0000000E+01   6.0000000E+01   6.0000000E+01   6.0000000E+01   6.0000000E+01   6.0000000E+01   6.0000000E+01
   6.0000000E+01   6.0000000E+01   6.0000000E+01  -9.9900000E+02
   6.0000000E+01   6.0000000E+01   6.0000000E+01   6.0000000E+01   6.0000000E+01   6.0000000E+01   6.0000000E+01   6.0000000E+01   6.0000000E+01   6.0000000E+01   6.0000000E+01   6.0000000E+01
   6.0000000E+01   6.0000000E+01   6.0000000E+01   6.0000000E+01   6.0000000E+01   6.0000000E+01   6.0000000E+01   6.0000000E+01   6.0000000E+01   6.0000000E+01   6.0000000E+01   6.0000000E+01
   6.0000000E+01   6.0000000E+01   6.0000000E+01   6.0000000E+01   6.0000000E+01   6.0000000E+01   6.0000000E+01   6.0000000E+01   6.0000000E+01   6.0000000E+01   6.0000000E+01   6.0000000E+01
   6.0000000E+01   6.0000000E+01   6.0000000E+01   6.0000000E+01   6.0000000E+01   6.0000000E+01   6.0000000E+01   6.0000000E+01   6.0000000E+01   6.0000000E+01   6.0000000E+01   6.0000000E+01
   6.0000000E+01   6.0000000E+01   6.0000000E+01   6.0000000E+01   6.0000000E+01   6.0000000E+01   6.0000000E+01   6.0000000E+01   6.0000000E+01   6.0000000E+01   6.0000000E+01   6.0000000E+01
   6.0000000E+01   6.0000000E+01   6.0000000E+01   6.0000000E+01   6.0000000E+01   6.0000000E+01   6.0000000E+01   6.0000000E+01   6.0000000E+01   6.0000000E+01   6.0000000E+01   6.0000000E+01
   6.0000000E+01   6.0000000E+01   6.0000000E+01   6.0000000E+01   6.0000000E+01   6.0000000E+01   6.0000000E+01   6.0000000E+01   6.0000000E+01   6.0000000E+01   6.0000000E+01   6.0000000E+01
   6.0000000E+01   6.0000000E+01   6.0000000E+01   6.0000000E+01   6.0000000E+01   6.0000000E+01   6.0000000E+01   6.0000000E+01   6.0000000E+01   6.0000000E+01   6.0000000E+01   6.0000000E+01
   6.0000000E+01   6.0000000E+01   6.0000000E+01  -9.9900000E+02
   6.0000000E+01   6.0000000E+01   6.0000000E+01   6.0000000E+01   6.0000000E+01   6.0000000E+01   6.0000000E+01   6.0000000E+01   6.0000000E+01   6.0000000E+01   6.0000000E+01   6.0000000E+01
   6.0000000E+01   6.0000000E+01   6.0000000E+01   6.0000000E+01   6.0000000E+01   6.0000000E+01   6.0000000E+01   6.0000000E+01   6.0000000E+01   6.0000000E+01   6.0000000E+01   6.0000000E+01
   6.0000000E+01   6.0000000E+01   6.0000000E+01   6.0000000E+01   6.0000000E+01   6.0000000E+01   6.0000000E+01   6.0000000E+01   6.0000000E+01   6.0000000E+01   6.0000000E+01   6.0000000E+01
   6.0000000E+01   6.0000000E+01   6.0000000E+01   6.0000000E+01   6.0000000E+01   6.0000000E+01   6.0000000E+01   6.0000000E+01   6.0000000E+01   6.0000000E+01   6.0000000E+01   6.0000000E+01
   6.0000000E+01   6.0000000E+01   6.0000000E+01   6.0000000E+01   6.0000000E+01   6.0000000E+01   6.0000000E+01   6.0000000E+01   6.0000000E+01   6.0000000E+01   6.0000000E+01   6.0000000E+01
   6.0000000E+01   6.0000000E+01   6.0000000E+01   6.0000000E+01   6.0000000E+01   6.0000000E+01   6.0000000E+01   6.0000000E+01   6.0000000E+01   6.0000000E+01   6.0000000E+01   6.0000000E+01
   6.0000000E+01   6.0000000E+01   6.0000000E+01   6.0000000E+01   6.0000000E+01   6.0000000E+01   6.0000000E+01   6.0000000E+01   6.0000000E+01   6.0000000E+01   6.0000000E+01   6.0000000E+01
   6.0000000E+01   6.0000000E+01   6.0000000E+01   6.0000000E+01   6.0000000E+01   6.0000000E+01   6.0000000E+01   6.0000000E+01   6.0000000E+01   6.0000000E+01   6.0000000E+01   6.0000000E+01
   6.0000000E+01   6.0000000E+01   6.0000000E+01  -9.9900000E+02
   6.0000000E+01   6.0000000E+01   6.0000000E+01   6.0000000E+01   6.0000000E+01   6.0000000E+01   6.0000000E+01   6.0000000E+01   6.0000000E+01   6.0000000E+01   6.0000000E+01   6.0000000E+01
   6.0000000E+01   6.0000000E+01   6.0000000E+01   6.0000000E+01   6.0000000E+01   6.0000000E+01   6.0000000E+01   6.0000000E+01   6.0000000E+01   6.0000000E+01   6.0000000E+01   6.0000000E+01
   6.0000000E+01   6.0000000E+01   6.0000000E+01   6.0000000E+01   6.0000000E+01   6.0000000E+01   6.0000000E+01   6.0000000E+01   6.0000000E+01   6.0000000E+01   6.0000000E+01   6.0000000E+01
   6.0000000E+01   6.0000000E+01   6.0000000E+01   6.0000000E+01   6.0000000E+01   6.0000000E+01   6.0000000E+01   6.0000000E+01   6.0000000E+01   6.0000000E+01   6.0000000E+01   6.0000000E+01
   6.0000000E+01   6.0000000E+01   6.0000000E+01   6.0000000E+01   6.0000000E+01   6.0000000E+01   6.0000000E+01   6.0000000E+01   6.0000000E+01   6.0000000E+01   6.0000000E+01   6.0000000E+01
   6.0000000E+01   6.0000000E+01   6.0000000E+01   6.0000000E+01   6.0000000E+01   6.0000000E+01   6.0000000E+01   6.0000000E+01   6.0000000E+01   6.0000000E+01   6.0000000E+01   6.0000000E+01
   6.0000000E+01   6.0000000E+01   6.0000000E+01   6.0000000E+01   6.0000000E+01   6.0000000E+01   6.0000000E+01   6.0000000E+01   6.0000000E+01   6.0000000E+01   6.0000000E+01   6.0000000E+01
   6.0000000E+01   6.0000000E+01   6.0000000E+01   6.0000000E+01   6.0000000E+01   6.0000000E+01   6.0000000E+01   6.0000000E+01   6.0000000E+01   6.0000000E+01   6.0000000E+01   6.0000000E+01
   6.0000000E+01   6.0000000E+01   6.0000000E+01  -9.9900000E+02
   6.0000000E+01   6.0000000E+01   6.0000000E+01   6.0000000E+01   6.0000000E+01   6.0000000E+01   6.0000000E+01   6.0000000E+01   6.0000000E+01   6.0000000E+01   6.0000000E+01   6.0000000E+01
   6.0000000E+01   6.0000000E+01   6.0000000E+01   6.0000000E+01   6.0000000E+01   6.0000000E+01   6.0000000E+01   6.0000000E+01   6.0000000E+01   6.0000000E+01   6.0000000E+01   6.0000000E+01
   6.0000000E+01   6.0000000E+01   6.0000000E+01   6.0000000E+01   6.0000000E+01   6.0000000E+01   6.0000000E+01   6.0000000E+01   6.0000000E+01   6.0000000E+01   6.0000000E+01   6.0000000E+01
   6.0000000E+01   6.0000000E+01   6.0000000E+01   6.0000000E+01   6.0000000E+01   6.0000000E+01   6.0000000E+01   6.0000000E+01   6.0000000E+01   6.0000000E+01   6.0000000E+01   6.0000000E+01
   6.0000000E+01   6.0000000E+01   6.0000000E+01   6.0000000E+01   6.0000000E+01   6.0000000E+01   6.0000000E+01   6.0000000E+01   6.0000000E+01   6.0000000E+01   6.0000000E+01   6.0000000E+01
   6.0000000E+01   6.0000000E+01   6.0000000E+01   6.0000000E+01   6.0000000E+01   6.0000000E+01   6.0000000E+01   6.0000000E+01   6.0000000E+01   6.0000000E+01   6.0000000E+01   6.0000000E+01
   6.0000000E+01   6.0000000E+01   6.0000000E+01   6.0000000E+01   6.0000000E+01   6.0000000E+01   6.0000000E+01   6.0000000E+01   6.0000000E+01   6.0000000E+01   6.0000000E+01   6.0000000E+01
   6.0000000E+01   6.0000000E+01   6.0000000E+01   6.0000000E+01   6.0000000E+01   6.0000000E+01   6.0000000E+01   6.0000000E+01   6.0000000E+01   6.0000000E+01   6.0000000E+01   6.0000000E+01
   6.0000000E+01   6.0000000E+01   6.0000000E+01  -9.9900000E+02
   6.0000000E+01   6.0000000E+01   6.0000000E+01   6.0000000E+01   6.0000000E+01   6.0000000E+01   6.0000000E+01   6.0000000E+01   6.0000000E+01   6.0000000E+01   6.0000000E+01   6.0000000E+01
   6.0000000E+01   6.0000000E+01   6.0000000E+01   6.0000000E+01   6.0000000E+01   6.0000000E+01   6.0000000E+01   6.0000000E+01   6.0000000E+01   6.0000000E+01   6.0000000E+01   6.0000000E+01
   6.0000000E+01   6.0000000E+01   6.0000000E+01   6.0000000E+01   6.0000000E+01   6.0000000E+01   6.0000000E+01   6.0000000E+01   6.0000000E+01   6.0000000E+01   6.0000000E+01   6.0000000E+01
   6.0000000E+01   6.0000000E+01   6.0000000E+01   6.0000000E+01   6.0000000E+01   6.0000000E+01   6.0000000E+01   6.0000000E+01   6.0000000E+01   6.0000000E+01   6.0000000E+01   6.0000000E+01
   6.0000000E+01   6.0000000E+01   6.0000000E+01   6.0000000E+01   6.0000000E+01   6.0000000E+01   6.0000000E+01   6.0000000E+01   6.0000000E+01   6.0000000E+01   6.0000000E+01   6.0000000E+01
   6.0000000E+01   6.0000000E+01   6.0000000E+01   6.0000000E+01   6.0000000E+01   6.0000000E+01   6.0000000E+01   6.0000000E+01   6.0000000E+01   6.0000000E+01   6.0000000E+01   6.0000000E+01
   6.0000000E+01   6.0000000E+01   6.0000000E+01   6.0000000E+01   6.0000000E+01   6.0000000E+01   6.0000000E+01   6.0000000E+01   6.0000000E+01   6.0000000E+01   6.0000000E+01   6.0000000E+01
   6.0000000E+01   6.0000000E+01   6.0000000E+01   6.0000000E+01   6.0000000E+01   6.0000000E+01   6.0000000E+01   6.0000000E+01   6.0000000E+01   6.0000000E+01   6.0000000E+01   6.0000000E+01
   6.0000000E+01   6.0000000E+01   6.0000000E+01  -9.9900000E+02
   6.0000000E+01   6.0000000E+01   6.0000000E+01   6.0000000E+01   6.0000000E+01   6.0000000E+01   6.0000000E+01   6.0000000E+01   6.0000000E+01   6.0000000E+01   6.0000000E+01   6.0000000E+01
   6.0000000E+01   6.0000000E+01   6.0000000E+01   6.0000000E+01   6.0000000E+01   6.0000000E+01   6.0000000E+01   6.0000000E+01   6.0000000E+01   6.0000000E+01   6.0000000E+01   6.0000000E+01
   6.0000000E+01   6.0000000E+01   6.0000000E+01   6.0000000E+01   6.0000000E+01   6.0000000E+01   6.0000000E+01   6.0000000E+01   6.0000000E+01   6.0000000E+01   6.0000000E+01   6.0000000E+01
   6.0000000E+01   6.0000000E+01   6.0000000E+01   6.0000000E+01   6.0000000E+01   6.0000000E+01   6.0000000E+01   6.0000000E+01   6.0000000E+01   6.0000000E+01   6.0000000E+01   6.0000000E+01
   6.0000000E+01   6.0000000E+01   6.0000000E+01   6.0000000E+01   6.0000000E+01   6.0000000E+01   6.0000000E+01   6.0000000E+01   6.0000000E+01   6.0000000E+01   6.0000000E+01   6.0000000E+01
   6.0000000E+01   6.0000000E+01   6.0000000E+01   6.0000000E+01   6.0000000E+01   6.0000000E+01   6.0000000E+01   6.0000000E+01   6.0000000E+01   6.0000000E+01   6.0000000E+01   6.0000000E+01
   6.0000000E+01   6.0000000E+01   6.0000000E+01   6.0000000E+01   6.0000000E+01   6.0000000E+01   6.0000000E+01   6.0000000E+01   6.0000000E+01   6.0000000E+01   6.0000000E+01   6.0000000E+01
   6.0000000E+01   6.0000000E+01   6.0000000E+01   6.0000000E+01   6.0000000E+01   6.0000000E+01   6.0000000E+01   6.0000000E+01   6.0000000E+01   6.0000000E+01   6.0000000E+01   6.0000000E+01
   6.0000000E+01   6.0000000E+01   6.0000000E+01  -9.9900000E+02
   6.0000000E+01   6.0000000E+01   6.0000000E+01   6.0000000E+01   6.0000000E+01   6.0000000E+01   6.0000000E+01   6.0000000E+01   6.0000000E+01   6.0000000E+01   6.0000000E+01   6.0000000E+01
   6.0000000E+01   6.0000000E+01   6.0000000E+01   6.0000000E+01   6.0000000E+01   6.0000000E+01   6.0000000E+01   6.0000000E+01   6.0000000E+01   6.0000000E+01   6.0000000E+01   6.0000000E+01
   6.0000000E+01   6.0000000E+01   6.0000000E+01   6.0000000E+01   6.0000000E+01   6.0000000E+01   6.0000000E+01   6.0000000E+01   6.0000000E+01   6.0000000E+01   6.0000000E+01   6.0000000E+01
   6.0000000E+01   6.0000000E+01   6.0000000E+01   6.0000000E+01   6.0000000E+01   6.0000000E+01   6.0000000E+01   6.0000000E+01   6.0000000E+01   6.0000000E+01   6.0000000E+01   6.0000000E+01
   6.0000000E+01   6.0000000E+01   6.0000000E+01   6.0000000E+01   6.0000000E+01   6.0000000E+01   6.0000000E+01   6.0000000E+01   6.0000000E+01   6.0000000E+01   6.0000000E+01   6.0000000E+01
   6.0000000E+01   6.0000000E+01   6.0000000E+01   6.0000000E+01   6.0000000E+01   6.0000000E+01   6.0000000E+01   6.0000000E+01   6.0000000E+01   6.0000000E+01   6.0000000E+01   6.0000000E+01
   6.0000000E+01   6.0000000E+01   6.0000000E+01   6.0000000E+01   6.0000000E+01   6.0000000E+01   6.0000000E+01   6.0000000E+01   6.0000000E+01   6.0000000E+01   6.0000000E+01   6.0000000E+01
   6.0000000E+01   6.0000000E+01   6.0000000E+01   6.0000000E+01   6.0000000E+01   6.0000000E+01   6.0000000E+01   6.0000000E+01   6.0000000E+01   6.0000000E+01   6.0000000E+01   6.0000000E+01
   6.0000000E+01   6.0000000E+01   6.0000000E+01  -9.9900000E+02
   6.0000000E+01   6.0000000E+01   6.0000000E+01   6.0000000E+01   6.0000000E+01   6.0000000E+01   6.0000000E+01   6.0000000E+01   6.0000000E+01   6.0000000E+01   6.0000000E+01   6.0000000E+01
   6.0000000E+01   6.0000000E+01   6.0000000E+01   6.0000000E+01   6.0000000E+01   6.0000000E+01   6.0000000E+01   6.0000000E+01   6.0000000E+01   6.0000000E+01   6.0000000E+01   6.0000000E+01
   6.0000000E+01   6.0000000E+01   6.0000000E+01   6.0000000E+01   6.0000000E+01   6.0000000E+01   6.0000000E+01   6.0000000E+01   6.0000000E+01   6.0000000E+01   6.0000000E+01   6.0000000E+01
   6.0000000E+01   6.0000000E+01   6.0000000E+01   6.0000000E+01   6.0000000E+01   6.0000000E+01   6.0000000E+01   6.0000000E+01   6.0000000E+01   6.0000000E+01   6.0000000E+01   6.0000000E+01
   6.0000000E+01   6.0000000E+01   6.0000000E+01   6.0000000E+01   6.0000000E+01   6.0000000E+01   6.0000000E+01   6.0000000E+01   6.0000000E+01   6.0000000E+01   6.0000000E+01   6.0000000E+01
   6.0000000E+01   6.0000000E+01   6.0000000E+01   6.0000000E+01   6.0000000E+01   6.0000000E+01   6.0000000E+01   6.0000000E+01   6.0000000E+01   6.0000000E+01   6.0000000E+01   6.0000000E+01
   6.0000000E+01   6.0000000E+01   6.0000000E+01   6.0000000E+01   6.0000000E+01   6.0000000E+01   6.0000000E+01   6.0000000E+01   6.0000000E+01   6.0000000E+01   6.0000000E+01   6.0000000E+01
   6.0000000E+01   6.0000000E+01   6.0000000E+01   6.0000000E+01   6.0000000E+01   6.0000000E+01   6.0000000E+01   6.0000000E+01   6.0000000E+01   6.0000000E+01   6.0000000E+01   6.0000000E+01
   6.0000000E+01   6.0000000E+01   6.0000000E+01  -9.9900000E+02
   6.0000000E+01   6.0000000E+01   6.0000000E+01   6.0000000E+01   6.0000000E+01   6.0000000E+01   6.0000000E+01   6.0000000E+01   6.0000000E+01   6.0000000E+01   6.0000000E+01   6.0000000E+01
   6.0000000E+01   6.0000000E+01   6.0000000E+01   6.0000000E+01   6.0000000E+01   6.0000000E+01   6.0000000E+01   6.0000000E+01   6.0000000E+01   6.0000000E+01   6.0000000E+01   6.0000000E+01
   6.0000000E+01   6.0000000E+01   6.0000000E+01   6.0000000E+01   6.0000000E+01   6.0000000E+01   6.0000000E+01   6.0000000E+01   6.0000000E+01   6.0000000E+01   6.0000000E+01   6.0000000E+01
   6.0000000E+01   6.0000000E+01   6.0000000E+01   6.0000000E+01   6.0000000E+01   6.0000000E+01   6.0000000E+01   6.0000000E+01   6.0000000E+01   6.0000000E+01   6.0000000E+01   6.0000000E+01
   6.0000000E+01   6.0000000E+01   6.0000000E+01   6.0000000E+01   6.0000000E+01   6.0000000E+01   6.0000000E+01   6.0000000E+01   6.0000000E+01   6.0000000E+01   6.0000000E+01   6.0000000E+01
   6.0000000E+01   6.0000000E+01   6.0000000E+01   6.0000000E+01   6.0000000E+01   6.0000000E+01   6.0000000E+01   6.0000000E+01   6.0000000E+01   6.0000000E+01   6.0000000E+01   6.0000000E+01
   6.0000000E+01   6.0000000E+01   6.0000000E+01   6.0000000E+01   6.0000000E+01   6.0000000E+01   6.0000000E+01   6.0000000E+01   6.0000000E+01   6.0000000E+01   6.0000000E+01   6.0000000E+01
   6.0000000E+01   6.0000000E+01   6.0000000E+01   6.0000000E+01   6.0000000E+01   6.0000000E+01   6.0000000E+01   6.0000000E+01   6.0000000E+01   6.0000000E+01   6.0000000E+01   6.0000000E+01
   6.0000000E+01   6.0000000E+01   6.0000000E+01  -9.9900000E+02
   6.0000000E+01   6.0000000E+01   6.0000000E+01   6.0000000E+01   6.0000000E+01   6.0000000E+01   6.0000000E+01   6.0000000E+01   6.0000000E+01   6.0000000E+01   6.0000000E+01   6.0000000E+01
   6.0000000E+01   6.0000000E+01   6.0000000E+01   6.0000000E+01   6.0000000E+01   6.0000000E+01   6.0000000E+01   6.0000000E+01   6.0000000E+01   6.0000000E+01   6.0000000E+01   6.0000000E+01
   6.0000000E+01   6.0000000E+01   6.0000000E+01   6.0000000E+01   6.0000000E+01   6.0000000E+01   6.0000000E+01   6.0000000E+01   6.0000000E+01   6.0000000E+01   6.0000000E+01   6.0000000E+01
   6.0000000E+01   6.0000000E+01   6.0000000E+01   6.0000000E+01   6.0000000E+01   6.0000000E+01   6.0000000E+01   6.0000000E+01   6.0000000E+01   6.0000000E+01   6.0000000E+01   6.0000000E+01
   6.0000000E+01   6.0000000E+01   6.0000000E+01   6.0000000E+01   6.0000000E+01   6.0000000E+01   6.0000000E+01   6.0000000E+01   6.0000000E+01   6.0000000E+01   6.0000000E+01   6.0000000E+01
   6.0000000E+01   6.0000000E+01   6.0000000E+01   6.0000000E+01   6.0000000E+01   6.0000000E+01   6.0000000E+01   6.0000000E+01   6.0000000E+01   6.0000000E+01   6.0000000E+01   6.0000000E+01
   6.0000000E+01   6.0000000E+01   6.0000000E+01   6.0000000E+01   6.0000000E+01   6.0000000E+01   6.0000000E+01   6.0000000E+01   6.0000000E+01   6.0000000E+01   6.0000000E+01   6.0000000E+01
   6.0000000E+01   6.0000000E+01   6.0000000E+01   6.0000000E+01   6.0000000E+01   6.0000000E+01   6.0000000E+01   6.0000000E+01   6.0000000E+01   6.0000000E+01   6.0000000E+01   6.0000000E+01
   6.0000000E+01   6.0000000E+01   6.0000000E+01  -9.9900000E+02
   6.0000000E+01   6.0000000E+01   6.0000000E+01   6.0000000E+01   6.0000000E+01   6.0000000E+01   6.0000000E+01   6.0000000E+01   6.0000000E+01   6.0000000E+01   6.0000000E+01   6.0000000E+01
   6.0000000E+01   6.0000000E+01   6.0000000E+01   6.0000000E+01   6.0000000E+01   6.0000000E+01   6.0000000E+01   6.0000000E+01   6.0000000E+01   6.0000000E+01   6.0000000E+01   6.0000000E+01
   6.0000000E+01   6.0000000E+01   6.0000000E+01   6.0000000E+01   6.0000000E+01   6.0000000E+01   6.0000000E+01   6.0000000E+01   6.0000000E+01   6.0000000E+01   6.0000000E+01   6.0000000E+01
   6.0000000E+01   6.0000000E+01   6.0000000E+01   6.0000000E+01   6.0000000E+01   6.0000000E+01   6.0000000E+01   6.0000000E+01   6.0000000E+01   6.0000000E+01   6.0000000E+01   6.0000000E+01
   6.0000000E+01   6.0000000E+01   6.0000000E+01   6.0000000E+01   6.0000000E+01   6.0000000E+01   6.0000000E+01   6.0000000E+01   6.0000000E+01   6.0000000E+01   6.0000000E+01   6.0000000E+01
   6.0000000E+01   6.0000000E+01   6.0000000E+01   6.0000000E+01   6.0000000E+01   6.0000000E+01   6.0000000E+01   6.0000000E+01   6.0000000E+01   6.0000000E+01   6.0000000E+01   6.0000000E+01
   6.0000000E+01   6.0000000E+01   6.0000000E+01   6.0000000E+01   6.0000000E+01   6.0000000E+01   6.0000000E+01   6.0000000E+01   6.0000000E+01   6.0000000E+01   6.0000000E+01   6.0000000E+01
   6.0000000E+01   6.0000000E+01   6.0000000E+01   6.0000000E+01   6.0000000E+01   6.0000000E+01   6.0000000E+01   6.0000000E+01   6.0000000E+01   6.0000000E+01   6.0000000E+01   6.0000000E+01
   6.0000000E+01   6.0000000E+01   6.0000000E+01  -9.9900000E+02
   6.0000000E+01   6.0000000E+01   6.0000000E+01   6.0000000E+01   6.0000000E+01   6.0000000E+01   6.0000000E+01   6.0000000E+01   6.0000000E+01   6.0000000E+01   6.0000000E+01   6.0000000E+01
   6.0000000E+01   6.0000000E+01   6.0000000E+01   6.0000000E+01   6.0000000E+01   6.0000000E+01   6.0000000E+01   6.0000000E+01   6.0000000E+01   6.0000000E+01   6.0000000E+01   6.0000000E+01
   6.0000000E+01   6.0000000E+01   6.0000000E+01   6.0000000E+01   6.0000000E+01   6.0000000E+01   6.0000000E+01   6.0000000E+01   6.0000000E+01   6.0000000E+01   6.0000000E+01   6.0000000E+01
   6.0000000E+01   6.0000000E+01   6.0000000E+01   6.0000000E+01   6.0000000E+01   6.0000000E+01   6.0000000E+01   6.0000000E+01   6.0000000E+01   6.0000000E+01   6.0000000E+01   6.0000000E+01
   6.0000000E+01   6.0000000E+01   6.0000000E+01   6.0000000E+01   6.0000000E+01   6.0000000E+01   6.0000000E+01   6.0000000E+01   6.0000000E+01   6.0000000E+01   6.0000000E+01   6.0000000E+01
   6.0000000E+01   6.0000000E+01   6.0000000E+01   6.0000000E+01   6.0000000E+01   6.0000000E+01   6.0000000E+01   6.0000000E+01   6.0000000E+01   6.0000000E+01   6.0000000E+01   6.0000000E+01
   6.0000000E+01   6.0000000E+01   6.0000000E+01   6.0000000E+01   6.0000000E+01   6.0000000E+01   6.0000000E+01   6.0000000E+01   6.0000000E+01   6.0000000E+01   6.0000000E+01   6.0000000E+01
   6.0000000E+01   6.0000000E+01   6.0000000E+01   6.0000000E+01   6.0000000E+01   6.0000000E+01   6.0000000E+01   6.0000000E+01   6.0000000E+01   6.0000000E+01   6.0000000E+01   6.0000000E+01
   6.0000000E+01   6.0000000E+01   6.0000000E+01  -9.9900000E+02
   6.0000000E+01   6.0000000E+01   6.0000000E+01   6.0000000E+01   6.0000000E+01   6.0000000E+01   6.0000000E+01   6.0000000E+01   6.0000000E+01   6.0000000E+01   6.0000000E+01   6.0000000E+01
   6.0000000E+01   6.0000000E+01   6.0000000E+01   6.0000000E+01   6.0000000E+01   6.0000000E+01   6.0000000E+01   6.0000000E+01   6.0000000E+01   6.0000000E+01   6.0000000E+01   6.0000000E+01
   6.0000000E+01   6.0000000E+01   6.0000000E+01   6.0000000E+01   6.0000000E+01   6.0000000E+01   6.0000000E+01   6.0000000E+01   6.0000000E+01   6.0000000E+01   6.0000000E+01   6.0000000E+01
   6.0000000E+01   6.0000000E+01   6.0000000E+01   6.0000000E+01   6.0000000E+01   6.0000000E+01   6.0000000E+01   6.0000000E+01   6.0000000E+01   6.0000000E+01   6.0000000E+01   6.0000000E+01
   6.0000000E+01   6.0000000E+01   6.0000000E+01   6.0000000E+01   6.0000000E+01   6.0000000E+01   6.0000000E+01   6.0000000E+01   6.0000000E+01   6.0000000E+01   6.0000000E+01   6.0000000E+01
   6.0000000E+01   6.0000000E+01   6.0000000E+01   6.0000000E+01   6.0000000E+01   6.0000000E+01   6.0000000E+01   6.0000000E+01   6.0000000E+01   6.0000000E+01   6.0000000E+01   6.0000000E+01
   6.0000000E+01   6.0000000E+01   6.0000000E+01   6.0000000E+01   6.0000000E+01   6.0000000E+01   6.0000000E+01   6.0000000E+01   6.0000000E+01   6.0000000E+01   6.0000000E+01   6.0000000E+01
   6.0000000E+01   6.0000000E+01   6.0000000E+01   6.0000000E+01   6.0000000E+01   6.0000000E+01   6.0000000E+01   6.0000000E+01   6.0000000E+01   6.0000000E+01   6.0000000E+01   6.0000000E+01
   6.0000000E+01   6.0000000E+01   6.0000000E+01  -9.9900000E+02
   6.0000000E+01   6.0000000E+01   6.0000000E+01   6.0000000E+01   6.0000000E+01   6.0000000E+01   6.0000000E+01   6.0000000E+01   6.0000000E+01   6.0000000E+01   6.0000000E+01   6.0000000E+01
   6.0000000E+01   6.0000000E+01   6.0000000E+01   6.0000000E+01   6.0000000E+01   6.0000000E+01   6.0000000E+01   6.0000000E+01   6.0000000E+01   6.0000000E+01   6.0000000E+01   6.0000000E+01
   6.0000000E+01   6.0000000E+01   6.0000000E+01   6.0000000E+01   6.0000000E+01   6.0000000E+01   6.0000000E+01   6.0000000E+01   6.0000000E+01   6.0000000E+01   6.0000000E+01   6.0000000E+01
   6.0000000E+01   6.0000000E+01   6.0000000E+01   6.0000000E+01   6.0000000E+01   6.0000000E+01   6.0000000E+01   6.0000000E+01   6.0000000E+01   6.0000000E+01   6.0000000E+01   6.0000000E+01
   6.0000000E+01   6.0000000E+01   6.0000000E+01   6.0000000E+01   6.0000000E+01   6.0000000E+01   6.0000000E+01   6.0000000E+01   6.0000000E+01   6.0000000E+01   6.0000000E+01   6.0000000E+01
   6.0000000E+01   6.0000000E+01   6.0000000E+01   6.0000000E+01   6.0000000E+01   6.0000000E+01   6.0000000E+01   6.0000000E+01   6.0000000E+01   6.0000000E+01   6.0000000E+01   6.0000000E+01
   6.0000000E+01   6.0000000E+01   6.0000000E+01   6.0000000E+01   6.0000000E+01   6.0000000E+01   6.0000000E+01   6.0000000E+01   6.0000000E+01   6.0000000E+01   6.0000000E+01   6.0000000E+01
   6.0000000E+01   6.0000000E+01   6.0000000E+01   6.0000000E+01   6.0000000E+01   6.0000000E+01   6.0000000E+01   6.0000000E+01   6.0000000E+01   6.0000000E+01   6.0000000E+01   6.0000000E+01
   6.0000000E+01   6.0000000E+01   6.0000000E+01  -9.9900000E+02
   6.0000000E+01   6.0000000E+01   6.0000000E+01   6.0000000E+01   6.0000000E+01   6.0000000E+01   6.0000000E+01   6.0000000E+01   6.0000000E+01   6.0000000E+01   6.0000000E+01   6.0000000E+01
   6.0000000E+01   6.0000000E+01   6.0000000E+01   6.0000000E+01   6.0000000E+01   6.0000000E+01   6.0000000E+01   6.0000000E+01   6.0000000E+01   6.0000000E+01   6.0000000E+01   6.0000000E+01
   6.0000000E+01   6.0000000E+01   6.0000000E+01   6.0000000E+01   6.0000000E+01   6.0000000E+01   6.0000000E+01   6.0000000E+01   6.0000000E+01   6.0000000E+01   6.0000000E+01   6.0000000E+01
   6.0000000E+01   6.0000000E+01   6.0000000E+01   6.0000000E+01   6.0000000E+01   6.0000000E+01   6.0000000E+01   6.0000000E+01   6.0000000E+01   6.0000000E+01   6.0000000E+01   6.0000000E+01
   6.0000000E+01   6.0000000E+01   6.0000000E+01   6.0000000E+01   6.0000000E+01   6.0000000E+01   6.0000000E+01   6.0000000E+01   6.0000000E+01   6.0000000E+01   6.0000000E+01   6.0000000E+01
   6.0000000E+01   6.0000000E+01   6.0000000E+01   6.0000000E+01   6.0000000E+01   6.0000000E+01   6.0000000E+01   6.0000000E+01   6.0000000E+01   6.0000000E+01   6.0000000E+01   6.0000000E+01
   6.0000000E+01   6.0000000E+01   6.0000000E+01   6.0000000E+01   6.0000000E+01   6.0000000E+01   6.0000000E+01   6.0000000E+01   6.0000000E+01   6.0000000E+01   6.0000000E+01   6.0000000E+01
   6.0000000E+01   6.0000000E+01   6.0000000E+01   6.0000000E+01   6.0000000E+01   6.0000000E+01   6.0000000E+01   6.0000000E+01   6.0000000E+01   6.0000000E+01   6.0000000E+01   6.0000000E+01
   6.0000000E+01   6.0000000E+01   6.0000000E+01  -9.9900000E+02
   6.0000000E+01   6.0000000E+01   6.0000000E+01   6.0000000E+01   6.0000000E+01   6.0000000E+01   6.0000000E+01   6.0000000E+01   6.0000000E+01   6.0000000E+01   6.0000000E+01   6.0000000E+01
   6.0000000E+01   6.0000000E+01   6.0000000E+01   6.0000000E+01   6.0000000E+01   6.0000000E+01   6.0000000E+01   6.0000000E+01   6.0000000E+01   6.0000000E+01   6.0000000E+01   6.0000000E+01
   6.0000000E+01   6.0000000E+01   6.0000000E+01   6.0000000E+01   6.0000000E+01   6.0000000E+01   6.0000000E+01   6.0000000E+01   6.0000000E+01   6.0000000E+01   6.0000000E+01   6.0000000E+01
   6.0000000E+01   6.0000000E+01   6.0000000E+01   6.0000000E+01   6.0000000E+01   6.0000000E+01   6.0000000E+01   6.0000000E+01   6.0000000E+01   6.0000000E+01   6.0000000E+01   6.0000000E+01
   6.0000000E+01   6.0000000E+01   6.0000000E+01   6.0000000E+01   6.0000000E+01   6.0000000E+01   6.0000000E+01   6.0000000E+01   6.0000000E+01   6.0000000E+01   6.0000000E+01   6.0000000E+01
   6.0000000E+01   6.0000000E+01   6.0000000E+01   6.0000000E+01   6.0000000E+01   6.0000000E+01   6.0000000E+01   6.0000000E+01   6.0000000E+01   6.0000000E+01   6.0000000E+01   6.0000000E+01
   6.0000000E+01   6.0000000E+01   6.0000000E+01   6.0000000E+01   6.0000000E+01   6.0000000E+01   6.0000000E+01   6.0000000E+01   6.0000000E+01   6.0000000E+01   6.0000000E+01   6.0000000E+01
   6.0000000E+01   6.0000000E+01   6.0000000E+01   6.0000000E+01   6.0000000E+01   6.0000000E+01   6.0000000E+01   6.0000000E+01   6.0000000E+01   6.0000000E+01   6.0000000E+01   6.0000000E+01
   6.0000000E+01   6.0000000E+01   6.0000000E+01  -9.9900000E+02
   6.0000000E+01   6.0000000E+01   6.0000000E+01   6.0000000E+01   6.0000000E+01   6.0000000E+01   6.0000000E+01   6.0000000E+01   6.0000000E+01   6.0000000E+01   6.0000000E+01   6.0000000E+01
   6.0000000E+01   6.0000000E+01   6.0000000E+01   6.0000000E+01   6.0000000E+01   6.0000000E+01   6.0000000E+01   6.0000000E+01   6.0000000E+01   6.0000000E+01   6.0000000E+01   6.0000000E+01
   6.0000000E+01   6.0000000E+01   6.0000000E+01   6.0000000E+01   6.0000000E+01   6.0000000E+01   6.0000000E+01   6.0000000E+01   6.0000000E+01   6.0000000E+01   6.0000000E+01   6.0000000E+01
   6.0000000E+01   6.0000000E+01   6.0000000E+01   6.0000000E+01   6.0000000E+01   6.0000000E+01   6.0000000E+01   6.0000000E+01   6.0000000E+01   6.0000000E+01   6.0000000E+01   6.0000000E+01
   6.0000000E+01   6.0000000E+01   6.0000000E+01   6.0000000E+01   6.0000000E+01   6.0000000E+01   6.0000000E+01   6.0000000E+01   6.0000000E+01   6.0000000E+01   6.0000000E+01   6.0000000E+01
   6.0000000E+01   6.0000000E+01   6.0000000E+01   6.0000000E+01   6.0000000E+01   6.0000000E+01   6.0000000E+01   6.0000000E+01   6.0000000E+01   6.0000000E+01   6.0000000E+01   6.0000000E+01
   6.0000000E+01   6.0000000E+01   6.0000000E+01   6.0000000E+01   6.0000000E+01   6.0000000E+01   6.0000000E+01   6.0000000E+01   6.0000000E+01   6.0000000E+01   6.0000000E+01   6.0000000E+01
   6.0000000E+01   6.0000000E+01   6.0000000E+01   6.0000000E+01   6.0000000E+01   6.0000000E+01   6.0000000E+01   6.0000000E+01   6.0000000E+01   6.0000000E+01   6.0000000E+01   6.0000000E+01
   6.0000000E+01   6.0000000E+01   6.0000000E+01  -9.9900000E+02
   6.0000000E+01   6.0000000E+01   6.0000000E+01   6.0000000E+01   6.0000000E+01   6.0000000E+01   6.0000000E+01   6.0000000E+01   6.0000000E+01   6.0000000E+01   6.0000000E+01   6.0000000E+01
   6.0000000E+01   6.0000000E+01   6.0000000E+01   6.0000000E+01   6.0000000E+01   6.0000000E+01   6.0000000E+01   6.0000000E+01   6.0000000E+01   6.0000000E+01   6.0000000E+01   6.0000000E+01
   6.0000000E+01   6.0000000E+01   6.0000000E+01   6.0000000E+01   6.0000000E+01   6.0000000E+01   6.0000000E+01   6.0000000E+01   6.0000000E+01   6.0000000E+01   6.0000000E+01   6.0000000E+01
   6.0000000E+01   6.0000000E+01   6.0000000E+01   6.0000000E+01   6.0000000E+01   6.0000000E+01   6.0000000E+01   6.0000000E+01   6.0000000E+01   6.0000000E+01   6.0000000E+01   6.0000000E+01
   6.0000000E+01   6.0000000E+01   6.0000000E+01   6.0000000E+01   6.0000000E+01   6.0000000E+01   6.0000000E+01   6.0000000E+01   6.0000000E+01   6.0000000E+01   6.0000000E+01   6.0000000E+01
   6.0000000E+01   6.0000000E+01   6.0000000E+01   6.0000000E+01   6.0000000E+01   6.0000000E+01   6.0000000E+01   6.0000000E+01   6.0000000E+01   6.0000000E+01   6.0000000E+01   6.0000000E+01
   6.0000000E+01   6.0000000E+01   6.0000000E+01   6.0000000E+01   6.0000000E+01   6.0000000E+01   6.0000000E+01   6.0000000E+01   6.0000000E+01   6.0000000E+01   6.0000000E+01   6.0000000E+01
   6.0000000E+01   6.0000000E+01   6.0000000E+01   6.0000000E+01   6.0000000E+01   6.0000000E+01   6.0000000E+01   6.0000000E+01   6.0000000E+01   6.0000000E+01   6.0000000E+01   6.0000000E+01
   6.0000000E+01   6.0000000E+01   6.0000000E+01  -9.9900000E+02
   6.0000000E+01   6.0000000E+01   6.0000000E+01   6.0000000E+01   6.0000000E+01   6.0000000E+01   6.0000000E+01   6.0000000E+01   6.0000000E+01   6.0000000E+01   6.0000000E+01   6.0000000E+01
   6.0000000E+01   6.0000000E+01   6.0000000E+01   6.0000000E+01   6.0000000E+01   6.0000000E+01   6.0000000E+01   6.0000000E+01   6.0000000E+01   6.0000000E+01   6.0000000E+01   6.0000000E+01
   6.0000000E+01   6.0000000E+01   6.0000000E+01   6.0000000E+01   6.0000000E+01   6.0000000E+01   6.0000000E+01   6.0000000E+01   6.0000000E+01   6.0000000E+01   6.0000000E+01   6.0000000E+01
   6.0000000E+01   6.0000000E+01   6.0000000E+01   6.0000000E+01   6.0000000E+01   6.0000000E+01   6.0000000E+01   6.0000000E+01   6.0000000E+01   6.0000000E+01   6.0000000E+01   6.0000000E+01
   6.0000000E+01   6.0000000E+01   6.0000000E+01   6.0000000E+01   6.0000000E+01   6.0000000E+01   6.0000000E+01   6.0000000E+01   6.0000000E+01   6.0000000E+01   6.0000000E+01   6.0000000E+01
   6.0000000E+01   6.0000000E+01   6.0000000E+01   6.0000000E+01   6.0000000E+01   6.0000000E+01   6.0000000E+01   6.0000000E+01   6.0000000E+01   6.0000000E+01   6.0000000E+01   6.0000000E+01
   6.0000000E+01   6.0000000E+01   6.0000000E+01   6.0000000E+01   6.0000000E+01   6.0000000E+01   6.0000000E+01   6.0000000E+01   6.0000000E+01   6.0000000E+01   6.0000000E+01   6.0000000E+01
   6.0000000E+01   6.0000000E+01   6.0000000E+01   6.0000000E+01   6.0000000E+01   6.0000000E+01   6.0000000E+01   6.0000000E+01   6.0000000E+01   6.0000000E+01   6.0000000E+01   6.0000000E+01
   6.0000000E+01   6.0000000E+01   6.0000000E+01  -9.9900000E+02
   6.0000000E+01   6.0000000E+01   6.0000000E+01   6.0000000E+01   6.0000000E+01   6.0000000E+01   6.0000000E+01   6.0000000E+01   6.0000000E+01   6.0000000E+01   6.0000000E+01   6.0000000E+01
   6.0000000E+01   6.0000000E+01   6.0000000E+01   6.0000000E+01   6.0000000E+01   6.0000000E+01   6.0000000E+01   6.0000000E+01   6.0000000E+01   6.0000000E+01   6.0000000E+01   6.0000000E+01
   6.0000000E+01   6.0000000E+01   6.0000000E+01   6.0000000E+01   6.0000000E+01   6.0000000E+01   6.0000000E+01   6.0000000E+01   6.0000000E+01   6.0000000E+01   6.0000000E+01   6.0000000E+01
   6.0000000E+01   6.0000000E+01   6.0000000E+01   6.0000000E+01   6.0000000E+01   6.0000000E+01   6.0000000E+01   6.0000000E+01   6.0000000E+01   6.0000000E+01   6.0000000E+01   6.0000000E+01
   6.0000000E+01   6.0000000E+01   6.0000000E+01   6.0000000E+01   6.0000000E+01   6.0000000E+01   6.0000000E+01   6.0000000E+01   6.0000000E+01   6.0000000E+01   6.0000000E+01   6.0000000E+01
   6.0000000E+01   6.0000000E+01   6.0000000E+01   6.0000000E+01   6.0000000E+01   6.0000000E+01   6.0000000E+01   6.0000000E+01   6.0000000E+01   6.0000000E+01   6.0000000E+01   6.0000000E+01
   6.0000000E+01   6.0000000E+01   6.0000000E+01   6.0000000E+01   6.0000000E+01   6.0000000E+01   6.0000000E+01   6.0000000E+01   6.0000000E+01   6.0000000E+01   6.0000000E+01   6.0000000E+01
   6.0000000E+01   6.0000000E+01   6.0000000E+01   6.0000000E+01   6.0000000E+01   6.0000000E+01   6.0000000E+01   6.0000000E+01   6.0000000E+01   6.0000000E+01   6.0000000E+01   6.0000000E+01
   6.0000000E+01   6.0000000E+01   6.0000000E+01  -9.9900000E+02
   6.0000000E+01   6.0000000E+01   6.0000000E+01   6.0000000E+01   6.0000000E+01   6.0000000E+01   6.0000000E+01   6.0000000E+01   6.0000000E+01   6.0000000E+01   6.0000000E+01   6.0000000E+01
   6.0000000E+01   6.0000000E+01   6.0000000E+01   6.0000000E+01   6.0000000E+01   6.0000000E+01   6.0000000E+01   6.0000000E+01   6.0000000E+01   6.0000000E+01   6.0000000E+01   6.0000000E+01
   6.0000000E+01   6.0000000E+01   6.0000000E+01   6.0000000E+01   6.0000000E+01   6.0000000E+01   6.0000000E+01   6.0000000E+01   6.0000000E+01   6.0000000E+01   6.0000000E+01   6.0000000E+01
   6.0000000E+01   6.0000000E+01   6.0000000E+01   6.0000000E+01   6.0000000E+01   6.0000000E+01   6.0000000E+01   6.0000000E+01   6.0000000E+01   6.0000000E+01   6.0000000E+01   6.0000000E+01
   6.0000000E+01   6.0000000E+01   6.0000000E+01   6.0000000E+01   6.0000000E+01   6.0000000E+01   6.0000000E+01   6.0000000E+01   6.0000000E+01   6.0000000E+01   6.0000000E+01   6.0000000E+01
   6.0000000E+01   6.0000000E+01   6.0000000E+01   6.0000000E+01   6.0000000E+01   6.0000000E+01   6.0000000E+01   6.0000000E+01   6.0000000E+01   6.0000000E+01   6.0000000E+01   6.0000000E+01
   6.0000000E+01   6.0000000E+01   6.0000000E+01   6.0000000E+01   6.0000000E+01   6.0000000E+01   6.0000000E+01   6.0000000E+01   6.0000000E+01   6.0000000E+01   6.0000000E+01   6.0000000E+01
   6.0000000E+01   6.0000000E+01   6.0000000E+01   6.0000000E+01   6.0000000E+01   6.0000000E+01   6.0000000E+01   6.0000000E+01   6.0000000E+01   6.0000000E+01   6.0000000E+01   6.0000000E+01
   6.0000000E+01   6.0000000E+01   6.0000000E+01  -9.9900000E+02
   6.0000000E+01   6.0000000E+01   6.0000000E+01   6.0000000E+01   6.0000000E+01   6.0000000E+01   6.0000000E+01   6.0000000E+01   6.0000000E+01   6.0000000E+01   6.0000000E+01   6.0000000E+01
   6.0000000E+01   6.0000000E+01   6.0000000E+01   6.0000000E+01   6.0000000E+01   6.0000000E+01   6.0000000E+01   6.0000000E+01   6.0000000E+01   6.0000000E+01   6.0000000E+01   6.0000000E+01
   6.0000000E+01   6.0000000E+01   6.0000000E+01   6.0000000E+01   6.0000000E+01   6.0000000E+01   6.0000000E+01   6.0000000E+01   6.0000000E+01   6.0000000E+01   6.0000000E+01   6.0000000E+01
   6.0000000E+01   6.0000000E+01   6.0000000E+01   6.0000000E+01   6.0000000E+01   6.0000000E+01   6.0000000E+01   6.0000000E+01   6.0000000E+01   6.0000000E+01   6.0000000E+01   6.0000000E+01
   6.0000000E+01   6.0000000E+01   6.0000000E+01   6.0000000E+01   6.0000000E+01   6.0000000E+01   6.0000000E+01   6.0000000E+01   6.0000000E+01   6.0000000E+01   6.0000000E+01   6.0000000E+01
   6.0000000E+01   6.0000000E+01   6.0000000E+01   6.0000000E+01   6.0000000E+01   6.0000000E+01   6.0000000E+01   6.0000000E+01   6.0000000E+01   6.0000000E+01   6.0000000E+01   6.0000000E+01
   6.0000000E+01   6.0000000E+01   6.0000000E+01   6.0000000E+01   6.0000000E+01   6.0000000E+01   6.0000000E+01   6.0000000E+01   6.0000000E+01   6.0000000E+01   6.0000000E+01   6.0000000E+01
   6.0000000E+01   6.0000000E+01   6.0000000E+01   6.0000000E+01   6.0000000E+01   6.0000000E+01   6.0000000E+01   6.0000000E+01   6.0000000E+01   6.0000000E+01   6.0000000E+01   6.0000000E+01
   6.0000000E+01   6.0000000E+01   6.0000000E+01  -9.9900000E+02
   6.0000000E+01   6.0000000E+01   6.0000000E+01   6.0000000E+01   6.0000000E+01   6.0000000E+01   6.0000000E+01   6.0000000E+01   6.0000000E+01   6.0000000E+01   6.0000000E+01   6.0000000E+01
   6.0000000E+01   6.0000000E+01   6.0000000E+01   6.0000000E+01   6.0000000E+01   6.0000000E+01   6.0000000E+01   6.0000000E+01   6.0000000E+01   6.0000000E+01   6.0000000E+01   6.0000000E+01
   6.0000000E+01   6.0000000E+01   6.0000000E+01   6.0000000E+01   6.0000000E+01   6.0000000E+01   6.0000000E+01   6.0000000E+01   6.0000000E+01   6.0000000E+01   6.0000000E+01   6.0000000E+01
   6.0000000E+01   6.0000000E+01   6.0000000E+01   6.0000000E+01   6.0000000E+01   6.0000000E+01   6.0000000E+01   6.0000000E+01   6.0000000E+01   6.0000000E+01   6.0000000E+01   6.0000000E+01
   6.0000000E+01   6.0000000E+01   6.0000000E+01   6.0000000E+01   6.0000000E+01   6.0000000E+01   6.0000000E+01   6.0000000E+01   6.0000000E+01   6.0000000E+01   6.0000000E+01   6.0000000E+01
   6.0000000E+01   6.0000000E+01   6.0000000E+01   6.0000000E+01   6.0000000E+01   6.0000000E+01   6.0000000E+01   6.0000000E+01   6.0000000E+01   6.0000000E+01   6.0000000E+01   6.0000000E+01
   6.0000000E+01   6.0000000E+01   6.0000000E+01   6.0000000E+01   6.0000000E+01   6.0000000E+01   6.0000000E+01   6.0000000E+01   6.0000000E+01   6.0000000E+01   6.0000000E+01   6.0000000E+01
   6.0000000E+01   6.0000000E+01   6.0000000E+01   6.0000000E+01   6.0000000E+01   6.0000000E+01   6.0000000E+01   6.0000000E+01   6.0000000E+01   6.0000000E+01   6.0000000E+01   6.0000000E+01
   6.0000000E+01   6.0000000E+01   6.0000000E+01  -9.9900000E+02
   6.0000000E+01   6.0000000E+01   6.0000000E+01   6.0000000E+01   6.0000000E+01   6.0000000E+01   6.0000000E+01   6.0000000E+01   6.0000000E+01   6.0000000E+01   6.0000000E+01   6.0000000E+01
   6.0000000E+01   6.0000000E+01   6.0000000E+01   6.0000000E+01   6.0000000E+01   6.0000000E+01   6.0000000E+01   6.0000000E+01   6.0000000E+01   6.0000000E+01   6.0000000E+01   6.0000000E+01
   6.0000000E+01   6.0000000E+01   6.0000000E+01   6.0000000E+01   6.0000000E+01   6.0000000E+01   6.0000000E+01   6.0000000E+01   6.0000000E+01   6.0000000E+01   6.0000000E+01   6.0000000E+01
   6.0000000E+01   6.0000000E+01   6.0000000E+01   6.0000000E+01   6.0000000E+01   6.0000000E+01   6.0000000E+01   6.0000000E+01   6.0000000E+01   6.0000000E+01   6.0000000E+01   6.0000000E+01
   6.0000000E+01   6.0000000E+01   6.0000000E+01   6.0000000E+01   6.0000000E+01   6.0000000E+01   6.0000000E+01   6.0000000E+01   6.0000000E+01   6.0000000E+01   6.0000000E+01   6.0000000E+01
   6.0000000E+01   6.0000000E+01   6.0000000E+01   6.0000000E+01   6.0000000E+01   6.0000000E+01   6.0000000E+01   6.0000000E+01   6.0000000E+01   6.0000000E+01   6.0000000E+01   6.0000000E+01
   6.0000000E+01   6.0000000E+01   6.0000000E+01   6.0000000E+01   6.0000000E+01   6.0000000E+01   6.0000000E+01   6.0000000E+01   6.0000000E+01   6.0000000E+01   6.0000000E+01   6.0000000E+01
   6.0000000E+01   6.0000000E+01   6.0000000E+01   6.0000000E+01   6.0000000E+01   6.0000000E+01   6.0000000E+01   6.0000000E+01   6.0000000E+01   6.0000000E+01   6.0000000E+01   6.0000000E+01
   6.0000000E+01   6.0000000E+01   6.0000000E+01  -9.9900000E+02
   6.0000000E+01   6.0000000E+01   6.0000000E+01   6.0000000E+01   6.0000000E+01   6.0000000E+01   6.0000000E+01   6.0000000E+01   6.0000000E+01   6.0000000E+01   6.0000000E+01   6.0000000E+01
   6.0000000E+01   6.0000000E+01   6.0000000E+01   6.0000000E+01   6.0000000E+01   6.0000000E+01   6.0000000E+01   6.0000000E+01   6.0000000E+01   6.0000000E+01   6.0000000E+01   6.0000000E+01
   6.0000000E+01   6.0000000E+01   6.0000000E+01   6.0000000E+01   6.0000000E+01   6.0000000E+01   6.0000000E+01   6.0000000E+01   6.0000000E+01   6.0000000E+01   6.0000000E+01   6.0000000E+01
   6.0000000E+01   6.0000000E+01   6.0000000E+01   6.0000000E+01   6.0000000E+01   6.0000000E+01   6.0000000E+01   6.0000000E+01   6.0000000E+01   6.0000000E+01   6.0000000E+01   6.0000000E+01
   6.0000000E+01   6.0000000E+01   6.0000000E+01   6.0000000E+01   6.0000000E+01   6.0000000E+01   6.0000000E+01   6.0000000E+01   6.0000000E+01   6.0000000E+01   6.0000000E+01   6.0000000E+01
   6.0000000E+01   6.0000000E+01   6.0000000E+01   6.0000000E+01   6.0000000E+01   6.0000000E+01   6.0000000E+01   6.0000000E+01   6.0000000E+01   6.0000000E+01   6.0000000E+01   6.0000000E+01
   6.0000000E+01   6.0000000E+01   6.0000000E+01   6.0000000E+01   6.0000000E+01   6.0000000E+01   6.0000000E+01   6.0000000E+01   6.0000000E+01   6.0000000E+01   6.0000000E+01   6.0000000E+01
   6.0000000E+01   6.0000000E+01   6.0000000E+01   6.0000000E+01   6.0000000E+01   6.0000000E+01   6.0000000E+01   6.0000000E+01   6.0000000E+01   6.0000000E+01   6.0000000E+01   6.0000000E+01
   6.0000000E+01   6.0000000E+01   6.0000000E+01  -9.9900000E+02
   6.0000000E+01   6.0000000E+01   6.0000000E+01   6.0000000E+01   6.0000000E+01   6.0000000E+01   6.0000000E+01   6.0000000E+01   6.0000000E+01   6.0000000E+01   6.0000000E+01   6.0000000E+01
   6.0000000E+01   6.0000000E+01   6.0000000E+01   6.0000000E+01   6.0000000E+01   6.0000000E+01   6.0000000E+01   6.0000000E+01   6.0000000E+01   6.0000000E+01   6.0000000E+01   6.0000000E+01
   6.0000000E+01   6.0000000E+01   6.0000000E+01   6.0000000E+01   6.0000000E+01   6.0000000E+01   6.0000000E+01   6.0000000E+01   6.0000000E+01   6.0000000E+01   6.0000000E+01   6.0000000E+01
   6.0000000E+01   6.0000000E+01   6.0000000E+01   6.0000000E+01   6.0000000E+01   6.0000000E+01   6.0000000E+01   6.0000000E+01   6.0000000E+01   6.0000000E+01   6.0000000E+01   6.0000000E+01
   6.0000000E+01   6.0000000E+01   6.0000000E+01   6.0000000E+01   6.0000000E+01   6.0000000E+01   6.0000000E+01   6.0000000E+01   6.0000000E+01   6.0000000E+01   6.0000000E+01   6.0000000E+01
   6.0000000E+01   6.0000000E+01   6.0000000E+01   6.0000000E+01   6.0000000E+01   6.0000000E+01   6.0000000E+01   6.0000000E+01   6.0000000E+01   6.0000000E+01   6.0000000E+01   6.0000000E+01
   6.0000000E+01   6.0000000E+01   6.0000000E+01   6.0000000E+01   6.0000000E+01   6.0000000E+01   6.0000000E+01   6.0000000E+01   6.0000000E+01   6.0000000E+01   6.0000000E+01   6.0000000E+01
   6.0000000E+01   6.0000000E+01   6.0000000E+01   6.0000000E+01   6.0000000E+01   6.0000000E+01   6.0000000E+01   6.0000000E+01   6.0000000E+01   6.0000000E+01   6.0000000E+01   6.0000000E+01
   6.0000000E+01   6.0000000E+01   6.0000000E+01  -9.9900000E+02
   6.0000000E+01   6.0000000E+01   6.0000000E+01   6.0000000E+01   6.0000000E+01   6.0000000E+01   6.0000000E+01   6.0000000E+01   6.0000000E+01   6.0000000E+01   6.0000000E+01   6.0000000E+01
   6.0000000E+01   6.0000000E+01   6.0000000E+01   6.0000000E+01   6.0000000E+01   6.0000000E+01   6.0000000E+01   6.0000000E+01   6.0000000E+01   6.0000000E+01   6.0000000E+01   6.0000000E+01
   6.0000000E+01   6.0000000E+01   6.0000000E+01   6.0000000E+01   6.0000000E+01   6.0000000E+01   6.0000000E+01   6.0000000E+01   6.0000000E+01   6.0000000E+01   6.0000000E+01   6.0000000E+01
   6.0000000E+01   6.0000000E+01   6.0000000E+01   6.0000000E+01   6.0000000E+01   6.0000000E+01   6.0000000E+01   6.0000000E+01   6.0000000E+01   6.0000000E+01   6.0000000E+01   6.0000000E+01
   6.0000000E+01   6.0000000E+01   6.0000000E+01   6.0000000E+01   6.0000000E+01   6.0000000E+01   6.0000000E+01   6.0000000E+01   6.0000000E+01   6.0000000E+01   6.0000000E+01   6.0000000E+01
   6.0000000E+01   6.0000000E+01   6.0000000E+01   6.0000000E+01   6.0000000E+01   6.0000000E+01   6.0000000E+01   6.0000000E+01   6.0000000E+01   6.0000000E+01   6.0000000E+01   6.0000000E+01
   6.0000000E+01   6.0000000E+01   6.0000000E+01   6.0000000E+01   6.0000000E+01   6.0000000E+01   6.0000000E+01   6.0000000E+01   6.0000000E+01   6.0000000E+01   6.0000000E+01   6.0000000E+01
   6.0000000E+01   6.0000000E+01   6.0000000E+01   6.0000000E+01   6.0000000E+01   6.0000000E+01   6.0000000E+01   6.0000000E+01   6.0000000E+01   6.0000000E+01   6.0000000E+01   6.0000000E+01
   6.0000000E+01   6.0000000E+01   6.0000000E+01  -9.9900000E+02
   6.0000000E+01   6.0000000E+01   6.0000000E+01   6.0000000E+01   6.0000000E+01   6.0000000E+01   6.0000000E+01   6.0000000E+01   6.0000000E+01   6.0000000E+01   6.0000000E+01   6.0000000E+01
   6.0000000E+01   6.0000000E+01   6.0000000E+01   6.0000000E+01   6.0000000E+01   6.0000000E+01   6.0000000E+01   6.0000000E+01   6.0000000E+01   6.0000000E+01   6.0000000E+01   6.0000000E+01
   6.0000000E+01   6.0000000E+01   6.0000000E+01   6.0000000E+01   6.0000000E+01   6.0000000E+01   6.0000000E+01   6.0000000E+01   6.0000000E+01   6.0000000E+01   6.0000000E+01   6.0000000E+01
   6.0000000E+01   6.0000000E+01   6.0000000E+01   6.0000000E+01   6.0000000E+01   6.0000000E+01   6.0000000E+01   6.0000000E+01   6.0000000E+01   6.0000000E+01   6.0000000E+01   6.0000000E+01
   6.0000000E+01   6.0000000E+01   6.0000000E+01   6.0000000E+01   6.0000000E+01   6.0000000E+01   6.0000000E+01   6.0000000E+01   6.0000000E+01   6.0000000E+01   6.0000000E+01   6.0000000E+01
   6.0000000E+01   6.0000000E+01   6.0000000E+01   6.0000000E+01   6.0000000E+01   6.0000000E+01   6.0000000E+01   6.0000000E+01   6.0000000E+01   6.0000000E+01   6.0000000E+01   6.0000000E+01
   6.0000000E+01   6.0000000E+01   6.0000000E+01   6.0000000E+01   6.0000000E+01   6.0000000E+01   6.0000000E+01   6.0000000E+01   6.0000000E+01   6.0000000E+01   6.0000000E+01   6.0000000E+01
   6.0000000E+01   6.0000000E+01   6.0000000E+01   6.0000000E+01   6.0000000E+01   6.0000000E+01   6.0000000E+01   6.0000000E+01   6.0000000E+01   6.0000000E+01   6.0000000E+01   6.0000000E+01
   6.0000000E+01   6.0000000E+01   6.0000000E+01  -9.9900000E+02
   6.0000000E+01   6.0000000E+01   6.0000000E+01   6.0000000E+01   6.0000000E+01   6.0000000E+01   6.0000000E+01   6.0000000E+01   6.0000000E+01   6.0000000E+01   6.0000000E+01   6.0000000E+01
   6.0000000E+01   6.0000000E+01   6.0000000E+01   6.0000000E+01   6.0000000E+01   6.0000000E+01   6.0000000E+01   6.0000000E+01   6.0000000E+01   6.0000000E+01   6.0000000E+01   6.0000000E+01
   6.0000000E+01   6.0000000E+01   6.0000000E+01   6.0000000E+01   6.0000000E+01   6.0000000E+01   6.0000000E+01   6.0000000E+01   6.0000000E+01   6.0000000E+01   6.0000000E+01   6.0000000E+01
   6.0000000E+01   6.0000000E+01   6.0000000E+01   6.0000000E+01   6.0000000E+01   6.0000000E+01   6.0000000E+01   6.0000000E+01   6.0000000E+01   6.0000000E+01   6.0000000E+01   6.0000000E+01
   6.0000000E+01   6.0000000E+01   6.0000000E+01   6.0000000E+01   6.0000000E+01   6.0000000E+01   6.0000000E+01   6.0000000E+01   6.0000000E+01   6.0000000E+01   6.0000000E+01   6.0000000E+01
   6.0000000E+01   6.0000000E+01   6.0000000E+01   6.0000000E+01   6.0000000E+01   6.0000000E+01   6.0000000E+01   6.0000000E+01   6.0000000E+01   6.0000000E+01   6.0000000E+01   6.0000000E+01
   6.0000000E+01   6.0000000E+01   6.0000000E+01   6.0000000E+01   6.0000000E+01   6.0000000E+01   6.0000000E+01   6.0000000E+01   6.0000000E+01   6.0000000E+01   6.0000000E+01   6.0000000E+01
   6.0000000E+01   6.0000000E+01   6.0000000E+01   6.0000000E+01   6.0000000E+01   6.0000000E+01   6.0000000E+01   6.0000000E+01   6.0000000E+01   6.0000000E+01   6.0000000E+01   6.0000000E+01
   6.0000000E+01   6.0000000E+01   6.0000000E+01  -9.9900000E+02
   6.0000000E+01   6.0000000E+01   6.0000000E+01   6.0000000E+01   6.0000000E+01   6.0000000E+01   6.0000000E+01   6.0000000E+01   6.0000000E+01   6.0000000E+01   6.0000000E+01   6.0000000E+01
   6.0000000E+01   6.0000000E+01   6.0000000E+01   6.0000000E+01   6.0000000E+01   6.0000000E+01   6.0000000E+01   6.0000000E+01   6.0000000E+01   6.0000000E+01   6.0000000E+01   6.0000000E+01
   6.0000000E+01   6.0000000E+01   6.0000000E+01   6.0000000E+01   6.0000000E+01   6.0000000E+01   6.0000000E+01   6.0000000E+01   6.0000000E+01   6.0000000E+01   6.0000000E+01   6.0000000E+01
   6.0000000E+01   6.0000000E+01   6.0000000E+01   6.0000000E+01   6.0000000E+01   6.0000000E+01   6.0000000E+01   6.0000000E+01   6.0000000E+01   6.0000000E+01   6.0000000E+01   6.0000000E+01
   6.0000000E+01   6.0000000E+01   6.0000000E+01   6.0000000E+01   6.0000000E+01   6.0000000E+01   6.0000000E+01   6.0000000E+01   6.0000000E+01   6.0000000E+01   6.0000000E+01   6.0000000E+01
   6.0000000E+01   6.0000000E+01   6.0000000E+01   6.0000000E+01   6.0000000E+01   6.0000000E+01   6.0000000E+01   6.0000000E+01   6.0000000E+01   6.0000000E+01   6.0000000E+01   6.0000000E+01
   6.0000000E+01   6.0000000E+01   6.0000000E+01   6.0000000E+01   6.0000000E+01   6.0000000E+01   6.0000000E+01   6.0000000E+01   6.0000000E+01   6.0000000E+01   6.0000000E+01   6.0000000E+01
   6.0000000E+01   6.0000000E+01   6.0000000E+01   6.0000000E+01   6.0000000E+01   6.0000000E+01   6.0000000E+01   6.0000000E+01   6.0000000E+01   6.0000000E+01   6.0000000E+01   6.0000000E+01
   6.0000000E+01   6.0000000E+01   6.0000000E+01  -9.9900000E+02
   6.0000000E+01   6.0000000E+01   6.0000000E+01   6.0000000E+01   6.0000000E+01   6.0000000E+01   6.0000000E+01   6.0000000E+01   6.0000000E+01   6.0000000E+01   6.0000000E+01   6.0000000E+01
   6.0000000E+01   6.0000000E+01   6.0000000E+01   6.0000000E+01   6.0000000E+01   6.0000000E+01   6.0000000E+01   6.0000000E+01   6.0000000E+01   6.0000000E+01   6.0000000E+01   6.0000000E+01
   6.0000000E+01   6.0000000E+01   6.0000000E+01   6.0000000E+01   6.0000000E+01   6.0000000E+01   6.0000000E+01   6.0000000E+01   6.0000000E+01   6.0000000E+01   6.0000000E+01   6.0000000E+01
   6.0000000E+01   6.0000000E+01   6.0000000E+01   6.0000000E+01   6.0000000E+01   6.0000000E+01   6.0000000E+01   6.0000000E+01   6.0000000E+01   6.0000000E+01   6.0000000E+01   6.0000000E+01
   6.0000000E+01   6.0000000E+01   6.0000000E+01   6.0000000E+01   6.0000000E+01   6.0000000E+01   6.0000000E+01   6.0000000E+01   6.0000000E+01   6.0000000E+01   6.0000000E+01   6.0000000E+01
   6.0000000E+01   6.0000000E+01   6.0000000E+01   6.0000000E+01   6.0000000E+01   6.0000000E+01   6.0000000E+01   6.0000000E+01   6.0000000E+01   6.0000000E+01   6.0000000E+01   6.0000000E+01
   6.0000000E+01   6.0000000E+01   6.0000000E+01   6.0000000E+01   6.0000000E+01   6.0000000E+01   6.0000000E+01   6.0000000E+01   6.0000000E+01   6.0000000E+01   6.0000000E+01   6.0000000E+01
   6.0000000E+01   6.0000000E+01   6.0000000E+01   6.0000000E+01   6.0000000E+01   6.0000000E+01   6.0000000E+01   6.0000000E+01   6.0000000E+01   6.0000000E+01   6.0000000E+01   6.0000000E+01
   6.0000000E+01   6.0000000E+01   6.0000000E+01  -9.9900000E+02
   6.0000000E+01   6.0000000E+01   6.0000000E+01   6.0000000E+01   6.0000000E+01   6.0000000E+01   6.0000000E+01   6.0000000E+01   6.0000000E+01   6.0000000E+01   6.0000000E+01   6.0000000E+01
   6.0000000E+01   6.0000000E+01   6.0000000E+01   6.0000000E+01   6.0000000E+01   6.0000000E+01   6.0000000E+01   6.0000000E+01   6.0000000E+01   6.0000000E+01   6.0000000E+01   6.0000000E+01
   6.0000000E+01   6.0000000E+01   6.0000000E+01   6.0000000E+01   6.0000000E+01   6.0000000E+01   6.0000000E+01   6.0000000E+01   6.0000000E+01   6.0000000E+01   6.0000000E+01   6.0000000E+01
   6.0000000E+01   6.0000000E+01   6.0000000E+01   6.0000000E+01   6.0000000E+01   6.0000000E+01   6.0000000E+01   6.0000000E+01   6.0000000E+01   6.0000000E+01   6.0000000E+01   6.0000000E+01
   6.0000000E+01   6.0000000E+01   6.0000000E+01   6.0000000E+01   6.0000000E+01   6.0000000E+01   6.0000000E+01   6.0000000E+01   6.0000000E+01   6.0000000E+01   6.0000000E+01   6.0000000E+01
   6.0000000E+01   6.0000000E+01   6.0000000E+01   6.0000000E+01   6.0000000E+01   6.0000000E+01   6.0000000E+01   6.0000000E+01   6.0000000E+01   6.0000000E+01   6.0000000E+01   6.0000000E+01
   6.0000000E+01   6.0000000E+01   6.0000000E+01   6.0000000E+01   6.0000000E+01   6.0000000E+01   6.0000000E+01   6.0000000E+01   6.0000000E+01   6.0000000E+01   6.0000000E+01   6.0000000E+01
   6.0000000E+01   6.0000000E+01   6.0000000E+01   6.0000000E+01   6.0000000E+01   6.0000000E+01   6.0000000E+01   6.0000000E+01   6.0000000E+01   6.0000000E+01   6.0000000E+01   6.0000000E+01
   6.0000000E+01   6.0000000E+01   6.0000000E+01  -9.9900000E+02
   6.0000000E+01   6.0000000E+01   6.0000000E+01   6.0000000E+01   6.0000000E+01   6.0000000E+01   6.0000000E+01   6.0000000E+01   6.0000000E+01   6.0000000E+01   6.0000000E+01   6.0000000E+01
   6.0000000E+01   6.0000000E+01   6.0000000E+01   6.0000000E+01   6.0000000E+01   6.0000000E+01   6.0000000E+01   6.0000000E+01   6.0000000E+01   6.0000000E+01   6.0000000E+01   6.0000000E+01
   6.0000000E+01   6.0000000E+01   6.0000000E+01   6.0000000E+01   6.0000000E+01   6.0000000E+01   6.0000000E+01   6.0000000E+01   6.0000000E+01   6.0000000E+01   6.0000000E+01   6.0000000E+01
   6.0000000E+01   6.0000000E+01   6.0000000E+01   6.0000000E+01   6.0000000E+01   6.0000000E+01   6.0000000E+01   6.0000000E+01   6.0000000E+01   6.0000000E+01   6.0000000E+01   6.0000000E+01
   6.0000000E+01   6.0000000E+01   6.0000000E+01   6.0000000E+01   6.0000000E+01   6.0000000E+01   6.0000000E+01   6.0000000E+01   6.0000000E+01   6.0000000E+01   6.0000000E+01   6.0000000E+01
   6.0000000E+01   6.0000000E+01   6.0000000E+01   6.0000000E+01   6.0000000E+01   6.0000000E+01   6.0000000E+01   6.0000000E+01   6.0000000E+01   6.0000000E+01   6.0000000E+01   6.0000000E+01
   6.0000000E+01   6.0000000E+01   6.0000000E+01   6.0000000E+01   6.0000000E+01   6.0000000E+01   6.0000000E+01   6.0000000E+01   6.0000000E+01   6.0000000E+01   6.0000000E+01   6.0000000E+01
   6.0000000E+01   6.0000000E+01   6.0000000E+01   6.0000000E+01   6.0000000E+01   6.0000000E+01   6.0000000E+01   6.0000000E+01   6.0000000E+01   6.0000000E+01   6.0000000E+01   6.0000000E+01
   6.0000000E+01   6.0000000E+01   6.0000000E+01  -9.9900000E+02
   6.0000000E+01   6.0000000E+01   6.0000000E+01   6.0000000E+01   6.0000000E+01   6.0000000E+01   6.0000000E+01   6.0000000E+01   6.0000000E+01   6.0000000E+01   6.0000000E+01   6.0000000E+01
   6.0000000E+01   6.0000000E+01   6.0000000E+01   6.0000000E+01   6.0000000E+01   6.0000000E+01   6.0000000E+01   6.0000000E+01   6.0000000E+01   6.0000000E+01   6.0000000E+01   6.0000000E+01
   6.0000000E+01   6.0000000E+01   6.0000000E+01   6.0000000E+01   6.0000000E+01   6.0000000E+01   6.0000000E+01   6.0000000E+01   6.0000000E+01   6.0000000E+01   6.0000000E+01   6.0000000E+01
   6.0000000E+01   6.0000000E+01   6.0000000E+01   6.0000000E+01   6.0000000E+01   6.0000000E+01   6.0000000E+01   6.0000000E+01   6.0000000E+01   6.0000000E+01   6.0000000E+01   6.0000000E+01
   6.0000000E+01   6.0000000E+01   6.0000000E+01   6.0000000E+01   6.0000000E+01   6.0000000E+01   6.0000000E+01   6.0000000E+01   6.0000000E+01   6.0000000E+01   6.0000000E+01   6.0000000E+01
   6.0000000E+01   6.0000000E+01   6.0000000E+01   6.0000000E+01   6.0000000E+01   6.0000000E+01   6.0000000E+01   6.0000000E+01   6.0000000E+01   6.0000000E+01   6.0000000E+01   6.0000000E+01
   6.0000000E+01   6.0000000E+01   6.0000000E+01   6.0000000E+01   6.0000000E+01   6.0000000E+01   6.0000000E+01   6.0000000E+01   6.0000000E+01   6.0000000E+01   6.0000000E+01   6.0000000E+01
   6.0000000E+01   6.0000000E+01   6.0000000E+01   6.0000000E+01   6.0000000E+01   6.0000000E+01   6.0000000E+01   6.0000000E+01   6.0000000E+01   6.0000000E+01   6.0000000E+01   6.0000000E+01
   6.0000000E+01   6.0000000E+01   6.0000000E+01  -9.9900000E+02
   6.0000000E+01   6.0000000E+01   6.0000000E+01   6.0000000E+01   6.0000000E+01   6.0000000E+01   6.0000000E+01   6.0000000E+01   6.0000000E+01   6.0000000E+01   6.0000000E+01   6.0000000E+01
   6.0000000E+01   6.0000000E+01   6.0000000E+01   6.0000000E+01   6.0000000E+01   6.0000000E+01   6.0000000E+01   6.0000000E+01   6.0000000E+01   6.0000000E+01   6.0000000E+01   6.0000000E+01
   6.0000000E+01   6.0000000E+01   6.0000000E+01   6.0000000E+01   6.0000000E+01   6.0000000E+01   6.0000000E+01   6.0000000E+01   6.0000000E+01   6.0000000E+01   6.0000000E+01   6.0000000E+01
   6.0000000E+01   6.0000000E+01   6.0000000E+01   6.0000000E+01   6.0000000E+01   6.0000000E+01   6.0000000E+01   6.0000000E+01   6.0000000E+01   6.0000000E+01   6.0000000E+01   6.0000000E+01
   6.0000000E+01   6.0000000E+01   6.0000000E+01   6.0000000E+01   6.0000000E+01   6.0000000E+01   6.0000000E+01   6.0000000E+01   6.0000000E+01   6.0000000E+01   6.0000000E+01   6.0000000E+01
   6.0000000E+01   6.0000000E+01   6.0000000E+01   6.0000000E+01   6.0000000E+01   6.0000000E+01   6.0000000E+01   6.0000000E+01   6.0000000E+01   6.0000000E+01   6.0000000E+01   6.0000000E+01
   6.0000000E+01   6.0000000E+01   6.0000000E+01   6.0000000E+01   6.0000000E+01   6.0000000E+01   6.0000000E+01   6.0000000E+01   6.0000000E+01   6.0000000E+01   6.0000000E+01   6.0000000E+01
   6.0000000E+01   6.0000000E+01   6.0000000E+01   6.0000000E+01   6.0000000E+01   6.0000000E+01   6.0000000E+01   6.0000000E+01   6.0000000E+01   6.0000000E+01   6.0000000E+01   6.0000000E+01
   6.0000000E+01   6.0000000E+01   6.0000000E+01  -9.9900000E+02
   6.0000000E+01   6.0000000E+01   6.0000000E+01   6.0000000E+01   6.0000000E+01   6.0000000E+01   6.0000000E+01   6.0000000E+01   6.0000000E+01   6.0000000E+01   6.0000000E+01   6.0000000E+01
   6.0000000E+01   6.0000000E+01   6.0000000E+01   6.0000000E+01   6.0000000E+01   6.0000000E+01   6.0000000E+01   6.0000000E+01   6.0000000E+01   6.0000000E+01   6.0000000E+01   6.0000000E+01
   6.0000000E+01   6.0000000E+01   6.0000000E+01   6.0000000E+01   6.0000000E+01   6.0000000E+01   6.0000000E+01   6.0000000E+01   6.0000000E+01   6.0000000E+01   6.0000000E+01   6.0000000E+01
   6.0000000E+01   6.0000000E+01   6.0000000E+01   6.0000000E+01   6.0000000E+01   6.0000000E+01   6.0000000E+01   6.0000000E+01   6.0000000E+01   6.0000000E+01   6.0000000E+01   6.0000000E+01
   6.0000000E+01   6.0000000E+01   6.0000000E+01   6.0000000E+01   6.0000000E+01   6.0000000E+01   6.0000000E+01   6.0000000E+01   6.0000000E+01   6.0000000E+01   6.0000000E+01   6.0000000E+01
   6.0000000E+01   6.0000000E+01   6.0000000E+01   6.0000000E+01   6.0000000E+01   6.0000000E+01   6.0000000E+01   6.0000000E+01   6.0000000E+01   6.0000000E+01   6.0000000E+01   6.0000000E+01
   6.0000000E+01   6.0000000E+01   6.0000000E+01   6.0000000E+01   6.0000000E+01   6.0000000E+01   6.0000000E+01   6.0000000E+01   6.0000000E+01   6.0000000E+01   6.0000000E+01   6.0000000E+01
   6.0000000E+01   6.0000000E+01   6.0000000E+01   6.0000000E+01   6.0000000E+01   6.0000000E+01   6.0000000E+01   6.0000000E+01   6.0000000E+01   6.0000000E+01   6.0000000E+01   6.0000000E+01
   6.0000000E+01   6.0000000E+01   6.0000000E+01  -9.9900000E+02
   6.0000000E+01   6.0000000E+01   6.0000000E+01   6.0000000E+01   6.0000000E+01   6.0000000E+01   6.0000000E+01   6.0000000E+01   6.0000000E+01   6.0000000E+01   6.0000000E+01   6.0000000E+01
   6.0000000E+01   6.0000000E+01   6.0000000E+01   6.0000000E+01   6.0000000E+01   6.0000000E+01   6.0000000E+01   6.0000000E+01   6.0000000E+01   6.0000000E+01   6.0000000E+01   6.0000000E+01
   6.0000000E+01   6.0000000E+01   6.0000000E+01   6.0000000E+01   6.0000000E+01   6.0000000E+01   6.0000000E+01   6.0000000E+01   6.0000000E+01   6.0000000E+01   6.0000000E+01   6.0000000E+01
   6.0000000E+01   6.0000000E+01   6.0000000E+01   6.0000000E+01   6.0000000E+01   6.0000000E+01   6.0000000E+01   6.0000000E+01   6.0000000E+01   6.0000000E+01   6.0000000E+01   6.0000000E+01
   6.0000000E+01   6.0000000E+01   6.0000000E+01   6.0000000E+01   6.0000000E+01   6.0000000E+01   6.0000000E+01   6.0000000E+01   6.0000000E+01   6.0000000E+01   6.0000000E+01   6.0000000E+01
   6.0000000E+01   6.0000000E+01   6.0000000E+01   6.0000000E+01   6.0000000E+01   6.0000000E+01   6.0000000E+01   6.0000000E+01   6.0000000E+01   6.0000000E+01   6.0000000E+01   6.0000000E+01
   6.0000000E+01   6.0000000E+01   6.0000000E+01   6.0000000E+01   6.0000000E+01   6.0000000E+01   6.0000000E+01   6.0000000E+01   6.0000000E+01   6.0000000E+01   6.0000000E+01   6.0000000E+01
   6.0000000E+01   6.0000000E+01   6.0000000E+01   6.0000000E+01   6.0000000E+01   6.0000000E+01   6.0000000E+01   6.0000000E+01   6.0000000E+01   6.0000000E+01   6.0000000E+01   6.0000000E+01
   6.0000000E+01   6.0000000E+01   6.0000000E+01  -9.9900000E+02
   6.0000000E+01   6.0000000E+01   6.0000000E+01   6.0000000E+01   6.0000000E+01   6.0000000E+01   6.0000000E+01   6.0000000E+01   6.0000000E+01   6.0000000E+01   6.0000000E+01   6.0000000E+01
   6.0000000E+01   6.0000000E+01   6.0000000E+01   6.0000000E+01   6.0000000E+01   6.0000000E+01   6.0000000E+01   6.0000000E+01   6.0000000E+01   6.0000000E+01   6.0000000E+01   6.0000000E+01
   6.0000000E+01   6.0000000E+01   6.0000000E+01   6.0000000E+01   6.0000000E+01   6.0000000E+01   6.0000000E+01   6.0000000E+01   6.0000000E+01   6.0000000E+01   6.0000000E+01   6.0000000E+01
   6.0000000E+01   6.0000000E+01   6.0000000E+01   6.0000000E+01   6.0000000E+01   6.0000000E+01   6.0000000E+01   6.0000000E+01   6.0000000E+01   6.0000000E+01   6.0000000E+01   6.0000000E+01
   6.0000000E+01   6.0000000E+01   6.0000000E+01   6.0000000E+01   6.0000000E+01   6.0000000E+01   6.0000000E+01   6.0000000E+01   6.0000000E+01   6.0000000E+01   6.0000000E+01   6.0000000E+01
   6.0000000E+01   6.0000000E+01   6.0000000E+01   6.0000000E+01   6.0000000E+01   6.0000000E+01   6.0000000E+01   6.0000000E+01   6.0000000E+01   6.0000000E+01   6.0000000E+01   6.0000000E+01
   6.0000000E+01   6.0000000E+01   6.0000000E+01   6.0000000E+01   6.0000000E+01   6.0000000E+01   6.0000000E+01   6.0000000E+01   6.0000000E+01   6.0000000E+01   6.0000000E+01   6.0000000E+01
   6.0000000E+01   6.0000000E+01   6.0000000E+01   6.0000000E+01   6.0000000E+01   6.0000000E+01   6.0000000E+01   6.0000000E+01   6.0000000E+01   6.0000000E+01   6.0000000E+01   6.0000000E+01
   6.0000000E+01   6.0000000E+01   6.0000000E+01  -9.9900000E+02
   6.0000000E+01   6.0000000E+01   6.0000000E+01   6.0000000E+01   6.0000000E+01   6.0000000E+01   6.0000000E+01   6.0000000E+01   6.0000000E+01   6.0000000E+01   6.0000000E+01   6.0000000E+01
   6.0000000E+01   6.0000000E+01   6.0000000E+01   6.0000000E+01   6.0000000E+01   6.0000000E+01   6.0000000E+01   6.0000000E+01   6.0000000E+01   6.0000000E+01   6.0000000E+01   6.0000000E+01
   6.0000000E+01   6.0000000E+01   6.0000000E+01   6.0000000E+01   6.0000000E+01   6.0000000E+01   6.0000000E+01   6.0000000E+01   6.0000000E+01   6.0000000E+01   6.0000000E+01   6.0000000E+01
   6.0000000E+01   6.0000000E+01   6.0000000E+01   6.0000000E+01   6.0000000E+01   6.0000000E+01   6.0000000E+01   6.0000000E+01   6.0000000E+01   6.0000000E+01   6.0000000E+01   6.0000000E+01
   6.0000000E+01   6.0000000E+01   6.0000000E+01   6.0000000E+01   6.0000000E+01   6.0000000E+01   6.0000000E+01   6.0000000E+01   6.0000000E+01   6.0000000E+01   6.0000000E+01   6.0000000E+01
   6.0000000E+01   6.0000000E+01   6.0000000E+01   6.0000000E+01   6.0000000E+01   6.0000000E+01   6.0000000E+01   6.0000000E+01   6.0000000E+01   6.0000000E+01   6.0000000E+01   6.0000000E+01
   6.0000000E+01   6.0000000E+01   6.0000000E+01   6.0000000E+01   6.0000000E+01   6.0000000E+01   6.0000000E+01   6.0000000E+01   6.0000000E+01   6.0000000E+01   6.0000000E+01   6.0000000E+01
   6.0000000E+01   6.0000000E+01   6.0000000E+01   6.0000000E+01   6.0000000E+01   6.0000000E+01   6.0000000E+01   6.0000000E+01   6.0000000E+01   6.0000000E+01   6.0000000E+01   6.0000000E+01
   6.0000000E+01   6.0000000E+01   6.0000000E+01  -9.9900000E+02
   6.0000000E+01   6.0000000E+01   6.0000000E+01   6.0000000E+01   6.0000000E+01   6.0000000E+01   6.0000000E+01   6.0000000E+01   6.0000000E+01   6.0000000E+01   6.0000000E+01   6.0000000E+01
   6.0000000E+01   6.0000000E+01   6.0000000E+01   6.0000000E+01   6.0000000E+01   6.0000000E+01   6.0000000E+01   6.0000000E+01   6.0000000E+01   6.0000000E+01   6.0000000E+01   6.0000000E+01
   6.0000000E+01   6.0000000E+01   6.0000000E+01   6.0000000E+01   6.0000000E+01   6.0000000E+01   6.0000000E+01   6.0000000E+01   6.0000000E+01   6.0000000E+01   6.0000000E+01   6.0000000E+01
   6.0000000E+01   6.0000000E+01   6.0000000E+01   6.0000000E+01   6.0000000E+01   6.0000000E+01   6.0000000E+01   6.0000000E+01   6.0000000E+01   6.0000000E+01   6.0000000E+01   6.0000000E+01
   6.0000000E+01   6.0000000E+01   6.0000000E+01   6.0000000E+01   6.0000000E+01   6.0000000E+01   6.0000000E+01   6.0000000E+01   6.0000000E+01   6.0000000E+01   6.0000000E+01   6.0000000E+01
   6.0000000E+01   6.0000000E+01   6.0000000E+01   6.0000000E+01   6.0000000E+01   6.0000000E+01   6.0000000E+01   6.0000000E+01   6.0000000E+01   6.0000000E+01   6.0000000E+01   6.0000000E+01
   6.0000000E+01   6.0000000E+01   6.0000000E+01   6.0000000E+01   6.0000000E+01   6.0000000E+01   6.0000000E+01   6.0000000E+01   6.0000000E+01   6.0000000E+01   6.0000000E+01   6.0000000E+01
   6.0000000E+01   6.0000000E+01   6.0000000E+01   6.0000000E+01   6.0000000E+01   6.0000000E+01   6.0000000E+01   6.0000000E+01   6.0000000E+01   6.0000000E+01   6.0000000E+01   6.0000000E+01
   6.0000000E+01   6.0000000E+01   6.0000000E+01  -9.9900000E+02
   6.0000000E+01   6.0000000E+01   6.0000000E+01   6.0000000E+01   6.0000000E+01   6.0000000E+01   6.0000000E+01   6.0000000E+01   6.0000000E+01   6.0000000E+01   6.0000000E+01   6.0000000E+01
   6.0000000E+01   6.0000000E+01   6.0000000E+01   6.0000000E+01   6.0000000E+01   6.0000000E+01   6.0000000E+01   6.0000000E+01   6.0000000E+01   6.0000000E+01   6.0000000E+01   6.0000000E+01
   6.0000000E+01   6.0000000E+01   6.0000000E+01   6.0000000E+01   6.0000000E+01   6.0000000E+01   6.0000000E+01   6.0000000E+01   6.0000000E+01   6.0000000E+01   6.0000000E+01   6.0000000E+01
   6.0000000E+01   6.0000000E+01   6.0000000E+01   6.0000000E+01   6.0000000E+01   6.0000000E+01   6.0000000E+01   6.0000000E+01   6.0000000E+01   6.0000000E+01   6.0000000E+01   6.0000000E+01
   6.0000000E+01   6.0000000E+01   6.0000000E+01   6.0000000E+01   6.0000000E+01   6.0000000E+01   6.0000000E+01   6.0000000E+01   6.0000000E+01   6.0000000E+01   6.0000000E+01   6.0000000E+01
   6.0000000E+01   6.0000000E+01   6.0000000E+01   6.0000000E+01   6.0000000E+01   6.0000000E+01   6.0000000E+01   6.0000000E+01   6.0000000E+01   6.0000000E+01   6.0000000E+01   6.0000000E+01
   6.0000000E+01   6.0000000E+01   6.0000000E+01   6.0000000E+01   6.0000000E+01   6.0000000E+01   6.0000000E+01   6.0000000E+01   6.0000000E+01   6.0000000E+01   6.0000000E+01   6.0000000E+01
   6.0000000E+01   6.0000000E+01   6.0000000E+01   6.0000000E+01   6.0000000E+01   6.0000000E+01   6.0000000E+01   6.0000000E+01   6.0000000E+01   6.0000000E+01   6.0000000E+01   6.0000000E+01
   6.0000000E+01   6.0000000E+01   6.0000000E+01  -9.9900000E+02
   6.0000000E+01   6.0000000E+01   6.0000000E+01   6.0000000E+01   6.0000000E+01   6.0000000E+01   6.0000000E+01   6.0000000E+01   6.0000000E+01   6.0000000E+01   6.0000000E+01   6.0000000E+01
   6.0000000E+01   6.0000000E+01   6.0000000E+01   6.0000000E+01   6.0000000E+01   6.0000000E+01   6.0000000E+01   6.0000000E+01   6.0000000E+01   6.0000000E+01   6.0000000E+01   6.0000000E+01
   6.0000000E+01   6.0000000E+01   6.0000000E+01   6.0000000E+01   6.0000000E+01   6.0000000E+01   6.0000000E+01   6.0000000E+01   6.0000000E+01   6.0000000E+01   6.0000000E+01   6.0000000E+01
   6.0000000E+01   6.0000000E+01   6.0000000E+01   6.0000000E+01   6.0000000E+01   6.0000000E+01   6.0000000E+01   6.0000000E+01   6.0000000E+01   6.0000000E+01   6.0000000E+01   6.0000000E+01
   6.0000000E+01   6.0000000E+01   6.0000000E+01   6.0000000E+01   6.0000000E+01   6.0000000E+01   6.0000000E+01   6.0000000E+01   6.0000000E+01   6.0000000E+01   6.0000000E+01   6.0000000E+01
   6.0000000E+01   6.0000000E+01   6.0000000E+01   6.0000000E+01   6.0000000E+01   6.0000000E+01   6.0000000E+01   6.0000000E+01   6.0000000E+01   6.0000000E+01   6.0000000E+01   6.0000000E+01
   6.0000000E+01   6.0000000E+01   6.0000000E+01   6.0000000E+01   6.0000000E+01   6.0000000E+01   6.0000000E+01   6.0000000E+01   6.0000000E+01   6.0000000E+01   6.0000000E+01   6.0000000E+01
   6.0000000E+01   6.0000000E+01   6.0000000E+01   6.0000000E+01   6.0000000E+01   6.0000000E+01   6.0000000E+01   6.0000000E+01   6.0000000E+01   6.0000000E+01   6.0000000E+01   6.0000000E+01
   6.0000000E+01   6.0000000E+01   6.0000000E+01  -9.9900000E+02
   6.0000000E+01   6.0000000E+01   6.0000000E+01   6.0000000E+01   6.0000000E+01   6.0000000E+01   6.0000000E+01   6.0000000E+01   6.0000000E+01   6.0000000E+01   6.0000000E+01   6.0000000E+01
   6.0000000E+01   6.0000000E+01   6.0000000E+01   6.0000000E+01   6.0000000E+01   6.0000000E+01   6.0000000E+01   6.0000000E+01   6.0000000E+01   6.0000000E+01   6.0000000E+01   6.0000000E+01
   6.0000000E+01   6.0000000E+01   6.0000000E+01   6.0000000E+01   6.0000000E+01   6.0000000E+01   6.0000000E+01   6.0000000E+01   6.0000000E+01   6.0000000E+01   6.0000000E+01   6.0000000E+01
   6.0000000E+01   6.0000000E+01   6.0000000E+01   6.0000000E+01   6.0000000E+01   6.0000000E+01   6.0000000E+01   6.0000000E+01   6.0000000E+01   6.0000000E+01   6.0000000E+01   6.0000000E+01
   6.0000000E+01   6.0000000E+01   6.0000000E+01   6.0000000E+01   6.0000000E+01   6.0000000E+01   6.0000000E+01   6.0000000E+01   6.0000000E+01   6.0000000E+01   6.0000000E+01   6.0000000E+01
   6.0000000E+01   6.0000000E+01   6.0000000E+01   6.0000000E+01   6.0000000E+01   6.0000000E+01   6.0000000E+01   6.0000000E+01   6.0000000E+01   6.0000000E+01   6.0000000E+01   6.0000000E+01
   6.0000000E+01   6.0000000E+01   6.0000000E+01   6.0000000E+01   6.0000000E+01   6.0000000E+01   6.0000000E+01   6.0000000E+01   6.0000000E+01   6.0000000E+01   6.0000000E+01   6.0000000E+01
   6.0000000E+01   6.0000000E+01   6.0000000E+01   6.0000000E+01   6.0000000E+01   6.0000000E+01   6.0000000E+01   6.0000000E+01   6.0000000E+01   6.0000000E+01   6.0000000E+01   6.0000000E+01
   6.0000000E+01   6.0000000E+01   6.0000000E+01  -9.9900000E+02
   6.0000000E+01   6.0000000E+01   6.0000000E+01   6.0000000E+01   6.0000000E+01   6.0000000E+01   6.0000000E+01   6.0000000E+01   6.0000000E+01   6.0000000E+01   6.0000000E+01   6.0000000E+01
   6.0000000E+01   6.0000000E+01   6.0000000E+01   6.0000000E+01   6.0000000E+01   6.0000000E+01   6.0000000E+01   6.0000000E+01   6.0000000E+01   6.0000000E+01   6.0000000E+01   6.0000000E+01
   6.0000000E+01   6.0000000E+01   6.0000000E+01   6.0000000E+01   6.0000000E+01   6.0000000E+01   6.0000000E+01   6.0000000E+01   6.0000000E+01   6.0000000E+01   6.0000000E+01   6.0000000E+01
   6.0000000E+01   6.0000000E+01   6.0000000E+01   6.0000000E+01   6.0000000E+01   6.0000000E+01   6.0000000E+01   6.0000000E+01   6.0000000E+01   6.0000000E+01   6.0000000E+01   6.0000000E+01
   6.0000000E+01   6.0000000E+01   6.0000000E+01   6.0000000E+01   6.0000000E+01   6.0000000E+01   6.0000000E+01   6.0000000E+01   6.0000000E+01   6.0000000E+01   6.0000000E+01   6.0000000E+01
   6.0000000E+01   6.0000000E+01   6.0000000E+01   6.0000000E+01   6.0000000E+01   6.0000000E+01   6.0000000E+01   6.0000000E+01   6.0000000E+01   6.0000000E+01   6.0000000E+01   6.0000000E+01
   6.0000000E+01   6.0000000E+01   6.0000000E+01   6.0000000E+01   6.0000000E+01   6.0000000E+01   6.0000000E+01   6.0000000E+01   6.0000000E+01   6.0000000E+01   6.0000000E+01   6.0000000E+01
   6.0000000E+01   6.0000000E+01   6.0000000E+01   6.0000000E+01   6.0000000E+01   6.0000000E+01   6.0000000E+01   6.0000000E+01   6.0000000E+01   6.0000000E+01   6.0000000E+01   6.0000000E+01
   6.0000000E+01   6.0000000E+01   6.0000000E+01  -9.9900000E+02
   6.0000000E+01   6.0000000E+01   6.0000000E+01   6.0000000E+01   6.0000000E+01   6.0000000E+01   6.0000000E+01   6.0000000E+01   6.0000000E+01   6.0000000E+01   6.0000000E+01   6.0000000E+01
   6.0000000E+01   6.0000000E+01   6.0000000E+01   6.0000000E+01   6.0000000E+01   6.0000000E+01   6.0000000E+01   6.0000000E+01   6.0000000E+01   6.0000000E+01   6.0000000E+01   6.0000000E+01
   6.0000000E+01   6.0000000E+01   6.0000000E+01   6.0000000E+01   6.0000000E+01   6.0000000E+01   6.0000000E+01   6.0000000E+01   6.0000000E+01   6.0000000E+01   6.0000000E+01   6.0000000E+01
   6.0000000E+01   6.0000000E+01   6.0000000E+01   6.0000000E+01   6.0000000E+01   6.0000000E+01   6.0000000E+01   6.0000000E+01   6.0000000E+01   6.0000000E+01   6.0000000E+01   6.0000000E+01
   6.0000000E+01   6.0000000E+01   6.0000000E+01   6.0000000E+01   6.0000000E+01   6.0000000E+01   6.0000000E+01   6.0000000E+01   6.0000000E+01   6.0000000E+01   6.0000000E+01   6.0000000E+01
   6.0000000E+01   6.0000000E+01   6.0000000E+01   6.0000000E+01   6.0000000E+01   6.0000000E+01   6.0000000E+01   6.0000000E+01   6.0000000E+01   6.0000000E+01   6.0000000E+01   6.0000000E+01
   6.0000000E+01   6.0000000E+01   6.0000000E+01   6.0000000E+01   6.0000000E+01   6.0000000E+01   6.0000000E+01   6.0000000E+01   6.0000000E+01   6.0000000E+01   6.0000000E+01   6.0000000E+01
   6.0000000E+01   6.0000000E+01   6.0000000E+01   6.0000000E+01   6.0000000E+01   6.0000000E+01   6.0000000E+01   6.0000000E+01   6.0000000E+01   6.0000000E+01   6.0000000E+01   6.0000000E+01
   6.0000000E+01   6.0000000E+01   6.0000000E+01  -9.9900000E+02
   6.0000000E+01   6.0000000E+01   6.0000000E+01   6.0000000E+01   6.0000000E+01   6.0000000E+01   6.0000000E+01   6.0000000E+01   6.0000000E+01   6.0000000E+01   6.0000000E+01   6.0000000E+01
   6.0000000E+01   6.0000000E+01   6.0000000E+01   6.0000000E+01   6.0000000E+01   6.0000000E+01   6.0000000E+01   6.0000000E+01   6.0000000E+01   6.0000000E+01   6.0000000E+01   6.0000000E+01
   6.0000000E+01   6.0000000E+01   6.0000000E+01   6.0000000E+01   6.0000000E+01   6.0000000E+01   6.0000000E+01   6.0000000E+01   6.0000000E+01   6.0000000E+01   6.0000000E+01   6.0000000E+01
   6.0000000E+01   6.0000000E+01   6.0000000E+01   6.0000000E+01   6.0000000E+01   6.0000000E+01   6.0000000E+01   6.0000000E+01   6.0000000E+01   6.0000000E+01   6.0000000E+01   6.0000000E+01
   6.0000000E+01   6.0000000E+01   6.0000000E+01   6.0000000E+01   6.0000000E+01   6.0000000E+01   6.0000000E+01   6.0000000E+01   6.0000000E+01   6.0000000E+01   6.0000000E+01   6.0000000E+01
   6.0000000E+01   6.0000000E+01   6.0000000E+01   6.0000000E+01   6.0000000E+01   6.0000000E+01   6.0000000E+01   6.0000000E+01   6.0000000E+01   6.0000000E+01   6.0000000E+01   6.0000000E+01
   6.0000000E+01   6.0000000E+01   6.0000000E+01   6.0000000E+01   6.0000000E+01   6.0000000E+01   6.0000000E+01   6.0000000E+01   6.0000000E+01   6.0000000E+01   6.0000000E+01   6.0000000E+01
   6.0000000E+01   6.0000000E+01   6.0000000E+01   6.0000000E+01   6.0000000E+01   6.0000000E+01   6.0000000E+01   6.0000000E+01   6.0000000E+01   6.0000000E+01   6.0000000E+01   6.0000000E+01
   6.0000000E+01   6.0000000E+01   6.0000000E+01  -9.9900000E+02
   6.0000000E+01   6.0000000E+01   6.0000000E+01   6.0000000E+01   6.0000000E+01   6.0000000E+01   6.0000000E+01   6.0000000E+01   6.0000000E+01   6.0000000E+01   6.0000000E+01   6.0000000E+01
   6.0000000E+01   6.0000000E+01   6.0000000E+01   6.0000000E+01   6.0000000E+01   6.0000000E+01   6.0000000E+01   6.0000000E+01   6.0000000E+01   6.0000000E+01   6.0000000E+01   6.0000000E+01
   6.0000000E+01   6.0000000E+01   6.0000000E+01   6.0000000E+01   6.0000000E+01   6.0000000E+01   6.0000000E+01   6.0000000E+01   6.0000000E+01   6.0000000E+01   6.0000000E+01   6.0000000E+01
   6.0000000E+01   6.0000000E+01   6.0000000E+01   6.0000000E+01   6.0000000E+01   6.0000000E+01   6.0000000E+01   6.0000000E+01   6.0000000E+01   6.0000000E+01   6.0000000E+01   6.0000000E+01
   6.0000000E+01   6.0000000E+01   6.0000000E+01   6.0000000E+01   6.0000000E+01   6.0000000E+01   6.0000000E+01   6.0000000E+01   6.0000000E+01   6.0000000E+01   6.0000000E+01   6.0000000E+01
   6.0000000E+01   6.0000000E+01   6.0000000E+01   6.0000000E+01   6.0000000E+01   6.0000000E+01   6.0000000E+01   6.0000000E+01   6.0000000E+01   6.0000000E+01   6.0000000E+01   6.0000000E+01
   6.0000000E+01   6.0000000E+01   6.0000000E+01   6.0000000E+01   6.0000000E+01   6.0000000E+01   6.0000000E+01   6.0000000E+01   6.0000000E+01   6.0000000E+01   6.0000000E+01   6.0000000E+01
   6.0000000E+01   6.0000000E+01   6.0000000E+01   6.0000000E+01   6.0000000E+01   6.0000000E+01   6.0000000E+01   6.0000000E+01   6.0000000E+01   6.0000000E+01   6.0000000E+01   6.0000000E+01
   6.0000000E+01   6.0000000E+01   6.0000000E+01  -9.9900000E+02
   6.0000000E+01   6.0000000E+01   6.0000000E+01   6.0000000E+01   6.0000000E+01   6.0000000E+01   6.0000000E+01   6.0000000E+01   6.0000000E+01   6.0000000E+01   6.0000000E+01   6.0000000E+01
   6.0000000E+01   6.0000000E+01   6.0000000E+01   6.0000000E+01   6.0000000E+01   6.0000000E+01   6.0000000E+01   6.0000000E+01   6.0000000E+01   6.0000000E+01   6.0000000E+01   6.0000000E+01
   6.0000000E+01   6.0000000E+01   6.0000000E+01   6.0000000E+01   6.0000000E+01   6.0000000E+01   6.0000000E+01   6.0000000E+01   6.0000000E+01   6.0000000E+01   6.0000000E+01   6.0000000E+01
   6.0000000E+01   6.0000000E+01   6.0000000E+01   6.0000000E+01   6.0000000E+01   6.0000000E+01   6.0000000E+01   6.0000000E+01   6.0000000E+01   6.0000000E+01   6.0000000E+01   6.0000000E+01
   6.0000000E+01   6.0000000E+01   6.0000000E+01   6.0000000E+01   6.0000000E+01   6.0000000E+01   6.0000000E+01   6.0000000E+01   6.0000000E+01   6.0000000E+01   6.0000000E+01   6.0000000E+01
   6.0000000E+01   6.0000000E+01   6.0000000E+01   6.0000000E+01   6.0000000E+01   6.0000000E+01   6.0000000E+01   6.0000000E+01   6.0000000E+01   6.0000000E+01   6.0000000E+01   6.0000000E+01
   6.0000000E+01   6.0000000E+01   6.0000000E+01   6.0000000E+01   6.0000000E+01   6.0000000E+01   6.0000000E+01   6.0000000E+01   6.0000000E+01   6.0000000E+01   6.0000000E+01   6.0000000E+01
   6.0000000E+01   6.0000000E+01   6.0000000E+01   6.0000000E+01   6.0000000E+01   6.0000000E+01   6.0000000E+01   6.0000000E+01   6.0000000E+01   6.0000000E+01   6.0000000E+01   6.0000000E+01
   6.0000000E+01   6.0000000E+01   6.0000000E+01  -9.9900000E+02
   6.0000000E+01   6.0000000E+01   6.0000000E+01   6.0000000E+01   6.0000000E+01   6.0000000E+01   6.0000000E+01   6.0000000E+01   6.0000000E+01   6.0000000E+01   6.0000000E+01   6.0000000E+01
   6.0000000E+01   6.0000000E+01   6.0000000E+01   6.0000000E+01   6.0000000E+01   6.0000000E+01   6.0000000E+01   6.0000000E+01   6.0000000E+01   6.0000000E+01   6.0000000E+01   6.0000000E+01
   6.0000000E+01   6.0000000E+01   6.0000000E+01   6.0000000E+01   6.0000000E+01   6.0000000E+01   6.0000000E+01   6.0000000E+01   6.0000000E+01   6.0000000E+01   6.0000000E+01   6.0000000E+01
   6.0000000E+01   6.0000000E+01   6.0000000E+01   6.0000000E+01   6.0000000E+01   6.0000000E+01   6.0000000E+01   6.0000000E+01   6.0000000E+01   6.0000000E+01   6.0000000E+01   6.0000000E+01
   6.0000000E+01   6.0000000E+01   6.0000000E+01   6.0000000E+01   6.0000000E+01   6.0000000E+01   6.0000000E+01   6.0000000E+01   6.0000000E+01   6.0000000E+01   6.0000000E+01   6.0000000E+01
   6.0000000E+01   6.0000000E+01   6.0000000E+01   6.0000000E+01   6.0000000E+01   6.0000000E+01   6.0000000E+01   6.0000000E+01   6.0000000E+01   6.0000000E+01   6.0000000E+01   6.0000000E+01
   6.0000000E+01   6.0000000E+01   6.0000000E+01   6.0000000E+01   6.0000000E+01   6.0000000E+01   6.0000000E+01   6.0000000E+01   6.0000000E+01   6.0000000E+01   6.0000000E+01   6.0000000E+01
   6.0000000E+01   6.0000000E+01   6.0000000E+01   6.0000000E+01   6.0000000E+01   6.0000000E+01   6.0000000E+01   6.0000000E+01   6.0000000E+01   6.0000000E+01   6.0000000E+01   6.0000000E+01
   6.0000000E+01   6.0000000E+01   6.0000000E+01  -9.9900000E+02
   6.0000000E+01   6.0000000E+01   6.0000000E+01   6.0000000E+01   6.0000000E+01   6.0000000E+01   6.0000000E+01   6.0000000E+01   6.0000000E+01   6.0000000E+01   6.0000000E+01   6.0000000E+01
   6.0000000E+01   6.0000000E+01   6.0000000E+01   6.0000000E+01   6.0000000E+01   6.0000000E+01   6.0000000E+01   6.0000000E+01   6.0000000E+01   6.0000000E+01   6.0000000E+01   6.0000000E+01
   6.0000000E+01   6.0000000E+01   6.0000000E+01   6.0000000E+01   6.0000000E+01   6.0000000E+01   6.0000000E+01   6.0000000E+01   6.0000000E+01   6.0000000E+01   6.0000000E+01   6.0000000E+01
   6.0000000E+01   6.0000000E+01   6.0000000E+01   6.0000000E+01   6.0000000E+01   6.0000000E+01   6.0000000E+01   6.0000000E+01   6.0000000E+01   6.0000000E+01   6.0000000E+01   6.0000000E+01
   6.0000000E+01   6.0000000E+01   6.0000000E+01   6.0000000E+01   6.0000000E+01   6.0000000E+01   6.0000000E+01   6.0000000E+01   6.0000000E+01   6.0000000E+01   6.0000000E+01   6.0000000E+01
   6.0000000E+01   6.0000000E+01   6.0000000E+01   6.0000000E+01   6.0000000E+01   6.0000000E+01   6.0000000E+01   6.0000000E+01   6.0000000E+01   6.0000000E+01   6.0000000E+01   6.0000000E+01
   6.0000000E+01   6.0000000E+01   6.0000000E+01   6.0000000E+01   6.0000000E+01   6.0000000E+01   6.0000000E+01   6.0000000E+01   6.0000000E+01   6.0000000E+01   6.0000000E+01   6.0000000E+01
   6.0000000E+01   6.0000000E+01   6.0000000E+01   6.0000000E+01   6.0000000E+01   6.0000000E+01   6.0000000E+01   6.0000000E+01   6.0000000E+01   6.0000000E+01   6.0000000E+01   6.0000000E+01
   6.0000000E+01   6.0000000E+01   6.0000000E+01  -9.9900000E+02
   6.0000000E+01   6.0000000E+01   6.0000000E+01   6.0000000E+01   6.0000000E+01   6.0000000E+01   6.0000000E+01   6.0000000E+01   6.0000000E+01   6.0000000E+01   6.0000000E+01   6.0000000E+01
   6.0000000E+01   6.0000000E+01   6.0000000E+01   6.0000000E+01   6.0000000E+01   6.0000000E+01   6.0000000E+01   6.0000000E+01   6.0000000E+01   6.0000000E+01   6.0000000E+01   6.0000000E+01
   6.0000000E+01   6.0000000E+01   6.0000000E+01   6.0000000E+01   6.0000000E+01   6.0000000E+01   6.0000000E+01   6.0000000E+01   6.0000000E+01   6.0000000E+01   6.0000000E+01   6.0000000E+01
   6.0000000E+01   6.0000000E+01   6.0000000E+01   6.0000000E+01   6.0000000E+01   6.0000000E+01   6.0000000E+01   6.0000000E+01   6.0000000E+01   6.0000000E+01   6.0000000E+01   6.0000000E+01
   6.0000000E+01   6.0000000E+01   6.0000000E+01   6.0000000E+01   6.0000000E+01   6.0000000E+01   6.0000000E+01   6.0000000E+01   6.0000000E+01   6.0000000E+01   6.0000000E+01   6.0000000E+01
   6.0000000E+01   6.0000000E+01   6.0000000E+01   6.0000000E+01   6.0000000E+01   6.0000000E+01   6.0000000E+01   6.0000000E+01   6.0000000E+01   6.0000000E+01   6.0000000E+01   6.0000000E+01
   6.0000000E+01   6.0000000E+01   6.0000000E+01   6.0000000E+01   6.0000000E+01   6.0000000E+01   6.0000000E+01   6.0000000E+01   6.0000000E+01   6.0000000E+01   6.0000000E+01   6.0000000E+01
   6.0000000E+01   6.0000000E+01   6.0000000E+01   6.0000000E+01   6.0000000E+01   6.0000000E+01   6.0000000E+01   6.0000000E+01   6.0000000E+01   6.0000000E+01   6.0000000E+01   6.0000000E+01
   6.0000000E+01   6.0000000E+01   6.0000000E+01  -9.9900000E+02
   6.0000000E+01   6.0000000E+01   6.0000000E+01   6.0000000E+01   6.0000000E+01   6.0000000E+01   6.0000000E+01   6.0000000E+01   6.0000000E+01   6.0000000E+01   6.0000000E+01   6.0000000E+01
   6.0000000E+01   6.0000000E+01   6.0000000E+01   6.0000000E+01   6.0000000E+01   6.0000000E+01   6.0000000E+01   6.0000000E+01   6.0000000E+01   6.0000000E+01   6.0000000E+01   6.0000000E+01
   6.0000000E+01   6.0000000E+01   6.0000000E+01   6.0000000E+01   6.0000000E+01   6.0000000E+01   6.0000000E+01   6.0000000E+01   6.0000000E+01   6.0000000E+01   6.0000000E+01   6.0000000E+01
   6.0000000E+01   6.0000000E+01   6.0000000E+01   6.0000000E+01   6.0000000E+01   6.0000000E+01   6.0000000E+01   6.0000000E+01   6.0000000E+01   6.0000000E+01   6.0000000E+01   6.0000000E+01
   6.0000000E+01   6.0000000E+01   6.0000000E+01   6.0000000E+01   6.0000000E+01   6.0000000E+01   6.0000000E+01   6.0000000E+01   6.0000000E+01   6.0000000E+01   6.0000000E+01   6.0000000E+01
   6.0000000E+01   6.0000000E+01   6.0000000E+01   6.0000000E+01   6.0000000E+01   6.0000000E+01   6.0000000E+01   6.0000000E+01   6.0000000E+01   6.0000000E+01   6.0000000E+01   6.0000000E+01
   6.0000000E+01   6.0000000E+01   6.0000000E+01   6.0000000E+01   6.0000000E+01   6.0000000E+01   6.0000000E+01   6.0000000E+01   6.0000000E+01   6.0000000E+01   6.0000000E+01   6.0000000E+01
   6.0000000E+01   6.0000000E+01   6.0000000E+01   6.0000000E+01   6.0000000E+01   6.0000000E+01   6.0000000E+01   6.0000000E+01   6.0000000E+01   6.0000000E+01   6.0000000E+01   6.0000000E+01
   6.0000000E+01   6.0000000E+01   6.0000000E+01  -9.9900000E+02
   6.0000000E+01   6.0000000E+01   6.0000000E+01   6.0000000E+01   6.0000000E+01   6.0000000E+01   6.0000000E+01   6.0000000E+01   6.0000000E+01   6.0000000E+01   6.0000000E+01   6.0000000E+01
   6.0000000E+01   6.0000000E+01   6.0000000E+01   6.0000000E+01   6.0000000E+01   6.0000000E+01   6.0000000E+01   6.0000000E+01   6.0000000E+01   6.0000000E+01   6.0000000E+01   6.0000000E+01
   6.0000000E+01   6.0000000E+01   6.0000000E+01   6.0000000E+01   6.0000000E+01   6.0000000E+01   6.0000000E+01   6.0000000E+01   6.0000000E+01   6.0000000E+01   6.0000000E+01   6.0000000E+01
   6.0000000E+01   6.0000000E+01   6.0000000E+01   6.0000000E+01   6.0000000E+01   6.0000000E+01   6.0000000E+01   6.0000000E+01   6.0000000E+01   6.0000000E+01   6.0000000E+01   6.0000000E+01
   6.0000000E+01   6.0000000E+01   6.0000000E+01   6.0000000E+01   6.0000000E+01   6.0000000E+01   6.0000000E+01   6.0000000E+01   6.0000000E+01   6.0000000E+01   6.0000000E+01   6.0000000E+01
   6.0000000E+01   6.0000000E+01   6.0000000E+01   6.0000000E+01   6.0000000E+01   6.0000000E+01   6.0000000E+01   6.0000000E+01   6.0000000E+01   6.0000000E+01   6.0000000E+01   6.0000000E+01
   6.0000000E+01   6.0000000E+01   6.0000000E+01   6.0000000E+01   6.0000000E+01   6.0000000E+01   6.0000000E+01   6.0000000E+01   6.0000000E+01   6.0000000E+01   6.0000000E+01   6.0000000E+01
   6.0000000E+01   6.0000000E+01   6.0000000E+01   6.0000000E+01   6.0000000E+01   6.0000000E+01   6.0000000E+01   6.0000000E+01   6.0000000E+01   6.0000000E+01   6.0000000E+01   6.0000000E+01
   6.0000000E+01   6.0000000E+01   6.0000000E+01  -9.9900000E+02
   6.0000000E+01   6.0000000E+01   6.0000000E+01   6.0000000E+01   6.0000000E+01   6.0000000E+01   6.0000000E+01   6.0000000E+01   6.0000000E+01   6.0000000E+01   6.0000000E+01   6.0000000E+01
   6.0000000E+01   6.0000000E+01   6.0000000E+01   6.0000000E+01   6.0000000E+01   6.0000000E+01   6.0000000E+01   6.0000000E+01   6.0000000E+01   6.0000000E+01   6.0000000E+01   6.0000000E+01
   6.0000000E+01   6.0000000E+01   6.0000000E+01   6.0000000E+01   6.0000000E+01   6.0000000E+01   6.0000000E+01   6.0000000E+01   6.0000000E+01   6.0000000E+01   6.0000000E+01   6.0000000E+01
   6.0000000E+01   6.0000000E+01   6.0000000E+01   6.0000000E+01   6.0000000E+01   6.0000000E+01   6.0000000E+01   6.0000000E+01   6.0000000E+01   6.0000000E+01   6.0000000E+01   6.0000000E+01
   6.0000000E+01   6.0000000E+01   6.0000000E+01   6.0000000E+01   6.0000000E+01   6.0000000E+01   6.0000000E+01   6.0000000E+01   6.0000000E+01   6.0000000E+01   6.0000000E+01   6.0000000E+01
   6.0000000E+01   6.0000000E+01   6.0000000E+01   6.0000000E+01   6.0000000E+01   6.0000000E+01   6.0000000E+01   6.0000000E+01   6.0000000E+01   6.0000000E+01   6.0000000E+01   6.0000000E+01
   6.0000000E+01   6.0000000E+01   6.0000000E+01   6.0000000E+01   6.0000000E+01   6.0000000E+01   6.0000000E+01   6.0000000E+01   6.0000000E+01   6.0000000E+01   6.0000000E+01   6.0000000E+01
   6.0000000E+01   6.0000000E+01   6.0000000E+01   6.0000000E+01   6.0000000E+01   6.0000000E+01   6.0000000E+01   6.0000000E+01   6.0000000E+01   6.0000000E+01   6.0000000E+01   6.0000000E+01
   6.0000000E+01   6.0000000E+01   6.0000000E+01  -9.9900000E+02
   6.0000000E+01   6.0000000E+01   6.0000000E+01   6.0000000E+01   6.0000000E+01   6.0000000E+01   6.0000000E+01   6.0000000E+01   6.0000000E+01   6.0000000E+01   6.0000000E+01   6.0000000E+01
   6.0000000E+01   6.0000000E+01   6.0000000E+01   6.0000000E+01   6.0000000E+01   6.0000000E+01   6.0000000E+01   6.0000000E+01   6.0000000E+01   6.0000000E+01   6.0000000E+01   6.0000000E+01
   6.0000000E+01   6.0000000E+01   6.0000000E+01   6.0000000E+01   6.0000000E+01   6.0000000E+01   6.0000000E+01   6.0000000E+01   6.0000000E+01   6.0000000E+01   6.0000000E+01   6.0000000E+01
   6.0000000E+01   6.0000000E+01   6.0000000E+01   6.0000000E+01   6.0000000E+01   6.0000000E+01   6.0000000E+01   6.0000000E+01   6.0000000E+01   6.0000000E+01   6.0000000E+01   6.0000000E+01
   6.0000000E+01   6.0000000E+01   6.0000000E+01   6.0000000E+01   6.0000000E+01   6.0000000E+01   6.0000000E+01   6.0000000E+01   6.0000000E+01   6.0000000E+01   6.0000000E+01   6.0000000E+01
   6.0000000E+01   6.0000000E+01   6.0000000E+01   6.0000000E+01   6.0000000E+01   6.0000000E+01   6.0000000E+01   6.0000000E+01   6.0000000E+01   6.0000000E+01   6.0000000E+01   6.0000000E+01
   6.0000000E+01   6.0000000E+01   6.0000000E+01   6.0000000E+01   6.0000000E+01   6.0000000E+01   6.0000000E+01   6.0000000E+01   6.0000000E+01   6.0000000E+01   6.0000000E+01   6.0000000E+01
   6.0000000E+01   6.0000000E+01   6.0000000E+01   6.0000000E+01   6.0000000E+01   6.0000000E+01   6.0000000E+01   6.0000000E+01   6.0000000E+01   6.0000000E+01   6.0000000E+01   6.0000000E+01
   6.0000000E+01   6.0000000E+01   6.0000000E+01  -9.9900000E+02
   6.0000000E+01   6.0000000E+01   6.0000000E+01   6.0000000E+01   6.0000000E+01   6.0000000E+01   6.0000000E+01   6.0000000E+01   6.0000000E+01   6.0000000E+01   6.0000000E+01   6.0000000E+01
   6.0000000E+01   6.0000000E+01   6.0000000E+01   6.0000000E+01   6.0000000E+01   6.0000000E+01   6.0000000E+01   6.0000000E+01   6.0000000E+01   6.0000000E+01   6.0000000E+01   6.0000000E+01
   6.0000000E+01   6.0000000E+01   6.0000000E+01   6.0000000E+01   6.0000000E+01   6.0000000E+01   6.0000000E+01   6.0000000E+01   6.0000000E+01   6.0000000E+01   6.0000000E+01   6.0000000E+01
   6.0000000E+01   6.0000000E+01   6.0000000E+01   6.0000000E+01   6.0000000E+01   6.0000000E+01   6.0000000E+01   6.0000000E+01   6.0000000E+01   6.0000000E+01   6.0000000E+01   6.0000000E+01
   6.0000000E+01   6.0000000E+01   6.0000000E+01   6.0000000E+01   6.0000000E+01   6.0000000E+01   6.0000000E+01   6.0000000E+01   6.0000000E+01   6.0000000E+01   6.0000000E+01   6.0000000E+01
   6.0000000E+01   6.0000000E+01   6.0000000E+01   6.0000000E+01   6.0000000E+01   6.0000000E+01   6.0000000E+01   6.0000000E+01   6.0000000E+01   6.0000000E+01   6.0000000E+01   6.0000000E+01
   6.0000000E+01   6.0000000E+01   6.0000000E+01   6.0000000E+01   6.0000000E+01   6.0000000E+01   6.0000000E+01   6.0000000E+01   6.0000000E+01   6.0000000E+01   6.0000000E+01   6.0000000E+01
   6.0000000E+01   6.0000000E+01   6.0000000E+01   6.0000000E+01   6.0000000E+01   6.0000000E+01   6.0000000E+01   6.0000000E+01   6.0000000E+01   6.0000000E+01   6.0000000E+01   6.0000000E+01
   6.0000000E+01   6.0000000E+01   6.0000000E+01  -9.9900000E+02
   6.0000000E+01   6.0000000E+01   6.0000000E+01   6.0000000E+01   6.0000000E+01   6.0000000E+01   6.0000000E+01   6.0000000E+01   6.0000000E+01   6.0000000E+01   6.0000000E+01   6.0000000E+01
   6.0000000E+01   6.0000000E+01   6.0000000E+01   6.0000000E+01   6.0000000E+01   6.0000000E+01   6.0000000E+01   6.0000000E+01   6.0000000E+01   6.0000000E+01   6.0000000E+01   6.0000000E+01
   6.0000000E+01   6.0000000E+01   6.0000000E+01   6.0000000E+01   6.0000000E+01   6.0000000E+01   6.0000000E+01   6.0000000E+01   6.0000000E+01   6.0000000E+01   6.0000000E+01   6.0000000E+01
   6.0000000E+01   6.0000000E+01   6.0000000E+01   6.0000000E+01   6.0000000E+01   6.0000000E+01   6.0000000E+01   6.0000000E+01   6.0000000E+01   6.0000000E+01   6.0000000E+01   6.0000000E+01
   6.0000000E+01   6.0000000E+01   6.0000000E+01   6.0000000E+01   6.0000000E+01   6.0000000E+01   6.0000000E+01   6.0000000E+01   6.0000000E+01   6.0000000E+01   6.0000000E+01   6.0000000E+01
   6.0000000E+01   6.0000000E+01   6.0000000E+01   6.0000000E+01   6.0000000E+01   6.0000000E+01   6.0000000E+01   6.0000000E+01   6.0000000E+01   6.0000000E+01   6.0000000E+01   6.0000000E+01
   6.0000000E+01   6.0000000E+01   6.0000000E+01   6.0000000E+01   6.0000000E+01   6.0000000E+01   6.0000000E+01   6.0000000E+01   6.0000000E+01   6.0000000E+01   6.0000000E+01   6.0000000E+01
   6.0000000E+01   6.0000000E+01   6.0000000E+01   6.0000000E+01   6.0000000E+01   6.0000000E+01   6.0000000E+01   6.0000000E+01   6.0000000E+01   6.0000000E+01   6.0000000E+01   6.0000000E+01
   6.0000000E+01   6.0000000E+01   6.0000000E+01  -9.9900000E+02
   6.0000000E+01   6.0000000E+01   6.0000000E+01   6.0000000E+01   6.0000000E+01   6.0000000E+01   6.0000000E+01   6.0000000E+01   6.0000000E+01   6.0000000E+01   6.0000000E+01   6.0000000E+01
   6.0000000E+01   6.0000000E+01   6.0000000E+01   6.0000000E+01   6.0000000E+01   6.0000000E+01   6.0000000E+01   6.0000000E+01   6.0000000E+01   6.0000000E+01   6.0000000E+01   6.0000000E+01
   6.0000000E+01   6.0000000E+01   6.0000000E+01   6.0000000E+01   6.0000000E+01   6.0000000E+01   6.0000000E+01   6.0000000E+01   6.0000000E+01   6.0000000E+01   6.0000000E+01   6.0000000E+01
   6.0000000E+01   6.0000000E+01   6.0000000E+01   6.0000000E+01   6.0000000E+01   6.0000000E+01   6.0000000E+01   6.0000000E+01   6.0000000E+01   6.0000000E+01   6.0000000E+01   6.0000000E+01
   6.0000000E+01   6.0000000E+01   6.0000000E+01   6.0000000E+01   6.0000000E+01   6.0000000E+01   6.0000000E+01   6.0000000E+01   6.0000000E+01   6.0000000E+01   6.0000000E+01   6.0000000E+01
   6.0000000E+01   6.0000000E+01   6.0000000E+01   6.0000000E+01   6.0000000E+01   6.0000000E+01   6.0000000E+01   6.0000000E+01   6.0000000E+01   6.0000000E+01   6.0000000E+01   6.0000000E+01
   6.0000000E+01   6.0000000E+01   6.0000000E+01   6.0000000E+01   6.0000000E+01   6.0000000E+01   6.0000000E+01   6.0000000E+01   6.0000000E+01   6.0000000E+01   6.0000000E+01   6.0000000E+01
   6.0000000E+01   6.0000000E+01   6.0000000E+01   6.0000000E+01   6.0000000E+01   6.0000000E+01   6.0000000E+01   6.0000000E+01   6.0000000E+01   6.0000000E+01   6.0000000E+01   6.0000000E+01
   6.0000000E+01   6.0000000E+01   6.0000000E+01  -9.9900000E+02
   6.0000000E+01   6.0000000E+01   6.0000000E+01   6.0000000E+01   6.0000000E+01   6.0000000E+01   6.0000000E+01   6.0000000E+01   6.0000000E+01   6.0000000E+01   6.0000000E+01   6.0000000E+01
   6.0000000E+01   6.0000000E+01   6.0000000E+01   6.0000000E+01   6.0000000E+01   6.0000000E+01   6.0000000E+01   6.0000000E+01   6.0000000E+01   6.0000000E+01   6.0000000E+01   6.0000000E+01
   6.0000000E+01   6.0000000E+01   6.0000000E+01   6.0000000E+01   6.0000000E+01   6.0000000E+01   6.0000000E+01   6.0000000E+01   6.0000000E+01   6.0000000E+01   6.0000000E+01   6.0000000E+01
   6.0000000E+01   6.0000000E+01   6.0000000E+01   6.0000000E+01   6.0000000E+01   6.0000000E+01   6.0000000E+01   6.0000000E+01   6.0000000E+01   6.0000000E+01   6.0000000E+01   6.0000000E+01
   6.0000000E+01   6.0000000E+01   6.0000000E+01   6.0000000E+01   6.0000000E+01   6.0000000E+01   6.0000000E+01   6.0000000E+01   6.0000000E+01   6.0000000E+01   6.0000000E+01   6.0000000E+01
   6.0000000E+01   6.0000000E+01   6.0000000E+01   6.0000000E+01   6.0000000E+01   6.0000000E+01   6.0000000E+01   6.0000000E+01   6.0000000E+01   6.0000000E+01   6.0000000E+01   6.0000000E+01
   6.0000000E+01   6.0000000E+01   6.0000000E+01   6.0000000E+01   6.0000000E+01   6.0000000E+01   6.0000000E+01   6.0000000E+01   6.0000000E+01   6.0000000E+01   6.0000000E+01   6.0000000E+01
   6.0000000E+01   6.0000000E+01   6.0000000E+01   6.0000000E+01   6.0000000E+01   6.0000000E+01   6.0000000E+01   6.0000000E+01   6.0000000E+01   6.0000000E+01   6.0000000E+01   6.0000000E+01
   6.0000000E+01   6.0000000E+01   6.0000000E+01  -9.9900000E+02
   6.0000000E+01   6.0000000E+01   6.0000000E+01   6.0000000E+01   6.0000000E+01   6.0000000E+01   6.0000000E+01   6.0000000E+01   6.0000000E+01   6.0000000E+01   6.0000000E+01   6.0000000E+01
   6.0000000E+01   6.0000000E+01   6.0000000E+01   6.0000000E+01   6.0000000E+01   6.0000000E+01   6.0000000E+01   6.0000000E+01   6.0000000E+01   6.0000000E+01   6.0000000E+01   6.0000000E+01
   6.0000000E+01   6.0000000E+01   6.0000000E+01   6.0000000E+01   6.0000000E+01   6.0000000E+01   6.0000000E+01   6.0000000E+01   6.0000000E+01   6.0000000E+01   6.0000000E+01   6.0000000E+01
   6.0000000E+01   6.0000000E+01   6.0000000E+01   6.0000000E+01   6.0000000E+01   6.0000000E+01   6.0000000E+01   6.0000000E+01   6.0000000E+01   6.0000000E+01   6.0000000E+01   6.0000000E+01
   6.0000000E+01   6.0000000E+01   6.0000000E+01   6.0000000E+01   6.0000000E+01   6.0000000E+01   6.0000000E+01   6.0000000E+01   6.0000000E+01   6.0000000E+01   6.0000000E+01   6.0000000E+01
   6.0000000E+01   6.0000000E+01   6.0000000E+01   6.0000000E+01   6.0000000E+01   6.0000000E+01   6.0000000E+01   6.0000000E+01   6.0000000E+01   6.0000000E+01   6.0000000E+01   6.0000000E+01
   6.0000000E+01   6.0000000E+01   6.0000000E+01   6.0000000E+01   6.0000000E+01   6.0000000E+01   6.0000000E+01   6.0000000E+01   6.0000000E+01   6.0000000E+01   6.0000000E+01   6.0000000E+01
   6.0000000E+01   6.0000000E+01   6.0000000E+01   6.0000000E+01   6.0000000E+01   6.0000000E+01   6.0000000E+01   6.0000000E+01   6.0000000E+01   6.0000000E+01   6.0000000E+01   6.0000000E+01
   6.0000000E+01   6.0000000E+01   6.0000000E+01  -9.9900000E+02
   6.0000000E+01   6.0000000E+01   6.0000000E+01   6.0000000E+01   6.0000000E+01   6.0000000E+01   6.0000000E+01   6.0000000E+01   6.0000000E+01   6.0000000E+01   6.0000000E+01   6.0000000E+01
   6.0000000E+01   6.0000000E+01   6.0000000E+01   6.0000000E+01   6.0000000E+01   6.0000000E+01   6.0000000E+01   6.0000000E+01   6.0000000E+01   6.0000000E+01   6.0000000E+01   6.0000000E+01
   6.0000000E+01   6.0000000E+01   6.0000000E+01   6.0000000E+01   6.0000000E+01   6.0000000E+01   6.0000000E+01   6.0000000E+01   6.0000000E+01   6.0000000E+01   6.0000000E+01   6.0000000E+01
   6.0000000E+01   6.0000000E+01   6.0000000E+01   6.0000000E+01   6.0000000E+01   6.0000000E+01   6.0000000E+01   6.0000000E+01   6.0000000E+01   6.0000000E+01   6.0000000E+01   6.0000000E+01
   6.0000000E+01   6.0000000E+01   6.0000000E+01   6.0000000E+01   6.0000000E+01   6.0000000E+01   6.0000000E+01   6.0000000E+01   6.0000000E+01   6.0000000E+01   6.0000000E+01   6.0000000E+01
   6.0000000E+01   6.0000000E+01   6.0000000E+01   6.0000000E+01   6.0000000E+01   6.0000000E+01   6.0000000E+01   6.0000000E+01   6.0000000E+01   6.0000000E+01   6.0000000E+01   6.0000000E+01
   6.0000000E+01   6.0000000E+01   6.0000000E+01   6.0000000E+01   6.0000000E+01   6.0000000E+01   6.0000000E+01   6.0000000E+01   6.0000000E+01   6.0000000E+01   6.0000000E+01   6.0000000E+01
   6.0000000E+01   6.0000000E+01   6.0000000E+01   6.0000000E+01   6.0000000E+01   6.0000000E+01   6.0000000E+01   6.0000000E+01   6.0000000E+01   6.0000000E+01   6.0000000E+01   6.0000000E+01
   6.0000000E+01   6.0000000E+01   6.0000000E+01  -9.9900000E+02
   6.0000000E+01   6.0000000E+01   6.0000000E+01   6.0000000E+01   6.0000000E+01   6.0000000E+01   6.0000000E+01   6.0000000E+01   6.0000000E+01   6.0000000E+01   6.0000000E+01   6.0000000E+01
   6.0000000E+01   6.0000000E+01   6.0000000E+01   6.0000000E+01   6.0000000E+01   6.0000000E+01   6.0000000E+01   6.0000000E+01   6.0000000E+01   6.0000000E+01   6.0000000E+01   6.0000000E+01
   6.0000000E+01   6.0000000E+01   6.0000000E+01   6.0000000E+01   6.0000000E+01   6.0000000E+01   6.0000000E+01   6.0000000E+01   6.0000000E+01   6.0000000E+01   6.0000000E+01   6.0000000E+01
   6.0000000E+01   6.0000000E+01   6.0000000E+01   6.0000000E+01   6.0000000E+01   6.0000000E+01   6.0000000E+01   6.0000000E+01   6.0000000E+01   6.0000000E+01   6.0000000E+01   6.0000000E+01
   6.0000000E+01   6.0000000E+01   6.0000000E+01   6.0000000E+01   6.0000000E+01   6.0000000E+01   6.0000000E+01   6.0000000E+01   6.0000000E+01   6.0000000E+01   6.0000000E+01   6.0000000E+01
   6.0000000E+01   6.0000000E+01   6.0000000E+01   6.0000000E+01   6.0000000E+01   6.0000000E+01   6.0000000E+01   6.0000000E+01   6.0000000E+01   6.0000000E+01   6.0000000E+01   6.0000000E+01
   6.0000000E+01   6.0000000E+01   6.0000000E+01   6.0000000E+01   6.0000000E+01   6.0000000E+01   6.0000000E+01   6.0000000E+01   6.0000000E+01   6.0000000E+01   6.0000000E+01   6.0000000E+01
   6.0000000E+01   6.0000000E+01   6.0000000E+01   6.0000000E+01   6.0000000E+01   6.0000000E+01   6.0000000E+01   6.0000000E+01   6.0000000E+01   6.0000000E+01   6.0000000E+01   6.0000000E+01
   6.0000000E+01   6.0000000E+01   6.0000000E+01  -9.9900000E+02
   6.0000000E+01   6.0000000E+01   6.0000000E+01   6.0000000E+01   6.0000000E+01   6.0000000E+01   6.0000000E+01   6.0000000E+01   6.0000000E+01   6.0000000E+01   6.0000000E+01   6.0000000E+01
   6.0000000E+01   6.0000000E+01   6.0000000E+01   6.0000000E+01   6.0000000E+01   6.0000000E+01   6.0000000E+01   6.0000000E+01   6.0000000E+01   6.0000000E+01   6.0000000E+01   6.0000000E+01
   6.0000000E+01   6.0000000E+01   6.0000000E+01   6.0000000E+01   6.0000000E+01   6.0000000E+01   6.0000000E+01   6.0000000E+01   6.0000000E+01   6.0000000E+01   6.0000000E+01   6.0000000E+01
   6.0000000E+01   6.0000000E+01   6.0000000E+01   6.0000000E+01   6.0000000E+01   6.0000000E+01   6.0000000E+01   6.0000000E+01   6.0000000E+01   6.0000000E+01   6.0000000E+01   6.0000000E+01
   6.0000000E+01   6.0000000E+01   6.0000000E+01   6.0000000E+01   6.0000000E+01   6.0000000E+01   6.0000000E+01   6.0000000E+01   6.0000000E+01   6.0000000E+01   6.0000000E+01   6.0000000E+01
   6.0000000E+01   6.0000000E+01   6.0000000E+01   6.0000000E+01   6.0000000E+01   6.0000000E+01   6.0000000E+01   6.0000000E+01   6.0000000E+01   6.0000000E+01   6.0000000E+01   6.0000000E+01
   6.0000000E+01   6.0000000E+01   6.0000000E+01   6.0000000E+01   6.0000000E+01   6.0000000E+01   6.0000000E+01   6.0000000E+01   6.0000000E+01   6.0000000E+01   6.0000000E+01   6.0000000E+01
   6.0000000E+01   6.0000000E+01   6.0000000E+01   6.0000000E+01   6.0000000E+01   6.0000000E+01   6.0000000E+01   6.0000000E+01   6.0000000E+01   6.0000000E+01   6.0000000E+01   6.0000000E+01
   6.0000000E+01   6.0000000E+01   6.0000000E+01  -9.9900000E+02
   6.0000000E+01   6.0000000E+01   6.0000000E+01   6.0000000E+01   6.0000000E+01   6.0000000E+01   6.0000000E+01   6.0000000E+01   6.0000000E+01   6.0000000E+01   6.0000000E+01   6.0000000E+01
   6.0000000E+01   6.0000000E+01   6.0000000E+01   6.0000000E+01   6.0000000E+01   6.0000000E+01   6.0000000E+01   6.0000000E+01   6.0000000E+01   6.0000000E+01   6.0000000E+01   6.0000000E+01
   6.0000000E+01   6.0000000E+01   6.0000000E+01   6.0000000E+01   6.0000000E+01   6.0000000E+01   6.0000000E+01   6.0000000E+01   6.0000000E+01   6.0000000E+01   6.0000000E+01   6.0000000E+01
   6.0000000E+01   6.0000000E+01   6.0000000E+01   6.0000000E+01   6.0000000E+01   6.0000000E+01   6.0000000E+01   6.0000000E+01   6.0000000E+01   6.0000000E+01   6.0000000E+01   6.0000000E+01
   6.0000000E+01   6.0000000E+01   6.0000000E+01   6.0000000E+01   6.0000000E+01   6.0000000E+01   6.0000000E+01   6.0000000E+01   6.0000000E+01   6.0000000E+01   6.0000000E+01   6.0000000E+01
   6.0000000E+01   6.0000000E+01   6.0000000E+01   6.0000000E+01   6.0000000E+01   6.0000000E+01   6.0000000E+01   6.0000000E+01   6.0000000E+01   6.0000000E+01   6.0000000E+01   6.0000000E+01
   6.0000000E+01   6.0000000E+01   6.0000000E+01   6.0000000E+01   6.0000000E+01   6.0000000E+01   6.0000000E+01   6.0000000E+01   6.0000000E+01   6.0000000E+01   6.0000000E+01   6.0000000E+01
   6.0000000E+01   6.0000000E+01   6.0000000E+01   6.0000000E+01   6.0000000E+01   6.0000000E+01   6.0000000E+01   6.0000000E+01   6.0000000E+01   6.0000000E+01   6.0000000E+01   6.0000000E+01
   6.0000000E+01   6.0000000E+01   6.0000000E+01  -9.9900000E+02
   6.0000000E+01   6.0000000E+01   6.0000000E+01   6.0000000E+01   6.0000000E+01   6.0000000E+01   6.0000000E+01   6.0000000E+01   6.0000000E+01   6.0000000E+01   6.0000000E+01   6.0000000E+01
   6.0000000E+01   6.0000000E+01   6.0000000E+01   6.0000000E+01   6.0000000E+01   6.0000000E+01   6.0000000E+01   6.0000000E+01   6.0000000E+01   6.0000000E+01   6.0000000E+01   6.0000000E+01
   6.0000000E+01   6.0000000E+01   6.0000000E+01   6.0000000E+01   6.0000000E+01   6.0000000E+01   6.0000000E+01   6.0000000E+01   6.0000000E+01   6.0000000E+01   6.0000000E+01   6.0000000E+01
   6.0000000E+01   6.0000000E+01   6.0000000E+01   6.0000000E+01   6.0000000E+01   6.0000000E+01   6.0000000E+01   6.0000000E+01   6.0000000E+01   6.0000000E+01   6.0000000E+01   6.0000000E+01
   6.0000000E+01   6.0000000E+01   6.0000000E+01   6.0000000E+01   6.0000000E+01   6.0000000E+01   6.0000000E+01   6.0000000E+01   6.0000000E+01   6.0000000E+01   6.0000000E+01   6.0000000E+01
   6.0000000E+01   6.0000000E+01   6.0000000E+01   6.0000000E+01   6.0000000E+01   6.0000000E+01   6.0000000E+01   6.0000000E+01   6.0000000E+01   6.0000000E+01   6.0000000E+01   6.0000000E+01
   6.0000000E+01   6.0000000E+01   6.0000000E+01   6.0000000E+01   6.0000000E+01   6.0000000E+01   6.0000000E+01   6.0000000E+01   6.0000000E+01   6.0000000E+01   6.0000000E+01   6.0000000E+01
   6.0000000E+01   6.0000000E+01   6.0000000E+01   6.0000000E+01   6.0000000E+01   6.0000000E+01   6.0000000E+01   6.0000000E+01   6.0000000E+01   6.0000000E+01   6.0000000E+01   6.0000000E+01
   6.0000000E+01   6.0000000E+01   6.0000000E+01  -9.9900000E+02
   6.0000000E+01   6.0000000E+01   6.0000000E+01   6.0000000E+01   6.0000000E+01   6.0000000E+01   6.0000000E+01   6.0000000E+01   6.0000000E+01   6.0000000E+01   6.0000000E+01   6.0000000E+01
   6.0000000E+01   6.0000000E+01   6.0000000E+01   6.0000000E+01   6.0000000E+01   6.0000000E+01   6.0000000E+01   6.0000000E+01   6.0000000E+01   6.0000000E+01   6.0000000E+01   6.0000000E+01
   6.0000000E+01   6.0000000E+01   6.0000000E+01   6.0000000E+01   6.0000000E+01   6.0000000E+01   6.0000000E+01   6.0000000E+01   6.0000000E+01   6.0000000E+01   6.0000000E+01   6.0000000E+01
   6.0000000E+01   6.0000000E+01   6.0000000E+01   6.0000000E+01   6.0000000E+01   6.0000000E+01   6.0000000E+01   6.0000000E+01   6.0000000E+01   6.0000000E+01   6.0000000E+01   6.0000000E+01
   6.0000000E+01   6.0000000E+01   6.0000000E+01   6.0000000E+01   6.0000000E+01   6.0000000E+01   6.0000000E+01   6.0000000E+01   6.0000000E+01   6.0000000E+01   6.0000000E+01   6.0000000E+01
   6.0000000E+01   6.0000000E+01   6.0000000E+01   6.0000000E+01   6.0000000E+01   6.0000000E+01   6.0000000E+01   6.0000000E+01   6.0000000E+01   6.0000000E+01   6.0000000E+01   6.0000000E+01
   6.0000000E+01   6.0000000E+01   6.0000000E+01   6.0000000E+01   6.0000000E+01   6.0000000E+01   6.0000000E+01   6.0000000E+01   6.0000000E+01   6.0000000E+01   6.0000000E+01   6.0000000E+01
   6.0000000E+01   6.0000000E+01   6.0000000E+01   6.0000000E+01   6.0000000E+01   6.0000000E+01   6.0000000E+01   6.0000000E+01   6.0000000E+01   6.0000000E+01   6.0000000E+01   6.0000000E+01
   6.0000000E+01   6.0000000E+01   6.0000000E+01  -9.9900000E+02
   6.0000000E+01   6.0000000E+01   6.0000000E+01   6.0000000E+01   6.0000000E+01   6.0000000E+01   6.0000000E+01   6.0000000E+01   6.0000000E+01   6.0000000E+01   6.0000000E+01   6.0000000E+01
   6.0000000E+01   6.0000000E+01   6.0000000E+01   6.0000000E+01   6.0000000E+01   6.0000000E+01   6.0000000E+01   6.0000000E+01   6.0000000E+01   6.0000000E+01   6.0000000E+01   6.0000000E+01
   6.0000000E+01   6.0000000E+01   6.0000000E+01   6.0000000E+01   6.0000000E+01   6.0000000E+01   6.0000000E+01   6.0000000E+01   6.0000000E+01   6.0000000E+01   6.0000000E+01   6.0000000E+01
   6.0000000E+01   6.0000000E+01   6.0000000E+01   6.0000000E+01   6.0000000E+01   6.0000000E+01   6.0000000E+01   6.0000000E+01   6.0000000E+01   6.0000000E+01   6.0000000E+01   6.0000000E+01
   6.0000000E+01   6.0000000E+01   6.0000000E+01   6.0000000E+01   6.0000000E+01   6.0000000E+01   6.0000000E+01   6.0000000E+01   6.0000000E+01   6.0000000E+01   6.0000000E+01   6.0000000E+01
   6.0000000E+01   6.0000000E+01   6.0000000E+01   6.0000000E+01   6.0000000E+01   6.0000000E+01   6.0000000E+01   6.0000000E+01   6.0000000E+01   6.0000000E+01   6.0000000E+01   6.0000000E+01
   6.0000000E+01   6.0000000E+01   6.0000000E+01   6.0000000E+01   6.0000000E+01   6.0000000E+01   6.0000000E+01   6.0000000E+01   6.0000000E+01   6.0000000E+01   6.0000000E+01   6.0000000E+01
   6.0000000E+01   6.0000000E+01   6.0000000E+01   6.0000000E+01   6.0000000E+01   6.0000000E+01   6.0000000E+01   6.0000000E+01   6.0000000E+01   6.0000000E+01   6.0000000E+01   6.0000000E+01
   6.0000000E+01   6.0000000E+01   6.0000000E+01  -9.9900000E+02
   5.0000000E+00   5.0000000E+00   5.0000000E+00   5.0000000E+00   5.0000000E+00   5.0000000E+00   5.0000000E+00   5.0000000E+00   5.0000000E+00   5.0000000E+00   5.0000000E+00   5.0000000E+00
   5.0000000E+00   5.0000000E+00   5.0000000E+00   5.0000000E+00   5.0000000E+00   5.0000000E+00   5.0000000E+00   5.0000000E+00   5.0000000E+00   5.0000000E+00   5.0000000E+00   5.0000000E+00
   5.0000000E+00   5.0000000E+00   5.0000000E+00   5.0000000E+00   5.0000000E+00   5.0000000E+00   5.0000000E+00   5.0000000E+00   5.0000000E+00   5.0000000E+00   5.0000000E+00   5.0000000E+00
   5.0000000E+00   5.0000000E+00   5.0000000E+00   5.0000000E+00   5.0000000E+00   5.0000000E+00   5.0000000E+00   5.0000000E+00   5.0000000E+00   5.0000000E+00   5.0000000E+00   5.0000000E+00
   5.0000000E+00   5.0000000E+00   5.0000000E+00   5.0000000E+00   5.0000000E+00   5.0000000E+00   5.0000000E+00   5.0000000E+00   5.0000000E+00   5.0000000E+00   5.0000000E+00   5.0000000E+00
   5.0000000E+00   5.0000000E+00   5.0000000E+00   5.0000000E+00   5.0000000E+00   5.0000000E+00   5.0000000E+00   5.0000000E+00   5.0000000E+00   5.0000000E+00   5.0000000E+00   5.0000000E+00
   5.0000000E+00   5.0000000E+00   5.0000000E+00   5.0000000E+00   5.0000000E+00   5.0000000E+00   5.0000000E+00   5.0000000E+00   5.0000000E+00   5.0000000E+00   5.0000000E+00   5.0000000E+00
   5.0000000E+00   5.0000000E+00   5.0000000E+00   5.0000000E+00   5.0000000E+00   5.0000000E+00   5.0000000E+00   5.0000000E+00   5.0000000E+00   5.0000000E+00   5.0000000E+00   5.0000000E+00
   5.0000000E+00   5.0000000E+00   5.0000000E+00  -9.9900000E+02
   5.0000000E+00   5.0000000E+00   5.0000000E+00   5.0000000E+00   5.0000000E+00   5.0000000E+00   5.0000000E+00   5.0000000E+00   5.0000000E+00   5.0000000E+00   5.0000000E+00   5.0000000E+00
   5.0000000E+00   5.0000000E+00   5.0000000E+00   5.0000000E+00   5.0000000E+00   5.0000000E+00   5.0000000E+00   5.0000000E+00   5.0000000E+00   5.0000000E+00   5.0000000E+00   5.0000000E+00
   5.0000000E+00   5.0000000E+00   5.0000000E+00   5.0000000E+00   5.0000000E+00   5.0000000E+00   5.0000000E+00   5.0000000E+00   5.0000000E+00   5.0000000E+00   5.0000000E+00   5.0000000E+00
   5.0000000E+00   5.0000000E+00   5.0000000E+00   5.0000000E+00   5.0000000E+00   5.0000000E+00   5.0000000E+00   5.0000000E+00   5.0000000E+00   5.0000000E+00   5.0000000E+00   5.0000000E+00
   5.0000000E+00   5.0000000E+00   5.0000000E+00   5.0000000E+00   5.0000000E+00   5.0000000E+00   5.0000000E+00   5.0000000E+00   5.0000000E+00   5.0000000E+00   5.0000000E+00   5.0000000E+00
   5.0000000E+00   5.0000000E+00   5.0000000E+00   5.0000000E+00   5.0000000E+00   5.0000000E+00   5.0000000E+00   5.0000000E+00   5.0000000E+00   5.0000000E+00   5.0000000E+00   5.0000000E+00
   5.0000000E+00   5.0000000E+00   5.0000000E+00   5.0000000E+00   5.0000000E+00   5.0000000E+00   5.0000000E+00   5.0000000E+00   5.0000000E+00   5.0000000E+00   5.0000000E+00   5.0000000E+00
   5.0000000E+00   5.0000000E+00   5.0000000E+00   5.0000000E+00   5.0000000E+00   5.0000000E+00   5.0000000E+00   5.0000000E+00   5.0000000E+00   5.0000000E+00   5.0000000E+00   5.0000000E+00
   5.0000000E+00   5.0000000E+00   5.0000000E+00  -9.9900000E+02
   5.0000000E+00   5.0000000E+00   5.0000000E+00   5.0000000E+00   5.0000000E+00   5.0000000E+00   5.0000000E+00   5.0000000E+00   5.0000000E+00   5.0000000E+00   5.0000000E+00   5.0000000E+00
   5.0000000E+00   5.0000000E+00   5.0000000E+00   5.0000000E+00   5.0000000E+00   5.0000000E+00   5.0000000E+00   5.0000000E+00   5.0000000E+00   5.0000000E+00   5.0000000E+00   5.0000000E+00
   5.0000000E+00   5.0000000E+00   5.0000000E+00   5.0000000E+00   5.0000000E+00   5.0000000E+00   5.0000000E+00   5.0000000E+00   5.0000000E+00   5.0000000E+00   5.0000000E+00   5.0000000E+00
   5.0000000E+00   5.0000000E+00   5.0000000E+00   5.0000000E+00   5.0000000E+00   5.0000000E+00   5.0000000E+00   5.0000000E+00   5.0000000E+00   5.0000000E+00   5.0000000E+00   5.0000000E+00
   5.0000000E+00   5.0000000E+00   5.0000000E+00   5.0000000E+00   5.0000000E+00   5.0000000E+00   5.0000000E+00   5.0000000E+00   5.0000000E+00   5.0000000E+00   5.0000000E+00   5.0000000E+00
   5.0000000E+00   5.0000000E+00   5.0000000E+00   5.0000000E+00   5.0000000E+00   5.0000000E+00   5.0000000E+00   5.0000000E+00   5.0000000E+00   5.0000000E+00   5.0000000E+00   5.0000000E+00
   5.0000000E+00   5.0000000E+00   5.0000000E+00   5.0000000E+00   5.0000000E+00   5.0000000E+00   5.0000000E+00   5.0000000E+00   5.0000000E+00   5.0000000E+00   5.0000000E+00   5.0000000E+00
   5.0000000E+00   5.0000000E+00   5.0000000E+00   5.0000000E+00   5.0000000E+00   5.0000000E+00   5.0000000E+00   5.0000000E+00   5.0000000E+00   5.0000000E+00   5.0000000E+00   5.0000000E+00
   5.0000000E+00   5.0000000E+00   5.0000000E+00  -9.9900000E+02
   5.0000000E+00   5.0000000E+00   5.0000000E+00   5.0000000E+00   5.0000000E+00   5.0000000E+00   5.0000000E+00   5.0000000E+00   5.0000000E+00   5.0000000E+00   5.0000000E+00   5.0000000E+00
   5.0000000E+00   5.0000000E+00   5.0000000E+00   5.0000000E+00   5.0000000E+00   5.0000000E+00   5.0000000E+00   5.0000000E+00   5.0000000E+00   5.0000000E+00   5.0000000E+00   5.0000000E+00
   5.0000000E+00   5.0000000E+00   5.0000000E+00   5.0000000E+00   5.0000000E+00   5.0000000E+00   5.0000000E+00   5.0000000E+00   5.0000000E+00   5.0000000E+00   5.0000000E+00   5.0000000E+00
   5.0000000E+00   5.0000000E+00   5.0000000E+00   5.0000000E+00   5.0000000E+00   5.0000000E+00   5.0000000E+00   5.0000000E+00   5.0000000E+00   5.0000000E+00   5.0000000E+00   5.0000000E+00
   5.0000000E+00   5.0000000E+00   5.0000000E+00   5.0000000E+00   5.0000000E+00   5.0000000E+00   5.0000000E+00   5.0000000E+00   5.0000000E+00   5.0000000E+00   5.0000000E+00   5.0000000E+00
   5.0000000E+00   5.0000000E+00   5.0000000E+00   5.0000000E+00   5.0000000E+00   5.0000000E+00   5.0000000E+00   5.0000000E+00   5.0000000E+00   5.0000000E+00   5.0000000E+00   5.0000000E+00
   5.0000000E+00   5.0000000E+00   5.0000000E+00   5.0000000E+00   5.0000000E+00   5.0000000E+00   5.0000000E+00   5.0000000E+00   5.0000000E+00   5.0000000E+00   5.0000000E+00   5.0000000E+00
   5.0000000E+00   5.0000000E+00   5.0000000E+00   5.0000000E+00   5.0000000E+00   5.0000000E+00   5.0000000E+00   5.0000000E+00   5.0000000E+00   5.0000000E+00   5.0000000E+00   5.0000000E+00
   5.0000000E+00   5.0000000E+00   5.0000000E+00  -9.9900000E+02
   5.0000000E+00   5.0000000E+00   5.0000000E+00   5.0000000E+00   5.0000000E+00   5.0000000E+00   5.0000000E+00   5.0000000E+00   5.0000000E+00   5.0000000E+00   5.0000000E+00   5.0000000E+00
   5.0000000E+00   5.0000000E+00   5.0000000E+00   5.0000000E+00   5.0000000E+00   5.0000000E+00   5.0000000E+00   5.0000000E+00   5.0000000E+00   5.0000000E+00   5.0000000E+00   5.0000000E+00
   5.0000000E+00   5.0000000E+00   5.0000000E+00   5.0000000E+00   5.0000000E+00   5.0000000E+00   5.0000000E+00   5.0000000E+00   5.0000000E+00   5.0000000E+00   5.0000000E+00   5.0000000E+00
   5.0000000E+00   5.0000000E+00   5.0000000E+00   5.0000000E+00   5.0000000E+00   5.0000000E+00   5.0000000E+00   5.0000000E+00   5.0000000E+00   5.0000000E+00   5.0000000E+00   5.0000000E+00
   5.0000000E+00   5.0000000E+00   5.0000000E+00   5.0000000E+00   5.0000000E+00   5.0000000E+00   5.0000000E+00   5.0000000E+00   5.0000000E+00   5.0000000E+00   5.0000000E+00   5.0000000E+00
   5.0000000E+00   5.0000000E+00   5.0000000E+00   5.0000000E+00   5.0000000E+00   5.0000000E+00   5.0000000E+00   5.0000000E+00   5.0000000E+00   5.0000000E+00   5.0000000E+00   5.0000000E+00
   5.0000000E+00   5.0000000E+00   5.0000000E+00   5.0000000E+00   5.0000000E+00   5.0000000E+00   5.0000000E+00   5.0000000E+00   5.0000000E+00   5.0000000E+00   5.0000000E+00   5.0000000E+00
   5.0000000E+00   5.0000000E+00   5.0000000E+00   5.0000000E+00   5.0000000E+00   5.0000000E+00   5.0000000E+00   5.0000000E+00   5.0000000E+00   5.0000000E+00   5.0000000E+00   5.0000000E+00
   5.0000000E+00   5.0000000E+00   5.0000000E+00  -9.9900000E+02
  -9.9900000E+02  -9.9900000E+02  -9.9900000E+02  -9.9900000E+02  -9.9900000E+02  -9.9900000E+02  -9.9900000E+02  -9.9900000E+02  -9.9900000E+02  -9.9900000E+02  -9.9900000E+02  -9.9900000E+02
  -9.9900000E+02  -9.9900000E+02  -9.9900000E+02  -9.9900000E+02  -9.9900000E+02  -9.9900000E+02  -9.9900000E+02  -9.9900000E+02  -9.9900000E+02  -9.9900000E+02  -9.9900000E+02  -9.9900000E+02
  -9.9900000E+02  -9.9900000E+02  -9.9900000E+02  -9.9900000E+02  -9.9900000E+02  -9.9900000E+02  -9.9900000E+02  -9.9900000E+02  -9.9900000E+02  -9.9900000E+02  -9.9900000E+02  -9.9900000E+02
  -9.9900000E+02  -9.9900000E+02  -9.9900000E+02  -9.9900000E+02  -9.9900000E+02  -9.9900000E+02  -9.9900000E+02  -9.9900000E+02  -9.9900000E+02  -9.9900000E+02  -9.9900000E+02  -9.9900000E+02
  -9.9900000E+02  -9.9900000E+02  -9.9900000E+02  -9.9900000E+02  -9.9900000E+02  -9.9900000E+02  -9.9900000E+02  -9.9900000E+02  -9.9900000E+02  -9.9900000E+02  -9.9900000E+02  -9.9900000E+02
  -9.9900000E+02  -9.9900000E+02  -9.9900000E+02  -9.9900000E+02  -9.9900000E+02  -9.9900000E+02  -9.9900000E+02  -9.9900000E+02  -9.9900000E+02  -9.9900000E+02  -9.9900000E+02  -9.9900000E+02
  -9.9900000E+02  -9.9900000E+02  -9.9900000E+02  -9.9900000E+02  -9.9900000E+02  -9.9900000E+02  -9.9900000E+02  -9.9900000E+02  -9.9900000E+02  -9.9900000E+02  -9.9900000E+02  -9.9900000E+02
  -9.9900000E+02  -9.9900000E+02  -9.9900000E+02  -9.9900000E+02  -9.9900000E+02  -9.9900000E+02  -9.9900000E+02  -9.9900000E+02  -9.9900000E+02  -9.9900000E+02  -9.9900000E+02  -9.9900000E+02
  -9.9900000E+02  -9.9900000E+02  -9.9900000E+02  -9.9900000E+02
