# Supplementary material for: Set-up and input dataset files of the Delft3d model for hydrodynamic modelling considering wind, waves, tides and currents through multidomain grids
Source: Data Brief. 2019 Dec 9;28:104921. doi: 10.1016/j.dib.2019.104921 (PMC6926121; doi:10.1016/j.dib.2019.104921)
Supplement: Multimedia component 1 [file mmc1.zip › Multi_domain_2004_all_forces/config_flow2d3d.xml]

<?xml version="1.0" encoding="iso-8859-1"?>
<deltaresHydro xmlns="http://schemas.deltares.nl/deltaresHydro" xmlns:xsi="http://www.w3.org/2001/XMLSchema-instance" xsi:schemaLocation="http://schemas.deltares.nl/deltaresHydro http://content.oss.deltares.nl/schemas/d_hydro-1.00.xsd">
    <documentation>
        File created by    : Deltares, create_config_xml.tcl, Version 1.01
        File creation date : 11 November 2019, 21:04:58
        File version       : 1.00
    </documentation>
    <control>
        <sequence>
            <start>myNameFlow</start>
        </sequence>
    </control>
    <flow2D3D name="myNameFlow">
        <library>flow2d3d</library>
        <ddbFile>guajira.ddb</ddbFile>
        <!--
            Note: exactly one mdfFile (single domain) or ddbFile (domain decomposition)
            element must be present.
        -->
        <!--
            Options/alternatives:
            1) DomainDecomposition: replace <mdfFile>f34.mdf</mdfFile> with:
                <ddbFile>vlissingen.ddb</ddbFile>
            2) Specification of dll/so to use:
                <library>/opt/delft3d/lnx64/flow2d3d/bin/libflow2d3d.so</library>
            3) Single precision:
                <library>flow2d3d_sp</library>
            4) Documentation:
                <documentation>
                    Basic tutorial testcase.
                </documentation>
            5) More output to screen (silent, error, info, trace. default: error):
                <verbosity>trace</verbosity>
            6) Debugging by attaching to running processes (parallel run):
                <waitFile>debug.txt</waitFile>
            7) Force stack trace to be written (Linux only):
                <crashOnAbort>true</crashOnAbort>
        -->
    </flow2D3D>
    <delftOnline>
        <enabled>true</enabled>
        <urlFile>guajira.url</urlFile>
        <waitOnStart>false</waitOnStart>
        <clientControl>true</clientControl>    <!-- client allowed to start, step, stop, terminate -->
        <clientWrite>false</clientWrite>    <!-- client allowed to modify data -->
        <!--
            Options/alternatives:
            1) Change port range:
                <tcpPortRange start="51001" end="51099"/>
            2) More output to screen (silent, error, info, trace. default: error):
                <verbosity>trace</verbosity>
            3) Force stack trace to be written (Linux only):
                <crashOnAbort>true</crashOnAbort>
        -->
    </delftOnline>
</deltaresHydro>
