# Supplementary material for: Set-up and input dataset files of the Delft3d model for hydrodynamic modelling considering wind, waves, tides and currents through multidomain grids
Source: Data Brief. 2019 Dec 9;28:104921. doi: 10.1016/j.dib.2019.104921 (PMC6926121; doi:10.1016/j.dib.2019.104921)
Supplement: Multimedia component 1 [file mmc1.zip › Multi_domain_2004_all_forces/flow_gui.out]

Message: 55095a 2025
Message: 3107c0 2025
Message: 3107c0 2026
Message: 3107c0 2029
Message: 5612e2 2025
Message: 5612e2 2026
Message: 5612e2 2029
Message: e1330 2025
Message: e1330 2026
Message: e1330 2029
Message: 706f0 2025
Message: 706f0 2026
Message: 706f0 2029
Message: 130c12 2025
Message: 130c12 2026
Message: 130c12 2029
Message: 908f4 2025
Message: 908f4 2026
Message: 908f4 2029
Message: 4910c6 2025
Message: 4910c6 2026
Message: 4910c6 2029
Message: 708fe 2025
Message: 708fe 2026
Message: 708fe 2029
Message: 70932 2025
Message: 70932 2026
Message: 70932 2029
Message: 120aea 2025
Message: 120aea 2026
Message: 120aea 2029
Message: d06f2 2025
Message: d06f2 2026
Message: d06f2 2029
Message: 2906b8 2025
Message: 2906b8 2026
Message: 2906b8 2029
Message: 190622 2025
Message: 190622 2026
Message: 190622 2029
Message: 1c11f6 2025
Message: 1c11f6 2026
Message: 1c11f6 2029
Message: c11c4 2025
Message: c11c4 2029
Message: c11c4 2026
Message: f06e4 2025
Message: 2046c 2025
Message: 2046c 2029
Message: 2046c 2026
Message: 2044e 2025
Message: 2044e 2029
Message: 2044e 2026
Message: 5116e 2025
Message: 812a4 2025
Message: 812a4 2026
Message: 812a4 2029
Message: 8119a 2025
Message: 8119a 2026
Message: 8119a 2029
Message: 610ee 2025
Message: 610ee 2026
Message: 610ee 2029
Message: 51130 2025
Message: 51130 2026
Message: 51130 2029
Message: 60ad8 2025
Message: 60ad8 2026
Message: 60ad8 2029
Message: 60aee 2025
Message: 60aee 2026
Message: 60aee 2029
Message: 60978 2025
Message: 60978 2026
Message: 60978 2029
Message: 140768 2025
Message: 140768 2026
Message: 140768 2029
Message: 607d6 2025
Message: 607d6 2026
Message: 607d6 2029
Message: 81240 2025
Message: 81240 2026
Message: 81240 2029
Message: 81432 2025
Message: 81432 2026
Message: 81432 2029
Message: 812cc 2025
Message: 812cc 2026
Message: 812cc 2029
Message: 1b127a 2025
Message: 1b127a 2026
Message: 1b127a 2029
Message: 2315b0 2025
Message: 2315b0 2026
Message: 2315b0 2029
Message: 8115c 2025
Message: 8115c 2026
Message: 8115c 2029
Message: 7a08e2 799
Message: 55095a 799
Message: 55095a 2029
Message: 55095a 2026
Message: 55095a 49373
Message: 851148 96
Message: 55095a 2027
Message: 55095a 2026
Message: 55095a 2029
Message: 280e92 5
Message: a0962 5
Message: 80bac 5
Message: 60950 5
Message: 80a5e 5
Message: 60ab6 5
Message: 5091a 5
Message: e093a 5
Message: c11c4 799
Message: f06e4 799
Message: 2046c 799
Message: 20454 5
Message: 2044e 799
Message: 403c4 5
Message: d1394 5
Message: 2b1168 5
Message: 5116e 799
Message: c10c0 5
Message: b1426 5
Message: b13f6 5
Message: 51346 5
Message: 5134c 5
Message: 60ade 5
Message: 60988 5
Message: 60720 5
Message: 6097a 5
Message: 8130a 5
Message: e10be 5
Message: f127e 5
Message: 7a08e2 2036
Message: e1330 512
Message: e1330 512
Message: 851148 96
Message: 55095a 15
Message: 3107c0 15
Message: 851148 96
Message: 851148 96
Message: 2b0af2 15
Message: 851148 96
Message: 2608a2 15
Message: 22085c 15
Message: 5f0f6e 15
Message: 31076c 15
Message: 9124a 15
Message: 20126a 15
Message: 13099a 15
Message: d1318 15
Message: 1e0fec 15
Message: c13e0 15
Message: 1f0fd4 15
Message: e1330 15
Message: 120864 15
Message: e1330 512
Message: 5612e2 15
Message: 0 275
Message: e1330 512
Message: e1330 512
Message: e1330 512
Message: e1330 512
Message: 4d0818 275
Message: e1330 512
Message: e1330 512
Message: e1330 512
Message: e1330 512
Message: e1330 512
Message: e1330 512
Message: e1330 512
Message: e1330 512
Message: e1330 512
Message: e1330 512
Message: 55095a 512
Message: 13099a 512
Message: 13099a 15
Message: 13099a 512
Message: 55095a 512
Message: 13099a 675
Message: 13099a 15
Message: d1318 512
Message: d1318 15
Message: d1318 512
Message: d1318 512
Message: d1318 512
Message: d1318 512
Message: d1318 512
Message: 55095a 512
Message: d1318 675
Message: d1318 15
Message: 13099a 275
Message: 1e0fec 512
Message: 1e0fec 15
Message: 1e0fec 512
Message: 1e0fec 512
Message: 1e0fec 512
Message: 1e0fec 512
Message: 1e0fec 512
Message: d1318 275
Message: 1e0fec 512
Message: 1e0fec 512
Message: 1e0fec 275
Message: 13099a 275
Message: 55095a 512
Message: 1e0fec 675
Message: 1e0fec 15
Message: 55095a 512
Message: c13e0 512
Message: c13e0 15
Message: c13e0 512
Message: c13e0 512
Message: c13e0 512
Message: d1318 275
Message: c13e0 512
Message: c13e0 512
Message: 1e0fec 275
Message: 13099a 275
Message: c13e0 512
Message: c13e0 512
Message: c13e0 275
Message: c13e0 512
Message: c13e0 512
Message: c13e0 512
Message: c13e0 512
Message: d1318 275
Message: 55095a 512
Message: c13e0 675
Message: c13e0 15
Message: 55095a 512
Message: 1e0fec 275
Message: 13099a 275
Message: 55095a 512
Message: 55095a 512
Message: 55095a 512
Message: 1f0fd4 512
Message: 1f0fd4 15
Message: 1f0fd4 512
Message: 1f0fd4 512
Message: c13e0 275
Message: d1318 275
Message: 1f0fd4 512
Message: 1f0fd4 512
Message: 1e0fec 275
Message: 1f0fd4 512
Message: 55095a 512
Message: 1f0fd4 675
Message: 1f0fd4 15
Message: 55095a 512
Message: 55095a 512
Message: 55095a 512
Message: 55095a 512
Message: c13e0 275
Message: 55095a 512
Message: 55095a 512
Message: 1e0fec 275
Message: 55095a 512
Message: 1f0fd4 275
Message: 55095a 512
Message: 55095a 512
Message: 55095a 160
Message: 55095a 160
Message: c13e0 275
Message: 55095a 160
Message: 55095a 160
Message: 55095a 160
Message: 55095a 160
Message: 1f0fd4 275
Message: 55095a 160
Message: 55095a 160
Message: 55095a 160
Message: 55095a 160
Message: c13e0 275
Message: 55095a 160
Message: 55095a 160
Message: 55095a 160
Message: 1f0fd4 275
Message: 55095a 160
Message: 55095a 160
Message: 1f0fd4 275
Message: 55095a 161
Message: 55095a 273
Message: 1c127a 2025
Message: 1c127a 2026
Message: 1c127a 2029
Message: c1094 2025
Message: c1094 2026
Message: c1094 2029
Message: f10be 2025
Message: f10be 2026
Message: f10be 2029
Message: 150c16 2025
Message: 150c16 2026
Message: 150c16 2029
Message: 160c16 2025
Message: 160c16 2026
Message: 160c16 2029
Message: 170c16 2025
Message: 170c16 2026
Message: 170c16 2029
Message: 180c16 2025
Message: 180c16 2026
Message: 180c16 2029
Message: d138a 2025
Message: d138a 2026
Message: d138a 2029
Message: 851148 96
Message: 851148 96
Message: 7a08e2 2036
Message: b14ba 5
Message: f12b8 5
Message: 5612e2 512
Message: 5612e2 512
Message: 5612e2 514
Message: 5612e2 512
Message: 851148 96
Message: 55095a 15
Message: 3107c0 15
Message: e1330 15
Message: 120864 15
Message: 5612e2 15
Message: 0 275
Message: 22085c 275
Message: 5f0f6e 275
Message: 5612e2 512
Message: 20126a 275
Message: 5612e2 512
Message: 4d0818 275
Message: 22085c 275
Message: 5f0f6e 275
Message: 20126a 275
Message: 22085c 275
Message: 5f0f6e 275
Message: 20126a 275
Message: 22085c 275
Message: 5f0f6e 275
Message: 20126a 275
Message: 22085c 275
Message: 5f0f6e 275
Message: 20126a 275
Message: 5612e2 512
Message: 5612e2 512
Message: 5612e2 512
Message: 5612e2 512
Message: 5612e2 512
Message: 5612e2 512
Message: 5612e2 512
Message: 5612e2 512
Message: 5612e2 512
Message: 5612e2 512
Message: e1330 512
Message: e1330 512
Message: 55095a 512
Message: d1318 512
Message: d1318 15
Message: 55095a 512
Message: d1318 675
Message: d1318 15
Message: 1e0fec 512
Message: 1e0fec 15
Message: 1e0fec 512
Message: 1e0fec 512
Message: 1e0fec 512
Message: 1e0fec 512
Message: 1e0fec 512
Message: d1318 275
Message: 1e0fec 512
Message: 55095a 512
Message: 1e0fec 675
Message: 1e0fec 15
Message: 55095a 512
Message: 55095a 512
Message: 55095a 512
Message: 55095a 512
Message: 1e0fec 275
Message: d1318 275
Message: 55095a 512
Message: 55095a 512
Message: 55095a 512
Message: 55095a 512
Message: 1e0fec 275
Message: d1318 275
Message: 55095a 512
Message: c13e0 512
Message: c13e0 15
Message: c13e0 512
Message: c13e0 512
Message: c13e0 512
Message: c13e0 512
Message: 1e0fec 275
Message: d1318 275
Message: c13e0 512
Message: c13e0 512
Message: c13e0 275
Message: c13e0 512
Message: c13e0 512
Message: c13e0 512
Message: c13e0 512
Message: 55095a 512
Message: c13e0 675
Message: c13e0 15
Message: 55095a 512
Message: 1e0fec 275
Message: 1f0fd4 512
Message: 1f0fd4 15
Message: 1f0fd4 512
Message: 1f0fd4 512
Message: 1f0fd4 512
Message: 1f0fd4 512
Message: 1f0fd4 512
Message: c13e0 275
Message: 55095a 512
Message: 1f0fd4 675
Message: 1f0fd4 15
Message: 55095a 512
Message: 55095a 512
Message: 55095a 512
Message: 55095a 512
Message: 55095a 512
Message: 55095a 512
Message: 55095a 512
Message: 1f0fd4 275
Message: c13e0 275
Message: 55095a 512
Message: 55095a 512
Message: 55095a 512
Message: 55095a 512
Message: 55095a 512
Message: 55095a 512
Message: 55095a 512
Message: 55095a 512
Message: 1f0fd4 275
Message: c13e0 275
Message: 55095a 512
Message: 55095a 512
Message: 55095a 160
Message: 55095a 160
Message: 55095a 160
Message: 55095a 160
Message: 1f0fd4 275
Message: c13e0 275
Message: 55095a 160
Message: 55095a 160
Message: 55095a 160
Message: 55095a 160
Message: 0 275
Message: 1f0fd4 275
Message: 55095a 161
Message: 55095a 273
Message: 13126e 2025
Message: a12b0 2025
Message: a12b0 2026
Message: a12b0 2029
Message: 13126e 2029
Message: 13126e 2026
Message: 13126e 2027
Message: 13126e 2026
Message: 13126e 2029
Message: 13126e 799
Message: 13126e 49373
Message: 851148 96
Message: 851148 96
Message: 851148 96
Message: 7a08e2 2036
Message: 13126e 512
Message: 13126e 512
Message: 851148 96
Message: 13126e 512
Message: 851148 96
Message: 851148 96
Message: 13126e 15
Message: 851148 96
Message: 851148 96
Message: 13126e 512
Message: 851148 96
Message: 851148 96
Message: a12b0 15
Message: b12b4 15
Message: 13126e 512
Message: 0 275
Message: 13126e 512
Message: 13126e 512
Message: 13126e 512
Message: 13126e 512
Message: 13126e 512
Message: 13126e 512
Message: 13126e 512
Message: 4d0818 275
Message: 13126e 512
Message: 13126e 512
Message: 13126e 512
Message: 13126e 512
Message: 13126e 512
Message: 13126e 512
Message: 13126e 512
Message: 13126e 512
Message: 13126e 512
Message: 13126e 512
Message: 13126e 512
Message: 13126e 512
Message: 13126e 512
Message: 0 275
Message: 13126e 512
Message: 13126e 512
Message: 13126e 512
Message: 13126e 512
Message: 13126e 512
Message: 13126e 512
Message: 13126e 160
Message: 13126e 160
Message: 13126e 160
Message: 13126e 160
Message: 13126e 160
Message: 13126e 160
Message: 13126e 160
Message: 13126e 160
Message: 13126e 160
Message: 13126e 160
Message: 13126e 160
Message: 13126e 160
Message: 13126e 160
Message: 13126e 160
Message: 13126e 160
Message: 13126e 160
Message: 13126e 160
Message: 13126e 160
Message: 13126e 160
Message: 13126e 160
Message: 13126e 160
Message: 13126e 160
Message: 13126e 160
Message: 13126e 160
Message: 13126e 160
Message: 13126e 160
Message: 13126e 160
Message: 13126e 160
Message: 13126e 160
Message: 13126e 160
Message: 13126e 160
Message: 13126e 160
Message: 13126e 160
Message: 13126e 160
Message: 13126e 160
Message: 13126e 160
Message: 13126e 160
Message: 13126e 160
Message: 13126e 160
Message: 13126e 160
Message: 13126e 674
Message: 13126e 160
Message: 13126e 160
Message: 13126e 160
Message: 13126e 160
Message: 13126e 160
Message: 13126e 160
Message: 13126e 160
Message: 13126e 160
Message: 13126e 160
Message: 13126e 160
Message: 13126e 160
Message: 13126e 160
Message: 13126e 160
Message: 13126e 160
Message: 13126e 160
Message: 13126e 160
Message: 13126e 161
Message: 851148 96
Message: 851148 96
Message: 851148 96
Message: 55095a 160
Message: 55095a 160
Message: 55095a 160
Message: 55095a 160
Message: 55095a 160
Message: 55095a 160
Message: 55095a 160
Message: 55095a 160
Message: 55095a 512
Message: 55095a 674
Message: 55095a 512
Message: e1330 512
Message: e1330 512
Message: e1330 512
Message: 55095a 512
Message: 55095a 512
Message: 55095a 512
Message: c13e0 512
Message: c13e0 15
Message: c13e0 512
Message: c13e0 512
Message: 0 275
Message: c13e0 512
Message: c13e0 512
Message: c13e0 512
Message: 55095a 512
Message: c13e0 675
Message: c13e0 15
Message: 55095a 512
Message: 1e0fec 512
Message: 1e0fec 15
Message: 1e0fec 512
Message: 1e0fec 512
Message: 1e0fec 512
Message: 1e0fec 512
Message: 55095a 512
Message: 1e0fec 675
Message: 1e0fec 15
Message: c13e0 275
Message: 55095a 512
Message: d1318 512
Message: d1318 15
Message: d1318 512
Message: d1318 512
Message: d1318 512
Message: d1318 512
Message: 1e0fec 275
Message: 4d0818 275
Message: d1318 512
Message: d1318 512
Message: d1318 275
Message: c13e0 275
Message: d1318 512
Message: d1318 512
Message: d1318 512
Message: d1318 512
Message: 55095a 512
Message: d1318 675
Message: d1318 15
Message: 13099a 512
Message: 13099a 15
Message: 1e0fec 275
Message: 13099a 512
Message: 13099a 512
Message: c13e0 275
Message: 13099a 512
Message: 13099a 512
Message: 13099a 512
Message: d1318 275
Message: 13099a 512
Message: 13099a 512
Message: 13099a 512
Message: 13099a 275
Message: 1e0fec 275
Message: 13099a 512
Message: c13e0 275
Message: 13099a 512
Message: 13099a 512
Message: 13099a 512
Message: 13099a 512
Message: d1318 275
Message: 13099a 512
Message: 13099a 512
Message: 13099a 275
Message: 1e0fec 275
Message: 55095a 512
Message: 13099a 675
Message: 13099a 15
Message: 55095a 512
Message: 55095a 512
Message: 55095a 512
Message: 55095a 512
Message: 55095a 512
Message: d1318 275
Message: 55095a 512
Message: 13099a 275
Message: 20126a 512
Message: 20126a 15
Message: 20126a 512
Message: 20126a 512
Message: 20126a 512
Message: 20126a 512
Message: 20126a 512
Message: d1318 275
Message: 20126a 512
Message: 20126a 512
Message: 20126a 275
Message: 13099a 275
Message: 20126a 512
Message: 20126a 512
Message: 20126a 512
Message: 20126a 275
Message: 13099a 275
Message: 20126a 513
Message: 851148 96
Message: 20126a 15
Message: 13099a 275
Message: 20126a 275
Message: 20126a 512
Message: 20126a 275
Message: 20126a 514
Message: 55095a 2031
Message: 20126a 512
Message: 851148 96
Message: 20126a 15
Message: 851148 96
Message: 851148 96
Message: 20126a 512
Message: 851148 96
Message: 55095a 15
Message: 3107c0 15
Message: 20126a 15
Message: 708fe 15
Message: 2909ac 15
Message: 1c04be 15
Message: 130af4 15
Message: 270cb2 15
Message: 11076a 15
Message: 1a0746 15
Message: 1b06e8 15
Message: 1a072e 15
Message: 1b07ec 15
Message: 1b09b8 15
Message: a093c 15
Message: 50914 15
Message: 20126a 512
Message: 140c82 15
Message: 60954 15
Message: 70882 15
Message: 1006ac 15
Message: 909d8 15
Message: 90828 15
Message: 390ce6 15
Message: 10069e 15
Message: 90324 15
Message: 506f4 15
Message: c00fe 15
Message: 120bf6 15
Message: 606f8 15
Message: 1306d0 15
Message: d0766 15
Message: 706c8 15
Message: 506fa 15
Message: b0a6e 15
Message: 111392 15
Message: a0962 15
Message: 70930 15
Message: 7092e 15
Message: 60934 15
Message: 20126a 512
Message: 20126a 512
Message: 20126a 512
Message: 20126a 512
Message: 20126a 512
Message: 20126a 275
Message: 20126a 512
Message: 20126a 512
Message: 20126a 512
Message: 20126a 512
Message: 20126a 512
Message: 20126a 512
Message: 20126a 512
Message: 55095a 512
Message: 20126a 675
Message: 20126a 15
Message: 55095a 512
Message: 55095a 512
Message: 55095a 512
Message: 55095a 512
Message: 55095a 512
Message: 9124a 512
Message: 9124a 15
Message: 20126a 275
Message: 9124a 512
Message: 9124a 512
Message: 9124a 512
Message: 9124a 512
Message: 9124a 512
Message: 9124a 512
Message: 9124a 512
Message: 9124a 512
Message: 9124a 275
Message: 20126a 275
Message: 9124a 512
Message: 9124a 512
Message: 9124a 275
Message: 20126a 275
Message: 4d0818 275
Message: 9124a 275
Message: 20126a 275
Message: 9124a 513
Message: 9124a 15
Message: 20126a 15
Message: 9124a 275
Message: 9124a 275
Message: 9124a 514
Message: 55095a 2031
Message: 9124a 15
Message: c12b4 2025
Message: c12b4 2026
Message: c12b4 2029
Message: f1406 2025
Message: f1406 2026
Message: f1406 2029
Message: f10b2 2025
Message: f10b2 2026
Message: f10b2 2029
Message: c1080 2025
Message: 1b1200 2025
Message: 1b1200 2026
Message: 1b1200 2029
Message: 1a1458 2025
Message: 1a1458 2026
Message: 1a1458 2029
Message: 171178 2025
Message: 171178 2026
Message: 171178 2029
Message: 430b68 2025
Message: 430b68 2026
Message: 430b68 2029
Message: 31120e 2025
Message: 31120e 2026
Message: 31120e 2029
Message: c1080 2026
Message: c1080 2029
Message: d0e30 2025
Message: 140b04 2025
Message: 140b04 2026
Message: 140b04 2029
Message: d0e30 2026
Message: d0e30 2029
Message: 851148 96
Message: 851148 96
Message: f137c 5
Message: f10b6 5
Message: 101114 5
Message: f1000 5
Message: 9124a 512
Message: 851148 96
Message: 55095a 15
Message: 3107c0 15
Message: 9124a 15
Message: 70932 15
Message: 14126e 15
Message: c12b4 15
Message: c10dc 15
Message: f0e40 15
Message: e13a2 15
Message: 250ac8 15
Message: 231304 15
Message: a0926 15
Message: a0630 15
Message: 12144e 15
Message: f1088 15
Message: 1111e8 15
Message: 111218 15
Message: 12141a 15
Message: 110aec 15
Message: d13d2 15
Message: d1090 15
Message: 130e8a 15
Message: 9130c 15
Message: 1a0bea 15
Message: d0ff8 15
Message: 9133a 15
Message: f1220 15
Message: f11cc 15
Message: f124c 15
Message: 1e1048 15
Message: a128a 15
Message: 1e13a8 15
Message: b12b0 15
Message: 80912 15
Message: a12b6 15
Message: 9124a 275
Message: 0 275
Message: 9124a 512
Message: 9124a 512
Message: 9124a 512
Message: 9124a 512
Message: 9124a 512
Message: 9124a 275
Message: 9124a 512
Message: 9124a 512
Message: 9124a 512
Message: 9124a 512
Message: 9124a 512
Message: 9124a 512
Message: 9124a 512
Message: 9124a 512
Message: 9124a 275
Message: 9124a 512
Message: 55095a 512
Message: 9124a 675
Message: 9124a 15
Message: 55095a 512
Message: 55095a 512
Message: 55095a 512
Message: 55095a 512
Message: 4d0818 275
Message: 9124a 275
Message: 55095a 512
Message: 55095a 512
Message: 9124a 275
Message: 31076c 512
Message: 31076c 15
Message: 31076c 512
Message: 31076c 512
Message: 31076c 512
Message: 31076c 512
Message: 31076c 512
Message: 31076c 512
Message: 31076c 512
Message: 31076c 275
Message: 9124a 275
Message: 31076c 512
Message: 31076c 512
Message: 31076c 512
Message: 31076c 512
Message: 31076c 512
Message: 31076c 512
Message: 31076c 512
Message: 31076c 275
Message: 31076c 512
Message: 9124a 275
Message: 31076c 512
Message: 31076c 512
Message: 31076c 512
Message: 31076c 512
Message: 31076c 512
Message: 31076c 512
Message: 31076c 275
Message: 31076c 512
Message: 31076c 512
Message: 31076c 512
Message: 31076c 512
Message: 31076c 512
Message: 31076c 512
Message: 31076c 512
Message: 31076c 275
Message: 31076c 512
Message: 31076c 512
Message: 31076c 512
Message: 31076c 512
Message: 31076c 512
Message: 31076c 512
Message: 31076c 512
Message: 31076c 512
Message: 31076c 512
Message: 31076c 512
Message: 31076c 512
Message: 31076c 512
Message: 31076c 512
Message: 31076c 512
Message: 0 275
Message: 31076c 512
Message: 31076c 512
Message: 31076c 512
Message: 31076c 512
Message: 31076c 512
Message: 55095a 512
Message: 31076c 675
Message: 31076c 15
Message: 9124a 512
Message: 9124a 15
Message: 9124a 512
Message: 9124a 512
Message: 20126a 512
Message: 9124a 675
Message: 9124a 15
Message: 20126a 15
Message: 20126a 512
Message: 13099a 512
Message: 20126a 675
Message: 20126a 15
Message: 13099a 15
Message: 55095a 512
Message: 13099a 675
Message: 13099a 15
Message: 31076c 275
Message: 55095a 512
Message: 55095a 512
Message: c12b4 512
Message: c12b4 512
Message: 9124a 275
Message: c12b4 512
Message: 13099a 275
Message: c12b4 512
Message: 20126a 275
Message: c12b4 512
Message: c12b4 512
Message: 31076c 275
Message: c12b4 512
Message: c12b4 512
Message: c12b4 512
Message: 70932 512
Message: 9124a 275
Message: 14126e 512
Message: 14126e 15
Message: 14126e 512
Message: 13099a 275
Message: 20126a 275
Message: 14126e 512
Message: 31076c 275
Message: 14126e 512
Message: 14126e 512
Message: 14126e 512
Message: 70932 512
Message: 14126e 675
Message: 14126e 15
Message: 9124a 275
Message: 70932 512
Message: 70932 512
Message: 13099a 275
Message: 20126a 275
Message: 70932 512
Message: 55095a 512
Message: 31076c 275
Message: 55095a 512
Message: 9124a 275
Message: 13099a 275
Message: 20126a 275
Message: 70932 512
Message: 70932 512
Message: 70932 512
Message: 70932 512
Message: 14126e 512
Message: 14126e 15
Message: 14126e 512
Message: 14126e 512
Message: 14126e 512
Message: 0 275
Message: 14126e 512
Message: 14126e 512
Message: 14126e 512
Message: 14126e 512
Message: 14126e 512
Message: 14126e 512
Message: 14126e 513
Message: 14126e 512
Message: 3107c0 15
Message: 14126e 15
Message: f1406 15
Message: 2a1056 15
Message: f10d4 15
Message: f112a 15
Message: f10ba 15
Message: f137a 15
Message: f137e 15
Message: 14126e 512
Message: f1380 15
Message: f1118 15
Message: 171400 15
Message: 15145e 15
Message: 1611f4 15
Message: f10d0 15
Message: f111a 15
Message: 16141e 15
Message: 1013c4 15
Message: 1013c2 15
Message: 11120c 15
Message: c13f0 15
Message: c13de 15
Message: 1d1146 15
Message: 14126e 512
Message: 14126e 512
Message: 14126e 514
Message: 14126e 512
Message: 14126e 512
Message: 14126e 512
Message: 14126e 512
Message: 14126e 512
Message: 14126e 512
Message: 14126e 512
Message: 14126e 512
Message: 14126e 512
Message: 70932 512
Message: 14126e 675
Message: 14126e 15
Message: f1406 512
Message: f1406 512
Message: f1406 512
Message: f1406 512
Message: f1406 512
Message: f1406 512
Message: f1406 512
Message: f1406 512
Message: f1406 512
Message: f1406 512
Message: f1406 512
Message: f1406 512
Message: f1406 512
Message: f1406 512
Message: f10ba 512
Message: f10ba 15
Message: f10ba 512
Message: f10ba 512
Message: f10ba 512
Message: f10ba 512
Message: f10ba 512
Message: f1406 512
Message: f10ba 675
Message: f10ba 15
Message: f1406 512
Message: f1406 512
Message: f1406 512
Message: f1406 512
Message: f1406 512
Message: f1406 512
Message: f10ba 275
Message: f1406 512
Message: f1406 512
Message: f1406 512
Message: f1406 512
Message: f1406 512
Message: f1406 512
Message: f1406 512
Message: f10ba 275
Message: f1406 512
Message: f1406 512
Message: f1406 512
Message: 1611f4 512
Message: 1611f4 15
Message: 1611f4 512
Message: 1611f4 512
Message: 1611f4 512
Message: 1611f4 512
Message: 1611f4 512
Message: f10ba 275
Message: 1611f4 512
Message: 1611f4 275
Message: 1611f4 512
Message: 1611f4 512
Message: 1611f4 512
Message: 1611f4 512
Message: f10ba 275
Message: 1611f4 275
Message: f10ba 275
Message: 1611f4 275
Message: 1611f4 512
Message: 1611f4 512
Message: f10ba 275
Message: 1611f4 275
Message: 1611f4 513
Message: 9124a 15
Message: 1611f4 15
Message: f10ba 275
Message: 1611f4 275
Message: 0 275
Message: 1611f4 514
Message: f1406 2031
Message: 851148 96
Message: 851148 96
Message: 55095a 512
Message: 55095a 512
Message: 851148 96
Message: 1611f4 15
Message: 55095a 512
Message: 55095a 512
Message: 55095a 512
Message: 55095a 512
Message: 55095a 512
Message: 55095a 512
Message: 55095a 512
Message: 55095a 512
Message: 55095a 512
Message: 55095a 512
Message: 55095a 512
Message: 55095a 512
Message: 55095a 512
Message: 55095a 512
Message: 55095a 512
Message: 55095a 512
Message: 55095a 512
Message: 55095a 512
Message: 55095a 512
Message: 55095a 512
Message: 55095a 512
Message: 55095a 512
Message: 55095a 512
Message: 55095a 512
Message: 55095a 512
Message: 4d0818 275
Message: 55095a 512
Message: 55095a 512
Message: 55095a 512
Message: 55095a 512
Message: 55095a 512
Message: 55095a 512
Message: 55095a 512
Message: 55095a 512
Message: 55095a 512
Message: 55095a 512
Message: 55095a 512
Message: 55095a 512
Message: 55095a 512
Message: 55095a 160
Message: 55095a 160
Message: 55095a 160
Message: 55095a 160
Message: 55095a 160
Message: 55095a 160
Message: 55095a 160
Message: 55095a 160
Message: 55095a 160
Message: 55095a 160
Message: 55095a 160
Message: 55095a 160
Message: 55095a 160
Message: 55095a 160
Message: 55095a 160
Message: 55095a 160
Message: 55095a 160
Message: 55095a 160
Message: 55095a 160
Message: 55095a 160
Message: 55095a 160
Message: 0 275
Message: 55095a 160
Message: 55095a 160
Message: 55095a 160
Message: 55095a 160
Message: 55095a 160
Message: 55095a 160
Message: 55095a 160
Message: 55095a 160
Message: 55095a 161
Message: 55095a 273
Message: 1611f4 15
Message: 851148 96
Message: 1d127a 2025
Message: 1d127a 2026
Message: 1d127a 2029
Message: e138a 2025
Message: e138a 2026
Message: e138a 2029
Message: 1115da 2025
Message: 1115da 2026
Message: 1115da 2029
Message: 1110b8 2025
Message: 1110b8 2026
Message: 1110b8 2029
Message: 1010be 2025
Message: 1010be 2026
Message: 1010be 2029
Message: c0d1c 2025
Message: c0d1c 2026
Message: c0d1c 2029
Message: 27125a 2025
Message: 27125a 2026
Message: 27125a 2029
Message: d10a6 2025
Message: 13141a 2025
Message: 13141a 2026
Message: 13141a 2029
Message: 17141e 2025
Message: 17141e 2026
Message: 17141e 2029
Message: 160be8 2025
Message: 160be8 2026
Message: 160be8 2029
Message: 32120e 2025
Message: 32120e 2026
Message: 32120e 2029
Message: 3512f4 2025
Message: 3512f4 2026
Message: 3512f4 2029
Message: d10a6 2026
Message: d10a6 2029
Message: 181178 2025
Message: 1c11f0 2025
Message: 1c11f0 2026
Message: 1c11f0 2029
Message: 181178 2026
Message: 181178 2029
Message: 851148 96
Message: 851148 96
Message: 7a08e2 2036
Message: 100664 5
Message: d1298 5
Message: d1096 5
Message: 14141c 5
Message: 131120 5
Message: d1082 5
Message: 1010be 512
Message: 1010be 512
Message: 1010be 514
Message: 1010be 512
Message: 851148 96
Message: 55095a 15
Message: 3107c0 15
Message: 70932 15
Message: 2515b0 15
Message: 851148 96
Message: 1010be 15
Message: c0d1a 15
Message: 12150a 15
Message: d0d20 15
Message: 3805f4 15
Message: d0d6c 15
Message: e10bc 15
Message: 1a0b0e 15
Message: a1176 15
Message: 120d12 15
Message: f135a 15
Message: b08b8 15
Message: e0ace 15
Message: c126c 15
Message: 150660 15
Message: 1010b4 15
Message: c1272 15
Message: c0614 15
Message: b0904 15
Message: b0906 15
Message: 181170 15
Message: 1012b8 15
Message: 11127e 15
Message: e129c 15
Message: 110e3e 15
Message: 100658 15
Message: a0910 15
Message: c14ba 15
Message: 1b0b40 15
Message: e149e 15
Message: 1010be 512
Message: 4d0818 275
Message: 0 275
Message: 1010be 512
Message: 1010be 512
Message: 1010be 512
Message: 1010be 512
Message: 1010be 512
Message: 1010be 512
Message: 1010be 512
Message: 1010be 512
Message: 1010be 512
Message: 1010be 512
Message: 1010be 512
Message: 1010be 512
Message: 1010be 512
Message: 1010be 512
Message: 1010be 512
Message: 1010be 512
Message: 1010be 512
Message: 1010be 512
Message: 1010be 512
Message: 1010be 512
Message: 1010be 512
Message: 1010be 512
Message: 1010be 512
Message: 1010be 512
Message: 1010be 512
Message: 1010be 512
Message: 1010be 512
Message: 1010be 512
Message: 1010be 512
Message: 1010be 512
Message: 1010be 512
Message: 1010be 512
Message: 1010be 512
Message: 1010be 512
Message: 1010be 512
Message: 1010be 512
Message: 1010be 512
Message: 1010be 512
Message: 0 275
Message: 1010be 512
Message: 1010be 512
Message: 1010be 512
Message: 1010be 512
Message: 1010be 512
Message: 1010be 512
Message: 1010be 512
Message: 1010be 512
Message: 1010be 512
Message: 1010be 512
Message: 70932 512
Message: 2515b0 512
Message: 2515b0 15
Message: 2515b0 512
Message: 2515b0 512
Message: 2515b0 512
Message: 2515b0 512
Message: 2515b0 512
Message: 2515b0 512
Message: 2515b0 512
Message: 2515b0 512
Message: 2515b0 512
Message: 2515b0 512
Message: 2515b0 512
Message: 2515b0 512
Message: 2515b0 512
Message: 2515b0 512
Message: 2515b0 512
Message: 2515b0 512
Message: 2515b0 512
Message: 2515b0 512
Message: 2515b0 512
Message: 2515b0 512
Message: 2515b0 512
Message: 2515b0 512
Message: 2515b0 512
Message: 2515b0 512
Message: 2515b0 512
Message: 2515b0 512
Message: 2515b0 512
Message: 2515b0 512
Message: 2515b0 512
Message: 2515b0 512
Message: 2515b0 512
Message: 2515b0 512
Message: 70932 512
Message: 2515b0 675
Message: 2515b0 15
Message: 1010be 512
Message: 1010be 512
Message: 1010be 512
Message: 1010be 512
Message: 1010be 512
Message: 70932 512
Message: 55095a 512
Message: 55095a 512
Message: 55095a 512
Message: 55095a 512
Message: 55095a 512
Message: 55095a 512
Message: 55095a 512
Message: 55095a 512
Message: 55095a 512
Message: 55095a 512
Message: 55095a 512
Message: 55095a 512
Message: 55095a 512
Message: 55095a 512
Message: 1e0fec 512
Message: 1e0fec 15
Message: 1e0fec 512
Message: 1e0fec 512
Message: 1e0fec 512
Message: 1e0fec 512
Message: 1e0fec 512
Message: 1e0fec 512
Message: 1e0fec 512
Message: 1e0fec 275
Message: 1e0fec 512
Message: 1e0fec 512
Message: 1e0fec 512
Message: 1e0fec 512
Message: 1e0fec 512
Message: 1e0fec 512
Message: 1e0fec 512
Message: 1e0fec 512
Message: 1e0fec 275
Message: 1e0fec 512
Message: 1e0fec 512
Message: 1e0fec 512
Message: 1e0fec 512
Message: 55095a 512
Message: 1e0fec 675
Message: 1e0fec 15
Message: c13e0 512
Message: c13e0 15
Message: c13e0 512
Message: c13e0 512
Message: 55095a 512
Message: c13e0 675
Message: c13e0 15
Message: 1f0fd4 512
Message: 1f0fd4 15
Message: 1f0fd4 512
Message: 1f0fd4 512
Message: 1e0fec 275
Message: 1f0fd4 512
Message: 1f0fd4 512
Message: 1f0fd4 512
Message: c13e0 275
Message: 1f0fd4 512
Message: 1f0fd4 512
Message: 55095a 512
Message: 1f0fd4 675
Message: 1f0fd4 15
Message: 55095a 512
Message: 1e0fec 275
Message: 55095a 512
Message: 55095a 512
Message: 55095a 512
Message: 55095a 512
Message: c13e0 275
Message: 55095a 512
Message: 55095a 160
Message: 55095a 160
Message: 1f0fd4 275
Message: 55095a 160
Message: 1e0fec 275
Message: 55095a 160
Message: 55095a 160
Message: 0 275
Message: 55095a 160
Message: 55095a 160
Message: c13e0 275
Message: 55095a 160
Message: 55095a 160
Message: 1f0fd4 275
Message: 55095a 160
Message: 55095a 160
Message: 1e0fec 275
Message: 55095a 160
Message: 55095a 160
Message: 55095a 160
Message: 55095a 160
Message: c13e0 275
Message: 55095a 160
Message: 55095a 160
Message: 1f0fd4 275
Message: 55095a 160
Message: 55095a 160
Message: 55095a 160
Message: 1f0fd4 275
Message: 55095a 161
Message: 55095a 273
Message: 55095a 512
Message: 2211a6 2025
Message: 1c1410 2025
Message: 1c1410 2026
Message: 1c1410 2029
Message: 2211a6 2029
Message: 2211a6 2026
Message: 2211a6 2027
Message: 2211a6 2026
Message: 2211a6 2029
Message: 2211a6 799
Message: 851148 96
Message: 2211a6 49373
Message: 851148 96
Message: 7a08e2 2036
Message: 2211a6 512
Message: 2211a6 512
Message: 851148 96
Message: 2211a6 15
Message: 1c1410 15
Message: 1d1074 15
Message: 2211a6 512
Message: 4d0818 275
Message: 0 275
Message: 2211a6 512
Message: 2211a6 512
Message: 2211a6 512
Message: 2211a6 512
Message: 2211a6 512
Message: 2211a6 512
Message: 2211a6 512
Message: 2211a6 512
Message: 2211a6 512
Message: 2211a6 512
Message: 2211a6 512
Message: 2211a6 512
Message: 2211a6 512
Message: 2211a6 512
Message: 2211a6 160
Message: 2211a6 160
Message: 2211a6 160
Message: 2211a6 160
Message: 2211a6 160
Message: 2211a6 160
Message: 2211a6 160
Message: 2211a6 160
Message: 2211a6 160
Message: 2211a6 160
Message: 2211a6 160
Message: 2211a6 160
Message: 2211a6 160
Message: 2211a6 160
Message: 2211a6 160
Message: 2211a6 160
Message: 2211a6 160
Message: 2211a6 160
Message: 2211a6 160
Message: 2211a6 160
Message: 2211a6 160
Message: 2211a6 160
Message: 2211a6 160
Message: 2211a6 160
Message: 2211a6 160
Message: 2211a6 160
Message: 2211a6 160
Message: 2211a6 160
Message: 2211a6 160
Message: 2211a6 160
Message: 2211a6 160
Message: 2211a6 160
Message: 2211a6 160
Message: 2211a6 160
Message: 2211a6 160
Message: 2211a6 160
Message: 2211a6 160
Message: 2211a6 160
Message: 2211a6 160
Message: 2211a6 160
Message: 2211a6 160
Message: 2211a6 160
Message: 2211a6 160
Message: 2211a6 160
Message: 2211a6 160
Message: 2211a6 160
Message: 2211a6 160
Message: 2211a6 160
Message: 2211a6 160
Message: 2211a6 160
Message: 2211a6 160
Message: 2211a6 160
Message: 2211a6 160
Message: 2211a6 160
Message: 2211a6 160
Message: 2211a6 160
Message: 2211a6 160
Message: 2211a6 160
Message: 2211a6 161
Message: 851148 96
Message: 851148 96
Message: 851148 96
Message: 55095a 160
Message: 55095a 160
Message: 55095a 160
Message: 55095a 160
Message: 55095a 160
Message: 55095a 160
Message: 55095a 160
Message: 55095a 160
Message: 0 275
Message: 55095a 160
Message: 55095a 160
Message: 55095a 160
Message: 55095a 160
Message: 55095a 160
Message: 55095a 160
Message: 55095a 160
Message: 55095a 160
Message: 55095a 160
Message: 55095a 160
Message: 55095a 160
Message: 55095a 160
Message: 55095a 160
Message: 55095a 160
Message: 55095a 160
Message: 55095a 160
Message: 55095a 160
Message: 55095a 160
Message: 55095a 160
Message: 55095a 512
Message: 55095a 674
Message: 55095a 512
Message: 55095a 512
Message: 55095a 512
Message: 55095a 512
Message: 4d0818 275
Message: 55095a 512
Message: 55095a 512
Message: 55095a 512
Message: 55095a 512
Message: 55095a 512
Message: 55095a 512
Message: 55095a 512
Message: 70932 512
Message: 2515b0 512
Message: 2515b0 15
Message: 2515b0 512
Message: 2515b0 512
Message: 2515b0 512
Message: 2515b0 512
Message: 2515b0 512
Message: 2515b0 512
Message: 2515b0 512
Message: 2515b0 512
Message: 2515b0 512
Message: 2515b0 512
Message: 2515b0 512
Message: 2515b0 512
Message: 2515b0 512
Message: 2515b0 512
Message: 2515b0 512
Message: 2515b0 512
Message: 2515b0 512
Message: 2515b0 512
Message: 2515b0 512
Message: 2515b0 512
Message: 2515b0 512
Message: 2515b0 512
Message: 2515b0 512
Message: 2515b0 512
Message: 2515b0 512
Message: 2515b0 512
Message: 2515b0 512
Message: 2515b0 512
Message: 2515b0 512
Message: 2515b0 512
Message: 2515b0 512
Message: 2515b0 512
Message: 2515b0 512
Message: 2515b0 512
Message: 2515b0 512
Message: 2515b0 512
Message: 2515b0 512
Message: 2515b0 512
Message: 2515b0 513
Message: 2515b0 512
Message: 3107c0 15
Message: 2515b0 15
Message: d10a6 15
Message: 3512f4 15
Message: 151560 15
Message: 19145c 15
Message: 2515b0 512
Message: 1d13e8 15
Message: 1e124e 15
Message: 1611b0 15
Message: 26125c 15
Message: 211376 15
Message: 18142e 15
Message: 1c1224 15
Message: 431402 15
Message: 4c1160 15
Message: 4d110c 15
Message: 141188 15
Message: 230c74 15
Message: 2e0654 15
Message: 7215be 15
Message: 1911a8 15
Message: 1e1454 15
Message: 2711e6 15
Message: 1e1268 15
Message: 440b68 15
Message: 141564 15
Message: 24172a 15
Message: 4011e4 15
Message: 2110c4 15
Message: 120aec 15
Message: e13d2 15
Message: e1090 15
Message: 140e8a 15
Message: a130c 15
Message: 1b0bea 15
Message: b117c 15
Message: 909f4 15
Message: e0ff8 15
Message: a133a 15
Message: 101220 15
Message: 1011cc 15
Message: 10124c 15
Message: 1f1048 15
Message: 1f0fdc 15
Message: b12bc 15
Message: c12b2 15
Message: b128a 15
Message: 1f13a8 15
Message: c12b0 15
Message: 90912 15
Message: b12b6 15
Message: d12b4 15
Message: d108a 15
Message: d12e4 15
Message: 2515b0 514
Message: 2515b0 512
Message: 2515b0 512
Message: 2515b0 512
Message: 2515b0 512
Message: 2515b0 512
Message: 2515b0 512
Message: 2515b0 512
Message: 2515b0 512
Message: 2515b0 512
Message: 2515b0 512
Message: 0 275
Message: 2515b0 512
Message: 2515b0 512
Message: 2515b0 512
Message: 2515b0 512
Message: 2515b0 512
Message: 2515b0 512
Message: 2515b0 512
Message: 2515b0 512
Message: 2515b0 15
Message: 2515b0 512
Message: 2515b0 512
Message: 2515b0 512
Message: 2515b0 512
Message: 2515b0 512
Message: 2515b0 512
Message: 2515b0 512
Message: 2515b0 512
Message: 2515b0 512
Message: 2515b0 512
Message: 2515b0 512
Message: 2515b0 512
Message: 2515b0 512
Message: 2515b0 513
Message: 2515b0 512
Message: 3107c0 15
Message: 2515b0 15
Message: 27125a 15
Message: d1110 15
Message: 2e0f4a 15
Message: f1414 15
Message: 2515b0 512
Message: f140a 15
Message: 101210 15
Message: d10ae 15
Message: d109c 15
Message: d10da 15
Message: d10b0 15
Message: d109a 15
Message: d1084 15
Message: 121208 15
Message: 12125e 15
Message: 1509a8 15
Message: 1113dc 15
Message: 121252 15
Message: 1a0a6a 15
Message: 1213fc 15
Message: d10aa 15
Message: d12ee 15
Message: d108e 15
Message: d108c 15
Message: 1010b2 15
Message: 191186 15
Message: 1f13ea 15
Message: 1e11d8 15
Message: f1418 15
Message: f1416 15
Message: d13bc 15
Message: d13c0 15
Message: 2515b0 512
Message: 2515b0 512
Message: 2515b0 514
Message: 2515b0 512
Message: 2515b0 512
Message: 2515b0 512
Message: 2515b0 512
Message: 2515b0 512
Message: 2515b0 512
Message: 2515b0 512
Message: 2515b0 512
Message: 2515b0 512
Message: 2515b0 512
Message: 2515b0 512
Message: 2515b0 512
Message: 2515b0 512
Message: 2515b0 512
Message: 2515b0 512
Message: 2515b0 512
Message: 70932 512
Message: 2515b0 675
Message: 2515b0 15
Message: 70932 512
Message: 70932 512
Message: 27125a 512
Message: 27125a 512
Message: 27125a 512
Message: 27125a 512
Message: 27125a 512
Message: 27125a 512
Message: 55095a 512
Message: 55095a 512
Message: 55095a 512
Message: 1f0fd4 512
Message: 1f0fd4 15
Message: 1f0fd4 512
Message: 1f0fd4 512
Message: 1f0fd4 512
Message: 1f0fd4 512
Message: 1f0fd4 512
Message: 1f0fd4 512
Message: 1f0fd4 275
Message: 1f0fd4 512
Message: 1f0fd4 512
Message: 1f0fd4 512
Message: 1f0fd4 512
Message: 1f0fd4 512
Message: 1f0fd4 512
Message: 1f0fd4 512
Message: 0 275
Message: 1f0fd4 512
Message: 1f0fd4 275
Message: 1f0fd4 512
Message: 1f0fd4 512
Message: 1f0fd4 512
Message: 1f0fd4 512
Message: 1f0fd4 512
Message: 1f0fd4 512
Message: 1f0fd4 512
Message: 1f0fd4 512
Message: 1f0fd4 275
Message: 1f0fd4 512
Message: 1f0fd4 512
Message: 55095a 512
Message: 1f0fd4 675
Message: 1f0fd4 15
Message: 55095a 512
Message: 55095a 512
Message: 55095a 512
Message: 55095a 512
Message: 55095a 512
Message: 55095a 512
Message: 55095a 512
Message: 1f0fd4 275
Message: 55095a 512
Message: 55095a 512
Message: 55095a 160
Message: 55095a 160
Message: 55095a 160
Message: 55095a 160
Message: 55095a 160
Message: 1f0fd4 275
Message: 55095a 160
Message: 55095a 160
Message: 55095a 160
Message: 55095a 160
Message: 55095a 160
Message: 55095a 160
Message: 55095a 160
Message: 1f0fd4 275
Message: 55095a 160
Message: 55095a 160
Message: 55095a 160
Message: 55095a 160
Message: 55095a 160
Message: 55095a 160
Message: 55095a 160
Message: 1f0fd4 275
Message: 55095a 161
Message: 55095a 273
Message: 1e127a 2025
Message: 1e127a 2026
Message: 1e127a 2029
Message: 1210b8 2025
Message: 1210b8 2026
Message: 1210b8 2029
Message: 1e0d46 2025
Message: 1e0d46 2026
Message: 1e0d46 2029
Message: 1a0c16 2025
Message: 1a0c16 2026
Message: 1a0c16 2029
Message: 1b0c16 2025
Message: 1b0c16 2026
Message: 1b0c16 2029
Message: 1c0c16 2025
Message: 1c0c16 2026
Message: 1c0c16 2029
Message: 1d0c16 2025
Message: 1d0c16 2026
Message: 1d0c16 2029
Message: 22122e 2025
Message: 22122e 2026
Message: 22122e 2029
Message: 15141c 2025
Message: 15141c 2026
Message: 15141c 2029
Message: e0d6c 2025
Message: e0d6c 2026
Message: e0d6c 2029
Message: a09f4 2025
Message: a09f4 2026
Message: a09f4 2029
Message: e10da 2025
Message: 4111e4 2025
Message: 4111e4 2026
Message: 4111e4 2029
Message: 1a145c 2025
Message: 1a145c 2026
Message: 1a145c 2029
Message: 2c0e00 2025
Message: 2c0e00 2026
Message: 2c0e00 2029
Message: e1572 2025
Message: e1572 2026
Message: e1572 2029
Message: e1592 2025
Message: e1592 2026
Message: e1592 2029
Message: e10da 2026
Message: e10da 2029
Message: 120d0a 2025
Message: 20121a 2025
Message: 20121a 2026
Message: 20121a 2029
Message: 120d0a 2026
Message: 120d0a 2029
Message: 851148 96
Message: 851148 96
Message: 7a08e2 2036
Message: 130a96 5
Message: c15ac 5
Message: c128a 5
Message: 201048 5
Message: 111220 5
Message: e10ae 5
Message: 15141c 512
Message: 15141c 512
Message: 15141c 514
Message: c13e0 512
Message: 851148 96
Message: 55095a 15
Message: 3107c0 15
Message: c13e0 15
Message: 70932 15
Message: 161408 15
Message: 15141c 15
Message: f10bc 15
Message: f0e30 15
Message: 16126e 15
Message: d090e 15
Message: 1b0b0e 15
Message: b1176 15
Message: 160660 15
Message: 1110b4 15
Message: 55095a 512
Message: c13e0 675
Message: c13e0 15
Message: d1272 15
Message: d0614 15
Message: c0904 15
Message: c0902 15
Message: 1112ba 15
Message: c0906 15
Message: 191170 15
Message: 1112b8 15
Message: 12127e 15
Message: f129c 15
Message: 55095a 512
Message: e0916 15
Message: 1112f0 15
Message: 110658 15
Message: b0910 15
Message: d14ba 15
Message: 1c0b40 15
Message: 141120 15
Message: 530f86 15
Message: 131404 15
Message: 10135a 15
Message: 130d12 15
Message: 4d0818 275
Message: 1f0fd4 512
Message: 1f0fd4 15
Message: 1f0fd4 512
Message: 1f0fd4 512
Message: 1f0fd4 512
Message: 1f0fd4 512
Message: 1f0fd4 512
Message: 1f0fd4 512
Message: c13e0 275
Message: 1f0fd4 512
Message: 1f0fd4 512
Message: 1f0fd4 275
Message: 1f0fd4 512
Message: 1f0fd4 512
Message: 1f0fd4 512
Message: 1f0fd4 512
Message: 1f0fd4 512
Message: 1f0fd4 512
Message: c13e0 275
Message: 1f0fd4 512
Message: 1f0fd4 512
Message: 1f0fd4 275
Message: 1f0fd4 512
Message: 1f0fd4 512
Message: 1f0fd4 512
Message: 1f0fd4 512
Message: 1f0fd4 512
Message: c13e0 275
Message: 1f0fd4 512
Message: 1f0fd4 512
Message: 1f0fd4 275
Message: 55095a 512
Message: 1f0fd4 675
Message: 1f0fd4 15
Message: 55095a 512
Message: 55095a 512
Message: 55095a 512
Message: c13e0 275
Message: 55095a 512
Message: 55095a 512
Message: 1f0fd4 275
Message: 55095a 512
Message: 55095a 512
Message: 55095a 512
Message: 55095a 512
Message: 55095a 512
Message: 55095a 512
Message: 55095a 160
Message: 55095a 160
Message: 1f0fd4 275
Message: 55095a 160
Message: 55095a 160
Message: 55095a 160
Message: 55095a 160
Message: 55095a 160
Message: 55095a 160
Message: 55095a 160
Message: 55095a 160
Message: 1f0fd4 275
Message: 55095a 160
Message: 0 275
Message: 1f0fd4 275
Message: 55095a 161
Message: 55095a 273
Message: 1c0b5a 2025
Message: 1f1204 2025
Message: 1f1204 2026
Message: 1f1204 2029
Message: 1c0b5a 2029
Message: 1c0b5a 2026
Message: 1c0b5a 2027
Message: 1c0b5a 2026
Message: 1c0b5a 2029
Message: 1c0b5a 799
Message: 1c0b5a 49373
Message: 851148 96
Message: 851148 96
Message: 7a08e2 2036
Message: 1c0b5a 512
Message: 1c0b5a 512
Message: 851148 96
Message: 1c0b5a 15
Message: 1f1204 15
Message: 140d2c 15
Message: 4d0818 275
Message: 0 275
Message: 0 275
Message: 1c0b5a 512
Message: 1c0b5a 512
Message: 1c0b5a 512
Message: 1c0b5a 512
Message: 1c0b5a 512
Message: 1c0b5a 512
Message: 1c0b5a 512
Message: 1c0b5a 512
Message: 1c0b5a 512
Message: 1c0b5a 512
Message: 1c0b5a 512
Message: 1c0b5a 512
Message: 1c0b5a 512
Message: 1c0b5a 512
Message: 1c0b5a 160
Message: 1c0b5a 160
Message: 1c0b5a 160
Message: 1c0b5a 160
Message: 1c0b5a 160
Message: 1c0b5a 160
Message: 1c0b5a 160
Message: 1c0b5a 160
Message: 1c0b5a 674
Message: 1c0b5a 160
Message: 1c0b5a 160
Message: 1c0b5a 160
Message: 1c0b5a 160
Message: 1c0b5a 160
Message: 1c0b5a 160
Message: 1c0b5a 160
Message: 1c0b5a 160
Message: 1c0b5a 160
Message: 1c0b5a 160
Message: 1c0b5a 160
Message: 1c0b5a 160
Message: 1c0b5a 160
Message: 1c0b5a 160
Message: 1c0b5a 160
Message: 1c0b5a 160
Message: 1c0b5a 160
Message: 1c0b5a 160
Message: 1c0b5a 160
Message: 1c0b5a 160
Message: 1c0b5a 160
Message: 1c0b5a 160
Message: 1c0b5a 160
Message: 1c0b5a 160
Message: 1c0b5a 160
Message: 1c0b5a 160
Message: 1c0b5a 160
Message: 1c0b5a 160
Message: 1c0b5a 160
Message: 1c0b5a 160
Message: 1c0b5a 160
Message: 1c0b5a 160
Message: 1c0b5a 160
Message: 1c0b5a 160
Message: 1c0b5a 160
Message: 1c0b5a 160
Message: 1c0b5a 160
Message: 1c0b5a 160
Message: 1c0b5a 160
Message: 1c0b5a 160
Message: 1c0b5a 160
Message: 1c0b5a 161
Message: 851148 96
Message: 851148 96
Message: 55095a 160
Message: 851148 96
Message: 851148 96
Message: 55095a 160
Message: 55095a 160
Message: 55095a 160
Message: 55095a 160
Message: 55095a 160
Message: 55095a 160
Message: 55095a 160
Message: 55095a 160
Message: 4d0818 275
Message: 55095a 160
Message: 55095a 160
Message: 55095a 160
Message: 55095a 160
Message: 55095a 160
Message: 55095a 160
Message: 55095a 160
Message: 55095a 160
Message: 55095a 160
Message: 55095a 160
Message: 55095a 160
Message: 55095a 160
Message: 55095a 160
Message: 55095a 160
Message: 55095a 160
Message: 55095a 160
Message: 55095a 160
Message: 55095a 160
Message: 55095a 160
Message: 55095a 160
Message: 55095a 160
Message: 55095a 160
Message: 55095a 160
Message: 55095a 160
Message: 55095a 160
Message: 55095a 160
Message: 55095a 160
Message: 55095a 160
Message: 55095a 160
Message: 55095a 160
Message: 55095a 160
Message: 55095a 160
Message: 55095a 160
Message: 55095a 160
Message: 55095a 160
Message: 55095a 160
Message: 55095a 160
Message: 55095a 160
Message: 55095a 160
Message: 55095a 160
Message: 55095a 160
Message: 55095a 160
Message: 55095a 160
Message: 55095a 160
Message: 55095a 160
Message: 55095a 160
Message: 55095a 160
Message: 55095a 160
Message: 55095a 160
Message: 55095a 160
Message: 55095a 160
Message: 55095a 160
Message: 55095a 160
Message: 55095a 160
Message: 55095a 160
Message: 55095a 160
Message: 55095a 160
Message: 55095a 160
Message: 55095a 160
Message: 55095a 160
Message: 55095a 160
Message: 55095a 160
Message: 55095a 160
Message: 55095a 160
Message: 55095a 160
Message: 55095a 160
Message: 55095a 160
Message: 55095a 160
Message: 55095a 160
Message: 55095a 161
Message: 55095a 160
Message: 55095a 160
Message: 55095a 160
Message: 55095a 162
Message: 55095a 160
Message: 55095a 160
Message: 55095a 160
Message: 55095a 160
Message: 55095a 160
Message: 55095a 160
Message: 55095a 160
Message: 55095a 160
Message: 55095a 160
Message: 55095a 160
Message: 55095a 160
Message: 55095a 160
Message: 55095a 160
Message: 55095a 160
Message: 55095a 160
Message: 55095a 160
Message: 55095a 160
Message: 55095a 160
Message: 55095a 160
Message: 55095a 160
Messa=
=
=
