# Supplementary material for: Set-up and input dataset files of the Delft3d model for hydrodynamic modelling considering wind, waves, tides and currents through multidomain grids
Source: Data Brief. 2019 Dec 9;28:104921. doi: 10.1016/j.dib.2019.104921 (PMC6926121; doi:10.1016/j.dib.2019.104921)
Supplement: Multimedia component 1 [file mmc1.zip › Multi_domain_2004_all_forces/guajira.ddb]

inside_guajira_2004.grd       1    81    81    81  outside_guajira_2004.grd    76    21    84    21
inside_guajira_2004.grd      81     1    81    81  outside_guajira_2004.grd    84    13    84    21
outside_guajira_2004.grd    76    13    84    13  inside_guajira_2004.grd       1     1    81     1
outside_guajira_2004.grd   76    13    76    21  inside_guajira_2004.grd       1     1     1    81
