# Supplementary material for: Set-up and input dataset files of the Delft3d model for hydrodynamic modelling considering wind, waves, tides and currents through multidomain grids
Source: Data Brief. 2019 Dec 9;28:104921. doi: 10.1016/j.dib.2019.104921 (PMC6926121; doi:10.1016/j.dib.2019.104921)
Supplement: Multimedia component 1 [file mmc1.zip › Multi_domain_2004_all_forces/Guajira_single.mdw]

[WaveFileInformation]
   FileVersion          = 02.00                        
[General]
   FlowFile             = outside_Guajira_2004.mdf         
   OnlyInputVerify      = false                        
   SimMode              = non-stationary               
   TimeStep             =  6.0000000e+001              
   DirConvention        = nautical                     
   ReferenceDate        = 2004-09-05                   
   WindSpeed            =  0.0000000e+000              
   WindDir              =  0.0000000e+000              
[Constants]
   WaterLevelCorrection =  0.0000000e+000              
   Gravity              =  9.8100004e+000              
   WaterDensity         =  1.0262700e+003              
   NorthDir             =  9.0000000e+001              
   MinimumDepth         =  5.0000001e-002              
[Processes]
   GenModePhys          = 3                            
   Breaking             = true                         
   BreakAlpha           =  1.0000000e+000              
   BreakGamma           =  7.3000002e-001              
   Triads               = true                         
   TriadsAlpha          =  1.0000000e-001              
   TriadsBeta           =  2.2000000e+000              
   BedFriction          = jonswap                      
   BedFricCoef          =  6.7000002e-002              
   Diffraction          = false                        
   DiffracCoef          =  2.0000000e-001              
   DiffracSteps         = 5                            
   DiffracProp          = true                         
   WindGrowth           = true                         
   WhiteCapping         = Komen                        
   Quadruplets          = true                         
   Refraction           = true                         
   FreqShift            = true                         
   WaveForces           = dissipation 3d               
[Numerics]
   DirSpaceCDD          =  5.0000000e-001              
   FreqSpaceCSS         =  5.0000000e-001              
   RChHsTm01            =  2.0000000e-002              
   RChMeanHs            =  2.0000000e-002              
   RChMeanTm01          =  2.0000000e-002              
   PercWet              =  9.8000000e+001              
   MaxIter              = 15                           
[Output]
   TestOutputLevel      = 0                            
   TraceCalls           = false                        
   UseHotFile           = false                        
   MapWriteInterval     =  6.0000000e+001              
   WriteCOM             = true                         
   COMWriteInterval     =  6.0000000e+001              
[Domain]
   Grid                 = outside_swan.grd             
   FlowBedLevel         = 0                            
   FlowWaterLevel       = 0                            
   FlowVelocity         = 0                            
   FlowWind             = 2                            
   BedLevel             = swan.dep                     
   DirSpace             = circle                       
   NDir                 = 36                           
   StartDir             =  0.0000000e+000              
   EndDir               =  0.0000000e+000              
   FreqMin              =  5.0000001e-002              
   FreqMax              =  1.0000000e+000              
   NFreq                = 24                           
   Output               = true                         
[Boundary]
   Name                 = Boundary 1                   
   Definition           = orientation                  
   Orientation          = north                        
   SpectrumSpec         = from file                    
   Spectrum             = TPAR.bnd                     
