# Supplementary material for: Set-up and input dataset files of the Delft3d model for hydrodynamic modelling considering wind, waves, tides and currents through multidomain grids
Source: Data Brief. 2019 Dec 9;28:104921. doi: 10.1016/j.dib.2019.104921 (PMC6926121; doi:10.1016/j.dib.2019.104921)
Supplement: Multimedia component 1 [file mmc1.zip › Multi_domain_2004_all_forces/inside.dep]

   3.1643141E+01   3.1536522E+01   3.1431113E+01   3.1325675E+01   3.1220192E+01   3.1130171E+01   3.1043403E+01   3.0956563E+01   3.0869638E+01   3.0782618E+01   3.0695490E+01   3.0609953E+01
   3.0524565E+01   3.0439208E+01   3.0353740E+01   3.0247906E+01   3.0142389E+01   3.0037281E+01   2.9932676E+01   2.9828666E+01   2.9725157E+01   2.9620997E+01   2.9517494E+01   2.9414513E+01
   2.9311916E+01   2.9247329E+01   2.9183759E+01   2.9120176E+01   2.9056495E+01   2.8992630E+01   2.8928499E+01   2.8863000E+01   2.8797130E+01   2.8730990E+01   2.8664622E+01   2.8597740E+01
   2.8530617E+01   2.8463397E+01   2.8396125E+01   2.8328844E+01   2.8261599E+01   2.8187973E+01   2.8114376E+01   2.8040836E+01   2.7967337E+01   2.7855652E+01   2.7733156E+01   2.7610649E+01
   2.7488103E+01   2.7365496E+01   2.7243406E+01   2.7129873E+01   2.7016248E+01   2.6902545E+01   2.6788776E+01   2.6671956E+01   2.6554316E+01   2.6436648E+01   2.6318967E+01   2.6201285E+01
   2.6084383E+01   2.5971140E+01   2.5857919E+01   2.5744716E+01   2.5631530E+01   2.5497493E+01   2.5359640E+01   2.5221794E+01   2.5083950E+01   2.4946106E+01   2.4809885E+01   2.4677739E+01
   2.4545586E+01   2.4413426E+01   2.4281260E+01   2.4183783E+01   2.4090581E+01   2.3997376E+01   2.3904169E+01   2.3809281E+01   2.3712243E+01  -9.9900000E+02
   3.1719982E+01   3.1611110E+01   3.1504613E+01   3.1399180E+01   3.1293702E+01   3.1203870E+01   3.1117106E+01   3.1030271E+01   3.0943353E+01   3.0856339E+01   3.0769218E+01   3.0681992E+01
   3.0596505E+01   3.0511157E+01   3.0425515E+01   3.0319692E+01   3.0214186E+01   3.0109088E+01   3.0004491E+01   2.9900488E+01   2.9797172E+01   2.9694395E+01   2.9590894E+01   2.9487913E+01
   2.9385316E+01   2.9321061E+01   2.9257490E+01   2.9193906E+01   2.9130224E+01   2.9066360E+01   2.9002229E+01   2.8937768E+01   2.8871952E+01   2.8805815E+01   2.8739451E+01   2.8672570E+01
   2.8605452E+01   2.8538238E+01   2.8470971E+01   2.8403696E+01   2.8336457E+01   2.8269184E+01   2.8195594E+01   2.8122060E+01   2.8048566E+01   2.7936541E+01   2.7814054E+01   2.7691554E+01
   2.7569016E+01   2.7446414E+01   2.7323722E+01   2.7201727E+01   2.7088104E+01   2.6974401E+01   2.6860632E+01   2.6743786E+01   2.6626145E+01   2.6508476E+01   2.6390793E+01   2.6273109E+01
   2.6155438E+01   2.6038665E+01   2.5925443E+01   2.5812240E+01   2.5699052E+01   2.5564851E+01   2.5426998E+01   2.5289151E+01   2.5151308E+01   2.5013463E+01   2.4875613E+01   2.4739519E+01
   2.4607365E+01   2.4475205E+01   2.4343038E+01   2.4245817E+01   2.4152613E+01   2.4059407E+01   2.3964512E+01   2.3867474E+01   2.3770436E+01  -9.9900000E+02
   3.1796811E+01   3.1687944E+01   3.1579062E+01   3.1472673E+01   3.1367202E+01   3.1277557E+01   3.1190799E+01   3.1103969E+01   3.1017057E+01   3.0930050E+01   3.0842936E+01   3.0755719E+01
   3.0668459E+01   3.0583097E+01   3.0497281E+01   3.0391469E+01   3.0285973E+01   3.0180884E+01   3.0076296E+01   2.9972301E+01   2.9868990E+01   2.9766420E+01   2.9664284E+01   2.9561303E+01
   2.9458706E+01   2.9394783E+01   2.9331212E+01   2.9267627E+01   2.9203944E+01   2.9140080E+01   2.9075950E+01   2.9011490E+01   2.8946723E+01   2.8880630E+01   2.8814271E+01   2.8747391E+01
   2.8680279E+01   2.8613070E+01   2.8545809E+01   2.8478540E+01   2.8411306E+01   2.8344142E+01   2.8276803E+01   2.8203274E+01   2.8129786E+01   2.8017422E+01   2.7894944E+01   2.7772451E+01
   2.7649920E+01   2.7527323E+01   2.7404636E+01   2.7281840E+01   2.7159952E+01   2.7046250E+01   2.6932481E+01   2.6815610E+01   2.6697967E+01   2.6580297E+01   2.6462612E+01   2.6344926E+01
   2.6227253E+01   2.6109605E+01   2.5992961E+01   2.5879756E+01   2.5766568E+01   2.5632204E+01   2.5494350E+01   2.5356503E+01   2.5218659E+01   2.5080814E+01   2.4942964E+01   2.4805105E+01
   2.4669140E+01   2.4536978E+01   2.4404810E+01   2.4307845E+01   2.4214641E+01   2.4119740E+01   2.4022702E+01   2.3925663E+01   2.3828624E+01  -9.9900000E+02
   3.1873618E+01   3.1764756E+01   3.1655880E+01   3.1546973E+01   3.1440679E+01   3.1351223E+01   3.1264470E+01   3.1177646E+01   3.1090740E+01   3.1003740E+01   3.0916633E+01   3.0829424E+01
   3.0742173E+01   3.0655016E+01   3.0569027E+01   3.0463226E+01   3.0357741E+01   3.0252662E+01   3.0148083E+01   3.0044094E+01   2.9940789E+01   2.9838222E+01   2.9736298E+01   2.9634675E+01
   2.9532130E+01   2.9468487E+01   2.9404915E+01   2.9341329E+01   2.9277646E+01   2.9213782E+01   2.9149652E+01   2.9085195E+01   2.9020431E+01   2.8955403E+01   2.8889073E+01   2.8822195E+01
   2.8755087E+01   2.8687884E+01   2.8620629E+01   2.8553366E+01   2.8486138E+01   2.8418980E+01   2.8351886E+01   2.8284471E+01   2.8210988E+01   2.8098285E+01   2.7975815E+01   2.7853331E+01
   2.7730806E+01   2.7608215E+01   2.7485533E+01   2.7362740E+01   2.7239844E+01   2.7118084E+01   2.7004315E+01   2.6887419E+01   2.6769775E+01   2.6652103E+01   2.6534417E+01   2.6416729E+01
   2.6299055E+01   2.6181405E+01   2.6063779E+01   2.5947261E+01   2.5834072E+01   2.5699544E+01   2.5561689E+01   2.5423842E+01   2.5285998E+01   2.5148153E+01   2.5010303E+01   2.4872444E+01
   2.4734576E+01   2.4598741E+01   2.4466573E+01   2.4369863E+01   2.4274958E+01   2.4177921E+01   2.4080883E+01   2.3983843E+01   2.3886803E+01  -9.9900000E+02
   3.1952021E+01   3.1843008E+01   3.1733980E+01   3.1624923E+01   3.1515822E+01   3.1425893E+01   3.1338957E+01   3.1251952E+01   3.1164867E+01   3.1077691E+01   3.0990411E+01   3.0903100E+01
   3.0815857E+01   3.0728649E+01   3.0640743E+01   3.0534954E+01   3.0429480E+01   3.0324411E+01   3.0219841E+01   3.0115860E+01   3.0012561E+01   2.9909998E+01   2.9808075E+01   2.9706661E+01
   2.9605806E+01   2.9542163E+01   2.9478589E+01   2.9415003E+01   2.9351320E+01   2.9287456E+01   2.9223328E+01   2.9158872E+01   2.9094111E+01   2.9029087E+01   2.8963842E+01   2.8896971E+01
   2.8829869E+01   2.8762672E+01   2.8695423E+01   2.8628166E+01   2.8560944E+01   2.8493792E+01   2.8426704E+01   2.8359667E+01   2.8292163E+01   2.8179121E+01   2.8056660E+01   2.7934184E+01
   2.7811666E+01   2.7689081E+01   2.7566404E+01   2.7443614E+01   2.7320720E+01   2.7197738E+01   2.7076128E+01   2.6959206E+01   2.6841562E+01   2.6723888E+01   2.6606200E+01   2.6488512E+01
   2.6370836E+01   2.6253185E+01   2.6135558E+01   2.6017951E+01   2.5901557E+01   2.5766865E+01   2.5629011E+01   2.5491164E+01   2.5353320E+01   2.5215474E+01   2.5077624E+01   2.4939765E+01
   2.4801897E+01   2.4664022E+01   2.4528320E+01   2.4430160E+01   2.4333126E+01   2.4236089E+01   2.4139050E+01   2.4042010E+01   2.3944969E+01  -9.9900000E+02
   3.2044361E+01   3.1935354E+01   3.1826332E+01   3.1717280E+01   3.1608185E+01   3.1518478E+01   3.1431547E+01   3.1344549E+01   3.1257470E+01   3.1170300E+01   3.1083028E+01   3.0995657E+01
   3.0908247E+01   3.0820845E+01   3.0728469E+01   3.0622542E+01   3.0516930E+01   3.0411726E+01   3.0307020E+01   3.0202905E+01   3.0099470E+01   2.9996772E+01   2.9894715E+01   2.9793165E+01
   2.9681029E+01   2.9610442E+01   2.9546917E+01   2.9483380E+01   2.9419745E+01   2.9355931E+01   2.9291853E+01   2.9227448E+01   2.9162739E+01   2.9097767E+01   2.9032576E+01   2.8960525E+01
   2.8893539E+01   2.8826458E+01   2.8759324E+01   2.8692181E+01   2.8625071E+01   2.8558030E+01   2.8491051E+01   2.8424121E+01   2.8357226E+01   2.8245182E+01   2.8122874E+01   2.8000548E+01
   2.7878179E+01   2.7755740E+01   2.7633206E+01   2.7510558E+01   2.7387804E+01   2.7264960E+01   2.7143232E+01   2.7025176E+01   2.6907590E+01   2.6789975E+01   2.6672345E+01   2.6554714E+01
   2.6437096E+01   2.6319503E+01   2.6201934E+01   2.6084385E+01   2.5969273E+01   2.5837445E+01   2.5699553E+01   2.5561669E+01   2.5423788E+01   2.5285906E+01   2.5148018E+01   2.5010122E+01
   2.4872217E+01   2.4734305E+01   2.4596385E+01   2.4496119E+01   2.4398984E+01   2.4301847E+01   2.4204708E+01   2.4107568E+01   2.4010427E+01  -9.9900000E+02
   3.2136633E+01   3.2027631E+01   3.1918615E+01   3.1809570E+01   3.1700481E+01   3.1610996E+01   3.1524071E+01   3.1437079E+01   3.1350007E+01   3.1262845E+01   3.1175581E+01   3.1088219E+01
   3.1000818E+01   3.0909146E+01   3.0816653E+01   3.0710738E+01   3.0605138E+01   3.0499944E+01   3.0395248E+01   3.0291141E+01   3.0187713E+01   3.0085019E+01   2.9982964E+01   2.9869203E+01
   2.9756511E+01   2.9684951E+01   2.9614387E+01   2.9550849E+01   2.9487215E+01   2.9423402E+01   2.9359325E+01   2.9294923E+01   2.9230217E+01   2.9165250E+01   2.9100063E+01   2.9027842E+01
   2.8954182E+01   2.8887107E+01   2.8819980E+01   2.8752844E+01   2.8685742E+01   2.8618707E+01   2.8551735E+01   2.8484811E+01   2.8417922E+01   2.8305496E+01   2.8183198E+01   2.8060881E+01
   2.7938519E+01   2.7816086E+01   2.7693558E+01   2.7570914E+01   2.7448163E+01   2.7326516E+01   2.7206071E+01   2.7088036E+01   2.6970450E+01   2.6852834E+01   2.6735203E+01   2.6617571E+01
   2.6499952E+01   2.6382359E+01   2.6264789E+01   2.6149664E+01   2.6037313E+01   2.5906857E+01   2.5772414E+01   2.5634531E+01   2.5496650E+01   2.5358768E+01   2.5220881E+01   2.5082985E+01
   2.4945080E+01   2.4807168E+01   2.4669249E+01   2.4569249E+01   2.4472114E+01   2.4374977E+01   2.4277838E+01   2.4180697E+01   2.4083556E+01  -9.9900000E+02
   3.2228822E+01   3.2119827E+01   3.2010817E+01   3.1901779E+01   3.1792697E+01   3.1703434E+01   3.1616515E+01   3.1529529E+01   3.1442465E+01   3.1355311E+01   3.1268056E+01   3.1180703E+01
   3.1089053E+01   3.0997375E+01   3.0904766E+01   3.0798863E+01   3.0693275E+01   3.0588092E+01   3.0483406E+01   3.0379307E+01   3.0275886E+01   3.0173197E+01   3.0058515E+01   2.9944268E+01
   2.9831935E+01   2.9760375E+01   2.9688893E+01   2.9618268E+01   2.9554635E+01   2.9490822E+01   2.9426747E+01   2.9362348E+01   2.9297646E+01   2.9232683E+01   2.9167502E+01   2.9095219E+01
   2.9021297E+01   2.8947714E+01   2.8880594E+01   2.8813465E+01   2.8746370E+01   2.8679342E+01   2.8612377E+01   2.8545460E+01   2.8478577E+01   2.8365770E+01   2.8243482E+01   2.8121174E+01
   2.7998820E+01   2.7876395E+01   2.7753872E+01   2.7631233E+01   2.7509683E+01   2.7389316E+01   2.7268873E+01   2.7150857E+01   2.7033271E+01   2.6915655E+01   2.6798024E+01   2.6680391E+01
   2.6562772E+01   2.6445179E+01   2.6330033E+01   2.6217665E+01   2.6105314E+01   2.5974725E+01   2.5841919E+01   2.5707353E+01   2.5569473E+01   2.5431592E+01   2.5293706E+01   2.5155811E+01
   2.5017907E+01   2.4879994E+01   2.4742076E+01   2.4642343E+01   2.4545208E+01   2.4448071E+01   2.4350932E+01   2.4253791E+01   2.4156650E+01  -9.9900000E+02
   3.2320915E+01   3.2211927E+01   3.2102924E+01   3.1993893E+01   3.1884819E+01   3.1795778E+01   3.1708866E+01   3.1621888E+01   3.1534831E+01   3.1447686E+01   3.1360440E+01   3.1268890E+01
   3.1177185E+01   3.1085518E+01   3.0992794E+01   3.0886904E+01   3.0781329E+01   3.0676157E+01   3.0571482E+01   3.0467392E+01   3.0363846E+01   3.0248321E+01   3.0133510E+01   3.0019265E+01
   2.9907291E+01   2.9835731E+01   2.9764250E+01   2.9692755E+01   2.9621994E+01   2.9558183E+01   2.9494111E+01   2.9429715E+01   2.9365017E+01   2.9300059E+01   2.9234884E+01   2.9162541E+01
   2.9088626E+01   2.9014607E+01   2.8941158E+01   2.8874037E+01   2.8806949E+01   2.8739928E+01   2.8672970E+01   2.8606060E+01   2.8539184E+01   2.8425999E+01   2.8303721E+01   2.8181422E+01
   2.8059077E+01   2.7936659E+01   2.7814142E+01   2.7692709E+01   2.7572436E+01   2.7452071E+01   2.7331630E+01   2.7213634E+01   2.7096049E+01   2.6978433E+01   2.6860802E+01   2.6743169E+01
   2.6625550E+01   2.6510376E+01   2.6397989E+01   2.6285622E+01   2.6173272E+01   2.6042550E+01   2.5909745E+01   2.5776946E+01   2.5642251E+01   2.5504372E+01   2.5366487E+01   2.5228593E+01
   2.5090689E+01   2.4952778E+01   2.4814860E+01   2.4715394E+01   2.4618260E+01   2.4521123E+01   2.4423985E+01   2.4326845E+01   2.4229704E+01  -9.9900000E+02
   3.2412899E+01   3.2303918E+01   3.2194923E+01   3.2085900E+01   3.1976834E+01   3.1888015E+01   3.1801111E+01   3.1714140E+01   3.1627092E+01   3.1539956E+01   3.1448566E+01   3.1356912E+01
   3.1265219E+01   3.1173565E+01   3.1080726E+01   3.0974850E+01   3.0869287E+01   3.0764128E+01   3.0659464E+01   3.0555090E+01   3.0438753E+01   3.0323235E+01   3.0208428E+01   3.0094186E+01
   2.9982569E+01   2.9911011E+01   2.9839531E+01   2.9768036E+01   2.9696434E+01   2.9625477E+01   2.9561408E+01   2.9497016E+01   2.9432322E+01   2.9367370E+01   2.9302200E+01   2.9229797E+01
   2.9155891E+01   2.9081880E+01   2.9007812E+01   2.8934552E+01   2.8867472E+01   2.8800459E+01   2.8733509E+01   2.8666606E+01   2.8599737E+01   2.8486175E+01   2.8363908E+01   2.8241619E+01
   2.8119282E+01   2.7996872E+01   2.7875567E+01   2.7755406E+01   2.7635137E+01   2.7514775E+01   2.7394336E+01   2.7276361E+01   2.7158777E+01   2.7041162E+01   2.6923530E+01   2.6805898E+01
   2.6690689E+01   2.6578279E+01   2.6465893E+01   2.6353527E+01   2.6241179E+01   2.6110325E+01   2.5977521E+01   2.5844725E+01   2.5711931E+01   2.5577100E+01   2.5439217E+01   2.5301324E+01
   2.5163423E+01   2.5025513E+01   2.4887596E+01   2.4788396E+01   2.4691263E+01   2.4594128E+01   2.4496990E+01   2.4399851E+01   2.4301315E+01  -9.9900000E+02
   3.2504116E+01   3.2395786E+01   3.2286800E+01   3.2177785E+01   3.2068728E+01   3.1980132E+01   3.1893236E+01   3.1806274E+01   3.1719235E+01   3.1628007E+01   3.1536467E+01   3.1444825E+01
   3.1353144E+01   3.1261502E+01   3.1168550E+01   3.1062688E+01   3.0957139E+01   3.0851993E+01   3.0746985E+01   3.0629901E+01   3.0513573E+01   3.0398061E+01   3.0283259E+01   3.0169020E+01
   3.0057760E+01   2.9986204E+01   2.9914725E+01   2.9843232E+01   2.9771632E+01   2.9699832E+01   2.9628629E+01   2.9564241E+01   2.9499553E+01   2.9434607E+01   2.9369443E+01   2.9296982E+01
   2.9223083E+01   2.9149081E+01   2.9075022E+01   2.9000954E+01   2.8927932E+01   2.8860928E+01   2.8793985E+01   2.8727091E+01   2.8660229E+01   2.8546291E+01   2.8424036E+01   2.8301757E+01
   2.8179430E+01   2.8058237E+01   2.7938200E+01   2.7818044E+01   2.7697780E+01   2.7577422E+01   2.7456985E+01   2.7339031E+01   2.7221448E+01   2.7103834E+01   2.6986204E+01   2.6870965E+01
   2.6758532E+01   2.6646124E+01   2.6533739E+01   2.6421376E+01   2.6309029E+01   2.6178044E+01   2.6045243E+01   2.5912449E+01   2.5779658E+01   2.5646865E+01   2.5511890E+01   2.5374000E+01
   2.5236100E+01   2.5098193E+01   2.4960278E+01   2.4861343E+01   2.4764212E+01   2.4667079E+01   2.4569943E+01   2.4471416E+01   2.4371010E+01  -9.9900000E+02
   3.2592377E+01   3.2487046E+01   3.2378548E+01   3.2269542E+01   3.2160495E+01   3.2072122E+01   3.1985235E+01   3.1898282E+01   3.1807203E+01   3.1715778E+01   3.1624250E+01   3.1532620E+01
   3.1440953E+01   3.1349324E+01   3.1256261E+01   3.1150414E+01   3.1044879E+01   3.0939416E+01   3.0821691E+01   3.0704619E+01   3.0588300E+01   3.0472795E+01   3.0357999E+01   3.0243764E+01
   3.0132860E+01   3.0061305E+01   2.9989828E+01   2.9918337E+01   2.9846740E+01   2.9774943E+01   2.9702856E+01   2.9631388E+01   2.9566705E+01   2.9501765E+01   2.9436609E+01   2.9364089E+01
   2.9290199E+01   2.9216206E+01   2.9142157E+01   2.9068099E+01   2.8994078E+01   2.8921330E+01   2.8854396E+01   2.8787510E+01   2.8720657E+01   2.8606346E+01   2.8484102E+01   2.8361834E+01
   2.8240730E+01   2.8120800E+01   2.8000770E+01   2.7880621E+01   2.7760361E+01   2.7640007E+01   2.7519573E+01   2.7401641E+01   2.7284060E+01   2.7166448E+01   2.7051190E+01   2.6938745E+01
   2.6826313E+01   2.6713906E+01   2.6601524E+01   2.6489163E+01   2.6376819E+01   2.6245705E+01   2.6112906E+01   2.5980115E+01   2.5847327E+01   2.5714538E+01   2.5581743E+01   2.5446616E+01
   2.5308719E+01   2.5170815E+01   2.5032903E+01   2.4934233E+01   2.4837104E+01   2.4739973E+01   2.4641459E+01   2.4541057E+01   2.4440654E+01  -9.9900000E+02
   3.2680531E+01   3.2575210E+01   3.2469876E+01   3.2361191E+01   3.2252154E+01   3.2164005E+01   3.2077127E+01   3.1986185E+01   3.1894864E+01   3.1803450E+01   3.1711934E+01   3.1620318E+01
   3.1528664E+01   3.1437049E+01   3.1343876E+01   3.1238044E+01   3.1132291E+01   3.1014030E+01   3.0896319E+01   3.0779258E+01   3.0662949E+01   3.0547452E+01   3.0432661E+01   3.0318431E+01
   3.0207881E+01   3.0136329E+01   3.0064855E+01   2.9993366E+01   2.9921772E+01   2.9849979E+01   2.9777896E+01   2.9705453E+01   2.9633791E+01   2.9568858E+01   2.9503709E+01   2.9431132E+01
   2.9357252E+01   2.9283269E+01   2.9209230E+01   2.9135182E+01   2.9061171E+01   2.8987234E+01   2.8914753E+01   2.8847875E+01   2.8781030E+01   2.8666349E+01   2.8544117E+01   2.8423076E+01
   2.8303231E+01   2.8183310E+01   2.8063288E+01   2.7943146E+01   2.7822892E+01   2.7702542E+01   2.7582112E+01   2.7464202E+01   2.7346623E+01   2.7231357E+01   2.7118915E+01   2.7006472E+01
   2.6894042E+01   2.6781638E+01   2.6669259E+01   2.6556901E+01   2.6444560E+01   2.6313317E+01   2.6180522E+01   2.6047734E+01   2.5914950E+01   2.5782164E+01   2.5649372E+01   2.5516571E+01
   2.5381290E+01   2.5243389E+01   2.5105480E+01   2.5007075E+01   2.4909949E+01   2.4811453E+01   2.4711054E+01   2.4610655E+01   2.4510254E+01  -9.9900000E+02
   3.2768605E+01   3.2663294E+01   3.2557970E+01   3.2452619E+01   3.2343733E+01   3.2255807E+01   3.2164990E+01   3.2073759E+01   3.1982448E+01   3.1891047E+01   3.1799544E+01   3.1707941E+01
   3.1616302E+01   3.1524702E+01   3.1431419E+01   3.1325525E+01   3.1206831E+01   3.1088585E+01   3.0970888E+01   3.0853840E+01   3.0737541E+01   3.0622052E+01   3.0507267E+01   3.0393041E+01
   3.0282845E+01   3.0211296E+01   3.0139824E+01   3.0068339E+01   2.9996748E+01   2.9924959E+01   2.9852881E+01   2.9780444E+01   2.9707673E+01   2.9635902E+01   2.9570762E+01   2.9498127E+01
   2.9424257E+01   2.9350284E+01   2.9276256E+01   2.9202218E+01   2.9128219E+01   2.9054292E+01   2.8980434E+01   2.8908200E+01   2.8841364E+01   2.8726314E+01   2.8605313E+01   2.8485528E+01
   2.8365694E+01   2.8245782E+01   2.8125769E+01   2.8005633E+01   2.7885385E+01   2.7765040E+01   2.7644614E+01   2.7526726E+01   2.7411464E+01   2.7299041E+01   2.7186601E+01   2.7074161E+01
   2.6961734E+01   2.6849333E+01   2.6736957E+01   2.6624602E+01   2.6512264E+01   2.6380894E+01   2.6248103E+01   2.6115319E+01   2.5982538E+01   2.5849756E+01   2.5716968E+01   2.5584171E+01
   2.5451365E+01   2.5315929E+01   2.5178023E+01   2.5079882E+01   2.4981406E+01   2.4881013E+01   2.4780618E+01   2.4680222E+01   2.4579824E+01  -9.9900000E+02
   3.2856626E+01   3.2751325E+01   3.2646012E+01   3.2540671E+01   3.2435258E+01   3.2343653E+01   3.2252501E+01   3.2161282E+01   3.2069983E+01   3.1978594E+01   3.1887104E+01   3.1795516E+01
   3.1703891E+01   3.1612306E+01   3.1518914E+01   3.1400009E+01   3.1281331E+01   3.1163101E+01   3.1045418E+01   3.0928383E+01   3.0812095E+01   3.0696614E+01   3.0581836E+01   3.0467615E+01
   3.0357771E+01   3.0286225E+01   3.0214757E+01   3.0143274E+01   3.0071687E+01   2.9999902E+01   2.9927829E+01   2.9855399E+01   2.9782635E+01   2.9709584E+01   2.9637783E+01   2.9565091E+01
   2.9491231E+01   2.9417269E+01   2.9343252E+01   2.9269225E+01   2.9195236E+01   2.9121321E+01   2.9047473E+01   2.8973677E+01   2.8901672E+01   2.8787476E+01   2.8667729E+01   2.8547956E+01
   2.8428132E+01   2.8308231E+01   2.8188225E+01   2.8068097E+01   2.7947855E+01   2.7827515E+01   2.7707093E+01   2.7591511E+01   2.7479121E+01   2.7366701E+01   2.7254264E+01   2.7141827E+01
   2.7029403E+01   2.6917005E+01   2.6804632E+01   2.6692281E+01   2.6579947E+01   2.6448450E+01   2.6315663E+01   2.6182883E+01   2.6050107E+01   2.5917329E+01   2.5784545E+01   2.5651751E+01
   2.5518949E+01   2.5386138E+01   2.5250547E+01   2.5151329E+01   2.5050943E+01   2.4950554E+01   2.4850162E+01   2.4749769E+01   2.4649376E+01  -9.9900000E+02
   3.2956323E+01   3.2850915E+01   3.2745494E+01   3.2640047E+01   3.2534561E+01   3.2442910E+01   3.2351646E+01   3.2260316E+01   3.2168909E+01   3.2077413E+01   3.1985818E+01   3.1894127E+01
   3.1802402E+01   3.1710719E+01   3.1608368E+01   3.1475529E+01   3.1356858E+01   3.1238633E+01   3.1120955E+01   3.1003922E+01   3.0887634E+01   3.0772152E+01   3.0657370E+01   3.0543144E+01
   3.0433641E+01   3.0362088E+01   3.0290613E+01   3.0219125E+01   3.0147531E+01   3.0075741E+01   3.0003664E+01   2.9931230E+01   2.9858464E+01   2.9785413E+01   2.9705538E+01   2.9630573E+01
   2.9556740E+01   2.9482804E+01   2.9408814E+01   2.9334814E+01   2.9260852E+01   2.9186963E+01   2.9113142E+01   2.9039372E+01   2.8961952E+01   2.8846718E+01   2.8727018E+01   2.8607293E+01
   2.8487514E+01   2.8367656E+01   2.8247694E+01   2.8127607E+01   2.8007404E+01   2.7887103E+01   2.7767624E+01   2.7654676E+01   2.7542343E+01   2.7429978E+01   2.7317598E+01   2.7205216E+01
   2.7092848E+01   2.6980506E+01   2.6868190E+01   2.6755895E+01   2.6647507E+01   2.6520580E+01   2.6387736E+01   2.6254899E+01   2.6122066E+01   2.5989231E+01   2.5856390E+01   2.5723539E+01
   2.5590680E+01   2.5457812E+01   2.5324936E+01   2.5224105E+01   2.5123673E+01   2.5023237E+01   2.4922799E+01   2.4822360E+01   2.4721920E+01  -9.9900000E+02
   3.3056152E+01   3.2950755E+01   3.2845346E+01   3.2739910E+01   3.2634437E+01   3.2542933E+01   3.2451681E+01   3.2360363E+01   3.2268968E+01   3.2177486E+01   3.2085905E+01   3.1994229E+01
   3.1902520E+01   3.1806237E+01   3.1703411E+01   3.1564078E+01   3.1432592E+01   3.1314383E+01   3.1196719E+01   3.1079699E+01   3.0963423E+01   3.0847949E+01   3.0733174E+01   3.0618953E+01
   3.0509800E+01   3.0438251E+01   3.0366779E+01   3.0295294E+01   3.0223704E+01   3.0151919E+01   3.0079847E+01   3.0007420E+01   2.9934662E+01   2.9854964E+01   2.9770245E+01   2.9695377E+01
   2.9621554E+01   2.9547629E+01   2.9473650E+01   2.9399661E+01   2.9325710E+01   2.9251832E+01   2.9178022E+01   2.9100572E+01   2.9019439E+01   2.8903955E+01   2.8784268E+01   2.8664554E+01
   2.8544786E+01   2.8424938E+01   2.8304984E+01   2.8184904E+01   2.8064708E+01   2.7945305E+01   2.7827005E+01   2.7714099E+01   2.7601769E+01   2.7489407E+01   2.7377029E+01   2.7264650E+01
   2.7152285E+01   2.7039946E+01   2.6927633E+01   2.6819181E+01   2.6716099E+01   2.6593214E+01   2.6464839E+01   2.6332007E+01   2.6199179E+01   2.6066349E+01   2.5933512E+01   2.5800667E+01
   2.5667812E+01   2.5534948E+01   2.5402077E+01   2.5301454E+01   2.5201026E+01   2.5100595E+01   2.5000161E+01   2.4899726E+01   2.4799290E+01  -9.9900000E+02
   3.3156008E+01   3.3050623E+01   3.2945225E+01   3.2839801E+01   3.2734339E+01   3.2642984E+01   3.2551743E+01   3.2460437E+01   3.2369055E+01   3.2277587E+01   3.2186020E+01   3.2094360E+01
   3.1998136E+01   3.1901657E+01   3.1798482E+01   3.1659170E+01   3.1520263E+01   3.1390156E+01   3.1272507E+01   3.1155500E+01   3.1039234E+01   3.0923770E+01   3.0809001E+01   3.0694784E+01
   3.0585980E+01   3.0514435E+01   3.0442966E+01   3.0371484E+01   3.0299898E+01   3.0228117E+01   3.0156050E+01   3.0083630E+01   3.0004113E+01   2.9919680E+01   2.9834970E+01   2.9760199E+01
   2.9686386E+01   2.9612472E+01   2.9538503E+01   2.9464526E+01   2.9390586E+01   2.9316719E+01   2.9239223E+01   2.9158064E+01   2.9076941E+01   2.8961209E+01   2.8841535E+01   2.8721832E+01
   2.8602075E+01   2.8482237E+01   2.8362291E+01   2.8242218E+01   2.8122912E+01   2.8004699E+01   2.7886404E+01   2.7773539E+01   2.7661212E+01   2.7548853E+01   2.7436478E+01   2.7324101E+01
   2.7211739E+01   2.7099403E+01   2.6990881E+01   2.6887788E+01   2.6784710E+01   2.6661698E+01   2.6537765E+01   2.6409137E+01   2.6276313E+01   2.6143488E+01   2.6010656E+01   2.5877815E+01
   2.5744964E+01   2.5612105E+01   2.5479243E+01   2.5378823E+01   2.5278399E+01   2.5177972E+01   2.5077543E+01   2.4977112E+01   2.4876680E+01  -9.9900000E+02
   3.3255921E+01   3.3150547E+01   3.3045161E+01   3.2939749E+01   3.2834299E+01   3.2743090E+01   3.2651861E+01   3.2560568E+01   3.2469199E+01   3.2377744E+01   3.2286191E+01   3.2190099E+01
   3.2093592E+01   3.1997130E+01   3.1893607E+01   3.1754316E+01   3.1615430E+01   3.1477064E+01   3.1348337E+01   3.1231344E+01   3.1115089E+01   3.0999633E+01   3.0884870E+01   3.0770659E+01
   3.0662202E+01   3.0590659E+01   3.0519194E+01   3.0447715E+01   3.0376132E+01   3.0304356E+01   3.0232294E+01   3.0152951E+01   3.0068854E+01   2.9984429E+01   2.9899729E+01   2.9825055E+01
   2.9751252E+01   2.9677349E+01   2.9603391E+01   2.9529424E+01   2.9455495E+01   2.9377936E+01   2.9296734E+01   2.9215586E+01   2.9134473E+01   2.9018494E+01   2.8898832E+01   2.8779141E+01
   2.8659395E+01   2.8539566E+01   2.8419628E+01   2.8300440E+01   2.8182332E+01   2.8064124E+01   2.7945832E+01   2.7833009E+01   2.7720685E+01   2.7608329E+01   2.7495956E+01   2.7383582E+01
   2.7271222E+01   2.7162628E+01   2.7059517E+01   2.6956427E+01   2.6853353E+01   2.6730214E+01   2.6606285E+01   2.6482363E+01   2.6353483E+01   2.6220662E+01   2.6087836E+01   2.5954999E+01
   2.5822153E+01   2.5689298E+01   2.5556642E+01   2.5456226E+01   2.5355806E+01   2.5255383E+01   2.5154957E+01   2.5054530E+01   2.4954102E+01  -9.9900000E+02
   3.3355921E+01   3.3250559E+01   3.3145183E+01   3.3039783E+01   3.2934447E+01   3.2843283E+01   3.2752065E+01   3.2660783E+01   3.2569427E+01   3.2477985E+01   3.2382076E+01   3.2285620E+01
   3.2189129E+01   3.2092682E+01   3.1988813E+01   3.1849543E+01   3.1710678E+01   3.1572330E+01   3.1434616E+01   3.1307251E+01   3.1191008E+01   3.1075559E+01   3.0960803E+01   3.0846596E+01
   3.0738484E+01   3.0666945E+01   3.0595482E+01   3.0524006E+01   3.0452427E+01   3.0380654E+01   3.0301444E+01   3.0217735E+01   3.0133646E+01   3.0049230E+01   2.9964539E+01   2.9889961E+01
   2.9816168E+01   2.9742275E+01   2.9668327E+01   2.9594371E+01   2.9516743E+01   2.9435480E+01   2.9354288E+01   2.9273151E+01   2.9192048E+01   2.9075822E+01   2.8956173E+01   2.8836494E+01
   2.8716758E+01   2.8596938E+01   2.8477882E+01   2.8359897E+01   2.8241795E+01   2.8123592E+01   2.8005304E+01   2.7892522E+01   2.7780201E+01   2.7667847E+01   2.7555476E+01   2.7443104E+01
   2.7334438E+01   2.7231307E+01   2.7128199E+01   2.7025112E+01   2.6922042E+01   2.6798777E+01   2.6674851E+01   2.6550934E+01   2.6427018E+01   2.6297888E+01   2.6165065E+01   2.6032233E+01
   2.5899390E+01   2.5766539E+01   2.5634089E+01   2.5533676E+01   2.5433260E+01   2.5332840E+01   2.5232418E+01   2.5131994E+01   2.5030892E+01  -9.9900000E+02
   3.3456038E+01   3.3350686E+01   3.3245321E+01   3.3139932E+01   3.3034743E+01   3.2943589E+01   3.2852383E+01   3.2761113E+01   3.2669768E+01   3.2574032E+01   3.2477689E+01   3.2381248E+01
   3.2284772E+01   3.2188341E+01   3.2084126E+01   3.1944877E+01   3.1806031E+01   3.1667703E+01   3.1530006E+01   3.1393055E+01   3.1267010E+01   3.1151569E+01   3.1036819E+01   3.0922616E+01
   3.0814848E+01   3.0743311E+01   3.0671851E+01   3.0600378E+01   3.0528801E+01   3.0449588E+01   3.0366290E+01   3.0282587E+01   3.0198505E+01   3.0114097E+01   3.0029415E+01   2.9954933E+01
   2.9881149E+01   2.9807266E+01   2.9733329E+01   2.9655665E+01   2.9574334E+01   2.9493081E+01   2.9411900E+01   2.9330772E+01   2.9249680E+01   2.9133208E+01   2.9013571E+01   2.8893903E+01
   2.8774177E+01   2.8655240E+01   2.8537390E+01   2.8419412E+01   2.8301316E+01   2.8183117E+01   2.8064833E+01   2.7952091E+01   2.7839772E+01   2.7727420E+01   2.7615051E+01   2.7506330E+01
   2.7403176E+01   2.7300047E+01   2.7196942E+01   2.7093858E+01   2.6990791E+01   2.6867399E+01   2.6743478E+01   2.6619563E+01   2.6495651E+01   2.6371738E+01   2.6242360E+01   2.6109531E+01
   2.5976692E+01   2.5843844E+01   2.5711598E+01   2.5611188E+01   2.5510775E+01   2.5410359E+01   2.5309939E+01   2.5208847E+01   2.5106605E+01  -9.9900000E+02
   3.3550878E+01   3.3450950E+01   3.3345596E+01   3.3240217E+01   3.3135175E+01   3.3044031E+01   3.2952835E+01   3.2861576E+01   3.2765988E+01   3.2669759E+01   3.2573429E+01   3.2477002E+01
   3.2380542E+01   3.2284126E+01   3.2179566E+01   3.2040338E+01   3.1901512E+01   3.1763201E+01   3.1625521E+01   3.1488584E+01   3.1352506E+01   3.1227678E+01   3.1112933E+01   3.0998734E+01
   3.0891308E+01   3.0819773E+01   3.0748315E+01   3.0676843E+01   3.0597477E+01   3.0514510E+01   3.0431216E+01   3.0347518E+01   3.0263442E+01   3.0179042E+01   3.0094369E+01   3.0019982E+01
   2.9946207E+01   2.9872333E+01   2.9794673E+01   2.9713312E+01   2.9631991E+01   2.9550749E+01   2.9469578E+01   2.9388460E+01   2.9307377E+01   2.9190661E+01   2.9071035E+01   2.8951378E+01
   2.8832540E+01   2.8714808E+01   2.8596966E+01   2.8478994E+01   2.8360902E+01   2.8242707E+01   2.8124427E+01   2.8011725E+01   2.7899408E+01   2.7787058E+01   2.7678303E+01   2.7575137E+01
   2.7471985E+01   2.7368858E+01   2.7265756E+01   2.7162674E+01   2.7059610E+01   2.6936092E+01   2.6812173E+01   2.6688262E+01   2.6564353E+01   2.6440443E+01   2.6316527E+01   2.6186905E+01
   2.6054069E+01   2.5921224E+01   2.5789179E+01   2.5688773E+01   2.5588362E+01   2.5487948E+01   2.5386864E+01   2.5284625E+01   2.5182386E+01  -9.9900000E+02
   3.3645405E+01   3.3546180E+01   3.3445996E+01   3.3340627E+01   3.3235730E+01   3.3144596E+01   3.3053410E+01   3.2957945E+01   3.2861818E+01   3.2765601E+01   3.2669285E+01   3.2572872E+01
   3.2476427E+01   3.2380026E+01   3.2275121E+01   3.2135913E+01   3.1997106E+01   3.1858814E+01   3.1721149E+01   3.1584227E+01   3.1448159E+01   3.1313015E+01   3.1189136E+01   3.1074940E+01
   3.0967855E+01   3.0896322E+01   3.0824865E+01   3.0745213E+01   3.0662470E+01   3.0579505E+01   3.0496214E+01   3.0412521E+01   3.0328452E+01   3.0244059E+01   3.0159395E+01   3.0085101E+01
   3.0011336E+01   2.9933712E+01   2.9852371E+01   2.9771021E+01   2.9689710E+01   2.9608478E+01   2.9527317E+01   2.9446209E+01   2.9365135E+01   2.9248175E+01   2.9128561E+01   2.9009801E+01
   2.8892162E+01   2.8774438E+01   2.8656603E+01   2.8538637E+01   2.8420550E+01   2.8302358E+01   2.8184080E+01   2.8071418E+01   2.7959103E+01   2.7850338E+01   2.7747175E+01   2.7644010E+01
   2.7540860E+01   2.7437735E+01   2.7334634E+01   2.7231555E+01   2.7128493E+01   2.7004849E+01   2.6880933E+01   2.6757024E+01   2.6633117E+01   2.6509210E+01   2.6385296E+01   2.6261372E+01
   2.6131514E+01   2.5998671E+01   2.5866827E+01   2.5766422E+01   2.5666014E+01   2.5564938E+01   2.5462703E+01   2.5360466E+01   2.5258229E+01  -9.9900000E+02
   3.3740031E+01   3.3640815E+01   3.3541588E+01   3.3441141E+01   3.3336389E+01   3.3245265E+01   3.3149901E+01   3.3053862E+01   3.2957745E+01   3.2861541E+01   3.2765238E+01   3.2668839E+01
   3.2572408E+01   3.2476022E+01   3.2370773E+01   3.2231585E+01   3.2092797E+01   3.1954522E+01   3.1816874E+01   3.1679965E+01   3.1543908E+01   3.1408773E+01   3.1274438E+01   3.1151222E+01
   3.1044475E+01   3.0972943E+01   3.0892889E+01   3.0810266E+01   3.0727524E+01   3.0644561E+01   3.0561274E+01   3.0477586E+01   3.0393523E+01   3.0309137E+01   3.0224480E+01   3.0150281E+01
   3.0072724E+01   2.9991453E+01   2.9910123E+01   2.9828783E+01   2.9747482E+01   2.9666260E+01   2.9585108E+01   2.9504009E+01   2.9422944E+01   2.9305741E+01   2.9187037E+01   2.9069467E+01
   2.8951837E+01   2.8834121E+01   2.8716292E+01   2.8598331E+01   2.8480249E+01   2.8362061E+01   2.8243785E+01   2.8131162E+01   2.8022411E+01   2.7919265E+01   2.7816103E+01   2.7712940E+01
   2.7609790E+01   2.7506666E+01   2.7403568E+01   2.7300490E+01   2.7197430E+01   2.7073660E+01   2.6949746E+01   2.6825839E+01   2.6701935E+01   2.6578029E+01   2.6454117E+01   2.6330196E+01
   2.6206265E+01   2.6076176E+01   2.5944531E+01   2.5844128E+01   2.5743059E+01   2.5640829E+01   2.5538595E+01   2.5436360E+01   2.5334124E+01  -9.9900000E+02
   3.3834738E+01   3.3735531E+01   3.3636312E+01   3.3537071E+01   3.3437132E+01   3.3341849E+01   3.3245886E+01   3.3149858E+01   3.3053753E+01   3.2957560E+01   3.2861269E+01   3.2764884E+01
   3.2668468E+01   3.2572097E+01   3.2466504E+01   3.2327336E+01   3.2188567E+01   3.2050309E+01   3.1912676E+01   3.1775781E+01   3.1639735E+01   3.1504607E+01   3.1370277E+01   3.1236581E+01
   3.1121156E+01   3.1040600E+01   3.0957992E+01   3.0875370E+01   3.0792629E+01   3.0709668E+01   3.0626384E+01   3.0542700E+01   3.0458643E+01   3.0374264E+01   3.0289615E+01   3.0211652E+01
   3.0130500E+01   3.0049238E+01   2.9967917E+01   2.9886587E+01   2.9805296E+01   2.9724083E+01   2.9642941E+01   2.9561851E+01   2.9480795E+01   2.9364263E+01   2.9246736E+01   2.9129176E+01
   2.9011555E+01   2.8893846E+01   2.8776024E+01   2.8658069E+01   2.8539990E+01   2.8421805E+01   2.8303532E+01   2.8194497E+01   2.8091384E+01   2.7988239E+01   2.7885078E+01   2.7781915E+01
   2.7678766E+01   2.7575644E+01   2.7472546E+01   2.7369470E+01   2.7266411E+01   2.7142516E+01   2.7018604E+01   2.6894699E+01   2.6770797E+01   2.6646893E+01   2.6522982E+01   2.6399063E+01
   2.6275133E+01   2.6151195E+01   2.6022282E+01   2.5921220E+01   2.5818994E+01   2.5716764E+01   2.5614532E+01   2.5512298E+01   2.5410063E+01  -9.9900000E+02
   3.3928569E+01   3.3829381E+01   3.3730181E+01   3.3630960E+01   3.3541185E+01   3.3445199E+01   3.3349160E+01   3.3253057E+01   3.3156878E+01   3.3060614E+01   3.2964253E+01   3.2867801E+01
   3.2771318E+01   3.2674883E+01   3.2563789E+01   3.2424623E+01   3.2285855E+01   3.2147598E+01   3.2009964E+01   3.1873065E+01   3.1737013E+01   3.1601877E+01   3.1467537E+01   3.1333828E+01
   3.1194674E+01   3.1111908E+01   3.1029229E+01   3.0946535E+01   3.0863723E+01   3.0780692E+01   3.0697339E+01   3.0613588E+01   3.0529464E+01   3.0445021E+01   3.0354251E+01   3.0268197E+01
   3.0187069E+01   3.0105833E+01   3.0024538E+01   2.9943233E+01   2.9861967E+01   2.9780779E+01   2.9699661E+01   2.9618595E+01   2.9537562E+01   2.9423456E+01   2.9305946E+01   2.9188402E+01
   2.9070796E+01   2.8953102E+01   2.8835293E+01   2.8717349E+01   2.8599281E+01   2.8481106E+01   2.8362842E+01   2.8259115E+01   2.8156064E+01   2.8052982E+01   2.7949883E+01   2.7846782E+01
   2.7743696E+01   2.7640635E+01   2.7537600E+01   2.7434587E+01   2.7335383E+01   2.7215742E+01   2.7091760E+01   2.6967785E+01   2.6843814E+01   2.6719841E+01   2.6595861E+01   2.6471872E+01
   2.6347873E+01   2.6223865E+01   2.6100797E+01   2.5997903E+01   2.5895664E+01   2.5793422E+01   2.5691176E+01   2.5588929E+01   2.5486681E+01  -9.9900000E+02
   3.4022276E+01   3.3923097E+01   3.3823907E+01   3.3734679E+01   3.3646367E+01   3.3550391E+01   3.3454362E+01   3.3358269E+01   3.3262101E+01   3.3165849E+01   3.3069501E+01   3.2973062E+01
   3.2876594E+01   3.2773531E+01   3.2661693E+01   3.2522547E+01   3.2383798E+01   3.2245558E+01   3.2107939E+01   3.1971053E+01   3.1835012E+01   3.1699884E+01   3.1565548E+01   3.1411701E+01
   3.1269565E+01   3.1186800E+01   3.1104121E+01   3.1021427E+01   3.0938617E+01   3.0855587E+01   3.0772237E+01   3.0688490E+01   3.0604373E+01   3.0513724E+01   3.0417672E+01   3.0328446E+01
   3.0242662E+01   3.0161434E+01   3.0080149E+01   2.9998853E+01   2.9917597E+01   2.9836418E+01   2.9755309E+01   2.9674252E+01   2.9593227E+01   2.9480414E+01   2.9364626E+01   2.9247091E+01
   2.9129494E+01   2.9011807E+01   2.8894004E+01   2.8776065E+01   2.8658001E+01   2.8539829E+01   2.8421566E+01   2.8317933E+01   2.8214883E+01   2.8111801E+01   2.8008702E+01   2.7905602E+01
   2.7802516E+01   2.7699456E+01   2.7596422E+01   2.7497291E+01   2.7404364E+01   2.7292322E+01   2.7172410E+01   2.7048438E+01   2.6924468E+01   2.6800496E+01   2.6676518E+01   2.6552530E+01
   2.6428532E+01   2.6304525E+01   2.6181574E+01   2.6076810E+01   2.5973973E+01   2.5871731E+01   2.5769487E+01   2.5667241E+01   2.5564993E+01  -9.9900000E+02
   3.4116006E+01   3.4016836E+01   3.3927628E+01   3.3839955E+01   3.3751574E+01   3.3655608E+01   3.3559588E+01   3.3463506E+01   3.3367350E+01   3.3271110E+01   3.3174774E+01   3.3078349E+01
   3.2975319E+01   3.2871740E+01   3.2759623E+01   3.2620496E+01   3.2481765E+01   3.2343542E+01   3.2205939E+01   3.2069067E+01   3.1933036E+01   3.1797915E+01   3.1642701E+01   3.1486032E+01
   3.1344475E+01   3.1261710E+01   3.1179031E+01   3.1096338E+01   3.1013528E+01   3.0930501E+01   3.0847154E+01   3.0763411E+01   3.0672892E+01   3.0577152E+01   3.0481109E+01   3.0391946E+01
   3.0302771E+01   3.0217049E+01   3.0135773E+01   3.0054487E+01   2.9973240E+01   2.9892071E+01   2.9810971E+01   2.9729922E+01   2.9648906E+01   2.9535888E+01   2.9421667E+01   2.9305795E+01
   2.9188206E+01   2.9070527E+01   2.8952730E+01   2.8834796E+01   2.8716735E+01   2.8598566E+01   2.8480305E+01   2.8376765E+01   2.8273716E+01   2.8170634E+01   2.8067536E+01   2.7964436E+01
   2.7861350E+01   2.7758290E+01   2.7659138E+01   2.7566402E+01   2.7473360E+01   2.7361319E+01   2.7249290E+01   2.7129108E+01   2.7005139E+01   2.6881169E+01   2.6757192E+01   2.6633206E+01
   2.6509209E+01   2.6385203E+01   2.6262368E+01   2.6157605E+01   2.6052837E+01   2.5950057E+01   2.5847813E+01   2.5745567E+01   2.5643321E+01  -9.9900000E+02
   3.4209740E+01   3.4120546E+01   3.4032899E+01   3.3945234E+01   3.3856785E+01   3.3760828E+01   3.3664819E+01   3.3568748E+01   3.3472603E+01   3.3376375E+01   3.3280052E+01   3.3177132E+01
   3.3073518E+01   3.2969954E+01   3.2857558E+01   3.2718451E+01   3.2579739E+01   3.2441534E+01   3.2303946E+01   3.2167087E+01   3.2031067E+01   3.1874433E+01   3.1717035E+01   3.1560369E+01
   3.1419389E+01   3.1336625E+01   3.1253946E+01   3.1171254E+01   3.1088445E+01   3.1005419E+01   3.0922075E+01   3.0831691E+01   3.0736318E+01   3.0640585E+01   3.0544550E+01   3.0455451E+01
   3.0366285E+01   3.0277002E+01   3.0191401E+01   3.0110125E+01   3.0028888E+01   2.9947728E+01   2.9866637E+01   2.9785597E+01   2.9704589E+01   2.9591366E+01   2.9477155E+01   2.9362908E+01
   2.9246924E+01   2.9129252E+01   2.9011461E+01   2.8893532E+01   2.8775475E+01   2.8657308E+01   2.8539050E+01   2.8435602E+01   2.8332554E+01   2.8229472E+01   2.8126374E+01   2.8023274E+01
   2.7920189E+01   2.7821008E+01   2.7728253E+01   2.7635519E+01   2.7542362E+01   2.7430323E+01   2.7318294E+01   2.7206273E+01   2.7085817E+01   2.6961849E+01   2.6837873E+01   2.6713888E+01
   2.6589892E+01   2.6465887E+01   2.6343168E+01   2.6238406E+01   2.6133639E+01   2.6028868E+01   2.5926146E+01   2.5823901E+01   2.5721655E+01  -9.9900000E+02
   3.4313420E+01   3.4225791E+01   3.4138153E+01   3.4050496E+01   3.3961980E+01   3.3866033E+01   3.3770034E+01   3.3673973E+01   3.3577840E+01   3.3481624E+01   3.3378869E+01   3.3275302E+01
   3.3171703E+01   3.3068155E+01   3.2955481E+01   3.2816394E+01   3.2677701E+01   3.2539513E+01   3.2401942E+01   3.2265096E+01   3.2107067E+01   3.1948756E+01   3.1791364E+01   3.1634700E+01
   3.1494295E+01   3.1411531E+01   3.1328853E+01   3.1246161E+01   3.1163353E+01   3.1080329E+01   3.0990054E+01   3.0895104E+01   3.0799737E+01   3.0704012E+01   3.0607986E+01   3.0518949E+01
   3.0429794E+01   3.0340521E+01   3.0251184E+01   3.0165758E+01   3.0084530E+01   3.0003380E+01   2.9922298E+01   2.9841267E+01   2.9760267E+01   2.9646841E+01   2.9532640E+01   2.9418402E+01
   2.9304100E+01   2.9187973E+01   2.9070189E+01   2.8952265E+01   2.8834211E+01   2.8716047E+01   2.8597791E+01   2.8494435E+01   2.8391388E+01   2.8288307E+01   2.8185209E+01   2.8082110E+01
   2.7982896E+01   2.7890119E+01   2.7797365E+01   2.7704631E+01   2.7611360E+01   2.7499322E+01   2.7387295E+01   2.7275275E+01   2.7163258E+01   2.7042524E+01   2.6918550E+01   2.6794566E+01
   2.6670572E+01   2.6546568E+01   2.6423964E+01   2.6319203E+01   2.6214437E+01   2.6109667E+01   2.6004894E+01   2.5902230E+01   2.5799985E+01  -9.9900000E+02
   3.4418618E+01   3.4330998E+01   3.4243368E+01   3.4155721E+01   3.4067137E+01   3.3971200E+01   3.3875212E+01   3.3779162E+01   3.3683041E+01   3.3580447E+01   3.3476991E+01   3.3373439E+01
   3.3269856E+01   3.3166323E+01   3.3053373E+01   3.2914306E+01   3.2775633E+01   3.2637463E+01   3.2499907E+01   3.2340716E+01   3.2181361E+01   3.2023059E+01   3.1865671E+01   3.1709011E+01
   3.1569178E+01   3.1486415E+01   3.1403738E+01   3.1321046E+01   3.1238239E+01   3.1147946E+01   3.1053445E+01   3.0958500E+01   3.0863139E+01   3.0767422E+01   3.0671407E+01   3.0582431E+01
   3.0493285E+01   3.0404022E+01   3.0314696E+01   3.0225361E+01   3.0140159E+01   3.0059018E+01   2.9977946E+01   2.9896923E+01   2.9815932E+01   2.9702303E+01   2.9588112E+01   2.9473883E+01
   2.9359590E+01   2.9245205E+01   2.9128903E+01   2.9010984E+01   2.8892935E+01   2.8774774E+01   2.8656520E+01   2.8553256E+01   2.8450210E+01   2.8347130E+01   2.8244032E+01   2.8144792E+01
   2.8051991E+01   2.7959215E+01   2.7866462E+01   2.7773730E+01   2.7680345E+01   2.7568308E+01   2.7456283E+01   2.7344265E+01   2.7232249E+01   2.7120231E+01   2.6999212E+01   2.6875230E+01
   2.6751236E+01   2.6627234E+01   2.6504746E+01   2.6399985E+01   2.6295220E+01   2.6190451E+01   2.6085679E+01   2.5980905E+01   2.5878302E+01  -9.9900000E+02
   3.4523761E+01   3.4436149E+01   3.4348529E+01   3.4260890E+01   3.4172240E+01   3.4076313E+01   3.3980336E+01   3.3884298E+01   3.3781847E+01   3.3678506E+01   3.3575066E+01   3.3471529E+01
   3.3367962E+01   3.3264446E+01   3.3151221E+01   3.3012175E+01   3.2873521E+01   3.2735370E+01   3.2575281E+01   3.2414967E+01   3.2255625E+01   3.2097331E+01   3.1939949E+01   3.1783291E+01
   3.1644029E+01   3.1561267E+01   3.1478590E+01   3.1395899E+01   3.1305448E+01   3.1211308E+01   3.1116810E+01   3.1021870E+01   3.0926516E+01   3.0830806E+01   3.0734854E+01   3.0645887E+01
   3.0556751E+01   3.0467499E+01   3.0378184E+01   3.0288859E+01   3.0199578E+01   3.0114635E+01   3.0033572E+01   2.9952559E+01   2.9871577E+01   2.9757746E+01   2.9643565E+01   2.9529346E+01
   2.9415061E+01   2.9300683E+01   2.9186187E+01   2.9069684E+01   2.8951639E+01   2.8833481E+01   2.8715229E+01   2.8612058E+01   2.8509012E+01   2.8405933E+01   2.8306676E+01   2.8213864E+01
   2.8121064E+01   2.8028289E+01   2.7935538E+01   2.7842807E+01   2.7749309E+01   2.7637274E+01   2.7525250E+01   2.7413233E+01   2.7301219E+01   2.7189203E+01   2.7077181E+01   2.6955870E+01
   2.6831878E+01   2.6707877E+01   2.6585504E+01   2.6480745E+01   2.6375981E+01   2.6271214E+01   2.6166443E+01   2.6061670E+01   2.5956896E+01  -9.9900000E+02
   3.4628848E+01   3.4541247E+01   3.4453636E+01   3.4366007E+01   3.4277290E+01   3.4181374E+01   3.4085409E+01   3.3983083E+01   3.3879845E+01   3.3776519E+01   3.3673093E+01   3.3569573E+01
   3.3466022E+01   3.3362523E+01   3.3249024E+01   3.3109999E+01   3.2971366E+01   3.2810625E+01   3.2649486E+01   3.2489188E+01   3.2329858E+01   3.2171573E+01   3.2014197E+01   3.1857542E+01
   3.1718849E+01   3.1636087E+01   3.1553412E+01   3.1462678E+01   3.1368782E+01   3.1274644E+01   3.1180150E+01   3.1085214E+01   3.0989867E+01   3.0894164E+01   3.0798276E+01   3.0709319E+01
   3.0620193E+01   3.0530951E+01   3.0441647E+01   3.0352334E+01   3.0263064E+01   3.0173878E+01   3.0089178E+01   3.0008175E+01   2.9927201E+01   2.9813169E+01   2.9698999E+01   2.9584789E+01
   2.9470513E+01   2.9356143E+01   2.9241653E+01   2.9127024E+01   2.9010324E+01   2.8892169E+01   2.8773920E+01   2.8670840E+01   2.8567796E+01   2.8468535E+01   2.8375725E+01   2.8282914E+01
   2.8190115E+01   2.8097341E+01   2.8004592E+01   2.7911862E+01   2.7818252E+01   2.7706219E+01   2.7594197E+01   2.7482182E+01   2.7370170E+01   2.7258156E+01   2.7146135E+01   2.7034105E+01
   2.6912498E+01   2.6788498E+01   2.6666241E+01   2.6561483E+01   2.6456721E+01   2.6351954E+01   2.6247185E+01   2.6142414E+01   2.6037641E+01  -9.9900000E+02
   3.4733888E+01   3.4646296E+01   3.4558694E+01   3.4471075E+01   3.4382293E+01   3.4286389E+01   3.4184174E+01   3.4081026E+01   3.3977802E+01   3.3874490E+01   3.3771079E+01   3.3667575E+01
   3.3564041E+01   3.3460559E+01   3.3346789E+01   3.3207785E+01   3.3046614E+01   3.2884785E+01   3.2723665E+01   3.2563382E+01   3.2404064E+01   3.2245788E+01   3.2088418E+01   3.1931767E+01
   3.1793640E+01   3.1710880E+01   3.1619752E+01   3.1525988E+01   3.1432094E+01   3.1337958E+01   3.1243467E+01   3.1148536E+01   3.1053195E+01   3.0957501E+01   3.0861676E+01   3.0772728E+01
   3.0683613E+01   3.0594382E+01   3.0505089E+01   3.0415787E+01   3.0326528E+01   3.0237354E+01   3.0148254E+01   3.0063772E+01   2.9982721E+01   2.9868576E+01   2.9754417E+01   2.9640217E+01
   2.9525949E+01   2.9411587E+01   2.9297104E+01   2.9182480E+01   2.9067726E+01   2.8950841E+01   2.8832598E+01   2.8729606E+01   2.8630357E+01   2.8537564E+01   2.8444755E+01   2.8351944E+01
   2.8259147E+01   2.8166375E+01   2.8073627E+01   2.7980899E+01   2.7887177E+01   2.7775146E+01   2.7663126E+01   2.7551113E+01   2.7439103E+01   2.7327091E+01   2.7215072E+01   2.7103044E+01
   2.6991006E+01   2.6869100E+01   2.6746958E+01   2.6642202E+01   2.6537441E+01   2.6432676E+01   2.6327909E+01   2.6223139E+01   2.6118368E+01  -9.9900000E+02
   3.4838884E+01   3.4751302E+01   3.4663711E+01   3.4576102E+01   3.4487254E+01   3.4385136E+01   3.4282066E+01   3.4178932E+01   3.4075721E+01   3.3972424E+01   3.3869029E+01   3.3765541E+01
   3.3662025E+01   3.3558560E+01   3.3444519E+01   3.3283117E+01   3.3120729E+01   3.2958921E+01   3.2797820E+01   3.2637553E+01   3.2478248E+01   3.2319981E+01   3.2162617E+01   3.2005969E+01
   3.1868406E+01   3.1776789E+01   3.1683042E+01   3.1589278E+01   3.1495386E+01   3.1401252E+01   3.1306764E+01   3.1211839E+01   3.1116505E+01   3.1020820E+01   3.0925057E+01   3.0836119E+01
   3.0747014E+01   3.0657794E+01   3.0568513E+01   3.0479222E+01   3.0389975E+01   3.0300812E+01   3.0211723E+01   3.0122688E+01   3.0038103E+01   2.9923969E+01   2.9809820E+01   2.9695630E+01
   2.9581372E+01   2.9467017E+01   2.9352541E+01   2.9237922E+01   2.9123172E+01   2.9008310E+01   2.8891348E+01   2.8792127E+01   2.8699366E+01   2.8606575E+01   2.8513767E+01   2.8420958E+01
   2.8328163E+01   2.8235392E+01   2.8142646E+01   2.8049920E+01   2.7956086E+01   2.7844057E+01   2.7732040E+01   2.7620029E+01   2.7508022E+01   2.7396012E+01   2.7283995E+01   2.7171969E+01
   2.7059933E+01   2.6947887E+01   2.6827658E+01   2.6722904E+01   2.6618145E+01   2.6513382E+01   2.6408616E+01   2.6303848E+01   2.6199079E+01  -9.9900000E+02
   3.4923723E+01   3.4836402E+01   3.4749072E+01   3.4661724E+01   3.4571398E+01   3.4466732E+01   3.4363887E+01   3.4260975E+01   3.4157986E+01   3.4054909E+01   3.3951732E+01   3.3848459E+01
   3.3745155E+01   3.3641901E+01   3.3518784E+01   3.3354363E+01   3.3192035E+01   3.3030284E+01   3.2869237E+01   3.2709022E+01   3.2549764E+01   3.2391541E+01   3.2234216E+01   3.2077605E+01
   3.1937265E+01   3.1842863E+01   3.1749079E+01   3.1655280E+01   3.1561352E+01   3.1467183E+01   3.1372663E+01   3.1277707E+01   3.1182344E+01   3.1086630E+01   3.0990893E+01   3.0901929E+01
   3.0812799E+01   3.0723555E+01   3.0634250E+01   3.0544936E+01   3.0455666E+01   3.0366480E+01   3.0277369E+01   3.0188312E+01   3.0098107E+01   2.9983551E+01   2.9869350E+01   2.9755108E+01
   2.9640796E+01   2.9526388E+01   2.9411856E+01   2.9297182E+01   2.9182376E+01   2.9067457E+01   2.8952702E+01   2.8859803E+01   2.8767067E+01   2.8674300E+01   2.8581516E+01   2.8488730E+01
   2.8395958E+01   2.8303211E+01   2.8210489E+01   2.8117787E+01   2.8023731E+01   2.7911261E+01   2.7799280E+01   2.7687306E+01   2.7575335E+01   2.7463361E+01   2.7351381E+01   2.7239391E+01
   2.7127391E+01   2.7015382E+01   2.6904130E+01   2.6799442E+01   2.6694791E+01   2.6590135E+01   2.6485476E+01   2.6380815E+01   2.6276153E+01  -9.9900000E+02
   3.5002160E+01   3.4914850E+01   3.4827530E+01   3.4740192E+01   3.4649703E+01   3.4543473E+01   3.4438904E+01   3.4336006E+01   3.4233031E+01   3.4129968E+01   3.4026806E+01   3.3923549E+01
   3.3820263E+01   3.3717025E+01   3.3593406E+01   3.3425322E+01   3.3261589E+01   3.3099860E+01   3.2938833E+01   3.2778633E+01   3.2619389E+01   3.2461175E+01   3.2303856E+01   3.2147249E+01
   3.2007369E+01   3.1911762E+01   3.1817449E+01   3.1723650E+01   3.1629724E+01   3.1535558E+01   3.1441042E+01   3.1346091E+01   3.1250735E+01   3.1155030E+01   3.1059357E+01   3.0970403E+01
   3.0881283E+01   3.0792050E+01   3.0702757E+01   3.0613455E+01   3.0524197E+01   3.0435023E+01   3.0345924E+01   3.0256055E+01   3.0164638E+01   3.0049531E+01   2.9934989E+01   2.9820757E+01
   2.9706454E+01   2.9592055E+01   2.9477531E+01   2.9362863E+01   2.9248062E+01   2.9133146E+01   2.9018520E+01   2.8925212E+01   2.8832285E+01   2.8739519E+01   2.8646737E+01   2.8553953E+01
   2.8461182E+01   2.8368437E+01   2.8275717E+01   2.8183017E+01   2.8088839E+01   2.7974747E+01   2.7862343E+01   2.7750372E+01   2.7638403E+01   2.7526432E+01   2.7414454E+01   2.7302466E+01
   2.7190468E+01   2.7078461E+01   2.6967251E+01   2.6862279E+01   2.6757596E+01   2.6652942E+01   2.6548284E+01   2.6443625E+01   2.6338964E+01  -9.9900000E+02
   3.5080580E+01   3.4993279E+01   3.4905969E+01   3.4818641E+01   3.4727991E+01   3.4621774E+01   3.4515499E+01   3.4411021E+01   3.4308060E+01   3.4205011E+01   3.4101865E+01   3.3998625E+01
   3.3895355E+01   3.3792135E+01   3.3668015E+01   3.3499957E+01   3.3332362E+01   3.3169426E+01   3.3008418E+01   3.2848235E+01   3.2689003E+01   3.2530799E+01   3.2373486E+01   3.2216882E+01
   3.2077461E+01   3.1981855E+01   3.1886346E+01   3.1792009E+01   3.1698084E+01   3.1603921E+01   3.1509409E+01   3.1414464E+01   3.1319116E+01   3.1223419E+01   3.1127809E+01   3.1038865E+01
   3.0949756E+01   3.0860536E+01   3.0771254E+01   3.0681964E+01   3.0592718E+01   3.0503556E+01   3.0413634E+01   3.0322718E+01   3.0231160E+01   3.0116065E+01   3.0000954E+01   2.9886398E+01
   2.9772105E+01   2.9657714E+01   2.9543197E+01   2.9428535E+01   2.9313739E+01   2.9198828E+01   2.9084330E+01   2.8991024E+01   2.8897671E+01   2.8804730E+01   2.8711950E+01   2.8619167E+01
   2.8526398E+01   2.8433655E+01   2.8340937E+01   2.8248239E+01   2.8153939E+01   2.8039850E+01   2.7925774E+01   2.7813431E+01   2.7701465E+01   2.7589496E+01   2.7477521E+01   2.7365535E+01
   2.7253539E+01   2.7141533E+01   2.7030367E+01   2.6925396E+01   2.6820420E+01   2.6715743E+01   2.6611087E+01   2.6506429E+01   2.6401770E+01  -9.9900000E+02
   3.5158985E+01   3.5071694E+01   3.4984395E+01   3.4897077E+01   3.4806267E+01   3.4700062E+01   3.4593801E+01   3.4487473E+01   3.4383077E+01   3.4280043E+01   3.4176913E+01   3.4073690E+01
   3.3970437E+01   3.3867234E+01   3.3742617E+01   3.3574584E+01   3.3407014E+01   3.3240035E+01   3.3077996E+01   3.2917830E+01   3.2758612E+01   3.2600416E+01   3.2443110E+01   3.2286509E+01
   3.2147545E+01   3.2051940E+01   3.1956432E+01   3.1860908E+01   3.1766437E+01   3.1672276E+01   3.1577768E+01   3.1482830E+01   3.1387488E+01   3.1291801E+01   3.1196253E+01   3.1107319E+01
   3.1018222E+01   3.0929013E+01   3.0839744E+01   3.0750466E+01   3.0661232E+01   3.0571237E+01   3.0480279E+01   3.0389373E+01   3.0297676E+01   3.0182594E+01   3.0067494E+01   2.9952350E+01
   2.9837750E+01   2.9723367E+01   2.9608858E+01   2.9494202E+01   2.9379411E+01   2.9264504E+01   2.9150134E+01   2.9056831E+01   2.8963480E+01   2.8870097E+01   2.8777157E+01   2.8684376E+01
   2.8591609E+01   2.8498868E+01   2.8406152E+01   2.8313456E+01   2.8219035E+01   2.8104949E+01   2.7990875E+01   2.7876808E+01   2.7764523E+01   2.7652556E+01   2.7540583E+01   2.7428599E+01
   2.7316605E+01   2.7204602E+01   2.7093478E+01   2.6988509E+01   2.6883535E+01   2.6778556E+01   2.6673886E+01   2.6569229E+01   2.6464572E+01  -9.9900000E+02
   3.5237380E+01   3.5150100E+01   3.5062811E+01   3.4975504E+01   3.4884534E+01   3.4778342E+01   3.4672094E+01   3.4565781E+01   3.4459390E+01   3.4355068E+01   3.4251954E+01   3.4148747E+01
   3.4045512E+01   3.3942327E+01   3.3817214E+01   3.3649208E+01   3.3481662E+01   3.3314706E+01   3.3148468E+01   3.2987423E+01   3.2828218E+01   3.2670031E+01   3.2512731E+01   3.2356134E+01
   3.2217623E+01   3.2122020E+01   3.2026513E+01   3.1930990E+01   3.1835339E+01   3.1740627E+01   3.1646123E+01   3.1551190E+01   3.1455856E+01   3.1360178E+01   3.1264692E+01   3.1175769E+01
   3.1086683E+01   3.0997486E+01   3.0908228E+01   3.0818963E+01   3.0728888E+01   3.0637866E+01   3.0546919E+01   3.0456026E+01   3.0364190E+01   3.0249120E+01   3.0134032E+01   3.0018898E+01
   2.9903691E+01   2.9789018E+01   2.9674517E+01   2.9559867E+01   2.9445081E+01   2.9330178E+01   2.9215935E+01   2.9122634E+01   2.9029286E+01   2.8935904E+01   2.8842506E+01   2.8749583E+01
   2.8656817E+01   2.8564078E+01   2.8471364E+01   2.8378671E+01   2.8284130E+01   2.8170046E+01   2.8055974E+01   2.7941909E+01   2.7827847E+01   2.7715615E+01   2.7603644E+01   2.7491663E+01
   2.7379671E+01   2.7267670E+01   2.7156587E+01   2.7051620E+01   2.6946648E+01   2.6841671E+01   2.6736691E+01   2.6632028E+01   2.6527373E+01  -9.9900000E+02
   3.5315771E+01   3.5228501E+01   3.5141222E+01   3.5053926E+01   3.4962796E+01   3.4856617E+01   3.4750384E+01   3.4644085E+01   3.4537709E+01   3.4431245E+01   3.4326992E+01   3.4223802E+01
   3.4120584E+01   3.4017417E+01   3.3891812E+01   3.3723831E+01   3.3556311E+01   3.3389377E+01   3.3223160E+01   3.3057787E+01   3.2897825E+01   3.2739648E+01   3.2582353E+01   3.2425760E+01
   3.2287700E+01   3.2192099E+01   3.2096593E+01   3.2001071E+01   3.1905422E+01   3.1809533E+01   3.1714476E+01   3.1619549E+01   3.1524223E+01   3.1428554E+01   3.1333130E+01   3.1244218E+01
   3.1155143E+01   3.1065957E+01   3.0976712E+01   3.0886598E+01   3.0795504E+01   3.0704494E+01   3.0613559E+01   3.0522677E+01   3.0430703E+01   3.0315645E+01   3.0200569E+01   3.0085446E+01
   2.9970249E+01   2.9854950E+01   2.9740175E+01   2.9625532E+01   2.9510751E+01   2.9395852E+01   2.9281735E+01   2.9188437E+01   2.9095091E+01   2.9001712E+01   2.8908315E+01   2.8814917E+01
   2.8722025E+01   2.8629288E+01   2.8536576E+01   2.8443885E+01   2.8349224E+01   2.8235143E+01   2.8121074E+01   2.8007012E+01   2.7892952E+01   2.7778891E+01   2.7666706E+01   2.7554726E+01
   2.7442737E+01   2.7330738E+01   2.7219697E+01   2.7114732E+01   2.7009762E+01   2.6904787E+01   2.6799809E+01   2.6694828E+01   2.6590174E+01  -9.9900000E+02
   3.5396900E+01   3.5306900E+01   3.5219632E+01   3.5132347E+01   3.5041059E+01   3.4934893E+01   3.4828673E+01   3.4722388E+01   3.4616028E+01   3.4509580E+01   3.4403035E+01   3.4298857E+01
   3.4195658E+01   3.4092508E+01   3.3966414E+01   3.3798460E+01   3.3630965E+01   3.3464055E+01   3.3297858E+01   3.3132501E+01   3.2968113E+01   3.2809269E+01   3.2651981E+01   3.2495391E+01
   3.2357780E+01   3.2262180E+01   3.2166675E+01   3.2071154E+01   3.1975507E+01   3.1879620E+01   3.1783384E+01   3.1687910E+01   3.1592592E+01   3.1496931E+01   3.1401569E+01   3.1312668E+01
   3.1223604E+01   3.1134430E+01   3.1044329E+01   3.0953203E+01   3.0862121E+01   3.0771124E+01   3.0680201E+01   3.0589330E+01   3.0497219E+01   3.0382174E+01   3.0267110E+01   3.0151998E+01
   3.0036810E+01   2.9921520E+01   2.9806097E+01   2.9691200E+01   2.9576424E+01   2.9461529E+01   2.9347537E+01   2.9254242E+01   2.9160898E+01   2.9067521E+01   2.8974126E+01   2.8880729E+01
   2.8787347E+01   2.8694500E+01   2.8601790E+01   2.8509102E+01   2.8414322E+01   2.8300243E+01   2.8186176E+01   2.8072117E+01   2.7958060E+01   2.7844001E+01   2.7729934E+01   2.7617793E+01
   2.7505805E+01   2.7393808E+01   2.7282810E+01   2.7177847E+01   2.7072878E+01   2.6967905E+01   2.6862928E+01   2.6757950E+01   2.6652978E+01  -9.9900000E+02
   3.5480558E+01   3.5387822E+01   3.5298044E+01   3.5210770E+01   3.5119324E+01   3.5013172E+01   3.4906966E+01   3.4800695E+01   3.4694350E+01   3.4587918E+01   3.4481390E+01   3.4374770E+01
   3.4270735E+01   3.4167603E+01   3.4041023E+01   3.3873096E+01   3.3705625E+01   3.3538738E+01   3.3372562E+01   3.3207223E+01   3.3042849E+01   3.2879515E+01   3.2721615E+01   3.2565029E+01
   3.2427863E+01   3.2332264E+01   3.2236761E+01   3.2141241E+01   3.2045595E+01   3.1949712E+01   3.1853480E+01   3.1756816E+01   3.1660964E+01   3.1565312E+01   3.1470012E+01   3.1381121E+01
   3.1292069E+01   3.1202030E+01   3.1110925E+01   3.1019812E+01   3.0928742E+01   3.0837757E+01   3.0746846E+01   3.0655987E+01   3.0563741E+01   3.0448708E+01   3.0333655E+01   3.0218554E+01
   3.0103376E+01   2.9988094E+01   2.9872679E+01   2.9757112E+01   2.9642102E+01   2.9527211E+01   2.9413344E+01   2.9320051E+01   2.9226709E+01   2.9133334E+01   2.9039941E+01   2.8946546E+01
   2.8853165E+01   2.8759811E+01   2.8667008E+01   2.8574322E+01   2.8479424E+01   2.8365348E+01   2.8251283E+01   2.8137227E+01   2.8023172E+01   2.7909115E+01   2.7795051E+01   2.7680976E+01
   2.7568878E+01   2.7456883E+01   2.7345926E+01   2.7240965E+01   2.7135998E+01   2.7031027E+01   2.6926052E+01   2.6821075E+01   2.6716097E+01  -9.9900000E+02
   3.5564221E+01   3.5471496E+01   3.5378762E+01   3.5289198E+01   3.5197595E+01   3.5091456E+01   3.4985264E+01   3.4879008E+01   3.4772678E+01   3.4666262E+01   3.4559751E+01   3.4453149E+01
   3.4346520E+01   3.4242704E+01   3.4115641E+01   3.3947740E+01   3.3780295E+01   3.3613431E+01   3.3447276E+01   3.3281954E+01   3.3117593E+01   3.2954269E+01   3.2791846E+01   3.2634675E+01
   3.2497952E+01   3.2402355E+01   3.2306852E+01   3.2211334E+01   3.2115690E+01   3.2019809E+01   3.1923581E+01   3.1826923E+01   3.1729864E+01   3.1633699E+01   3.1538460E+01   3.1449579E+01
   3.1359653E+01   3.1268620E+01   3.1177527E+01   3.1086426E+01   3.0995369E+01   3.0904396E+01   3.0813497E+01   3.0722649E+01   3.0630268E+01   3.0515248E+01   3.0400206E+01   3.0285116E+01
   3.0169948E+01   3.0054675E+01   2.9939267E+01   2.9823707E+01   2.9708004E+01   2.9592899E+01   2.9479155E+01   2.9385865E+01   2.9292526E+01   2.9199152E+01   2.9105761E+01   2.9012368E+01
   2.8918988E+01   2.8825636E+01   2.8732310E+01   2.8639546E+01   2.8544532E+01   2.8430458E+01   2.8316396E+01   2.8202342E+01   2.8088290E+01   2.7974235E+01   2.7860174E+01   2.7746101E+01
   2.7632017E+01   2.7519963E+01   2.7409048E+01   2.7304088E+01   2.7199123E+01   2.7094153E+01   2.6989180E+01   2.6884205E+01   2.6779228E+01  -9.9900000E+02
   3.5647891E+01   3.5555177E+01   3.5462455E+01   3.5369715E+01   3.5275873E+01   3.5169748E+01   3.5063570E+01   3.4957328E+01   3.4851013E+01   3.4744614E+01   3.4638120E+01   3.4531536E+01
   3.4424926E+01   3.4318369E+01   3.4190269E+01   3.4022395E+01   3.3854975E+01   3.3688135E+01   3.3522000E+01   3.3356696E+01   3.3192350E+01   3.3029035E+01   3.2866619E+01   3.2704915E+01
   3.2568050E+01   3.2472453E+01   3.2376952E+01   3.2281434E+01   3.2185792E+01   3.2089914E+01   3.1993690E+01   3.1897038E+01   3.1799987E+01   3.1702592E+01   3.1606915E+01   3.1517147E+01
   3.1426237E+01   3.1335216E+01   3.1244136E+01   3.1153047E+01   3.1062003E+01   3.0971042E+01   3.0880155E+01   3.0789318E+01   3.0696803E+01   3.0581795E+01   3.0466766E+01   3.0351686E+01
   3.0236528E+01   3.0121263E+01   3.0005863E+01   2.9890309E+01   2.9774611E+01   2.9658790E+01   2.9544973E+01   2.9451686E+01   2.9358349E+01   2.9264977E+01   2.9171587E+01   2.9078196E+01
   2.8984818E+01   2.8891468E+01   2.8798144E+01   2.8704842E+01   2.8609646E+01   2.8495575E+01   2.8381515E+01   2.8267464E+01   2.8153414E+01   2.8039362E+01   2.7925303E+01   2.7811232E+01
   2.7697150E+01   2.7583058E+01   2.7472175E+01   2.7367217E+01   2.7262254E+01   2.7157286E+01   2.7052314E+01   2.6947341E+01   2.6842366E+01  -9.9900000E+02
   3.5712445E+01   3.5620016E+01   3.5527577E+01   3.5435120E+01   3.5338810E+01   3.5232215E+01   3.5126289E+01   3.5020297E+01   3.4914229E+01   3.4808075E+01   3.4701823E+01   3.4595478E+01
   3.4489103E+01   3.4382778E+01   3.4252827E+01   3.4085160E+01   3.3917944E+01   3.3751302E+01   3.3585360E+01   3.3420245E+01   3.3256079E+01   3.3092941E+01   3.2930695E+01   3.2769156E+01
   3.2637148E+01   3.2541568E+01   3.2446083E+01   3.2350582E+01   3.2254956E+01   3.2159096E+01   3.2062892E+01   3.1966261E+01   3.1869233E+01   3.1771862E+01   3.1678261E+01   3.1588814E+01
   3.1497824E+01   3.1406725E+01   3.1315567E+01   3.1224403E+01   3.1133284E+01   3.1042250E+01   3.0951290E+01   3.0860383E+01   3.0767147E+01   3.0650551E+01   3.0535492E+01   3.0420382E+01
   3.0305192E+01   3.0189896E+01   3.0074464E+01   2.9958875E+01   2.9843143E+01   2.9727287E+01   2.9612873E+01   2.9519544E+01   2.9426164E+01   2.9332750E+01   2.9239318E+01   2.9145884E+01
   2.9052463E+01   2.8959070E+01   2.8865704E+01   2.8772359E+01   2.8674316E+01   2.8560260E+01   2.8446215E+01   2.8332178E+01   2.8218144E+01   2.8104106E+01   2.7990062E+01   2.7876005E+01
   2.7761938E+01   2.7647860E+01   2.7532928E+01   2.7428062E+01   2.7323191E+01   2.7218315E+01   2.7113436E+01   2.7008554E+01   2.6903671E+01  -9.9900000E+02
   3.5766241E+01   3.5673823E+01   3.5581395E+01   3.5488949E+01   3.5392513E+01   3.5284526E+01   3.5177974E+01   3.5071996E+01   3.4965942E+01   3.4859803E+01   3.4753567E+01   3.4647239E+01
   3.4540882E+01   3.4434575E+01   3.4304173E+01   3.4136533E+01   3.3969340E+01   3.3802721E+01   3.3636800E+01   3.3471700E+01   3.3307548E+01   3.3144418E+01   3.2982177E+01   3.2833452E+01
   3.2705001E+01   3.2609422E+01   3.2513938E+01   3.2418438E+01   3.2322813E+01   3.2226956E+01   3.2130755E+01   3.2034131E+01   3.1937110E+01   3.1843335E+01   3.1753450E+01   3.1667836E+01
   3.1578144E+01   3.1487057E+01   3.1395912E+01   3.1304761E+01   3.1213655E+01   3.1122634E+01   3.1031687E+01   3.0940791E+01   3.0847384E+01   3.0725704E+01   3.0609213E+01   3.0494114E+01
   3.0378935E+01   3.0263647E+01   3.0148222E+01   3.0032640E+01   2.9916913E+01   2.9801061E+01   2.9686774E+01   2.9593448E+01   2.9500071E+01   2.9406659E+01   2.9313228E+01   2.9219796E+01
   2.9126378E+01   2.9032987E+01   2.8939622E+01   2.8842772E+01   2.8737207E+01   2.8623153E+01   2.8509111E+01   2.8395076E+01   2.8281044E+01   2.8167009E+01   2.8052966E+01   2.7938912E+01
   2.7824846E+01   2.7703607E+01   2.7573059E+01   2.7474948E+01   2.7370078E+01   2.7265203E+01   2.7160325E+01   2.7055444E+01   2.6950562E+01  -9.9900000E+02
   3.5820049E+01   3.5727641E+01   3.5635224E+01   3.5542789E+01   3.5446228E+01   3.5338253E+01   3.5230224E+01   3.5123706E+01   3.5017667E+01   3.4911543E+01   3.4805324E+01   3.4699013E+01
   3.4592673E+01   3.4486384E+01   3.4355534E+01   3.4187920E+01   3.4020752E+01   3.3854155E+01   3.3688253E+01   3.3523171E+01   3.3359032E+01   3.3195910E+01   3.3046920E+01   3.2900962E+01
   3.2772868E+01   3.2677290E+01   3.2581806E+01   3.2486307E+01   3.2390684E+01   3.2294829E+01   3.2198632E+01   3.2102013E+01   3.2008690E+01   3.1918493E+01   3.1828652E+01   3.1743049E+01
   3.1657295E+01   3.1567404E+01   3.1476272E+01   3.1385134E+01   3.1294041E+01   3.1203032E+01   3.1112097E+01   3.1021213E+01   3.0927636E+01   3.0805969E+01   3.0684277E+01   3.0567859E+01
   3.0452690E+01   3.0337411E+01   3.0221994E+01   3.0106418E+01   2.9990696E+01   2.9874849E+01   2.9760687E+01   2.9667364E+01   2.9573989E+01   2.9480579E+01   2.9387150E+01   2.9293720E+01
   2.9200303E+01   2.9106914E+01   2.9010079E+01   2.8905725E+01   2.8800109E+01   2.8686057E+01   2.8572017E+01   2.8457984E+01   2.8343954E+01   2.8229921E+01   2.8115880E+01   2.8001828E+01
   2.7880662E+01   2.7743382E+01   2.7613051E+01   2.7515261E+01   2.7416973E+01   2.7312099E+01   2.7207221E+01   2.7102341E+01   2.6997460E+01  -9.9900000E+02
   3.5873870E+01   3.5781472E+01   3.5689066E+01   3.5596641E+01   3.5499956E+01   3.5391994E+01   3.5283979E+01   3.5175899E+01   3.5069405E+01   3.4963297E+01   3.4857093E+01   3.4750799E+01
   3.4644477E+01   3.4538206E+01   3.4406911E+01   3.4239322E+01   3.4072179E+01   3.3905604E+01   3.3739723E+01   3.3574657E+01   3.3410531E+01   3.3261032E+01   3.3114445E+01   3.2968490E+01
   3.2840750E+01   3.2745174E+01   3.2649690E+01   3.2554192E+01   3.2458570E+01   3.2362717E+01   3.2266524E+01   3.2173731E+01   3.2083855E+01   3.1993666E+01   3.1903871E+01   3.1818278E+01
   3.1732534E+01   3.1646689E+01   3.1556648E+01   3.1465522E+01   3.1374442E+01   3.1283446E+01   3.1192523E+01   3.1101651E+01   3.1007904E+01   3.0886251E+01   3.0764572E+01   3.0642836E+01
   3.0526461E+01   3.0411190E+01   3.0295781E+01   3.0180211E+01   3.0064494E+01   2.9948651E+01   2.9834615E+01   2.9741294E+01   2.9647921E+01   2.9554513E+01   2.9461086E+01   2.9367657E+01
   2.9274242E+01   2.9177420E+01   2.9073042E+01   2.8968689E+01   2.8863023E+01   2.8748972E+01   2.8634934E+01   2.8520904E+01   2.8406876E+01   2.8292845E+01   2.8178806E+01   2.8057712E+01
   2.7920445E+01   2.7783165E+01   2.7653051E+01   2.7555262E+01   2.7457466E+01   2.7359002E+01   2.7254126E+01   2.7149247E+01   2.7044366E+01  -9.9900000E+02
   3.5927705E+01   3.5835318E+01   3.5742923E+01   3.5650509E+01   3.5553699E+01   3.5445750E+01   3.5337749E+01   3.5229683E+01   3.5121543E+01   3.5015065E+01   3.4908878E+01   3.4802601E+01
   3.4696297E+01   3.4590043E+01   3.4458305E+01   3.4290742E+01   3.4123623E+01   3.3957072E+01   3.3791210E+01   3.3626161E+01   3.3475948E+01   3.3328572E+01   3.3181990E+01   3.3036038E+01
   3.2908651E+01   3.2813075E+01   3.2717592E+01   3.2622094E+01   3.2526473E+01   3.2430622E+01   3.2338413E+01   3.2248906E+01   3.2159038E+01   3.2068858E+01   3.1979106E+01   3.1893524E+01
   3.1807791E+01   3.1721957E+01   3.1636070E+01   3.1545929E+01   3.1454862E+01   3.1363878E+01   3.1272967E+01   3.1182106E+01   3.1088192E+01   3.0966551E+01   3.0844884E+01   3.0723160E+01
   3.0601348E+01   3.0484987E+01   3.0369584E+01   3.0254021E+01   3.0138309E+01   3.0022469E+01   2.9908557E+01   2.9815239E+01   2.9721868E+01   2.9628462E+01   2.9535037E+01   2.9441609E+01
   2.9344802E+01   2.9240395E+01   2.9136018E+01   2.9031667E+01   2.8925950E+01   2.8811901E+01   2.8697865E+01   2.8583836E+01   2.8469810E+01   2.8355781E+01   2.8234756E+01   2.8097504E+01
   2.7960238E+01   2.7822959E+01   2.7693060E+01   2.7595271E+01   2.7497476E+01   2.7399677E+01   2.7301040E+01   2.7196161E+01   2.7091282E+01  -9.9900000E+02
   3.5981557E+01   3.5889181E+01   3.5796796E+01   3.5704393E+01   3.5607459E+01   3.5499524E+01   3.5391536E+01   3.5283484E+01   3.5175359E+01   3.5067150E+01   3.4960679E+01   3.4854419E+01
   3.4748132E+01   3.4641897E+01   3.4509718E+01   3.4342181E+01   3.4175087E+01   3.4008558E+01   3.3842716E+01   3.3691778E+01   3.3543502E+01   3.3396134E+01   3.3249557E+01   3.3103607E+01
   3.2976570E+01   3.2880995E+01   3.2785512E+01   3.2690015E+01   3.2594395E+01   3.2502718E+01   3.2413603E+01   3.2324102E+01   3.2234240E+01   3.2144069E+01   3.2054362E+01   3.1968789E+01
   3.1883068E+01   3.1797245E+01   3.1711369E+01   3.1625488E+01   3.1535301E+01   3.1444330E+01   3.1353431E+01   3.1262582E+01   3.1168500E+01   3.1046873E+01   3.0925218E+01   3.0803505E+01
   3.0681703E+01   3.0559782E+01   3.0443406E+01   3.0327849E+01   3.0212141E+01   3.0096306E+01   2.9982517E+01   2.9889201E+01   2.9795832E+01   2.9702427E+01   2.9609004E+01   2.9512226E+01
   2.9407789E+01   2.9303384E+01   2.9199008E+01   2.9094659E+01   2.8988891E+01   2.8874844E+01   2.8760810E+01   2.8646783E+01   2.8532759E+01   2.8411794E+01   2.8274557E+01   2.8137306E+01
   2.8000040E+01   2.7862762E+01   2.7733077E+01   2.7635289E+01   2.7537495E+01   2.7439696E+01   2.7341894E+01   2.7243086E+01   2.7138207E+01  -9.9900000E+02
   3.6042306E+01   3.5943060E+01   3.5850686E+01   3.5758294E+01   3.5661237E+01   3.5553315E+01   3.5445341E+01   3.5337303E+01   3.5229193E+01   3.5120999E+01   3.5012711E+01   3.4906255E+01
   3.4799986E+01   3.4693768E+01   3.4561153E+01   3.4393642E+01   3.4226572E+01   3.4060065E+01   3.3908446E+01   3.3759342E+01   3.3611078E+01   3.3463719E+01   3.3317147E+01   3.3171200E+01
   3.3044511E+01   3.2948936E+01   3.2853453E+01   3.2757956E+01   3.2666727E+01   3.2577926E+01   3.2488814E+01   3.2399318E+01   3.2309464E+01   3.2219301E+01   3.2129637E+01   3.2044075E+01
   3.1958364E+01   3.1872553E+01   3.1786689E+01   3.1700819E+01   3.1614992E+01   3.1524803E+01   3.1433916E+01   3.1343078E+01   3.1248830E+01   3.1127215E+01   3.1005572E+01   3.0883870E+01
   3.0762079E+01   3.0640166E+01   3.0518103E+01   3.0401695E+01   3.0285993E+01   3.0170161E+01   3.0056495E+01   2.9963181E+01   2.9869814E+01   2.9776411E+01   2.9679681E+01   2.9575228E+01
   2.9470792E+01   2.9366388E+01   2.9262014E+01   2.9157666E+01   2.9051847E+01   2.8937802E+01   2.8823769E+01   2.8709744E+01   2.8588831E+01   2.8451605E+01   2.8314369E+01   2.8177119E+01
   2.8039854E+01   2.7902576E+01   2.7773104E+01   2.7675316E+01   2.7577522E+01   2.7479724E+01   2.7381922E+01   2.7284118E+01   2.7185142E+01  -9.9900000E+02
   3.6118682E+01   3.6002967E+01   3.5904590E+01   3.5812209E+01   3.5715030E+01   3.5607121E+01   3.5499160E+01   3.5391137E+01   3.5283042E+01   3.5174864E+01   3.5066593E+01   3.4958233E+01
   3.4851854E+01   3.4745654E+01   3.4612604E+01   3.4445119E+01   3.4278074E+01   3.4125830E+01   3.3976014E+01   3.3826926E+01   3.3678674E+01   3.3531323E+01   3.3384756E+01   3.3238812E+01
   3.3112468E+01   3.3016894E+01   3.2921411E+01   3.2830540E+01   3.2741950E+01   3.2653151E+01   3.2564043E+01   3.2474552E+01   3.2384704E+01   3.2294549E+01   3.2204929E+01   3.2119377E+01
   3.2033677E+01   3.1947877E+01   3.1862025E+01   3.1776167E+01   3.1690351E+01   3.1604614E+01   3.1514418E+01   3.1423591E+01   3.1329178E+01   3.1207576E+01   3.1085945E+01   3.0964254E+01
   3.0842472E+01   3.0720568E+01   3.0598512E+01   3.0476282E+01   3.0359860E+01   3.0244032E+01   3.0130487E+01   3.0037176E+01   2.9943810E+01   2.9847144E+01   2.9742695E+01   2.9638243E+01
   2.9533808E+01   2.9429404E+01   2.9325031E+01   2.9220685E+01   2.9114816E+01   2.9000772E+01   2.8886741E+01   2.8765873E+01   2.8628651E+01   2.8491425E+01   2.8354190E+01   2.8216940E+01
   2.8079676E+01   2.7942399E+01   2.7813138E+01   2.7715351E+01   2.7617558E+01   2.7519760E+01   2.7421958E+01   2.7324155E+01   2.7226350E+01  -9.9900000E+02
   3.6195070E+01   3.6079369E+01   3.5963658E+01   3.5866134E+01   3.5768833E+01   3.5660937E+01   3.5552990E+01   3.5444981E+01   3.5336901E+01   3.5228739E+01   3.5120484E+01   3.5012143E+01
   3.4903776E+01   3.4797551E+01   3.4664068E+01   3.4496609E+01   3.4343805E+01   3.4193393E+01   3.4043597E+01   3.3894524E+01   3.3746284E+01   3.3598942E+01   3.3452380E+01   3.3306438E+01
   3.3180438E+01   3.3084864E+01   3.2994251E+01   3.2905774E+01   3.2817185E+01   3.2728388E+01   3.2639283E+01   3.2549797E+01   3.2459956E+01   3.2369810E+01   3.2280233E+01   3.2194690E+01
   3.2109001E+01   3.2023213E+01   3.1937372E+01   3.1851526E+01   3.1765722E+01   3.1679996E+01   3.1594337E+01   3.1504116E+01   3.1409538E+01   3.1287949E+01   3.1166330E+01   3.1044650E+01
   3.0922878E+01   3.0800982E+01   3.0678934E+01   3.0556710E+01   3.0434324E+01   3.0317914E+01   3.0204490E+01   3.0111181E+01   3.0014593E+01   2.9910167E+01   2.9805719E+01   2.9701267E+01
   2.9596833E+01   2.9492430E+01   2.9388058E+01   2.9283713E+01   2.9177794E+01   2.9063752E+01   2.8942923E+01   2.8805699E+01   2.8668478E+01   2.8531253E+01   2.8394019E+01   2.8256770E+01
   2.8119506E+01   2.7982229E+01   2.7853179E+01   2.7755392E+01   2.7657599E+01   2.7559801E+01   2.7462000E+01   2.7364197E+01   2.7266392E+01  -9.9900000E+02
   3.6271466E+01   3.6155779E+01   3.6040081E+01   3.5924362E+01   3.5822642E+01   3.5714760E+01   3.5606826E+01   3.5498832E+01   3.5390767E+01   3.5282621E+01   3.5174383E+01   3.5066059E+01
   3.4957711E+01   3.4849454E+01   3.4715542E+01   3.4562252E+01   3.4411357E+01   3.4260967E+01   3.4111189E+01   3.3962132E+01   3.3813904E+01   3.3666570E+01   3.3520013E+01   3.3374074E+01
   3.3248415E+01   3.3157956E+01   3.3069492E+01   3.2981015E+01   3.2892428E+01   3.2803632E+01   3.2714531E+01   3.2625050E+01   3.2535216E+01   3.2445078E+01   3.2355543E+01   3.2270011E+01
   3.2184333E+01   3.2098555E+01   3.2012726E+01   3.1926892E+01   3.1841099E+01   3.1755385E+01   3.1669737E+01   3.1584135E+01   3.1489907E+01   3.1368331E+01   3.1246724E+01   3.1125054E+01
   3.1003291E+01   3.0881405E+01   3.0759363E+01   3.0637145E+01   3.0514764E+01   3.0392242E+01   3.0278500E+01   3.0182006E+01   3.0077622E+01   2.9973196E+01   2.9868748E+01   2.9764298E+01
   2.9659864E+01   2.9555462E+01   2.9451091E+01   2.9346747E+01   2.9240778E+01   2.9119986E+01   2.8982754E+01   2.8845531E+01   2.8708311E+01   2.8571087E+01   2.8433853E+01   2.8296604E+01
   2.8159341E+01   2.8022064E+01   2.7893224E+01   2.7795437E+01   2.7697645E+01   2.7599847E+01   2.7502046E+01   2.7404243E+01   2.7306439E+01  -9.9900000E+02
   3.6349455E+01   3.6233756E+01   3.6118046E+01   3.6002315E+01   3.5880118E+01   3.5771884E+01   3.5663907E+01   3.5555870E+01   3.5447763E+01   3.5339577E+01   3.5231302E+01   3.5122942E+01
   3.5014560E+01   3.4906231E+01   3.4782839E+01   3.4631541E+01   3.4480638E+01   3.4330238E+01   3.4180449E+01   3.4031379E+01   3.3883133E+01   3.3735779E+01   3.3589198E+01   3.3443232E+01
   3.3320758E+01   3.3232229E+01   3.3143784E+01   3.3055326E+01   3.2966757E+01   3.2877982E+01   3.2788902E+01   3.2699445E+01   3.2609636E+01   3.2519524E+01   3.2430910E+01   3.2345387E+01
   3.2259718E+01   3.2173951E+01   3.2088132E+01   3.2002308E+01   3.1916526E+01   3.1830822E+01   3.1745184E+01   3.1659591E+01   3.1568959E+01   3.1447429E+01   3.1325866E+01   3.1204239E+01
   3.1082519E+01   3.0960672E+01   3.0838670E+01   3.0716489E+01   3.0594144E+01   3.0471658E+01   3.0350423E+01   3.0245774E+01   3.0141368E+01   3.0036919E+01   2.9932448E+01   2.9827975E+01
   2.9723517E+01   2.9619093E+01   2.9514699E+01   2.9410332E+01   2.9300224E+01   2.9162832E+01   2.9025455E+01   2.8888088E+01   2.8750723E+01   2.8613355E+01   2.8475977E+01   2.8338583E+01
   2.8201174E+01   2.8063752E+01   2.7934995E+01   2.7837060E+01   2.7739119E+01   2.7641174E+01   2.7543225E+01   2.7445273E+01   2.7347320E+01  -9.9900000E+02
   3.6428865E+01   3.6313180E+01   3.6197484E+01   3.6067729E+01   3.5942743E+01   3.5832751E+01   3.5724559E+01   3.5616536E+01   3.5508446E+01   3.5400276E+01   3.5292018E+01   3.5183677E+01
   3.5075313E+01   3.4967004E+01   3.4844059E+01   3.4703408E+01   3.4552529E+01   3.4402151E+01   3.4252382E+01   3.4103327E+01   3.3955094E+01   3.3807748E+01   3.3661173E+01   3.3515209E+01
   3.3393120E+01   3.3304591E+01   3.3216146E+01   3.3127688E+01   3.3039121E+01   3.2950348E+01   3.2861271E+01   3.2771819E+01   3.2682017E+01   3.2593353E+01   3.2506415E+01   3.2420901E+01
   3.2335243E+01   3.2249487E+01   3.2163680E+01   3.2077868E+01   3.1992098E+01   3.1906405E+01   3.1820778E+01   3.1734812E+01   3.1643314E+01   3.1521796E+01   3.1400244E+01   3.1278629E+01
   3.1156918E+01   3.1035080E+01   3.0913084E+01   3.0790910E+01   3.0668569E+01   3.0546094E+01   3.0424939E+01   3.0313528E+01   3.0208985E+01   3.0104537E+01   3.0000067E+01   2.9895594E+01
   2.9791138E+01   2.9686714E+01   2.9582322E+01   2.9477956E+01   2.9367677E+01   2.9230287E+01   2.9092912E+01   2.8955546E+01   2.8818183E+01   2.8680816E+01   2.8543439E+01   2.8406046E+01
   2.8268638E+01   2.8131312E+01   2.8003006E+01   2.7905072E+01   2.7807133E+01   2.7709188E+01   2.7611240E+01   2.7513289E+01   2.7415337E+01  -9.9900000E+02
   3.6508262E+01   3.6392592E+01   3.6262918E+01   3.6130136E+01   3.6005360E+01   3.5895382E+01   3.5785355E+01   3.5677196E+01   3.5569121E+01   3.5460968E+01   3.5352727E+01   3.5244404E+01
   3.5136060E+01   3.5027770E+01   3.4904618E+01   3.4765056E+01   3.4624414E+01   3.4474058E+01   3.4324308E+01   3.4175270E+01   3.4027050E+01   3.3879713E+01   3.3733142E+01   3.3587180E+01
   3.3465474E+01   3.3376945E+01   3.3288501E+01   3.3200043E+01   3.3111477E+01   3.3022705E+01   3.2933632E+01   3.2844185E+01   3.2755876E+01   3.2668827E+01   3.2581911E+01   3.2496408E+01
   3.2410761E+01   3.2325016E+01   3.2239221E+01   3.2153421E+01   3.2067662E+01   3.1981980E+01   3.1895974E+01   3.1809344E+01   3.1717663E+01   3.1596158E+01   3.1474618E+01   3.1353013E+01
   3.1231311E+01   3.1109482E+01   3.0987494E+01   3.0865325E+01   3.0742997E+01   3.0620546E+01   3.0499450E+01   3.0388042E+01   3.0276597E+01   3.0172151E+01   3.0067682E+01   2.9963209E+01
   2.9858754E+01   2.9754331E+01   2.9649940E+01   2.9545576E+01   2.9435128E+01   2.9297739E+01   2.9160365E+01   2.9023001E+01   2.8885639E+01   2.8748274E+01   2.8610898E+01   2.8473507E+01
   2.8336194E+01   2.8199115E+01   2.8071014E+01   2.7973081E+01   2.7875142E+01   2.7777198E+01   2.7679251E+01   2.7581301E+01   2.7483350E+01  -9.9900000E+02
   3.6587641E+01   3.6458038E+01   3.6325297E+01   3.6192531E+01   3.6067964E+01   3.5958001E+01   3.5847989E+01   3.5737918E+01   3.5629784E+01   3.5521648E+01   3.5413425E+01   3.5305121E+01
   3.5196795E+01   3.5088525E+01   3.4965168E+01   3.4825630E+01   3.4686452E+01   3.4545955E+01   3.4396224E+01   3.4247203E+01   3.4098996E+01   3.3951667E+01   3.3805101E+01   3.3659142E+01
   3.3537815E+01   3.3449287E+01   3.3360843E+01   3.3272386E+01   3.3183820E+01   3.3095050E+01   3.3005981E+01   3.2918081E+01   3.2831329E+01   3.2744288E+01   3.2657395E+01   3.2571902E+01
   3.2486266E+01   3.2400533E+01   3.2314749E+01   3.2228961E+01   3.2143214E+01   3.2057146E+01   3.1970483E+01   3.1883865E+01   3.1792002E+01   3.1670510E+01   3.1548982E+01   3.1427387E+01
   3.1305695E+01   3.1183875E+01   3.1061894E+01   3.0939738E+01   3.0817435E+01   3.0694988E+01   3.0573952E+01   3.0462545E+01   3.0351072E+01   3.0239756E+01   3.0135288E+01   3.0030817E+01
   2.9926362E+01   2.9821941E+01   2.9717551E+01   2.9613188E+01   2.9502572E+01   2.9365184E+01   2.9227812E+01   2.9090450E+01   2.8953090E+01   2.8815726E+01   2.8678351E+01   2.8541055E+01
   2.8403990E+01   2.8266912E+01   2.8139014E+01   2.8041082E+01   2.7943144E+01   2.7845202E+01   2.7747255E+01   2.7649306E+01   2.7551356E+01  -9.9900000E+02
   3.6653098E+01   3.6520384E+01   3.6387659E+01   3.6254909E+01   3.6130550E+01   3.6020601E+01   3.5910604E+01   3.5800549E+01   3.5690431E+01   3.5582312E+01   3.5474107E+01   3.5365821E+01
   3.5257515E+01   3.5149264E+01   3.5025705E+01   3.4886190E+01   3.4747035E+01   3.4608336E+01   3.4468124E+01   3.4319119E+01   3.4170926E+01   3.4023605E+01   3.3877045E+01   3.3731088E+01
   3.3610137E+01   3.3521610E+01   3.3433166E+01   3.3344710E+01   3.3256146E+01   3.3167378E+01   3.3079921E+01   3.2993509E+01   3.2906764E+01   3.2819732E+01   3.2732861E+01   3.2647378E+01
   3.2561753E+01   3.2476032E+01   3.2390260E+01   3.2304484E+01   3.2218345E+01   3.2131628E+01   3.2044977E+01   3.1958369E+01   3.1866327E+01   3.1744847E+01   3.1623331E+01   3.1501748E+01
   3.1380066E+01   3.1258253E+01   3.1136288E+01   3.1014159E+01   3.0891860E+01   3.0769417E+01   3.0648440E+01   3.0537036E+01   3.0425564E+01   3.0314046E+01   3.0202882E+01   3.0098412E+01
   2.9993959E+01   2.9889538E+01   2.9785150E+01   2.9680789E+01   2.9570006E+01   2.9432620E+01   2.9295250E+01   2.9157889E+01   2.9020531E+01   2.8883168E+01   2.8745888E+01   2.8608840E+01
   2.8471776E+01   2.8334699E+01   2.8207004E+01   2.8109074E+01   2.8011137E+01   2.7913195E+01   2.7815250E+01   2.7717302E+01   2.7615101E+01  -9.9900000E+02
   3.6715405E+01   3.6582707E+01   3.6449998E+01   3.6317265E+01   3.6193113E+01   3.6083179E+01   3.5973198E+01   3.5863159E+01   3.5753053E+01   3.5642955E+01   3.5534768E+01   3.5426502E+01
   3.5318215E+01   3.5209984E+01   3.5086223E+01   3.4946732E+01   3.4807599E+01   3.4668921E+01   3.4530794E+01   3.4391015E+01   3.4242835E+01   3.4095523E+01   3.3948968E+01   3.3803014E+01
   3.3682437E+01   3.3593911E+01   3.3505468E+01   3.3417012E+01   3.3328449E+01   3.3241370E+01   3.3155320E+01   3.3068914E+01   3.2982176E+01   3.2895153E+01   3.2808304E+01   3.2722832E+01
   3.2637218E+01   3.2551509E+01   3.2465749E+01   3.2379576E+01   3.2292794E+01   3.2206089E+01   3.2119450E+01   3.2032853E+01   3.1940633E+01   3.1819166E+01   3.1697662E+01   3.1576090E+01
   3.1454417E+01   3.1332622E+01   3.1210684E+01   3.1088561E+01   3.0966268E+01   3.0843828E+01   3.0722910E+01   3.0611508E+01   3.0500039E+01   3.0388522E+01   3.0276981E+01   3.0165992E+01
   3.0061540E+01   2.9957121E+01   2.9852734E+01   2.9748375E+01   2.9637427E+01   2.9500043E+01   2.9362674E+01   2.9225315E+01   2.9087959E+01   2.8950689E+01   2.8813659E+01   2.8676613E+01
   2.8539551E+01   2.8402475E+01   2.8274981E+01   2.8177052E+01   2.8079116E+01   2.7981176E+01   2.7883232E+01   2.7781087E+01   2.7667284E+01  -9.9900000E+02
   3.6777687E+01   3.6645006E+01   3.6512313E+01   3.6379597E+01   3.6255651E+01   3.6145732E+01   3.6035767E+01   3.5925744E+01   3.5815655E+01   3.5705490E+01   3.5595407E+01   3.5487159E+01
   3.5378893E+01   3.5270682E+01   3.5146723E+01   3.5007256E+01   3.4868145E+01   3.4729488E+01   3.4591380E+01   3.4453916E+01   3.4314721E+01   3.4167419E+01   3.4020870E+01   3.3874919E+01
   3.3754711E+01   3.3666187E+01   3.3577744E+01   3.3489289E+01   3.3402500E+01   3.3316739E+01   3.3230693E+01   3.3144293E+01   3.3057562E+01   3.2970548E+01   3.2883722E+01   3.2798260E+01
   3.2712658E+01   3.2626961E+01   3.2540799E+01   3.2453989E+01   3.2367220E+01   3.2280527E+01   3.2193899E+01   3.2107314E+01   3.2014918E+01   3.1893464E+01   3.1771972E+01   3.1650411E+01
   3.1528757E+01   3.1406991E+01   3.1285060E+01   3.1162944E+01   3.1040656E+01   3.0918220E+01   3.0797360E+01   3.0685961E+01   3.0574494E+01   3.0462979E+01   3.0351439E+01   3.0239896E+01
   3.0129105E+01   3.0024687E+01   2.9920302E+01   2.9815944E+01   2.9704833E+01   2.9567450E+01   2.9430084E+01   2.9292727E+01   2.9155462E+01   2.9018445E+01   2.8881416E+01   2.8744371E+01
   2.8607311E+01   2.8470236E+01   2.8342943E+01   2.8245015E+01   2.8147081E+01   2.8049142E+01   2.7947060E+01   2.7833259E+01   2.7719457E+01  -9.9900000E+02
   3.6839951E+01   3.6707287E+01   3.6574611E+01   3.6441912E+01   3.6318170E+01   3.6208268E+01   3.6098318E+01   3.5988312E+01   3.5878240E+01   3.5768093E+01   3.5657862E+01   3.5547802E+01
   3.5439556E+01   3.5331365E+01   3.5207209E+01   3.5067766E+01   3.4928679E+01   3.4790042E+01   3.4651952E+01   3.4514504E+01   3.4377794E+01   3.4239300E+01   3.4092756E+01   3.3946808E+01
   3.3826968E+01   3.3738444E+01   3.3650002E+01   3.3563412E+01   3.3477848E+01   3.3392089E+01   3.3306047E+01   3.3219653E+01   3.3132930E+01   3.3045924E+01   3.2959121E+01   3.2873671E+01
   3.2788081E+01   3.2701976E+01   3.2615182E+01   3.2528385E+01   3.2441628E+01   3.2354948E+01   3.2268332E+01   3.2181759E+01   3.2089188E+01   3.1967748E+01   3.1846268E+01   3.1724726E+01
   3.1603102E+01   3.1481345E+01   3.1359422E+01   3.1237312E+01   3.1115029E+01   3.0992598E+01   3.0871797E+01   3.0760400E+01   3.0648935E+01   3.0537422E+01   3.0425884E+01   3.0314342E+01
   3.0202819E+01   3.0092241E+01   2.9987858E+01   2.9883502E+01   2.9772228E+01   2.9634848E+01   2.9497483E+01   2.9360217E+01   2.9223206E+01   2.9086190E+01   2.8949163E+01   2.8812120E+01
   2.8675061E+01   2.8537988E+01   2.8410894E+01   2.8312968E+01   2.8215035E+01   2.8113021E+01   2.7999224E+01   2.7885424E+01   2.7771623E+01  -9.9900000E+02
   3.6902207E+01   3.6769560E+01   3.6636901E+01   3.6504219E+01   3.6380682E+01   3.6270795E+01   3.6160861E+01   3.6050872E+01   3.5940818E+01   3.5830689E+01   3.5720477E+01   3.5610187E+01
   3.5500211E+01   3.5392041E+01   3.5267691E+01   3.5128272E+01   3.4989207E+01   3.4850592E+01   3.4712520E+01   3.4575088E+01   3.4438390E+01   3.4302483E+01   3.4164637E+01   3.4018691E+01
   3.3899215E+01   3.3810693E+01   3.3724210E+01   3.3638749E+01   3.3553186E+01   3.3467431E+01   3.3381393E+01   3.3295005E+01   3.3208289E+01   3.3121293E+01   3.3034512E+01   3.2949073E+01
   3.2863069E+01   3.2776338E+01   3.2689558E+01   3.2602773E+01   3.2516029E+01   3.2429361E+01   3.2342758E+01   3.2256196E+01   3.2163452E+01   3.2042025E+01   3.1920566E+01   3.1799055E+01
   3.1677441E+01   3.1555693E+01   3.1433778E+01   3.1311675E+01   3.1189397E+01   3.1066970E+01   3.0946227E+01   3.0834833E+01   3.0723370E+01   3.0611859E+01   3.0500323E+01   3.0388783E+01
   3.0277261E+01   3.0165775E+01   3.0055409E+01   2.9951055E+01   2.9839619E+01   2.9702241E+01   2.9564966E+01   2.9427954E+01   2.9290944E+01   2.9153931E+01   2.9016906E+01   2.8879865E+01
   2.8742808E+01   2.8605736E+01   2.8478839E+01   2.8380915E+01   2.8278974E+01   2.8165183E+01   2.8051386E+01   2.7937587E+01   2.7823787E+01  -9.9900000E+02
   3.6964466E+01   3.6831836E+01   3.6699194E+01   3.6566530E+01   3.6443196E+01   3.6333324E+01   3.6223407E+01   3.6113434E+01   3.6003397E+01   3.5893287E+01   3.5783095E+01   3.5672825E+01
   3.5562537E+01   3.5452720E+01   3.5328176E+01   3.5188782E+01   3.5049740E+01   3.4911146E+01   3.4773093E+01   3.4635676E+01   3.4498990E+01   3.4363091E+01   3.4227877E+01   3.4090580E+01
   3.3971465E+01   3.3884996E+01   3.3799547E+01   3.3714088E+01   3.3628526E+01   3.3542774E+01   3.3456740E+01   3.3370357E+01   3.3283650E+01   3.3196662E+01   3.3109904E+01   3.3024044E+01
   3.2937421E+01   3.2850702E+01   3.2763934E+01   3.2677162E+01   3.2590431E+01   3.2503776E+01   3.2417184E+01   3.2330634E+01   3.2237719E+01   3.2116313E+01   3.1994885E+01   3.1873386E+01
   3.1751783E+01   3.1630043E+01   3.1508136E+01   3.1386039E+01   3.1263767E+01   3.1141344E+01   3.1020658E+01   3.0909267E+01   3.0797807E+01   3.0686298E+01   3.0574763E+01   3.0463224E+01
   3.0351704E+01   3.0240221E+01   3.0128772E+01   3.0018609E+01   2.9907012E+01   2.9769722E+01   2.9632703E+01   2.9495693E+01   2.9358685E+01   2.9221674E+01   2.9084651E+01   2.8947611E+01
   2.8810556E+01   2.8673486E+01   2.8546786E+01   2.8444921E+01   2.8331136E+01   2.8217345E+01   2.8103550E+01   2.7989751E+01   2.7875952E+01  -9.9900000E+02
   3.7035449E+01   3.6902659E+01   3.6769858E+01   3.6637035E+01   3.6512916E+01   3.6402905E+01   3.6292850E+01   3.6182742E+01   3.6072573E+01   3.5962334E+01   3.5852017E+01   3.5741626E+01
   3.5631222E+01   3.5520877E+01   3.5395023E+01   3.5255509E+01   3.5116350E+01   3.4977637E+01   3.4839467E+01   3.4701931E+01   3.4565124E+01   3.4429102E+01   3.4293763E+01   3.4158965E+01
   3.4048338E+01   3.3962750E+01   3.3877241E+01   3.3791720E+01   3.3706098E+01   3.3620286E+01   3.3534194E+01   3.3447755E+01   3.3360992E+01   3.3273952E+01   3.3184880E+01   3.3098407E+01
   3.3011795E+01   3.2925089E+01   3.2838333E+01   3.2751573E+01   3.2664854E+01   3.2578211E+01   3.2491631E+01   3.2405091E+01   3.2312905E+01   3.2191493E+01   3.2070040E+01   3.1948514E+01
   3.1826883E+01   3.1705116E+01   3.1583180E+01   3.1461053E+01   3.1338749E+01   3.1216295E+01   3.1095331E+01   3.0983927E+01   3.0872452E+01   3.0760929E+01   3.0649380E+01   3.0537827E+01
   3.0426293E+01   3.0314795E+01   3.0203332E+01   3.0091899E+01   2.9974718E+01   2.9837636E+01   2.9700570E+01   2.9563513E+01   2.9426459E+01   2.9289424E+01   2.9152403E+01   2.9015365E+01
   2.8878311E+01   2.8741243E+01   2.8610864E+01   2.8497087E+01   2.8383303E+01   2.8269513E+01   2.8155718E+01   2.8041921E+01   2.7928122E+01  -9.9900000E+02
   3.7119142E+01   3.6986370E+01   3.6853587E+01   3.6720784E+01   3.6596736E+01   3.6484701E+01   3.6374663E+01   3.6264574E+01   3.6154423E+01   3.6044204E+01   3.5933907E+01   3.5823538E+01
   3.5713156E+01   3.5602834E+01   3.5476804E+01   3.5337316E+01   3.5198181E+01   3.5059491E+01   3.4921340E+01   3.4783821E+01   3.4647027E+01   3.4511015E+01   3.4375681E+01   3.4244967E+01
   3.4135719E+01   3.4048622E+01   3.3963114E+01   3.3877594E+01   3.3791975E+01   3.3706165E+01   3.3620078E+01   3.3533645E+01   3.3446890E+01   3.3359859E+01   3.3269988E+01   3.3172857E+01
   3.3086256E+01   3.2999562E+01   3.2912819E+01   3.2826071E+01   3.2739365E+01   3.2652734E+01   3.2566166E+01   3.2479637E+01   3.2387834E+01   3.2273328E+01   3.2151888E+01   3.2030373E+01
   3.1908753E+01   3.1786995E+01   3.1665066E+01   3.1542946E+01   3.1420648E+01   3.1298197E+01   3.1176838E+01   3.1061662E+01   3.0950190E+01   3.0838668E+01   3.0727121E+01   3.0615569E+01
   3.0504037E+01   3.0392540E+01   3.0281079E+01   3.0169648E+01   3.0052344E+01   2.9915264E+01   2.9778200E+01   2.9641145E+01   2.9504093E+01   2.9367037E+01   2.9229969E+01   2.9092884E+01
   2.8955782E+01   2.8816950E+01   2.8681039E+01   2.8567171E+01   2.8453296E+01   2.8339414E+01   2.8225528E+01   2.8111638E+01   2.7997747E+01  -9.9900000E+02
   3.7202876E+01   3.7070122E+01   3.6937358E+01   3.6804573E+01   3.6680709E+01   3.6568495E+01   3.6456515E+01   3.6346444E+01   3.6236312E+01   3.6126113E+01   3.6015836E+01   3.5905488E+01
   3.5795128E+01   3.5684828E+01   3.5558625E+01   3.5419163E+01   3.5280051E+01   3.5141384E+01   3.5003252E+01   3.4865750E+01   3.4728969E+01   3.4592966E+01   3.4461858E+01   3.4332579E+01
   3.4223589E+01   3.4136052E+01   3.4049022E+01   3.3963504E+01   3.3877886E+01   3.3792080E+01   3.3705997E+01   3.3619570E+01   3.3532822E+01   3.3445800E+01   3.3355875E+01   3.3257832E+01
   3.3160746E+01   3.3074064E+01   3.2987333E+01   3.2900598E+01   3.2813904E+01   3.2727285E+01   3.2640728E+01   3.2554211E+01   3.2462277E+01   3.2348406E+01   3.2233766E+01   3.2112262E+01
   3.1990652E+01   3.1868902E+01   3.1746981E+01   3.1624867E+01   3.1502574E+01   3.1380127E+01   3.1258804E+01   3.1143096E+01   3.1027952E+01   3.0916433E+01   3.0804886E+01   3.0693336E+01
   3.0581804E+01   3.0470309E+01   3.0358850E+01   3.0247420E+01   3.0129993E+01   2.9992915E+01   2.9855853E+01   2.9718800E+01   2.9581750E+01   2.9444695E+01   2.9307629E+01   2.9170545E+01
   2.9031757E+01   2.8887497E+01   2.8751737E+01   2.8637871E+01   2.8523996E+01   2.8410115E+01   2.8296230E+01   2.8182341E+01   2.8068451E+01  -9.9900000E+02
   3.7286665E+01   3.7153930E+01   3.7021184E+01   3.6888417E+01   3.6764735E+01   3.6652538E+01   3.6540299E+01   3.6428365E+01   3.6318252E+01   3.6208072E+01   3.6097816E+01   3.5987489E+01
   3.5877150E+01   3.5766872E+01   3.5640497E+01   3.5501060E+01   3.5361972E+01   3.5223327E+01   3.5085215E+01   3.4947729E+01   3.4810961E+01   3.4679307E+01   3.4549519E+01   3.4420242E+01
   3.4311507E+01   3.4223972E+01   3.4136516E+01   3.4049461E+01   3.3963845E+01   3.3878041E+01   3.3791961E+01   3.3705540E+01   3.3618800E+01   3.3531786E+01   3.3441807E+01   3.3343776E+01
   3.3245590E+01   3.3148604E+01   3.3061885E+01   3.2975162E+01   3.2888480E+01   3.2801872E+01   3.2715327E+01   3.2628820E+01   3.2536756E+01   3.2422897E+01   3.2308998E+01   3.2194190E+01
   3.2072589E+01   3.1950848E+01   3.1828934E+01   3.1706825E+01   3.1584537E+01   3.1462094E+01   3.1340806E+01   3.1225100E+01   3.1109319E+01   3.0994230E+01   3.0882684E+01   3.0771135E+01
   3.0659604E+01   3.0548110E+01   3.0436652E+01   3.0325224E+01   3.0207674E+01   3.0070597E+01   2.9933536E+01   2.9796485E+01   2.9659436E+01   2.9522382E+01   2.9385317E+01   2.9246573E+01
   2.9102329E+01   2.8958070E+01   2.8822460E+01   2.8708594E+01   2.8594720E+01   2.8480840E+01   2.8366955E+01   2.8253067E+01   2.8139178E+01  -9.9900000E+02
   3.7370522E+01   3.7237805E+01   3.7105077E+01   3.6972328E+01   3.6848828E+01   3.6736648E+01   3.6624425E+01   3.6512152E+01   3.6400256E+01   3.6290095E+01   3.6179859E+01   3.6069553E+01
   3.5959235E+01   3.5848979E+01   3.5722432E+01   3.5583020E+01   3.5443956E+01   3.5305332E+01   3.5167239E+01   3.5029769E+01   3.4897452E+01   3.4767027E+01   3.4637243E+01   3.4507969E+01
   3.4399486E+01   3.4311952E+01   3.4224497E+01   3.4137030E+01   3.4049861E+01   3.3964059E+01   3.3877983E+01   3.3791567E+01   3.3704833E+01   3.3617828E+01   3.3527794E+01   3.3429775E+01
   3.3331601E+01   3.3233322E+01   3.3136484E+01   3.3049772E+01   3.2963102E+01   3.2876505E+01   3.2789971E+01   3.2703474E+01   3.2611281E+01   3.2497433E+01   3.2383544E+01   3.2269582E+01
   3.2154573E+01   3.2032840E+01   3.1910933E+01   3.1788830E+01   3.1666545E+01   3.1544105E+01   3.1422853E+01   3.1307148E+01   3.1191368E+01   3.1075536E+01   3.0960523E+01   3.0848973E+01
   3.0737443E+01   3.0625950E+01   3.0514492E+01   3.0403065E+01   3.0285392E+01   3.0148316E+01   3.0011256E+01   2.9874206E+01   2.9737158E+01   2.9600105E+01   2.9461402E+01   2.9317176E+01
   2.9172932E+01   2.9028673E+01   2.8893213E+01   2.8779347E+01   2.8665473E+01   2.8551593E+01   2.8437709E+01   2.8323821E+01   2.8209645E+01  -9.9900000E+02
   3.7454461E+01   3.7321761E+01   3.7189050E+01   3.7056320E+01   3.6933000E+01   3.6820836E+01   3.6708631E+01   3.6596375E+01   3.6484060E+01   3.6372194E+01   3.6261977E+01   3.6151692E+01
   3.6041395E+01   3.5931160E+01   3.5804442E+01   3.5665055E+01   3.5526014E+01   3.5387411E+01   3.5249337E+01   3.5116392E+01   3.4985241E+01   3.4854823E+01   3.4725044E+01   3.4595771E+01
   3.4487539E+01   3.4400005E+01   3.4312549E+01   3.4225082E+01   3.4137515E+01   3.4050146E+01   3.3964073E+01   3.3877661E+01   3.3790934E+01   3.3703937E+01   3.3613849E+01   3.3515840E+01
   3.3417677E+01   3.3319411E+01   3.3221090E+01   3.3124438E+01   3.3037779E+01   3.2951193E+01   3.2864668E+01   3.2778182E+01   3.2685859E+01   3.2572022E+01   3.2458143E+01   3.2344190E+01
   3.2230134E+01   3.2114889E+01   3.1992988E+01   3.1870889E+01   3.1748608E+01   3.1626171E+01   3.1504952E+01   3.1389249E+01   3.1273469E+01   3.1157637E+01   3.1041777E+01   3.0926860E+01
   3.0815329E+01   3.0703836E+01   3.0592379E+01   3.0480952E+01   3.0363155E+01   3.0226080E+01   3.0089020E+01   2.9951971E+01   2.9814923E+01   2.9676251E+01   2.9532043E+01   2.9387817E+01
   2.9243573E+01   2.9099313E+01   2.8964002E+01   2.8850136E+01   2.8736262E+01   2.8622382E+01   2.8508497E+01   2.8394326E+01   2.8279193E+01  -9.9900000E+02
   3.7538491E+01   3.7405808E+01   3.7273115E+01   3.7140401E+01   3.7017261E+01   3.6905114E+01   3.6792925E+01   3.6680686E+01   3.6568389E+01   3.6456027E+01   3.6344180E+01   3.6233915E+01
   3.6123640E+01   3.6013425E+01   3.5886538E+01   3.5747175E+01   3.5608157E+01   3.5469575E+01   3.5336074E+01   3.5204255E+01   3.5073116E+01   3.4942705E+01   3.4812930E+01   3.4683659E+01
   3.4575674E+01   3.4488140E+01   3.4400683E+01   3.4313216E+01   3.4225648E+01   3.4137891E+01   3.4050240E+01   3.3963832E+01   3.3877111E+01   3.3790120E+01   3.3699977E+01   3.3601978E+01
   3.3503827E+01   3.3405572E+01   3.3307264E+01   3.3208952E+01   3.3112517E+01   3.3025942E+01   3.2939427E+01   3.2852950E+01   3.2760497E+01   3.2646671E+01   3.2532800E+01   3.2418856E+01
   3.2304807E+01   3.2190623E+01   3.2075104E+01   3.1953010E+01   3.1830732E+01   3.1708296E+01   3.1587111E+01   3.1471408E+01   3.1355628E+01   3.1239796E+01   3.1123935E+01   3.1008070E+01
   3.0893268E+01   3.0781774E+01   3.0670316E+01   3.0558889E+01   3.0440969E+01   3.0303893E+01   3.0166834E+01   3.0029784E+01   2.9891130E+01   2.9746934E+01   2.9602726E+01   2.9458499E+01
   2.9314255E+01   2.9169994E+01   2.9034831E+01   2.8920965E+01   2.8807090E+01   2.8693209E+01   2.8579043E+01   2.8463911E+01   2.8348778E+01  -9.9900000E+02
   3.7631925E+01   3.7489941E+01   3.7357264E+01   3.7224568E+01   3.7101606E+01   3.6989474E+01   3.6877301E+01   3.6765079E+01   3.6652800E+01   3.6540456E+01   3.6428038E+01   3.6316217E+01
   3.6205962E+01   3.6095768E+01   3.5968712E+01   3.5829373E+01   3.5690377E+01   3.5556398E+01   3.5424005E+01   3.5292200E+01   3.5161071E+01   3.5030667E+01   3.4900895E+01   3.4771625E+01
   3.4663887E+01   3.4576351E+01   3.4488893E+01   3.4401424E+01   3.4313855E+01   3.4226099E+01   3.4138067E+01   3.4050074E+01   3.3963358E+01   3.3876374E+01   3.3786175E+01   3.3688186E+01
   3.3590045E+01   3.3491802E+01   3.3393505E+01   3.3295204E+01   3.3196950E+01   3.3100747E+01   3.3014242E+01   3.2927774E+01   3.2835191E+01   3.2721374E+01   3.2607513E+01   3.2493576E+01
   3.2379534E+01   3.2265356E+01   3.2151011E+01   3.2035188E+01   3.1912912E+01   3.1790478E+01   3.1669325E+01   3.1553622E+01   3.1437841E+01   3.1322008E+01   3.1206146E+01   3.1090279E+01
   3.0974433E+01   3.0859761E+01   3.0748303E+01   3.0636875E+01   3.0518831E+01   3.0381754E+01   3.0244694E+01   3.0106047E+01   2.9961855E+01   2.9817658E+01   2.9673449E+01   2.9529221E+01
   2.9384975E+01   2.9240714E+01   2.9105699E+01   2.8991831E+01   2.8877955E+01   2.8763795E+01   2.8648665E+01   2.8533531E+01   2.8418396E+01  -9.9900000E+02
   3.7726541E+01   3.7583143E+01   3.7441489E+01   3.7308809E+01   3.7186025E+01   3.7073908E+01   3.6961751E+01   3.6849546E+01   3.6737284E+01   3.6624958E+01   3.6512559E+01   3.6400092E+01
   3.6288354E+01   3.6178181E+01   3.6050956E+01   3.5911640E+01   3.5777261E+01   3.5644384E+01   3.5512008E+01   3.5380217E+01   3.5249098E+01   3.5118701E+01   3.4988931E+01   3.4859661E+01
   3.4752167E+01   3.4664630E+01   3.4577170E+01   3.4489699E+01   3.4402129E+01   3.4314372E+01   3.4226341E+01   3.4137969E+01   3.4049667E+01   3.3962689E+01   3.3872435E+01   3.3774455E+01
   3.3676325E+01   3.3578092E+01   3.3479806E+01   3.3381517E+01   3.3283273E+01   3.3185111E+01   3.3089107E+01   3.3002647E+01   3.2909935E+01   3.2796127E+01   3.2682274E+01   3.2568345E+01
   3.2454309E+01   3.2340136E+01   3.2225795E+01   3.2111265E+01   3.1995143E+01   3.1872709E+01   3.1751589E+01   3.1635885E+01   3.1520103E+01   3.1404268E+01   3.1288404E+01   3.1172535E+01
   3.1056687E+01   3.0940877E+01   3.0826332E+01   3.0714902E+01   3.0596734E+01   3.0459656E+01   3.0321006E+01   3.0176810E+01   3.0032617E+01   2.9888419E+01   2.9744208E+01   2.9599979E+01
   2.9455731E+01   2.9311467E+01   2.9176599E+01   2.9062730E+01   2.8948577E+01   2.8833450E+01   2.8718318E+01   2.8603183E+01   2.8488046E+01  -9.9900000E+02
   3.7821232E+01   3.7677851E+01   3.7534460E+01   3.7393117E+01   3.7270509E+01   3.7158407E+01   3.7046266E+01   3.6934077E+01   3.6821832E+01   3.6709523E+01   3.6597142E+01   3.6484696E+01
   3.6372241E+01   3.6260654E+01   3.6133261E+01   3.5998562E+01   3.5865292E+01   3.5732435E+01   3.5600075E+01   3.5468297E+01   3.5337188E+01   3.5206796E+01   3.5077029E+01   3.4947758E+01
   3.4840508E+01   3.4752968E+01   3.4665506E+01   3.4578032E+01   3.4490460E+01   3.4402703E+01   3.4314672E+01   3.4226303E+01   3.4137619E+01   3.4049060E+01   3.3958750E+01   3.3860779E+01
   3.3762657E+01   3.3664435E+01   3.3566159E+01   3.3467881E+01   3.3369647E+01   3.3271496E+01   3.3173412E+01   3.3077564E+01   3.2984723E+01   3.2870924E+01   3.2757078E+01   3.2643156E+01
   3.2529126E+01   3.2414958E+01   3.2300620E+01   3.2186093E+01   3.2071389E+01   3.1954985E+01   3.1833896E+01   3.1718191E+01   3.1602407E+01   3.1486570E+01   3.1370703E+01   3.1254832E+01
   3.1138981E+01   3.1023170E+01   3.0907396E+01   3.0792967E+01   3.0674674E+01   3.0536010E+01   3.0391803E+01   3.0247605E+01   3.0103410E+01   2.9959210E+01   2.9814998E+01   2.9670766E+01
   2.9526517E+01   2.9382251E+01   2.9247530E+01   2.9133384E+01   2.9018261E+01   2.8903132E+01   2.8787998E+01   2.8672861E+01   2.8557722E+01  -9.9900000E+02
   3.7924023E+01   3.7780457E+01   3.7636882E+01   3.7493286E+01   3.7366397E+01   3.7254000E+01   3.7141567E+01   3.7029091E+01   3.6916565E+01   3.6803981E+01   3.6691333E+01   3.6578627E+01
   3.6465920E+01   3.6353281E+01   3.6225242E+01   3.6091514E+01   3.5958115E+01   3.5825129E+01   3.5692641E+01   3.5560734E+01   3.5429493E+01   3.5298968E+01   3.5169065E+01   3.5039657E+01
   3.4932106E+01   3.4844445E+01   3.4756859E+01   3.4669264E+01   3.4581570E+01   3.4493692E+01   3.4405542E+01   3.4317055E+01   3.4228254E+01   3.4139184E+01   3.4047998E+01   3.3949863E+01
   3.3851580E+01   3.3753197E+01   3.3654765E+01   3.3556331E+01   3.3457945E+01   3.3359644E+01   3.3261412E+01   3.3163224E+01   3.3060508E+01   3.2946602E+01   3.2832650E+01   3.2718622E+01
   3.2604485E+01   3.2490210E+01   3.2375766E+01   3.2261129E+01   3.2146317E+01   3.2031398E+01   3.1916240E+01   3.1800533E+01   3.1684747E+01   3.1568907E+01   3.1453038E+01   3.1337164E+01
   3.1221311E+01   3.1105496E+01   3.0989721E+01   3.0873977E+01   3.0751065E+01   3.0606837E+01   3.0462627E+01   3.0318428E+01   3.0174231E+01   3.0030029E+01   2.9885814E+01   2.9741581E+01
   2.9597329E+01   2.9453060E+01   2.9318212E+01   2.9203095E+01   2.9087970E+01   2.8972839E+01   2.8857702E+01   2.8742562E+01   2.8627421E+01  -9.9900000E+02
   3.8044875E+01   3.7901327E+01   3.7757769E+01   3.7617557E+01   3.7491857E+01   3.7379475E+01   3.7267058E+01   3.7154599E+01   3.7042090E+01   3.6929525E+01   3.6816897E+01   3.6704211E+01
   3.6591524E+01   3.6476655E+01   3.6343805E+01   3.6203936E+01   3.6070558E+01   3.5937591E+01   3.5805119E+01   3.5673226E+01   3.5541995E+01   3.5411475E+01   3.5281574E+01   3.5152165E+01
   3.5043826E+01   3.4954462E+01   3.4866874E+01   3.4779275E+01   3.4691579E+01   3.4603700E+01   3.4515550E+01   3.4427065E+01   3.4338268E+01   3.4249203E+01   3.4159554E+01   3.4067309E+01
   3.3969034E+01   3.3870662E+01   3.3772239E+01   3.3673815E+01   3.3575439E+01   3.3477147E+01   3.3378924E+01   3.3280744E+01   3.3174127E+01   3.3045213E+01   3.2931269E+01   3.2817246E+01
   3.2703115E+01   3.2588844E+01   3.2474402E+01   3.2359767E+01   3.2244955E+01   3.2129991E+01   3.2013562E+01   3.1893652E+01   3.1777813E+01   3.1661920E+01   3.1545997E+01   3.1430070E+01
   3.1314162E+01   3.1198294E+01   3.1082464E+01   3.0966667E+01   3.0842960E+01   3.0698625E+01   3.0554306E+01   3.0409998E+01   3.0265692E+01   3.0121381E+01   2.9977056E+01   2.9832712E+01
   2.9688349E+01   2.9542842E+01   2.9402634E+01   2.9284306E+01   2.9169115E+01   2.9053918E+01   2.8938716E+01   2.8823510E+01   2.8708302E+01  -9.9900000E+02
   3.8165781E+01   3.8022250E+01   3.7882089E+01   3.7742846E+01   3.7617371E+01   3.7505005E+01   3.7392603E+01   3.7280161E+01   3.7167669E+01   3.7055122E+01   3.6942512E+01   3.6829846E+01
   3.6714937E+01   3.6599530E+01   3.6466517E+01   3.6322304E+01   3.6183047E+01   3.6050099E+01   3.5917644E+01   3.5785763E+01   3.5654541E+01   3.5524027E+01   3.5394128E+01   3.5264717E+01
   3.5156603E+01   3.5066255E+01   3.4976930E+01   3.4889328E+01   3.4801630E+01   3.4713748E+01   3.4625598E+01   3.4537115E+01   3.4448322E+01   3.4359262E+01   3.4269612E+01   3.4178972E+01
   3.4086530E+01   3.3988167E+01   3.3889753E+01   3.3791339E+01   3.3692973E+01   3.3594690E+01   3.3496476E+01   3.3398303E+01   3.3291521E+01   3.3158731E+01   3.3029919E+01   3.2915903E+01
   3.2801776E+01   3.2687509E+01   3.2573069E+01   3.2458436E+01   3.2343624E+01   3.2228658E+01   3.2112200E+01   3.1990969E+01   3.1871078E+01   3.1755182E+01   3.1639255E+01   3.1523324E+01
   3.1407413E+01   3.1291542E+01   3.1175709E+01   3.1059909E+01   3.0936062E+01   3.0791723E+01   3.0647402E+01   3.0503091E+01   3.0358782E+01   3.0214467E+01   3.0070140E+01   2.9925792E+01
   2.9780298E+01   2.9630780E+01   2.9490710E+01   2.9369935E+01   2.9251706E+01   2.9136505E+01   2.9021299E+01   2.8906090E+01   2.8790879E+01  -9.9900000E+02
   3.8286727E+01   3.8146610E+01   3.8007402E+01   3.7868176E+01   3.7742925E+01   3.7630574E+01   3.7518189E+01   3.7405762E+01   3.7293288E+01   3.7180758E+01   3.7068168E+01   3.6953285E+01
   3.6837829E+01   3.6722443E+01   3.6589266E+01   3.6445077E+01   3.6301239E+01   3.6162642E+01   3.6030202E+01   3.5898334E+01   3.5767122E+01   3.5636612E+01   3.5506714E+01   3.5377303E+01
   3.5269412E+01   3.5179061E+01   3.5088788E+01   3.4999412E+01   3.4911711E+01   3.4823827E+01   3.4735677E+01   3.4647195E+01   3.4558405E+01   3.4469350E+01   3.4379699E+01   3.4289066E+01
   3.4198298E+01   3.4105702E+01   3.4007298E+01   3.3908894E+01   3.3810536E+01   3.3712262E+01   3.3614056E+01   3.3515892E+01   3.3408944E+01   3.3276163E+01   3.3143325E+01   3.3014582E+01
   3.2900461E+01   3.2786197E+01   3.2671759E+01   3.2557127E+01   3.2442315E+01   3.2327348E+01   3.2210860E+01   3.2089626E+01   3.1968308E+01   3.1848463E+01   3.1732533E+01   3.1616598E+01
   3.1500683E+01   3.1384808E+01   3.1268972E+01   3.1153169E+01   3.1029183E+01   3.0884841E+01   3.0740516E+01   3.0596202E+01   3.0451890E+01   3.0307572E+01   3.0163241E+01   3.0017761E+01
   2.9868256E+01   2.9718734E+01   2.9578801E+01   2.9458023E+01   2.9337236E+01   2.9219106E+01   2.9103897E+01   2.8988684E+01   2.8873470E+01  -9.9900000E+02
   3.8411116E+01   3.8271934E+01   3.8132742E+01   3.7993533E+01   3.7868507E+01   3.7756170E+01   3.7643801E+01   3.7531390E+01   3.7418933E+01   3.7306421E+01   3.7191618E+01   3.7076182E+01
   3.6960746E+01   3.6845380E+01   3.6712041E+01   3.6567876E+01   3.6424060E+01   3.6280680E+01   3.6142783E+01   3.6010928E+01   3.5879725E+01   3.5749220E+01   3.5619323E+01   3.5489910E+01
   3.5382242E+01   3.5291889E+01   3.5201612E+01   3.5111324E+01   3.5021812E+01   3.4933927E+01   3.4845776E+01   3.4757296E+01   3.4668508E+01   3.4579457E+01   3.4489805E+01   3.4399179E+01
   3.4308419E+01   3.4217570E+01   3.4124863E+01   3.4026468E+01   3.3928120E+01   3.3829854E+01   3.3731656E+01   3.3633499E+01   3.3526386E+01   3.3393613E+01   3.3260783E+01   3.3127859E+01
   3.2999161E+01   3.2884900E+01   3.2770465E+01   3.2655833E+01   3.2541021E+01   3.2426053E+01   3.2309535E+01   3.2188298E+01   3.2066977E+01   3.1945597E+01   3.1825825E+01   3.1709886E+01
   3.1593967E+01   3.1478088E+01   3.1362249E+01   3.1246442E+01   3.1122316E+01   3.0977970E+01   3.0833642E+01   3.0689325E+01   3.0545009E+01   3.0400688E+01   3.0255222E+01   3.0105733E+01
   2.9956224E+01   2.9806698E+01   2.9666902E+01   2.9546121E+01   2.9425330E+01   2.9304533E+01   2.9186504E+01   2.9071288E+01   2.8956070E+01  -9.9900000E+02
   3.8536436E+01   3.8397270E+01   3.8258096E+01   3.8118904E+01   3.7994101E+01   3.7881780E+01   3.7769426E+01   3.7657032E+01   3.7544591E+01   3.7429868E+01   3.7314508E+01   3.7199092E+01
   3.7083676E+01   3.6968331E+01   3.6834828E+01   3.6690687E+01   3.6546893E+01   3.6403534E+01   3.6260697E+01   3.6123534E+01   3.5992339E+01   3.5861839E+01   3.5731944E+01   3.5602529E+01
   3.5495084E+01   3.5404727E+01   3.5314446E+01   3.5224155E+01   3.5133765E+01   3.5044036E+01   3.4955885E+01   3.4867406E+01   3.4778621E+01   3.4689575E+01   3.4599922E+01   3.4509302E+01
   3.4418550E+01   3.4327709E+01   3.4236823E+01   3.4144052E+01   3.4045713E+01   3.3947456E+01   3.3849266E+01   3.3751116E+01   3.3643837E+01   3.3511073E+01   3.3378250E+01   3.3245333E+01
   3.3112283E+01   3.2983611E+01   3.2869178E+01   3.2754547E+01   3.2639734E+01   3.2524765E+01   3.2408217E+01   3.2286977E+01   3.2165652E+01   3.2044269E+01   3.1922854E+01   3.1803180E+01
   3.1687257E+01   3.1571375E+01   3.1455532E+01   3.1339722E+01   3.1215455E+01   3.1071106E+01   3.0926775E+01   3.0782454E+01   3.0638135E+01   3.0492675E+01   3.0343203E+01   3.0193710E+01
   3.0044198E+01   2.9894668E+01   2.9755009E+01   2.9634224E+01   2.9513430E+01   2.9392628E+01   2.9271822E+01   2.9153895E+01   2.9038674E+01  -9.9900000E+02
  -9.9900000E+02  -9.9900000E+02  -9.9900000E+02  -9.9900000E+02  -9.9900000E+02  -9.9900000E+02  -9.9900000E+02  -9.9900000E+02  -9.9900000E+02  -9.9900000E+02  -9.9900000E+02  -9.9900000E+02
  -9.9900000E+02  -9.9900000E+02  -9.9900000E+02  -9.9900000E+02  -9.9900000E+02  -9.9900000E+02  -9.9900000E+02  -9.9900000E+02  -9.9900000E+02  -9.9900000E+02  -9.9900000E+02  -9.9900000E+02
  -9.9900000E+02  -9.9900000E+02  -9.9900000E+02  -9.9900000E+02  -9.9900000E+02  -9.9900000E+02  -9.9900000E+02  -9.9900000E+02  -9.9900000E+02  -9.9900000E+02  -9.9900000E+02  -9.9900000E+02
  -9.9900000E+02  -9.9900000E+02  -9.9900000E+02  -9.9900000E+02  -9.9900000E+02  -9.9900000E+02  -9.9900000E+02  -9.9900000E+02  -9.9900000E+02  -9.9900000E+02  -9.9900000E+02  -9.9900000E+02
  -9.9900000E+02  -9.9900000E+02  -9.9900000E+02  -9.9900000E+02  -9.9900000E+02  -9.9900000E+02  -9.9900000E+02  -9.9900000E+02  -9.9900000E+02  -9.9900000E+02  -9.9900000E+02  -9.9900000E+02
  -9.9900000E+02  -9.9900000E+02  -9.9900000E+02  -9.9900000E+02  -9.9900000E+02  -9.9900000E+02  -9.9900000E+02  -9.9900000E+02  -9.9900000E+02  -9.9900000E+02  -9.9900000E+02  -9.9900000E+02
  -9.9900000E+02  -9.9900000E+02  -9.9900000E+02  -9.9900000E+02  -9.9900000E+02  -9.9900000E+02  -9.9900000E+02  -9.9900000E+02  -9.9900000E+02  -9.9900000E+02
