# Supplementary material for: Set-up and input dataset files of the Delft3d model for hydrodynamic modelling considering wind, waves, tides and currents through multidomain grids
Source: Data Brief. 2019 Dec 9;28:104921. doi: 10.1016/j.dib.2019.104921 (PMC6926121; doi:10.1016/j.dib.2019.104921)
Supplement: Multimedia component 1 [file mmc1.zip › Multi_domain_2004_all_forces/inside_Guajira_2004.grd]

*
* Deltares, RGFGRID Version 4.20.00.34496, Jun 17 2014, 15:15:54
* File creation date: 2019-07-22, 22:18:12
*
Coordinate System = Cartesian
Missing Value     =    0.00000000000000000E+00
      81      81
 0 0 0
 ETA=    1   1.19133623220819840E+06   1.19138659139127959E+06   1.19143700824129302E+06   1.19148744008213049E+06   1.19153789440920297E+06
             1.19158837871792307E+06   1.19163890050370223E+06   1.19168946726195212E+06   1.19174008648808487E+06   1.19179076567751192E+06
             1.19184114828508487E+06   1.19189232521982910E+06   1.19194316831513285E+06   1.19199399685855932E+06   1.19204476609711093E+06
             1.19209543127778941E+06   1.19214594764759741E+06   1.19219627045353712E+06   1.19224635494261049E+06   1.19229615636182018E+06
             1.19234558191573480E+06   1.19239474913416873E+06   1.19244355991438194E+06   1.19249212647888064E+06   1.19254051300773723E+06
             1.19258878368102387E+06   1.19263700267881295E+06   1.19268523418117710E+06   1.19273354236818873E+06   1.19278199141991953E+06
             1.19283021476147347E+06   1.19287955276985653E+06   1.19292869702036539E+06   1.19297804604019993E+06   1.19302756760159065E+06
             1.19307722947676829E+06   1.19312699943796312E+06   1.19317684525740659E+06   1.19322673470732826E+06   1.19327663555995934E+06
             1.19332617719009868E+06   1.19337634960533772E+06   1.19342614060094208E+06   1.19347589860496973E+06   1.19352563364804629E+06
             1.19357535576079879E+06   1.19362507497385261E+06   1.19367480131783476E+06   1.19372454482337111E+06   1.19377431552108820E+06
             1.19382412934876257E+06   1.19387397596879606E+06   1.19392386989940400E+06   1.19397379938342655E+06   1.19402375857085362E+06
             1.19407374161167699E+06   1.19412374265588657E+06   1.19417375585347321E+06   1.19422377535442775E+06   1.19427379530874058E+06
             1.19432366653179028E+06   1.19437381439546333E+06   1.19442380913620675E+06   1.19447379554697708E+06   1.19452377508611674E+06
             1.19457374921196955E+06   1.19462371938287909E+06   1.19467368705718825E+06   1.19472365369324037E+06   1.19477362074937881E+06
             1.19482346619275003E+06   1.19487356165661826E+06   1.19492353663238510E+06   1.19497351427757065E+06   1.19502349425849691E+06
             1.19507347624148685E+06   1.19512345989286364E+06   1.19517344487894978E+06   1.19522343086606753E+06   1.19527341752054007E+06
             1.19532328473496926E+06
 ETA=    2   1.19133636379974452E+06   1.19138677010036376E+06   1.19143718385404861E+06   1.19148761251390702E+06   1.19153806353308982E+06
             1.19158854436481418E+06   1.19163906246238481E+06   1.19168962527921167E+06   1.19174024026883673E+06   1.19179091488494747E+06
             1.19184165658140136E+06   1.19189246411306248E+06   1.19194330156099400E+06   1.19199412431214750E+06   1.19204488775335136E+06
             1.19209554727131943E+06   1.19214605825266265E+06   1.19219637608389766E+06   1.19224645615145587E+06   1.19229625384169305E+06
             1.19234572454089578E+06   1.19239484163754736E+06   1.19244365113189770E+06   1.19249221702761040E+06   1.19254060332835186E+06
             1.19258887403779407E+06   1.19263709315961157E+06   1.19268532469748147E+06   1.19273363265508367E+06   1.19278208103609830E+06
             1.19283073384420923E+06   1.19287963909390452E+06   1.19292878063281439E+06   1.19297812632068805E+06   1.19302764401732059E+06
             1.19307730158255994E+06   1.19312706687631295E+06   1.19317690775855631E+06   1.19322679208933911E+06   1.19327668772879615E+06
             1.19332656253715581E+06   1.19337639140900946E+06   1.19342617738435417E+06   1.19347593054168881E+06   1.19352566095942189E+06
             1.19357537871587719E+06   1.19362509388929652E+06   1.19367481655784976E+06   1.19372455679963809E+06   1.19377432469270052E+06
             1.19382413031502091E+06   1.19387398107342701E+06   1.19392387372063799E+06   1.19397380233940273E+06   1.19402376101245102E+06
             1.19407374382250081E+06   1.19412374485225859E+06   1.19417375818442204E+06   1.19422377790168393E+06   1.19427379808673472E+06
             1.19432381282226485E+06   1.19437381742547825E+06   1.19442381213695928E+06   1.19447379843178601E+06   1.19452377778503462E+06
             1.19457375167178176E+06   1.19462372156710224E+06   1.19467368894606899E+06   1.19472365528375492E+06   1.19477362205523322E+06
             1.19482359073557472E+06   1.19487356249807449E+06   1.19492353730611224E+06   1.19497351482129423E+06   1.19502349470522557E+06
             1.19507347661951277E+06   1.19512346022576420E+06   1.19517344518558425E+06   1.19522343116058037E+06   1.19527341781235929E+06
             1.19532340480252844E+06
 ETA=    3   1.19133654550349549E+06   1.19138694874503952E+06   1.19143735939742741E+06   1.19148778487156262E+06   1.19153823257839540E+06
             1.19158870992894610E+06   1.19163922433432494E+06   1.19168978320575343E+06   1.19174039395458787E+06   1.19179106399233546E+06
             1.19184180073068035E+06   1.19189260289391247E+06   1.19194343469053321E+06   1.19199425164674106E+06   1.19204500928859995E+06
             1.19209566314204945E+06   1.19214616873291833E+06   1.19219648158693174E+06   1.19224655722972169E+06   1.19229635118683637E+06
             1.19234581898374762E+06   1.19239493400270399E+06   1.19244374221309926E+06   1.19249230744210910E+06   1.19254069351692428E+06
             1.19258896426474629E+06   1.19263718351279059E+06   1.19268541508828290E+06   1.19273372281845892E+06   1.19278217053056438E+06
             1.19283082205185737E+06   1.19287972529679025E+06   1.19292886412379402E+06   1.19297820648008492E+06   1.19302772031291900E+06
             1.19307737356960122E+06   1.19312713419749308E+06   1.19317697014401876E+06   1.19322684935667273E+06   1.19327673978303047E+06
             1.19332660937075503E+06   1.19337643309507915E+06   1.19342621405012440E+06   1.19347596236170642E+06   1.19352568815554539E+06
             1.19357540155727579E+06   1.19362511269244738E+06   1.19367483168653585E+06   1.19372456866494473E+06   1.19377433375301422E+06
             1.19382413707602583E+06   1.19387398606568133E+06   1.19392387742962688E+06   1.19397380518330447E+06   1.19402376334213978E+06
             1.19407374592155148E+06   1.19412374693694967E+06   1.19417376040374022E+06   1.19422378033732763E+06   1.19427380075311661E+06
             1.19432381566651724E+06   1.19437382034376287E+06   1.19442381502587185E+06   1.19447380120465602E+06   1.19452378037192090E+06
             1.19457375401947508E+06   1.19462372363912268E+06   1.19467369072266598E+06   1.19472365676190495E+06   1.19477362324863928E+06
             1.19482359167466592E+06   1.19487356322687236E+06   1.19492353786705644E+06   1.19497351525210752E+06   1.19502349503891426E+06
             1.19507347688436694E+06   1.19512346044535702E+06   1.19517344537877431E+06   1.19522343134151003E+06   1.19527341799045657E+06
             1.19532340498250537E+06
 ETA=    4   1.19133672708861553E+06   1.19138712726138020E+06   1.19143753480278491E+06   1.19148795708154608E+06   1.19153840146642877E+06
             1.19158887532627163E+06   1.19163938603000622E+06   1.19168994094668073E+06   1.19174054744547931E+06   1.19179121289574681E+06
             1.19184194466700498E+06   1.19189274145527417E+06   1.19194356759417243E+06   1.19199437874908489E+06   1.19204513058525161E+06
             1.19209577876778319E+06   1.19214627896166709E+06   1.19219658683178294E+06   1.19224665804290748E+06   1.19229644825972756E+06
             1.19234591314684669E+06   1.19239502609254909E+06   1.19244383302316605E+06   1.19249239758944814E+06   1.19254078344216687E+06
             1.19258905423211330E+06   1.19263727361009782E+06   1.19268550522695016E+06   1.19273381273351680E+06   1.19278225978066213E+06
             1.19283091001926968E+06   1.19287981125940499E+06   1.19292894737476110E+06   1.19297828639997891E+06   1.19302779636973911E+06
             1.19307744531876524E+06   1.19312720128183300E+06   1.19317703229377931E+06   1.19322690638950514E+06   1.19327679160399153E+06
             1.19332665597230103E+06   1.19337647455030098E+06   1.19342625048619113E+06   1.19347599395308387E+06   1.19352571512399684E+06
             1.19357542417185684E+06   1.19362513126950595E+06   1.19367484658970847E+06   1.19372458030515560E+06   1.19377434258847241E+06
             1.19382414361222275E+06   1.19387399083361542E+06   1.19392388091466343E+06   1.19397380780351977E+06   1.19402376544832555E+06
             1.19407374779721652E+06   1.19412374879832356E+06   1.19417376239977521E+06   1.19422378254970605E+06   1.19427380319624953E+06
             1.19432381828755001E+06   1.19437382303858805E+06   1.19442381769110751E+06   1.19447380375364912E+06   1.19452378273474635E+06
             1.19457375614293339E+06   1.19462372548674094E+06   1.19467369227469550E+06   1.19472365801532357E+06   1.19477362421714654E+06
             1.19482359238868463E+06   1.19487356373035838E+06   1.19492353820244083E+06   1.19497351545710559E+06   1.19502349514652626E+06
             1.19507347692287713E+06   1.19512346043833531E+06   1.19517344534507510E+06   1.19522343129527406E+06   1.19527341794110928E+06
             1.19532340493475879E+06
 ETA=    5   1.19133690849578870E+06   1.19138730558527098E+06   1.19143771000121394E+06   1.19148812907016836E+06   1.19153857011873415E+06
             1.19158904047358874E+06   1.19163954746150505E+06   1.19169009840937704E+06   1.19174070064423792E+06   1.19179136149328505E+06
             1.19184208828389947E+06   1.19189287968737376E+06   1.19194370015887031E+06   1.19199450550288521E+06   1.19204525152376341E+06
             1.19209589402570995E+06   1.19214638881280320E+06   1.19219669168900442E+06   1.19224675845816731E+06   1.19229654492404894E+06
             1.19234600689031789E+06   1.19239511776940641E+06   1.19244392342650285E+06   1.19249248733601836E+06   1.19254087297239131E+06
             1.19258914381008502E+06   1.19263736332358955E+06   1.19268559498741804E+06   1.19273390227610664E+06   1.19278234866421530E+06
             1.19283099762632838E+06   1.19287989686178649E+06   1.19292903026599577E+06   1.19297836596097192E+06   1.19302787206876744E+06
             1.19307751671147300E+06   1.19312726801123098E+06   1.19317709409023914E+06   1.19322696307076025E+06   1.19327684307513013E+06
             1.19332670222576731E+06   1.19337651565915928E+06   1.19342628657752858E+06   1.19347602520126104E+06   1.19352574175064964E+06
             1.19357544644589256E+06   1.19362514950710349E+06   1.19367486115431529E+06   1.19372459160748683E+06   1.19377435108650802E+06
             1.19382414981120778E+06   1.19387399526505824E+06   1.19392388406375493E+06   1.19397381008818699E+06   1.19402376721923682E+06
             1.19407374933778285E+06   1.19412375032470212E+06   1.19417376406087307E+06   1.19422378442717716E+06   1.19427380530450447E+06
             1.19432382057375414E+06   1.19437382539822604E+06   1.19442382002083026E+06   1.19447380596683011E+06   1.19452378476148145E+06
             1.19457375793003989E+06   1.19462372699775570E+06   1.19467369348987658E+06   1.19472365893164626E+06   1.19477362484830641E+06
             1.19482359276509495E+06   1.19487356389587722E+06   1.19492353819948575E+06   1.19497351532338117E+06   1.19502349491502275E+06
             1.19507347662187181E+06   1.19512346009139041E+06   1.19517344497104129E+06   1.19522343090828764E+06   1.19527341755059455E+06
             1.19532340454542660E+06
 ETA=    6   1.19133708966569952E+06   1.19138748365259706E+06   1.19143788492380735E+06   1.19148830076373927E+06   1.19153873845685483E+06
             1.19158920528769493E+06   1.19163970854089782E+06   1.19169025550122699E+06   1.19174085345358751E+06   1.19179150968305301E+06
             1.19184223147488618E+06   1.19189301748043392E+06   1.19194383227158315E+06   1.19199463179184939E+06   1.19204537198459078E+06
             1.19209600879302062E+06   1.19214649816022092E+06   1.19219679602914932E+06   1.19224685834265454E+06   1.19229664104348142E+06
             1.19234610007428424E+06   1.19239520889559900E+06   1.19244401328751165E+06   1.19249257654820755E+06   1.19254096197590558E+06
             1.19258923286885209E+06   1.19263745252532279E+06   1.19268568424362107E+06   1.19273399132207618E+06   1.19278243705904647E+06
             1.19283108475291519E+06   1.19287998198397085E+06   1.19292911267777998E+06   1.19297844504366652E+06   1.19302794729098980E+06
             1.19307758762914781E+06   1.19312733426758507E+06   1.19317715541580250E+06   1.19322701928336243E+06   1.19327689407989918E+06
             1.19332674801512808E+06   1.19337655630614003E+06   1.19342632220911072E+06   1.19347605599167664E+06   1.19352576792137604E+06
             1.19357546826565498E+06   1.19362516729187174E+06   1.19367487526730355E+06   1.19372460245915432E+06   1.19377435913455510E+06
             1.19382415556057659E+06   1.19387399924783898E+06   1.19392388676490542E+06   1.19397381192543870E+06   1.19402376854309672E+06
             1.19407375043153507E+06   1.19412375140440813E+06   1.19417376527537499E+06   1.19422378585809818E+06   1.19427380696625146E+06
             1.19432382241351879E+06   1.19437382731094607E+06   1.19442382190320175E+06   1.19447380773226218E+06   1.19452378634009813E+06
             1.19457375926867803E+06   1.19462372805996682E+06   1.19467369425592432E+06   1.19472365939850779E+06   1.19477362502966961E+06
             1.19482359269136074E+06   1.19487356361077190E+06   1.19492353774541127E+06   1.19497351473802584E+06   1.19502349423136539E+06
             1.19507347586817807E+06   1.19512345929121482E+06   1.19517344414322753E+06   1.19522343006696831E+06   1.19527341670518974E+06
             1.19532340370064694E+06
 ETA=    7   1.19133727053903230E+06   1.19138766139924456E+06   1.19143805950165726E+06   1.19148847208856978E+06   1.19153890640233550E+06
             1.19158936968538864E+06   1.19163986918026162E+06   1.19169041212961427E+06   1.19174100577625330E+06   1.19179165736315493E+06
             1.19184237413348816E+06   1.19189315472467965E+06   1.19194396381926979E+06   1.19199475749968505E+06   1.19204549184819101E+06
             1.19209612294690800E+06   1.19214660687781591E+06   1.19219689972277381E+06   1.19224695756352483E+06   1.19229673648170778E+06
             1.19234619255886995E+06   1.19239529933345108E+06   1.19244410247059492E+06   1.19249266509240516E+06   1.19254105032101902E+06
             1.19258932127860282E+06   1.19263754108735244E+06   1.19268577286949242E+06   1.19273407974727452E+06   1.19278252484297846E+06
             1.19283117127891234E+06   1.19288006650599535E+06   1.19292919449039386E+06   1.19297852352866274E+06   1.19302802191739227E+06
             1.19307765795321111E+06   1.19312739993279381E+06   1.19317721615287079E+06   1.19322707491023489E+06   1.19327694450174854E+06
             1.19332679322435614E+06   1.19337659637572593E+06   1.19342635726591246E+06   1.19347608620976843E+06   1.19352579352204804E+06
             1.19357548951741424E+06   1.19362518451044057E+06   1.19367488881562115E+06   1.19372461274737376E+06   1.19377436662004632E+06
             1.19382416074792529E+06   1.19387400266978657E+06   1.19392388890612172E+06   1.19397381320341211E+06   1.19402376930813328E+06
             1.19407375096675940E+06   1.19412375192576437E+06   1.19417376593162562E+06   1.19422378673082707E+06   1.19427380806986243E+06
             1.19432382369523495E+06   1.19437382866502157E+06   1.19442382322638598E+06   1.19447380893800920E+06   1.19452378735856665E+06
             1.19457376004673215E+06   1.19462372856117436E+06   1.19467369446055708E+06   1.19472365930354269E+06   1.19477362464878708E+06
             1.19482359205494542E+06   1.19487356276238686E+06   1.19492353672743612E+06   1.19497351358813210E+06   1.19502349298251467E+06
             1.19507347454862390E+06   1.19512345792450127E+06   1.19517344274818967E+06   1.19522342865773244E+06   1.19527341529117338E+06
             1.19532340228655818E+06
 ETA=    8   1.19133745105647203E+06   1.19138783876109892E+06   1.19143823366585723E+06   1.19148864297097130E+06   1.19153907387672202E+06
             1.19158953358346852E+06   1.19164002929167286E+06   1.19169056820192467E+06   1.19174115751496167E+06   1.19179180443169433E+06
             1.19184251615322870E+06   1.19189329131033807E+06   1.19194409468889073E+06   1.19199488251010259E+06   1.19204561099502584E+06
             1.19209623636456486E+06   1.19214671483948687E+06   1.19219700264043384E+06   1.19224705598793435E+06   1.19229683110241243E+06
             1.19234628420419921E+06   1.19239538894528593E+06   1.19244419084015489E+06   1.19249275283499854E+06   1.19254113787603867E+06
             1.19258940890952572E+06   1.19263762888173410E+06   1.19268586073896685E+06   1.19273416742754960E+06   1.19278261189383524E+06
             1.19283125708420179E+06   1.19288015030789748E+06   1.19292927558411821E+06   1.19297860129656224E+06   1.19302809582896042E+06
             1.19307772756508482E+06   1.19312746488875477E+06   1.19317727618384711E+06   1.19322712983430107E+06   1.19327699422412901E+06
             1.19332683773742500E+06   1.19337663575240155E+06   1.19342639163290733E+06   1.19347611574097374E+06   1.19352581843853742E+06
             1.19357551008744072E+06   1.19362520104944054E+06   1.19367490168621344E+06   1.19372462235936034E+06   1.19377437343041599E+06
             1.19382416526084975E+06   1.19387400541872950E+06   1.19392389037540951E+06   1.19397381381024141E+06   1.19402376940257149E+06
             1.19407375083174044E+06   1.19412375177709199E+06   1.19417376591796987E+06   1.19422378693372197E+06   1.19427380850370717E+06
             1.19432382430729270E+06   1.19437382934872247E+06   1.19442382387854555E+06   1.19447380947213457E+06   1.19452378770485939E+06
             1.19457376015208615E+06   1.19462372838917770E+06   1.19467369399149250E+06   1.19472365853438573E+06   1.19477362359321001E+06
             1.19482359074331285E+06   1.19487356123806536E+06   1.19492353503278107E+06   1.19497351176079200E+06   1.19502349105543271E+06
             1.19507347255003685E+06   1.19512345587794110E+06   1.19517344067248167E+06   1.19522342656699591E+06   1.19527341319482168E+06
             1.19532340018929867E+06
 ETA=    9   1.19133763115870231E+06   1.19138801567404578E+06   1.19143840734749916E+06   1.19148881333725457E+06   1.19153924080155813E+06
             1.19158969689873327E+06   1.19164018878721003E+06   1.19169072362554283E+06   1.19174130857243761E+06   1.19179195078677475E+06
             1.19184265742763109E+06   1.19189342712763418E+06   1.19194422476740694E+06   1.19199500670681335E+06   1.19204572930555488E+06
             1.19209634892318794E+06   1.19214682191913272E+06   1.19219710465268861E+06   1.19224715348304133E+06   1.19229692476927792E+06
             1.19234637487039529E+06   1.19239547759342473E+06   1.19244427826059121E+06   1.19249283964237338E+06   1.19254122450927179E+06
             1.19258949563180725E+06   1.19263771578052128E+06   1.19268594772597542E+06   1.19273425423874869E+06   1.19278269808943965E+06
             1.19283134204866528E+06   1.19288023326971359E+06   1.19292935583923524E+06   1.19297867822796665E+06   1.19302816890667961E+06
             1.19307779634619085E+06   1.19312752901736693E+06   1.19317733539113379E+06   1.19322718393848604E+06   1.19327704313049256E+06
             1.19332688143830816E+06   1.19337667432065099E+06   1.19342642519506835E+06   1.19347614447073149E+06   1.19352584255671571E+06
             1.19357552986200550E+06   1.19362521679550176E+06   1.19367491376602673E+06   1.19372463118233043E+06   1.19377437945309607E+06
             1.19382416898694634E+06   1.19387400738249719E+06   1.19392389106077491E+06   1.19397381363406242E+06   1.19402376871463610E+06
             1.19407374991476489E+06   1.19412375084671471E+06   1.19417376512275031E+06   1.19422378635514015E+06   1.19427380815615738E+06
             1.19432382413808233E+06   1.19437382925032079E+06   1.19442382374784304E+06   1.19447380922270194E+06   1.19452378726694686E+06
             1.19457375947262347E+06   1.19462372743177717E+06   1.19467369273644732E+06   1.19472365697867284E+06   1.19477362175048841E+06
             1.19482358864392713E+06   1.19487355892515252E+06   1.19492353254866530E+06   1.19497350914309709E+06   1.19502348833707976E+06
             1.19507346975924540E+06   1.19512345303822705E+06   1.19517343780265911E+06   1.19522342368117603E+06   1.19527341030241316E+06
             1.19532339729500609E+06
 ETA=   10   1.19133781078640814E+06   1.19138819207397057E+06   1.19143858047767705E+06   1.19148898311373149E+06   1.19153940709838900E+06
             1.19158985954798269E+06   1.19164034757895023E+06   1.19169087830785359E+06   1.19174145885140775E+06   1.19179209632649994E+06
             1.19184279785021814E+06   1.19189356206679461E+06   1.19194435394178005E+06   1.19199512997352961E+06   1.19204584666024218E+06
             1.19209646049997467E+06   1.19214692799065565E+06   1.19219720563009661E+06   1.19224724991600402E+06   1.19229701734598982E+06
             1.19234646441758261E+06   1.19239556514019030E+06   1.19244436459630588E+06   1.19249292538091727E+06   1.19254131008902448E+06
             1.19258958131563594E+06   1.19263780165576958E+06   1.19268603370445268E+06   1.19273434005671972E+06   1.19278278330761404E+06
             1.19283142605218547E+06   1.19288031527148071E+06   1.19292943513602507E+06   1.19297875420347694E+06   1.19302824103153637E+06
             1.19307786417795112E+06   1.19312759220052697E+06   1.19317739365713298E+06   1.19322723710571253E+06   1.19327709110428975E+06
             1.19332692421097960E+06   1.19337671196495718E+06   1.19342645783737022E+06   1.19347617228447879E+06   1.19352586576245399E+06
             1.19357554872737778E+06   1.19362523163525388E+06   1.19367492494200822E+06   1.19372463910349854E+06   1.19377438457551994E+06
             1.19382417181381094E+06   1.19387400844891788E+06   1.19392389085022220E+06   1.19397381256300979E+06   1.19402376713255420E+06
             1.19407374810411758E+06   1.19412374902295321E+06   1.19417376343431138E+06   1.19422378488343814E+06   1.19427380691558239E+06
             1.19432382307599369E+06   1.19437382825808716E+06   1.19442382272244245E+06   1.19447380807777517E+06   1.19452378593279957E+06
             1.19457375789622776E+06   1.19462372557677142E+06   1.19467369058313896E+06   1.19472365452403808E+06   1.19477361900817440E+06
             1.19482358564425213E+06   1.19487355571099161E+06   1.19492352916230937E+06   1.19497350562213990E+06   1.19502348471441749E+06
             1.19507346606307640E+06   1.19512344929205067E+06   1.19517343402527669E+06   1.19522341988668940E+06   1.19527340650022496E+06
             1.19532339348981879E+06
 ETA=   11   1.19133791850301181E+06   1.19138836789653287E+06   1.19143875298716547E+06   1.19148915222654538E+06   1.19153957268904615E+06
             1.19159002144904132E+06   1.19164050558090466E+06   1.19169103215900995E+06   1.19174160825773072E+06   1.19179224095144030E+06
             1.19184293731451291E+06   1.19189369601490512E+06   1.19194448209490837E+06   1.19199525219039712E+06   1.19204596293724608E+06
             1.19209657097132993E+06   1.19214703292852337E+06   1.19219730544470088E+06   1.19224734515573736E+06   1.19229710869750683E+06
             1.19234655270588445E+06   1.19239565144737391E+06   1.19244444971099566E+06   1.19249300991639844E+06   1.19254139448323194E+06
             1.19258966583114583E+06   1.19263788637978886E+06   1.19268611854881095E+06   1.19273442475786130E+06   1.19278286742658913E+06
             1.19283150897464389E+06   1.19288039619247336E+06   1.19292951335371868E+06   1.19297882910281932E+06   1.19302831208421569E+06
             1.19307793094234681E+06   1.19312765432165214E+06   1.19317745086657163E+06   1.19322728922154522E+06   1.19327713803101215E+06
             1.19332696593941213E+06   1.19337674856757233E+06   1.19342648944187071E+06   1.19347619906507153E+06   1.19352588793994114E+06
             1.19357556656924402E+06   1.19362524545574537E+06   1.19367493510221015E+06   1.19372464601140423E+06   1.19377438868609210E+06
             1.19382417362903920E+06   1.19387400850559911E+06   1.19392388963147835E+06   1.19397381048497162E+06   1.19402376454437501E+06
             1.19407374528798275E+06   1.19412374619409023E+06   1.19417376074099238E+06   1.19422378240698413E+06   1.19427380467036110E+06
             1.19432382100941776E+06   1.19437382626029383E+06   1.19442382069050660E+06   1.19447380592541839E+06   1.19452378359039011E+06
             1.19457375531078409E+06   1.19462372271196218E+06   1.19467368741928623E+06   1.19472365105811809E+06   1.19477361525381915E+06
             1.19482358163175150E+06   1.19487355148292356E+06   1.19492352476092940E+06   1.19497350108500966E+06   1.19502348007440520E+06
             1.19507346134835645E+06   1.19512344452610426E+06   1.19517342922688928E+06   1.19522341506995261E+06   1.19527340167453419E+06
             1.19532338702035719E+06
 ETA=   12   1.19133816838362487E+06   1.19138854309203802E+06   1.19143892483217572E+06   1.19148932063580654E+06   1.19153973753475421E+06
             1.19159018256091932E+06   1.19164066274631047E+06   1.19169118512306176E+06   1.19174175672346610E+06   1.19179238457999262E+06
             1.19184307572531491E+06   1.19189382876677997E+06   1.19194460890749586E+06   1.19199537293108855E+06   1.19204607762102876E+06
             1.19209667976064165E+06   1.19214713613312552E+06   1.19219740352156269E+06   1.19224743870893051E+06   1.19229719847811200E+06
             1.19234663961191010E+06   1.19239573623686028E+06   1.19244453324052086E+06   1.19249309285458294E+06   1.19254147731074202E+06
             1.19258974884069571E+06   1.19263796967614326E+06   1.19268620204878692E+06   1.19273450819033035E+06   1.19278295033247652E+06
             1.19283159070693119E+06   1.19288047603958705E+06   1.19292959057243052E+06   1.19297890304265078E+06   1.19302838218748011E+06
             1.19307799674420408E+06   1.19312771545016626E+06   1.19317750704278075E+06   1.19322734025953757E+06   1.19327718383801146E+06
             1.19332700651587336E+06   1.19337678399258805E+06   1.19342651985125220E+06   1.19347622464080830E+06   1.19352590891011269E+06
             1.19357558320793277E+06   1.19362525808295980E+06   1.19367494408381055E+06   1.19372465175903635E+06   1.19377439165712614E+06
             1.19382417432651436E+06   1.19387400745277759E+06   1.19392388730918430E+06   1.19397380730731669E+06   1.19402376085874066E+06
             1.19407374137500650E+06   1.19412374226765428E+06   1.19417375694821682E+06   1.19422377882822044E+06   1.19427380131918984E+06
             1.19432381783264852E+06   1.19437382315237937E+06   1.19442381754819909E+06   1.19447380266216374E+06   1.19452378013632679E+06
             1.19457375161274150E+06   1.19462371873346064E+06   1.19467368314053537E+06   1.19472364647601731E+06   1.19477361038195528E+06
             1.19482357650039974E+06   1.19487354613476875E+06   1.19492351923823403E+06   1.19497349542533956E+06   1.19502347431062977E+06
             1.19507345550864842E+06   1.19512343863394042E+06   1.19517342330105044E+06   1.19522340912452363E+06   1.19527339571890351E+06
             1.19532338269873639E+06
 ETA=   13   1.19133834625035222E+06   1.19138871760323294E+06   1.19143909594537783E+06   1.19148948826610553E+06   1.19153990155479172E+06
             1.19159034280089242E+06   1.19164081899397098E+06   1.19169133712372463E+06   1.19174190418000822E+06   1.19179252715286124E+06
             1.19184321303252946E+06   1.19189396037883125E+06   1.19194473454654450E+06   1.19199549246608512E+06   1.19204619106770586E+06
             1.19209678728151065E+06   1.19214723803746863E+06   1.19219750026542693E+06   1.19224753089512396E+06   1.19229728685619985E+06
             1.19234672507820767E+06   1.19239581960657379E+06   1.19244461536950688E+06   1.19249317441088241E+06   1.19254155877458467E+06
             1.19258983050450473E+06   1.19263805164453923E+06   1.19268628423859226E+06   1.19273459033057163E+06   1.19278303196439147E+06
             1.19283167118397076E+06   1.19288055463105557E+06   1.19292966653645225E+06   1.19297897572996025E+06   1.19302845104142395E+06
             1.19307806130073569E+06   1.19312777533784602E+06   1.19317756198277348E+06   1.19322739006560994E+06   1.19327722841653135E+06
             1.19332704586580675E+06   1.19337681819303660E+06   1.19342654903937737E+06   1.19347624899936980E+06   1.19352592866746499E+06
             1.19357559863802535E+06   1.19362526950533572E+06   1.19367495186360460E+06   1.19372465630697319E+06   1.19377439342952007E+06
             1.19382417382526677E+06   1.19387400520289852E+06   1.19392388379120827E+06   1.19397380293506198E+06   1.19402375597931119E+06
             1.19407373626879416E+06   1.19412373714834126E+06   1.19417375196277560E+06   1.19422377405691682E+06   1.19427379677558434E+06
             1.19432381346359756E+06   1.19437381885131658E+06   1.19442381321196421E+06   1.19447379820427205E+06   1.19452377548697311E+06
             1.19457374671879597E+06   1.19462371355847036E+06   1.19467367766472371E+06   1.19472364069628227E+06   1.19477360431187134E+06
             1.19482357017021463E+06   1.19487353958696942E+06   1.19492351251505059E+06   1.19497348856430966E+06   1.19502346734459791E+06
             1.19507344846576708E+06   1.19512343153766962E+06   1.19517341617015703E+06   1.19522340197308268E+06   1.19527338855629880E+06
             1.19532337552965828E+06
 ETA=   14   1.19133852343698847E+06   1.19138889138752781E+06   1.19143926628491306E+06   1.19148965507604694E+06   1.19154006470788899E+06
             1.19159050212748302E+06   1.19164097428198089E+06   1.19169148811867018E+06   1.19174205058499984E+06   1.19179266862860648E+06
             1.19184334919733764E+06   1.19189409081500722E+06   1.19194485897648567E+06   1.19199561075885291E+06   1.19204630323902494E+06
             1.19209689349376597E+06   1.19214733859970118E+06   1.19219759563333169E+06   1.19224762167104892E+06   1.19229737378914165E+06
             1.19234680906381086E+06   1.19239590151431551E+06   1.19244469605440414E+06   1.19249325454032654E+06   1.19254163882834138E+06
             1.19258991077471455E+06   1.19263813223571843E+06   1.19268636506763101E+06   1.19273467112673726E+06   1.19278311226932658E+06
             1.19283175035169441E+06   1.19288063191289594E+06   1.19292974119121931E+06   1.19297904710897990E+06   1.19302851858853595E+06
             1.19307812455229578E+06   1.19312783392272424E+06   1.19317761562235351E+06   1.19322743857379095E+06   1.19327727169972798E+06
             1.19332708392294846E+06   1.19337685110374354E+06   1.19342657694065245E+06   1.19347627207377809E+06   1.19352594714313443E+06
             1.19357561278864602E+06   1.19362527965015778E+06   1.19367495836743969E+06   1.19372465958019346E+06   1.19377439392805775E+06
             1.19382417205061391E+06   1.19387400168104330E+06   1.19392387900234270E+06   1.19397379729271540E+06   1.19402374983034981E+06
             1.19407372989342362E+06   1.19412373076010332E+06   1.19417374570855079E+06   1.19422376801692438E+06   1.19427379096338106E+06
             1.19432380782607966E+06   1.19437381328124600E+06   1.19442380760624376E+06   1.19447379247647244E+06   1.19452376956732827E+06
             1.19457374055420700E+06   1.19462370711250487E+06   1.19467367091761390E+06   1.19472363364492659E+06   1.19477359696983336E+06
             1.19482356256772438E+06   1.19487353176644514E+06   1.19492350451869657E+06   1.19497348042964214E+06   1.19502345910444320E+06
             1.19507344014826161E+06   1.19512342316626082E+06   1.19517340776360221E+06   1.19522339354545064E+06   1.19527338011696842E+06
             1.19532336708331876E+06
 ETA=   15   1.19133869990006532E+06   1.19138906440210552E+06   1.19143943580860179E+06   1.19148982102406397E+06   1.19154022695305897E+06
             1.19159066050023818E+06   1.19164112857036386E+06   1.19169163806833443E+06   1.19174219589921343E+06   1.19179280896825320E+06
             1.19184348418092052E+06   1.19189422003611573E+06   1.19194498215768370E+06   1.19199572776928823E+06   1.19204641409442551E+06
             1.19209699835643987E+06   1.19214743777853693E+06   1.19219768958379677E+06   1.19224771099518845E+06   1.19229745923558017E+06
             1.19234689152775262E+06   1.19239598191735591E+06   1.19244477525096154E+06   1.19249333319732943E+06   1.19254171742522414E+06
             1.19258998960341606E+06   1.19263821140067838E+06   1.19268644448578893E+06   1.19273475052752858E+06   1.19278319119468122E+06
             1.19283182815603376E+06   1.19288070783036086E+06   1.19292981448111800E+06   1.19297911712306575E+06   1.19302858477100707E+06
             1.19307818643979798E+06   1.19312789114435087E+06   1.19317766789964866E+06   1.19322748572075088E+06   1.19327731362279970E+06
             1.19332712062103511E+06   1.19337688265729928E+06   1.19342660348656680E+06   1.19347629379447619E+06   1.19352596426657797E+06
             1.19357562558833533E+06   1.19362528844513046E+06   1.19367496352227218E+06   1.19372466150500067E+06   1.19377439307849365E+06
             1.19382416892787348E+06   1.19387399681207119E+06   1.19392387286710180E+06   1.19397379030453996E+06   1.19402374233594839E+06
             1.19407372217287426E+06   1.19412372302685585E+06   1.19417373810942424E+06   1.19422376063210634E+06   1.19427378380642668E+06
             1.19432380084391101E+06   1.19437380636630883E+06   1.19442380065548420E+06   1.19447378540349402E+06   1.19452376230239379E+06
             1.19457373304423830E+06   1.19462369932108046E+06   1.19467366282497253E+06   1.19472362524796603E+06   1.19477358828211203E+06
             1.19482355361945811E+06   1.19487352260011365E+06   1.19492349517648830E+06   1.19497347094905819E+06   1.19502344951829733E+06
             1.19507343048468092E+06   1.19512341344868345E+06   1.19517339801078080E+06   1.19522338377144909E+06   1.19527337033116166E+06
             1.19532335729039647E+06
 ETA=   16   1.19133887559611490E+06   1.19138923660414852E+06   1.19143960447426396E+06   1.19148998606859031E+06   1.19154038824931369E+06
             1.19159081787870405E+06   1.19164128181914333E+06   1.19169178693315387E+06   1.19174234008342191E+06   1.19179294813282485E+06
             1.19184361794446013E+06   1.19189434800296230E+06   1.19194510405050311E+06   1.19199584345728601E+06   1.19204652359334496E+06
             1.19209710182856419E+06   1.19214753553268826E+06   1.19219778207533807E+06   1.19224779882602487E+06   1.19229754315415956E+06
             1.19234697242906620E+06   1.19239606077296496E+06   1.19244485291492823E+06   1.19249341033630446E+06   1.19254179451844515E+06
             1.19259006694270018E+06   1.19263828909041872E+06   1.19268652244295203E+06   1.19273482848164835E+06   1.19278326868785592E+06
             1.19283190454292065E+06   1.19288078232870414E+06   1.19292988635053439E+06   1.19297918571557291E+06   1.19302864953102591E+06
             1.19307824690415338E+06   1.19312794694227749E+06   1.19317771875278838E+06   1.19322753144315816E+06   1.19327735412094463E+06
             1.19332715589380404E+06   1.19337691278629866E+06   1.19342662860861234E+06   1.19347631409190618E+06   1.19352597996725142E+06
             1.19357563696563337E+06   1.19362529581795819E+06   1.19367496725505823E+06   1.19372466200769925E+06   1.19377439080658462E+06
             1.19382416438236297E+06   1.19387399052084191E+06   1.19392386530999746E+06   1.19397378189479769E+06   1.19402373342019459E+06
             1.19407371303112386E+06   1.19412371387251210E+06   1.19417372908927500E+06   1.19422375182632357E+06   1.19427377522856533E+06
             1.19432379244090687E+06   1.19437379803064512E+06   1.19442379228412849E+06   1.19447377691006684E+06   1.19452375361717120E+06
             1.19457372411414958E+06   1.19462369010971114E+06   1.19467365331256436E+06   1.19472361543141655E+06   1.19477357817497384E+06
             1.19482354325194331E+06   1.19487351201489125E+06   1.19492348441573977E+06   1.19497346005027718E+06   1.19502343851429224E+06
             1.19507341940357280E+06   1.19512340231390833E+06   1.19517338684108737E+06   1.19522337258089776E+06   1.19527335912912968E+06
             1.19532334608157049E+06
 ETA=   17   1.19133905048166960E+06   1.19138940795083949E+06   1.19143977223971928E+06   1.19149015016805846E+06   1.19154054855566286E+06
             1.19159097422242188E+06   1.19164143398834066E+06   1.19169193467356078E+06   1.19174248309839400E+06   1.19179308608334442E+06
             1.19184375044913776E+06   1.19189447467635176E+06   1.19194522461530659E+06   1.19199595778273954E+06   1.19204663169522025E+06
             1.19209720386916841E+06   1.19214763182086637E+06   1.19219787306647445E+06   1.19224788512204192E+06   1.19229762550352211E+06
             1.19234705172678526E+06   1.19239613803841360E+06   1.19244492900205310E+06   1.19249348591166805E+06   1.19254187006121827E+06
             1.19259014274465851E+06   1.19263836525594001E+06   1.19268659888900700E+06   1.19273490493779932E+06   1.19278334469625028E+06
             1.19283197945828713E+06   1.19288085535317939E+06   1.19292995674385410E+06   1.19297925282985764E+06   1.19302871281078202E+06
             1.19307830588627560E+06   1.19312800125605334E+06   1.19317776811989979E+06   1.19322757567768218E+06   1.19327739312936016E+06
             1.19332718967499165E+06   1.19337694142333232E+06   1.19342665223828051E+06   1.19347633289651107E+06   1.19352599417461106E+06
             1.19357564684908139E+06   1.19362530169634568E+06   1.19367496949275467E+06   1.19372466101459274E+06   1.19377438703808421E+06
             1.19382415833939938E+06   1.19387398273221427E+06   1.19392385625554388E+06   1.19397377198775066E+06   1.19402372300717677E+06
             1.19407370239215042E+06   1.19412370322098536E+06   1.19417371857198258E+06   1.19422374152343837E+06   1.19427376515364274E+06
             1.19432378254088247E+06   1.19437378819839656E+06   1.19442378241662099E+06   1.19447376692092046E+06   1.19452374343665969E+06
             1.19457371368920244E+06   1.19462367940391274E+06   1.19467364230615436E+06   1.19472360412129224E+06   1.19477356657468900E+06
             1.19482353139170888E+06   1.19487349993769685E+06   1.19492347216376592E+06   1.19497344766101916E+06   1.19502342602055822E+06
             1.19507340683348547E+06   1.19512338969090395E+06   1.19517337418391439E+06   1.19522335990361962E+06   1.19527334644112014E+06
             1.19532333338751900E+06
 ETA=   18   1.19133922451326158E+06   1.19138957839935855E+06   1.19143993906278466E+06   1.19149031328089698E+06   1.19154070783111383E+06
             1.19159112949093408E+06   1.19164158503797301E+06   1.19169208124998631E+06   1.19174262490489986E+06   1.19179322278083465E+06
             1.19184388165613450E+06   1.19189460001708847E+06   1.19194534381245426E+06   1.19199607070553908E+06   1.19204673835948412E+06
             1.19209730443727993E+06   1.19214772660177993E+06   1.19219796251571854E+06   1.19224796984171961E+06   1.19229770624231198E+06
             1.19234712937994301E+06   1.19239621367097297E+06   1.19244500346808671E+06   1.19249355987783312E+06   1.19254194400675455E+06
             1.19259021696138289E+06   1.19263843984824046E+06   1.19268667377383984E+06   1.19273497984468378E+06   1.19278341916726436E+06
             1.19283205284806457E+06   1.19288092684903881E+06   1.19293002560546179E+06   1.19297931840927317E+06   1.19302877455246216E+06
             1.19307836332707573E+06   1.19312805402522860E+06   1.19317781593910954E+06   1.19322761836099252E+06   1.19327743058324349E+06
             1.19332722189833480E+06   1.19337696850099298E+06   1.19342667430706182E+06   1.19347635013873363E+06   1.19352600681811315E+06
             1.19357565516722039E+06   1.19362530600799806E+06   1.19367497016231786E+06   1.19372465845198580E+06   1.19377438169874856E+06
             1.19382415072430065E+06   1.19387397337104729E+06   1.19392384562825342E+06   1.19397376050765952E+06   1.19402371102098539E+06
             1.19407369017993286E+06   1.19412369099618844E+06   1.19417370648142649E+06   1.19422372964731208E+06   1.19427375350550306E+06
             1.19432377106765355E+06   1.19437377679370320E+06   1.19442377097740583E+06   1.19447375536078401E+06   1.19452373168586008E+06
             1.19457370169465756E+06   1.19462366712919855E+06   1.19467362973150820E+06   1.19472359124360932E+06   1.19477355340752588E+06
             1.19482351796528301E+06   1.19487348629544675E+06   1.19492345834788145E+06   1.19497343370900350E+06   1.19502341196522745E+06
             1.19507339270296786E+06   1.19512337550863973E+06   1.19517335996865691E+06   1.19522334566943371E+06   1.19527333219738374E+06
             1.19532331913892063E+06
 ETA=   19   1.19133939764742320E+06   1.19138974790688767E+06   1.19144010490127653E+06   1.19149047536553652E+06   1.19154086603467353E+06
             1.19159128364377841E+06   1.19164173492805799E+06   1.19169222662286041E+06   1.19174276546370704E+06   1.19179335818631528E+06
             1.19184401152663166E+06   1.19189472398597514E+06   1.19194546160230553E+06   1.19199618218557467E+06   1.19204684354556957E+06
             1.19209740349192428E+06   1.19214781983413734E+06   1.19219805038158596E+06   1.19224805294353911E+06   1.19229778532917076E+06
             1.19234720534757269E+06   1.19239628762791376E+06   1.19244507626877748E+06   1.19249363218921563E+06   1.19254201630826876E+06
             1.19259028954496537E+06   1.19263851281832042E+06   1.19268674704733700E+06   1.19273505315100402E+06   1.19278349204829917E+06
             1.19283212465818482E+06   1.19288099676153599E+06   1.19293009287974262E+06   1.19297938239717460E+06   1.19302883469825448E+06
             1.19307841916746390E+06   1.19312810518935183E+06   1.19317786214854475E+06   1.19322765942975599E+06   1.19327746641779318E+06
             1.19332725249757059E+06   1.19337699395187339E+06   1.19342669474644819E+06   1.19347636574901757E+06   1.19352601782721537E+06
             1.19357566184859234E+06   1.19362530868062121E+06   1.19367496919070557E+06   1.19372465424618381E+06   1.19377437471433450E+06
             1.19382414146238449E+06   1.19387396236220142E+06   1.19392383335264027E+06   1.19397374737878796E+06   1.19402369738570880E+06
             1.19407367631844850E+06   1.19412367712203553E+06   1.19417369274148601E+06   1.19422371612180560E+06   1.19427374020799110E+06
             1.19432375794503512E+06   1.19437376374070602E+06   1.19442375789092714E+06   1.19447374215438636E+06   1.19452371828977298E+06
             1.19457368805577606E+06   1.19462365321108443E+06   1.19467361551438994E+06   1.19472357672438235E+06   1.19477353859975282E+06
             1.19482350289919460E+06   1.19487347101505776E+06   1.19492344289540104E+06   1.19497341812195000E+06   1.19502339627643069E+06
             1.19507337694056728E+06   1.19512335969608510E+06   1.19517334412470879E+06   1.19522332980816206E+06   1.19527331632816931E+06
             1.19532330326645426E+06
 ETA=   20   1.19133956984068616E+06   1.19138991643060744E+06   1.19144026971301134E+06   1.19149063638040260E+06   1.19154102312534605E+06
             1.19159143664049264E+06   1.19164188361860975E+06   1.19169237075261003E+06   1.19174290473558032E+06   1.19179349226080813E+06
             1.19184414002181124E+06   1.19189484654381429E+06   1.19194557794521796E+06   1.19199629218273447E+06   1.19204694721290725E+06
             1.19209750099212676E+06   1.19214791147664422E+06   1.19219813662258908E+06   1.19224813438598043E+06   1.19229786272274004E+06
             1.19234727958870749E+06   1.19239635986650665E+06   1.19244514735987619E+06   1.19249370280022989E+06   1.19254208691897360E+06
             1.19259036044749781E+06   1.19263858411717950E+06   1.19268681865938450E+06   1.19273512480546348E+06   1.19278356328675314E+06
             1.19283219483457971E+06   1.19288106503592245E+06   1.19293015851107915E+06   1.19297944473691471E+06   1.19302889319034596E+06
             1.19307847334834980E+06   1.19312815468797088E+06   1.19317790668633184E+06   1.19322769882064173E+06   1.19327750056820572E+06
             1.19332728140643518E+06   1.19337701770856488E+06   1.19342671348793083E+06   1.19347637965780566E+06   1.19352602713137399E+06
             1.19357566682173708E+06   1.19362530964192003E+06   1.19367496650487487E+06   1.19372464832349052E+06   1.19377436601059581E+06
             1.19382413047896768E+06   1.19387394963053358E+06   1.19392381935321633E+06   1.19397373252539686E+06   1.19402368202543561E+06
             1.19407366073167487E+06   1.19412366152243945E+06   1.19417367727604089E+06   1.19422370087078074E+06   1.19427372518495191E+06
             1.19432374309684313E+06   1.19437374896354508E+06   1.19442374308162765E+06   1.19447372722645639E+06   1.19452370317339781E+06
             1.19457367269781814E+06   1.19462363757508411E+06   1.19467359958056430E+06   1.19472356048962614E+06   1.19477352207763912E+06
             1.19482348611997161E+06   1.19487345402344805E+06   1.19492342573363916E+06   1.19497340082757850E+06   1.19502337888229848E+06
             1.19507335947483126E+06   1.19512334218220809E+06   1.19517332658146229E+06   1.19522331224962510E+06   1.19527329876372614E+06
             1.19532328570079780E+06
 ETA=   21   1.19133964779577125E+06   1.19139008392742975E+06   1.19144043345542694E+06   1.19149079628372448E+06   1.19154117906247335E+06
             1.19159158844182338E+06   1.19164203107192507E+06   1.19169251360292849E+06   1.19174304268498439E+06   1.19179362496824283E+06
             1.19184426710285386E+06   1.19189496764772409E+06   1.19194569279678375E+06   1.19199640065271826E+06   1.19204704931821348E+06
             1.19209759689595597E+06   1.19214800148863136E+06   1.19219822119892552E+06   1.19224821412952454E+06   1.19229793838311429E+06
             1.19234735206238087E+06   1.19239643034347496E+06   1.19244521669640788E+06   1.19249377166465507E+06   1.19254215579169313E+06
             1.19259042962099798E+06   1.19263865369604528E+06   1.19268688856031094E+06   1.19273519475727179E+06   1.19278363283040305E+06
             1.19283226332318108E+06   1.19288113161674398E+06   1.19293022244288051E+06   1.19297950537104066E+06   1.19302894997067470E+06
             1.19307852581123356E+06   1.19312820246216771E+06   1.19317794949292718E+06   1.19322773647296312E+06   1.19327753297172580E+06
             1.19332730855866545E+06   1.19337703970137518E+06   1.19342673046001815E+06   1.19347639179289900E+06   1.19352603465832304E+06
             1.19357567001459585E+06   1.19362530882002204E+06   1.19367496203290718E+06   1.19372464061155659E+06   1.19377435551427538E+06
             1.19382411769936839E+06   1.19387393510068022E+06   1.19392380355420965E+06   1.19397371587149589E+06   1.19402366486407653E+06
             1.19407364334349008E+06   1.19412364412127528E+06   1.19417366000896948E+06   1.19422368381811166E+06   1.19427370836023986E+06
             1.19432372644689283E+06   1.19437373238636157E+06   1.19442372647395241E+06   1.19447371050172369E+06   1.19452368626173516E+06
             1.19457365554604516E+06   1.19462362014671299E+06   1.19467358185579744E+06   1.19472354246535804E+06   1.19477350376745360E+06
             1.19482346755414270E+06   1.19487343524753093E+06   1.19492340678990632E+06   1.19497338175360416E+06   1.19502335971095948E+06
             1.19507334023430594E+06   1.19512332289597904E+06   1.19517330726831313E+06   1.19522329292364349E+06   1.19527327943430422E+06
             1.19532324576742481E+06
 ETA=   22   1.19133991124353674E+06   1.19139025037648552E+06   1.19144059611640382E+06   1.19149095507027535E+06   1.19154133384514228E+06
             1.19159173904813430E+06   1.19164217728650221E+06   1.19169265516764228E+06   1.19174317929912964E+06   1.19179375628874730E+06
             1.19184439274450950E+06   1.19189508717569942E+06   1.19194580593298306E+06   1.19199650727506774E+06   1.19204714946048730E+06
             1.19209769074762519E+06   1.19214808939472144E+06   1.19219830365989730E+06   1.19224829180116160E+06   1.19229801207643095E+06
             1.19234742274353700E+06   1.19239649889054289E+06   1.19244528402960137E+06   1.19249383850436937E+06   1.19254222265848401E+06
             1.19259049683556426E+06   1.19263872137920652E+06   1.19268695663298923E+06   1.19273526294047199E+06   1.19278370064519253E+06
             1.19283233009066805E+06   1.19288119657310657E+06   1.19293028480699402E+06   1.19297956446040352E+06   1.19302900520146359E+06
             1.19307857669836632E+06   1.19312824861937272E+06   1.19317799063282879E+06   1.19322777240716782E+06   1.19327756361092557E+06
             1.19332733391274582E+06   1.19337705985518056E+06   1.19342674556287378E+06   1.19347640203849413E+06   1.19352604028462106E+06
             1.19357567130375281E+06   1.19362530609831191E+06   1.19367495567065082E+06   1.19372463102305774E+06   1.19377434315776476E+06
             1.19382410307695135E+06   1.19387391873108619E+06   1.19392378591594403E+06   1.19397369737696275E+06   1.19402364585955325E+06
             1.19407362410910637E+06   1.19412362487099506E+06   1.19417364089057571E+06   1.19422366491319262E+06   1.19427368968417868E+06
             1.19432370794886071E+06   1.19437371395424660E+06   1.19442370800714102E+06   1.19447369191602990E+06   1.19452366748939781E+06
             1.19457363653573184E+06   1.19462360086352075E+06   1.19467356228125305E+06   1.19472352259741910E+06   1.19477348362051020E+06
             1.19482344715901883E+06   1.19487341464437754E+06   1.19492338602124923E+06   1.19497336085724668E+06   1.19502333871998033E+06
             1.19507331917706039E+06   1.19512330179609847E+06   1.19517328614470339E+06   1.19522327179048536E+06   1.19527325830105296E+06
             1.19532324524401454E+06
 ETA=   23   1.19134008044353616E+06   1.19139041579044797E+06   1.19144075770125468E+06   1.19149111273985519E+06   1.19154148747020937E+06
             1.19159188845636323E+06   1.19164232226248318E+06   1.19169279545288510E+06   1.19174331459206343E+06   1.19179388624472148E+06
             1.19184451697579981E+06   1.19189520525433915E+06   1.19194591758324043E+06   1.19199661237646244E+06   1.19204724804779165E+06
             1.19209778301086184E+06   1.19214817567916983E+06   1.19219838446609094E+06   1.19224836778489361E+06   1.19229808404875314E+06
             1.19234749167076405E+06   1.19239656568950298E+06   1.19244534962187591E+06   1.19249390361138503E+06   1.19254228780150902E+06
             1.19259056233570003E+06   1.19263878735738457E+06   1.19268702300996380E+06   1.19273532943681558E+06   1.19278376678128890E+06
             1.19283239518670994E+06   1.19288125985246454E+06   1.19293034548825282E+06   1.19297962186087598E+06   1.19302905873719114E+06
             1.19307862588412454E+06   1.19312829306867393E+06   1.19317803005792177E+06   1.19322780661904509E+06   1.19327759251932311E+06
             1.19332735752614820E+06   1.19337707826122781E+06   1.19342675891265110E+06   1.19347641052693105E+06   1.19352604415049357E+06
             1.19357567082968471E+06   1.19362530161077366E+06   1.19367494753996469E+06   1.19372461966339662E+06   1.19377432902715402E+06
             1.19382408667727187E+06   1.19387390058291843E+06   1.19392376649843575E+06   1.19397367710301373E+06   1.19402362507581525E+06
             1.19407360309597966E+06   1.19412360384262796E+06   1.19417361999486038E+06   1.19422364423176320E+06   1.19427366923241084E+06
             1.19432368767586770E+06   1.19437369375000801E+06   1.19442368777095131E+06   1.19447367156362510E+06   1.19452364695295831E+06
             1.19457361576388101E+06   1.19462357982132700E+06   1.19467354095022846E+06   1.19472350097552268E+06   1.19477346172214625E+06
             1.19482342501503951E+06   1.19487339229584788E+06   1.19492336351073626E+06   1.19497333822258795E+06   1.19502331599428528E+06
             1.19507329638870899E+06   1.19512327896874142E+06   1.19517326329726167E+06   1.19522324893715023E+06   1.19527323545128643E+06
             1.19532322240254865E+06
 ETA=   24   1.19134024868346122E+06   1.19139058020420093E+06   1.19144091824571695E+06   1.19149126932878746E+06   1.19154163997425023E+06
             1.19159203670303151E+06   1.19164246603618027E+06   1.19169293449489400E+06   1.19174344860055367E+06   1.19179401487475005E+06
             1.19184463983931439E+06   1.19189532193124969E+06   1.19194602779762261E+06   1.19199671600778447E+06   1.19204734513091412E+06
             1.19209787373603578E+06   1.19214826039203559E+06   1.19219846366767678E+06   1.19224844213161594E+06   1.19229815435241628E+06
             1.19234755889856047E+06   1.19239663079733821E+06   1.19244541353214462E+06   1.19249396704614465E+06   1.19254235128247645E+06
             1.19259062618425186E+06   1.19263885169455269E+06   1.19268708775643585E+06   1.19273539431292936E+06   1.19278383130703447E+06
             1.19283245868172334E+06   1.19288132152672694E+06   1.19293040455975849E+06   1.19297967764643114E+06   1.19302911065241625E+06
             1.19307867344345339E+06   1.19312833588535548E+06   1.19317806784402346E+06   1.19322783918545069E+06   1.19327761977573601E+06
             1.19332737948109256E+06   1.19337709500537603E+06   1.19342677059722762E+06   1.19347641734703002E+06   1.19352604634508071E+06
             1.19357566868159827E+06   1.19362529544672347E+06   1.19367493773053377E+06   1.19372460662304144E+06   1.19377431321420497E+06
             1.19382406859393301E+06   1.19387388075115369E+06   1.19392374539779150E+06   1.19397365514673060E+06   1.19402360261082533E+06
             1.19407358040290768E+06   1.19412358113578847E+06   1.19417359742225846E+06   1.19422362187509285E+06   1.19427364710705518E+06
             1.19432366573089571E+06   1.19437367187741655E+06   1.19442366586995660E+06   1.19447364954989869E+06   1.19452362475863006E+06
             1.19457359333753842E+06   1.19462355712801171E+06   1.19467351797144255E+06   1.19472347770922538E+06   1.19477343818275467E+06
             1.19482340123342862E+06   1.19487336831396306E+06   1.19492333937117760E+06   1.19497331396322162E+06   1.19502329164824495E+06
             1.19507327198439604E+06   1.19512325452982238E+06   1.19517323884267081E+06   1.19522322448108904E+06   1.19527321100322204E+06
             1.19532319796721521E+06
 ETA=   25   1.19134041599719133E+06   1.19139074365236075E+06   1.19144107778515411E+06   1.19149142487319745E+06   1.19154179139417876E+06
             1.19159218382587633E+06   1.19164260864619026E+06   1.19169307233317569E+06   1.19174358136507100E+06   1.19179414222032833E+06
             1.19184476137764333E+06   1.19189543725035386E+06   1.19194613662143075E+06   1.19199681821573107E+06   1.19204744075793540E+06
             1.19209796297256602E+06   1.19214834358400595E+06   1.19219854131651064E+06   1.19224851489422773E+06   1.19229822304120986E+06
             1.19234762448142562E+06   1.19239669427048438E+06   1.19244547581859771E+06   1.19249402886845148E+06   1.19254241316270479E+06
             1.19259068844398949E+06   1.19263891445491114E+06   1.19268715093804710E+06   1.19273545763594983E+06   1.19278389429114317E+06
             1.19283252064612485E+06   1.19288138166709547E+06   1.19293046209363639E+06   1.19297973189023812E+06   1.19302916102144890E+06
             1.19307871945188567E+06   1.19312837714623776E+06   1.19317810406928114E+06   1.19322787018588721E+06   1.19327764546102961E+06
             1.19332739985979837E+06   1.19337711017119861E+06   1.19342678070149710E+06   1.19347642258496769E+06   1.19352604695579875E+06
             1.19357566494809743E+06   1.19362528769589774E+06   1.19367492633316596E+06   1.19372459199380479E+06   1.19377429581166268E+06
             1.19382404892053781E+06   1.19387385933054262E+06   1.19392372270983527E+06   1.19397363160494319E+06   1.19402357856236771E+06
             1.19407355612858501E+06   1.19412355685005197E+06   1.19417357327320403E+06   1.19422359794446290E+06   1.19427362341023819E+06
             1.19432364221692667E+06   1.19437364844024368E+06   1.19442364240873093E+06   1.19447362598024169E+06   1.19452360101262829E+06
             1.19457356936374726E+06   1.19462353289145627E+06   1.19467349345361418E+06   1.19472345290808310E+06   1.19477341311272606E+06
             1.19482337592540798E+06   1.19487334281074000E+06   1.19492331371537782E+06   1.19497328819273529E+06   1.19502326579622598E+06
             1.19507324607926165E+06   1.19512322859525401E+06   1.19517321289761341E+06   1.19522319853975088E+06   1.19527318507507583E+06
             1.19532317205699673E+06
 ETA=   26   1.19134058241860592E+06   1.19139090616954467E+06   1.19144123635492823E+06   1.19149157940921187E+06   1.19154194176691095E+06
             1.19159232986263325E+06   1.19164275013111252E+06   1.19169320900723827E+06   1.19174371292608697E+06   1.19179426832295232E+06
             1.19184488163337647E+06   1.19189555125557538E+06   1.19194624409996788E+06   1.19199691904699989E+06   1.19204753497693292E+06
             1.19209805076987040E+06   1.19214842530576629E+06   1.19219861746444739E+06   1.19224858612562716E+06   1.19229829016892076E+06
             1.19234768847385794E+06   1.19239675616537407E+06   1.19244553653942351E+06   1.19249408913810924E+06   1.19254247350351070E+06
             1.19259074917768314E+06   1.19263897570265783E+06   1.19268721262043924E+06   1.19273551947301161E+06   1.19278395580233168E+06
             1.19283258115033130E+06   1.19288144034477184E+06   1.19293051816201210E+06   1.19297978466546512E+06   1.19302920991860167E+06
             1.19307876398495585E+06   1.19312841692813858E+06   1.19317813881184324E+06   1.19322789969985653E+06   1.19327766965606879E+06
             1.19332741874448489E+06   1.19337712384226848E+06   1.19342678931035451E+06   1.19347642632692098E+06   1.19352604607006093E+06
             1.19357565971778636E+06   1.19362527844803245E+06   1.19367491343866754E+06   1.19372457586749806E+06   1.19377427691227174E+06
             1.19382402775068907E+06   1.19387383641583612E+06   1.19392369853038830E+06   1.19397360657448135E+06   1.19402355302822567E+06
             1.19407353037170693E+06   1.19412353108499269E+06   1.19417354764813022E+06   1.19422357254115492E+06   1.19427359824408824E+06
             1.19432361723694252E+06   1.19437362354225945E+06   1.19442361749184970E+06   1.19447360096004186E+06   1.19452357582116639E+06
             1.19457354394955537E+06   1.19462350721954228E+06   1.19467346750546270E+06   1.19472342668165267E+06   1.19477338662245241E+06
             1.19482334920220077E+06   1.19487331589819537E+06   1.19492328665614268E+06   1.19497326102471771E+06   1.19502323855259549E+06
             1.19507321878844826E+06   1.19512320128094987E+06   1.19517318557877163E+06   1.19522317123058648E+06   1.19527315778506384E+06
             1.19532314479087596E+06
 ETA=   27   1.19134074798158510E+06   1.19139106779036950E+06   1.19144139399040514E+06   1.19149173297295952E+06   1.19154209112936375E+06
             1.19159247485104203E+06   1.19164289052954712E+06   1.19169334455659054E+06   1.19174384332407382E+06   1.19179439322412014E+06
             1.19184500064910343E+06   1.19189566399083636E+06   1.19194635027853609E+06   1.19199701854828792E+06   1.19204762783598783E+06
             1.19209813717736630E+06   1.19214850560800312E+06   1.19219869216334238E+06   1.19224865587871242E+06   1.19229835578933824E+06
             1.19234775093035633E+06   1.19239681653844286E+06   1.19244559575281059E+06   1.19249414791492000E+06   1.19254253236621036E+06
             1.19259080844810116E+06   1.19263903550199000E+06   1.19268727286925376E+06   1.19273557989125047E+06   1.19278401590931369E+06
             1.19283264026475954E+06   1.19288149763095891E+06   1.19293057283701329E+06   1.19297983604528336E+06   1.19302925741818594E+06
             1.19307880711820046E+06   1.19312845530787949E+06   1.19317817214985797E+06   1.19322792780686216E+06   1.19327769244172028E+06
             1.19332743621737231E+06   1.19337713610215904E+06   1.19342679650869383E+06   1.19347642865906679E+06   1.19352604377528350E+06
             1.19357565307926666E+06   1.19362526779286168E+06   1.19367489913784596E+06   1.19372455833593314E+06   1.19377425660877908E+06
             1.19382400517799007E+06   1.19387381210178416E+06   1.19392367295527202E+06   1.19397358015217376E+06   1.19402352610618109E+06
             1.19407350323096709E+06   1.19412350394018413E+06   1.19417352064747014E+06   1.19422354576644790E+06   1.19427357171073160E+06
             1.19432359089392470E+06   1.19437359728723485E+06   1.19442359122388577E+06   1.19447357459468883E+06   1.19452354929045797E+06
             1.19457351720200689E+06   1.19462348022015020E+06   1.19467344023570581E+06   1.19472339913949091E+06   1.19477335882232524E+06
             1.19482332117502973E+06   1.19487328768834565E+06   1.19492325830627722E+06   1.19497323257275671E+06   1.19502321003171918E+06
             1.19507319022709667E+06   1.19512317270282214E+06   1.19517315700282715E+06   1.19522314267104398E+06   1.19527312925140280E+06
             1.19532311628783494E+06
 ETA=   28   1.19134091272000852E+06   1.19139122854945273E+06   1.19144155072694854E+06   1.19149188560056989E+06   1.19154223951845639E+06
             1.19159261882884335E+06   1.19164302988009667E+06   1.19169347902074386E+06   1.19174397259950591E+06   1.19179451696532872E+06
             1.19184511846741429E+06   1.19189577550006146E+06   1.19194645520243957E+06   1.19199711676629470E+06   1.19204771938317921E+06
             1.19209822224447434E+06   1.19214858454140322E+06   1.19219876546505094E+06   1.19224872420638101E+06   1.19229841995624895E+06
             1.19234781190541945E+06   1.19239687544612144E+06   1.19244565351694473E+06   1.19249420525868447E+06   1.19254258981211903E+06
             1.19259086631801119E+06   1.19263909391710581E+06   1.19268733175013168E+06   1.19273563895779965E+06   1.19278407468080521E+06
             1.19283269805982616E+06   1.19288155359685887E+06   1.19293062619076553E+06   1.19297988610286126E+06   1.19302930359451403E+06
             1.19307884892715281E+06   1.19312849236228014E+06   1.19317820416147471E+06   1.19322795458640740E+06   1.19327771389884851E+06
             1.19332745236067963E+06   1.19337714703444229E+06   1.19342680238140700E+06   1.19347642966758041E+06   1.19352604015887948E+06
             1.19357564512114017E+06   1.19362525582011952E+06   1.19367488352150517E+06   1.19372453949091956E+06   1.19377423499392811E+06
             1.19382398129604314E+06   1.19387378648313647E+06   1.19392364608030929E+06   1.19397355243484816E+06   1.19402349789401703E+06
             1.19407347480505891E+06   1.19412347551520099E+06   1.19417349237165600E+06   1.19422351772162318E+06   1.19427354391229479E+06
             1.19432356329085561E+06   1.19437356977894064E+06   1.19442356370941293E+06   1.19447354698957154E+06   1.19452352152671595E+06
             1.19457348922814499E+06   1.19462345200115978E+06   1.19467341175306193E+06   1.19472337039115257E+06   1.19477332982273656E+06
             1.19482329195511714E+06   1.19487325829320797E+06   1.19492322877858486E+06   1.19497320295043895E+06   1.19502318034796277E+06
             1.19507316051034699E+06   1.19512314297678345E+06   1.19517312728646235E+06   1.19522311297857435E+06   1.19527309959230851E+06
             1.19532308666685643E+06
 ETA=   29   1.19134107666775538E+06   1.19139138848141301E+06   1.19144170659992401E+06   1.19149203732817271E+06   1.19154238697110792E+06
             1.19159276183377835E+06   1.19164316822136380E+06   1.19169361243920960E+06   1.19174410079285689E+06   1.19179463958807685E+06
             1.19184523513089889E+06   1.19189588582717511E+06   1.19194655891698156E+06   1.19199721374771884E+06   1.19204780966658844E+06
             1.19209830602061213E+06   1.19214866215665266E+06   1.19219883742142865E+06   1.19224879116153088E+06   1.19229848272344144E+06
             1.19234787145354645E+06   1.19239693294484424E+06   1.19244570989001379E+06   1.19249426122920401E+06   1.19254264590255194E+06
             1.19259092285018112E+06   1.19263915101220272E+06   1.19268738932871260E+06   1.19273569673979538E+06   1.19278413218552107E+06
             1.19283275460594753E+06   1.19288160831367434E+06   1.19293067829539650E+06   1.19297993491136911E+06   1.19302934852189827E+06
             1.19307888948734989E+06   1.19312852816816000E+06   1.19317823492484144E+06   1.19322798011799506E+06   1.19327773410832044E+06
             1.19332746725662681E+06   1.19337715672269114E+06   1.19342680701338872E+06   1.19347642943863687E+06   1.19352603530826233E+06
             1.19357563593200850E+06   1.19362524261954008E+06   1.19367486668045074E+06   1.19372451942426921E+06   1.19377421216046391E+06
             1.19382395619845181E+06   1.19387375965464418E+06   1.19392361800132017E+06   1.19397352351933299E+06   1.19402346848951397E+06
             1.19407344519267627E+06   1.19412344590961677E+06   1.19417346292112046E+06   1.19422348850796116E+06   1.19427351495090639E+06
             1.19432353453071741E+06   1.19437354112114687E+06   1.19442353505300521E+06   1.19447351825007866E+06   1.19452349263615394E+06
             1.19457346013501543E+06   1.19462342267045169E+06   1.19467338216624898E+06   1.19472334054619470E+06   1.19477329973407765E+06
             1.19482326165368618E+06   1.19487322782479948E+06   1.19492319818587205E+06   1.19497317227135296E+06   1.19502314961569291E+06
             1.19507312975334050E+06   1.19512311221874575E+06   1.19517309654635820E+06   1.19522308227062621E+06   1.19527306892599841E+06
             1.19532305604692316E+06
 ETA=   30   1.19134123985870578E+06   1.19139154762086808E+06   1.19144186164469854E+06   1.19149218819189933E+06   1.19154253352424013E+06
             1.19159290390359005E+06   1.19164330559195322E+06   1.19169374485150096E+06   1.19174422794460342E+06   1.19179476113386289E+06
             1.19184535068214661E+06   1.19189599501610082E+06   1.19194666146746674E+06   1.19199730953926081E+06   1.19204789873429481E+06
             1.19209838855519984E+06   1.19214873850443843E+06   1.19219890808432922E+06   1.19224885679705930E+06   1.19229854414470354E+06
             1.19234792962923623E+06   1.19239698909104359E+06   1.19244576493020356E+06   1.19249431588627910E+06   1.19254270069882274E+06
             1.19259097810737812E+06   1.19263920685147634E+06   1.19268744567063707E+06   1.19273575330437091E+06   1.19278418849217612E+06
             1.19283280997354072E+06   1.19288166185260820E+06   1.19293072922303295E+06   1.19297998254397791E+06   1.19302939227465261E+06
             1.19307892887432734E+06   1.19312856280234084E+06   1.19317826451810729E+06   1.19322800448112772E+06   1.19327775315100048E+06
             1.19332748098743311E+06   1.19337716525047738E+06   1.19342681048953068E+06   1.19347642805841053E+06   1.19352602931084321E+06
             1.19357562560047093E+06   1.19362522828085511E+06   1.19367484870548686E+06   1.19372449822779046E+06   1.19377418820113037E+06
             1.19382392997881863E+06   1.19387373171105608E+06   1.19392358881412516E+06   1.19397349350245530E+06   1.19402343799045403E+06
             1.19407341449251119E+06   1.19412341522300337E+06   1.19417343239629501E+06   1.19422345822674129E+06   1.19427348492869176E+06
             1.19432350471649156E+06   1.19437351141762384E+06   1.19442350535923545E+06   1.19447348848159774E+06   1.19452346272498276E+06
             1.19457343002966116E+06   1.19462339233590453E+06   1.19467335158398398E+06   1.19472330971417157E+06   1.19477326866673981E+06
             1.19482323038195912E+06   1.19487319639513548E+06   1.19492316664094105E+06   1.19497314064908447E+06   1.19502311794927320E+06
             1.19507309807121637E+06   1.19512308054462168E+06   1.19517306489919638E+06   1.19522305066464934E+06   1.19527303737068688E+06
             1.19532302454701718E+06
 ETA=   31   1.19134175384345744E+06   1.19139170600213227E+06   1.19144201589621021E+06   1.19149233822765877E+06   1.19154267921516346E+06
             1.19159304507740936E+06   1.19164344203308201E+06   1.19169387630086695E+06   1.19174435409944924E+06   1.19179488164751441E+06
             1.19184546516374778E+06   1.19189610310663539E+06   1.19194676289386721E+06   1.19199740418293397E+06   1.19204798663132568E+06
             1.19209846989653376E+06   1.19214881363604870E+06   1.19219897750736075E+06   1.19224892116796062E+06   1.19229860427533952E+06
             1.19234798648698721E+06   1.19239704394064192E+06   1.19244581869502785E+06   1.19249436928911670E+06   1.19254275426187948E+06
             1.19259103215228859E+06   1.19263926149931480E+06   1.19268750084192958E+06   1.19273580871910485E+06   1.19278424366981187E+06
             1.19283286423302209E+06   1.19288171428421559E+06   1.19293077904490824E+06   1.19298002907312382E+06   1.19302943492688728E+06
             1.19307896716422192E+06   1.19312859634315246E+06   1.19317829302170337E+06   1.19322802775789844E+06   1.19327777110976190E+06
             1.19332749363531824E+06   1.19337717269911314E+06   1.19342681289177760E+06   1.19347642561046523E+06   1.19352602225232800E+06
             1.19357561421451927E+06   1.19362521289419127E+06   1.19367482968849712E+06   1.19372447599458997E+06   1.19377416320962226E+06
             1.19382390273074689E+06   1.19387370274691726E+06   1.19392355861428799E+06   1.19397346248081536E+06   1.19402340649445495E+06
             1.19407338280316209E+06   1.19412338355489238E+06   1.19417340089760185E+06   1.19422342697924562E+06   1.19427345394777996E+06
             1.19432347395115998E+06   1.19437348077214113E+06   1.19442347473267559E+06   1.19447345778951631E+06   1.19452343189941533E+06
             1.19457339901912468E+06   1.19462336110539711E+06   1.19467332011498441E+06   1.19472327800463885E+06   1.19477323673111317E+06
             1.19482319825115916E+06   1.19487316411623172E+06   1.19492313425659621E+06   1.19497310819721944E+06   1.19502308546306984E+06
             1.19507306557911471E+06   1.19512304807032156E+06   1.19517303246165812E+06   1.19522301827809191E+06   1.19527300504459045E+06
             1.19532293629856966E+06
 ETA=   32   1.19134156408424443E+06   1.19139186365203443E+06   1.19144216939439112E+06   1.19149248748593498E+06   1.19154282410135563E+06
             1.19159318541544792E+06   1.19164357760314713E+06   1.19169400683956011E+06   1.19174447929999977E+06   1.19179500116002094E+06
             1.19184557859544759E+06   1.19189621001319285E+06   1.19194686299791257E+06   1.19199749737302400E+06   1.19204807296172716E+06
             1.19209854958702601E+06   1.19214888707174803E+06   1.19219904523856239E+06   1.19224898390999762E+06   1.19229866290845932E+06
             1.19234804205624363E+06   1.19239709737029555E+06   1.19244587097952352E+06   1.19249442120849155E+06   1.19254280638176040E+06
             1.19259108482389152E+06   1.19263931485944288E+06   1.19268755481297220E+06   1.19273586300903489E+06   1.19278429777218611E+06
             1.19283291742697731E+06   1.19288176578073553E+06   1.19293082801395375E+06   1.19298007479080255E+06   1.19302947677550069E+06
             1.19307900463231769E+06   1.19312862902558735E+06   1.19317832061971608E+06   1.19322805007919343E+06   1.19327778806859930E+06
             1.19332750525261904E+06   1.19337717907657032E+06   1.19342681419549510E+06   1.19347642204912822E+06   1.19352601407710812E+06
             1.19357560171898967E+06   1.19362519641424273E+06   1.19367480960226618E+06   1.19372445272239018E+06   1.19377413721388113E+06
             1.19382387451595231E+06   1.19387367282375414E+06   1.19392352746215044E+06   1.19397343051311001E+06   1.19402337405858655E+06
             1.19407335018051765E+06   1.19412335096083186E+06   1.19417336848144862E+06   1.19422339482428227E+06   1.19427342207124387E+06
             1.19432344230424450E+06   1.19437344924712414E+06   1.19442344323098194E+06   1.19447342622882593E+06   1.19452340021366044E+06
             1.19457336715849047E+06   1.19462332903632009E+06   1.19467328782015294E+06   1.19472324548299005E+06   1.19477320399783482E+06
             1.19482316533768829E+06   1.19487313106431160E+06   1.19492310110914288E+06   1.19497307499237987E+06   1.19502305223422148E+06
             1.19507303235486639E+06   1.19512301487451326E+06   1.19517299931336101E+06   1.19522298519160855E+06   1.19527297202945594E+06
             1.19532295934710116E+06
 ETA=   33   1.19134172505764035E+06   1.19139202048337529E+06   1.19144232203976926E+06   1.19149263585754810E+06   1.19154296806750773E+06
             1.19159332480055373E+06   1.19164371218773350E+06   1.19169413636027044E+06   1.19174460344959772E+06   1.19179511958739418E+06
             1.19184569090561336E+06   1.19189631577072199E+06   1.19194696192851826E+06   1.19199758936717547E+06   1.19204815807464113E+06
             1.19209862803865923E+06   1.19214895924678957E+06   1.19219911168642691E+06   1.19224904534481931E+06   1.19229872020908492E+06
             1.19234809626622684E+06   1.19239714946385566E+06   1.19244592195083736E+06   1.19249447183735762E+06   1.19254285723360628E+06
             1.19259113624977903E+06   1.19263936699607549E+06   1.19268760758270067E+06   1.19273591611986398E+06   1.19278435071777948E+06
             1.19283296948666638E+06   1.19288181614453346E+06   1.19293087585273222E+06   1.19298011938151903E+06   1.19302951750119287E+06
             1.19307904098210204E+06   1.19312866059465497E+06   1.19317834710933175E+06   1.19322807129668933E+06   1.19327780392737570E+06
             1.19332751577213989E+06   1.19337718436127878E+06   1.19342681441294681E+06   1.19347641740889056E+06   1.19352600483076228E+06
             1.19357558816012368E+06   1.19362517887845705E+06   1.19367478846716625E+06   1.19372442840758851E+06   1.19377411018099473E+06
             1.19382384526860225E+06   1.19387364187700907E+06   1.19392349529536744E+06   1.19397339753962215E+06   1.19402334062570287E+06
             1.19407331656952552E+06   1.19412331738699996E+06   1.19417333509402862E+06   1.19422336170650925E+06   1.19427338924034149E+06
             1.19432340971142403E+06   1.19437341678615543E+06   1.19442341080332501E+06   1.19447339375218679E+06   1.19452336762199318E+06
             1.19457333440199634E+06   1.19462329608144611E+06   1.19467325464959024E+06   1.19472321209567832E+06   1.19477317040895554E+06
             1.19482313157866849E+06   1.19487309717746265E+06   1.19492306713736872E+06   1.19497304097381653E+06   1.19502301820223732E+06
             1.19507299833806255E+06   1.19512298089672299E+06   1.19517296539365035E+06   1.19522295134427701E+06   1.19527293826403539E+06
             1.19532292566835810E+06
 ETA=   34   1.19134188515185588E+06   1.19139217640148243E+06   1.19144247373788711E+06   1.19149278324792115E+06   1.19154311101851100E+06
             1.19159346313669207E+06   1.19164384568964411E+06   1.19169426476472686E+06   1.19174472644951474E+06   1.19179523683182732E+06
             1.19184580199976754E+06   1.19189642028869758E+06   1.19194705959617486E+06   1.19199768007504079E+06   1.19204824187790253E+06
             1.19209870515715936E+06   1.19214903006501985E+06   1.19219917675352329E+06   1.19224910537455673E+06   1.19229877607987262E+06
             1.19234814902110561E+06   1.19239720012582955E+06   1.19244597151351767E+06   1.19249452108010254E+06   1.19254290672152559E+06
             1.19259118633373827E+06   1.19263941781269945E+06   1.19268765905437735E+06   1.19273596795474808E+06   1.19278440240979660E+06
             1.19283302031551837E+06   1.19288186527974019E+06   1.19293092246564105E+06   1.19298016274949349E+06   1.19302955700761173E+06
             1.19307907611635723E+06   1.19312869095215062E+06   1.19317837239148119E+06   1.19322809131091391E+06   1.19327781858710363E+06
             1.19332752509680274E+06   1.19337718845829624E+06   1.19342681344976369E+06   1.19347641159494524E+06   1.19352599441748671E+06
             1.19357557344094431E+06   1.19362516018879064E+06   1.19367476618442265E+06   1.19372440295116557E+06   1.19377408201228199E+06
             1.19382381489097723E+06   1.19387360980910365E+06   1.19392346201637317E+06   1.19397336346273148E+06   1.19402330609810795E+06
             1.19407328187242383E+06   1.19412328273559082E+06   1.19417330063751782E+06   1.19422332752811024E+06   1.19427335535727395E+06
             1.19432337607491878E+06   1.19437338329147361E+06   1.19442337735195505E+06   1.19447336026185984E+06   1.19452333402668242E+06
             1.19457330065191630E+06   1.19462326214305265E+06   1.19467322050558124E+06   1.19472317774499115E+06   1.19477313586676912E+06
             1.19482309687640052E+06   1.19487306235798029E+06   1.19492303224356426E+06   1.19497300604381645E+06   1.19502298326940159E+06
             1.19507296343098441E+06   1.19512294603923173E+06   1.19517293060480710E+06   1.19522291663837922E+06   1.19527290365061257E+06
             1.19532289115217538E+06
 ETA=   35   1.19134204427181953E+06   1.19139233131137723E+06   1.19144262439385662E+06   1.19149292956225434E+06   1.19154325285964506E+06
             1.19159360032921331E+06   1.19164397801429173E+06   1.19169439195839339E+06   1.19174484820524883E+06   1.19179535279884050E+06
             1.19184591178343329E+06   1.19189652347246534E+06   1.19194715590604069E+06   1.19199776940158615E+06   1.19204832427629014E+06
             1.19209878084713034E+06   1.19214909943088749E+06   1.19219924034417071E+06   1.19224916390343383E+06   1.19229883042499376E+06
             1.19234820022504590E+06   1.19239724926021253E+06   1.19244601957143960E+06   1.19249456884051999E+06   1.19254295474926010E+06
             1.19259123497947562E+06   1.19263946721299319E+06   1.19268770913164807E+06   1.19273601841728808E+06   1.19278445275176992E+06
             1.19283306981696212E+06   1.19288191308984044E+06   1.19293096775618079E+06   1.19298020479821204E+06   1.19302959519820125E+06
             1.19307910993846552E+06   1.19312872000137763E+06   1.19317839636937785E+06   1.19322811002498306E+06   1.19327783195079979E+06
             1.19332753312952956E+06   1.19337719127042242E+06   1.19342681120863045E+06   1.19347640450987313E+06   1.19352598273977358E+06
             1.19357555746386433E+06   1.19362514024759596E+06   1.19367474265634012E+06   1.19372437625539978E+06   1.19377405261001224E+06
             1.19382378328535752E+06   1.19387357652225718E+06   1.19392342752734502E+06   1.19397332818458951E+06   1.19402327037794376E+06
             1.19407324599135341E+06   1.19412324690875551E+06   1.19417326501408266E+06   1.19422329219126841E+06   1.19427332032424421E+06
             1.19432334129694710E+06   1.19437334866531356E+06   1.19442334277912113E+06   1.19447332566010486E+06   1.19452329932999541E+06
             1.19457326581052481E+06   1.19462322712342092E+06   1.19467318529041042E+06   1.19472314233321860E+06   1.19477310027356958E+06
             1.19482306113318587E+06   1.19487302650815877E+06   1.19492299633001862E+06   1.19497297010466503E+06   1.19502294733799715E+06
             1.19507292753591551E+06   1.19512291020432045E+06   1.19517289484911365E+06   1.19522288097619661E+06   1.19527286809147033E+06
             1.19532285570083698E+06
 ETA=   36   1.19134220232245931E+06   1.19139248511808203E+06   1.19144277391279023E+06   1.19149307470574533E+06   1.19154339349618810E+06
             1.19159373628346925E+06   1.19164410906708892E+06   1.19169451784673077E+06   1.19174496862229984E+06   1.19179546739395196E+06
             1.19184602016213350E+06   1.19189662522737170E+06   1.19194725076327380E+06   1.19199785725177778E+06   1.19204840517458413E+06
             1.19209885501317633E+06   1.19214916724884114E+06   1.19219930236268975E+06   1.19224922083567828E+06   1.19229888314862153E+06
             1.19234824978221580E+06   1.19239729677100130E+06   1.19244606602847856E+06   1.19249461502240598E+06   1.19254300122055272E+06
             1.19259128209069953E+06   1.19263951510063582E+06   1.19268775771816075E+06   1.19273606741108536E+06   1.19278450164723024E+06
             1.19283311789442645E+06   1.19288195947831706E+06   1.19293101162785268E+06   1.19298024543116079E+06   1.19302963197640842E+06
             1.19307914235180989E+06   1.19312874764563888E+06   1.19317841894623381E+06   1.19322812734201341E+06   1.19327784392148070E+06
             1.19332753977324162E+06   1.19337719270045427E+06   1.19342680759223178E+06   1.19347639605625579E+06   1.19352596970011224E+06
             1.19357554013129720E+06   1.19362511895722384E+06   1.19367471778522572E+06   1.19372434822256956E+06   1.19377402187645435E+06
             1.19382375035402388E+06   1.19387354191868776E+06   1.19392339173045917E+06   1.19397329160734848E+06   1.19402323336735298E+06
             1.19407320882845833E+06   1.19412320980864577E+06   1.19417322812589165E+06   1.19422325559816929E+06   1.19427328404345550E+06
             1.19432330527972872E+06   1.19437331280991202E+06   1.19442330698707351E+06   1.19447328984918119E+06   1.19452326343420055E+06
             1.19457322978009610E+06   1.19462319092482934E+06   1.19467314890636061E+06   1.19472310576264909E+06   1.19477306353165233E+06
             1.19482302425132552E+06   1.19487298953029257E+06   1.19492295929902210E+06   1.19497293305864884E+06   1.19502291031030845E+06
             1.19507289055513777E+06   1.19512287329427339E+06   1.19517285802885238E+06   1.19522284426001250E+06   1.19527283148889150E+06
             1.19532281921662763E+06
 ETA=   37   1.19134235920870351E+06   1.19139263772661774E+06   1.19144292219980038E+06   1.19149321858359361E+06   1.19154353283341951E+06
             1.19159387090480956E+06   1.19164423875344708E+06   1.19169464233520231E+06   1.19174508760616486E+06   1.19179558052268089E+06
             1.19184612704139040E+06   1.19189672545876214E+06   1.19194734407303040E+06   1.19199794353058143E+06   1.19204848447756213E+06
             1.19209892755990080E+06   1.19214923342332919E+06   1.19219936271340121E+06   1.19224927607551520E+06   1.19229893415492889E+06
             1.19234829759678198E+06   1.19239734256219189E+06   1.19244611078851181E+06   1.19249465952955536E+06   1.19254304603914684E+06
             1.19259132757111662E+06   1.19263956137930579E+06   1.19268780471756239E+06   1.19273611483974196E+06   1.19278454899970954E+06
             1.19283316445134021E+06   1.19288200434865523E+06   1.19293105398415867E+06   1.19298028455182770E+06   1.19302966724567744E+06
             1.19307917325977259E+06   1.19312877378823748E+06   1.19317844002526323E+06   1.19322814316511969E+06   1.19327785440216609E+06
             1.19332754493086133E+06   1.19337719265119149E+06   1.19342680250325240E+06   1.19347638613667502E+06   1.19352595520099439E+06
             1.19357552134565730E+06   1.19362509622002626E+06   1.19367469147338578E+06   1.19372431875495287E+06   1.19377398971387791E+06
             1.19382371599925659E+06   1.19387350590061373E+06   1.19392335452789301E+06   1.19397325363316154E+06   1.19402319496847643E+06
             1.19407317028588103E+06   1.19412317133741430E+06   1.19417318987511005E+06   1.19422321765099838E+06   1.19427324641711055E+06
             1.19432326792548248E+06   1.19437327562750480E+06   1.19442326987806056E+06   1.19447325273134909E+06   1.19452322624156554E+06
             1.19457319246290391E+06   1.19462315344955726E+06   1.19467311125571677E+06   1.19472306793557224E+06   1.19477302554331091E+06
             1.19482298613312119E+06   1.19487295132667781E+06   1.19492292105286429E+06   1.19497289480805397E+06   1.19502287208861904E+06
             1.19507285239093355E+06   1.19512283521137037E+06   1.19517282004630379E+06   1.19522280639210856E+06   1.19527279374515940E+06
             1.19532278160183039E+06
 ETA=   38   1.19134251483548107E+06   1.19139278904200532E+06   1.19144306915999902E+06   1.19149336110099778E+06   1.19154367077661701E+06
             1.19159400409858464E+06   1.19164436697878013E+06   1.19169476532926899E+06   1.19174520506234211E+06   1.19179569209054718E+06
             1.19184623232672736E+06   1.19189682407198264E+06   1.19194743574046833E+06   1.19199802814296284E+06   1.19204856209000316E+06
             1.19209899839190883E+06   1.19214929785880051E+06   1.19219942130062473E+06   1.19224932952717063E+06   1.19229898334808927E+06
             1.19234834357291250E+06   1.19239738653778145E+06   1.19244615375541570E+06   1.19249470226576482E+06   1.19254308910878492E+06
             1.19259137132443604E+06   1.19263960595268500E+06   1.19268785003350070E+06   1.19273616060685902E+06   1.19278459471274097E+06
             1.19283320939113270E+06   1.19288204760433780E+06   1.19293109472859954E+06   1.19298032206369820E+06   1.19302970090945368E+06
             1.19307920256573707E+06   1.19312879833247815E+06   1.19317845950967865E+06   1.19322815739741921E+06   1.19327786329587153E+06
             1.19332754850530997E+06   1.19337719102543197E+06   1.19342679584437655E+06   1.19347637465371145E+06   1.19352593914491055E+06
             1.19357550100935763E+06   1.19362507193835475E+06   1.19367466362312599E+06   1.19372428775482788E+06   1.19377395602455200E+06
             1.19382368012333568E+06   1.19387346837025508E+06   1.19392331582182250E+06   1.19397321416418091E+06   1.19402315508345631E+06
             1.19407313026576512E+06   1.19412313139721402E+06   1.19417315016390546E+06   1.19422317825193913E+06   1.19427320734741283E+06
             1.19432322913642786E+06   1.19437323702032864E+06   1.19442323135433369E+06   1.19447321420886926E+06   1.19452318765435833E+06
             1.19457315376122342E+06   1.19462311459988542E+06   1.19467307224076381E+06   1.19472302875427669E+06   1.19477298621084122E+06
             1.19482294668087387E+06   1.19487291179960733E+06   1.19492288149383548E+06   1.19497285525516723E+06   1.19502283257521410E+06
             1.19507281294558570E+06   1.19512279585789447E+06   1.19517278080375143E+06   1.19522276727476832E+06   1.19527275476255710E+06
             1.19532274275873019E+06
 ETA=   39   1.19134266910772002E+06   1.19139293896926753E+06   1.19144321469849884E+06   1.19149350216315594E+06   1.19154380723106000E+06
             1.19159413577014534E+06   1.19164449364849809E+06   1.19169488673439296E+06   1.19174532089633006E+06   1.19179580200306862E+06
             1.19184633592366730E+06   1.19189692097237892E+06   1.19194752567074564E+06   1.19199811099388753E+06   1.19204863791668601E+06
             1.19209906741380249E+06   1.19214936045970349E+06   1.19219947802868043E+06   1.19224938109487086E+06   1.19229903063227399E+06
             1.19234838761477359E+06   1.19239742860176507E+06   1.19244619483306538E+06   1.19249474313482875E+06   1.19254313033320964E+06
             1.19259141325436532E+06   1.19263964872445096E+06   1.19268789356962265E+06   1.19273620461603813E+06   1.19278463868985442E+06
             1.19283325261723227E+06   1.19288208914884878E+06   1.19293113376467675E+06   1.19298035787026002E+06   1.19302973287118273E+06
             1.19307923017308395E+06   1.19312882118166354E+06   1.19317847730269306E+06   1.19322816994202812E+06   1.19327787050561607E+06
             1.19332755039950949E+06   1.19337718772597495E+06   1.19342678751828964E+06   1.19347636150994827E+06   1.19352592143435148E+06
             1.19357547902481235E+06   1.19362504601456132E+06   1.19367463413675269E+06   1.19372425512447301E+06   1.19377392071074666E+06
             1.19382364262854168E+06   1.19387342922982783E+06   1.19392327551442548E+06   1.19397317310255882E+06   1.19402311361443577E+06
             1.19407308867025236E+06   1.19412308989019576E+06   1.19417310889444593E+06   1.19422313730317773E+06   1.19427316673656506E+06
             1.19432318881478370E+06   1.19437319689061982E+06   1.19442319131814176E+06   1.19447317418400128E+06   1.19452314757484733E+06
             1.19457311357732932E+06   1.19462307427809271E+06   1.19467303176378505E+06   1.19472298812105157E+06   1.19477294543653703E+06
             1.19482290579688433E+06   1.19487287085137726E+06   1.19492284052422410E+06   1.19497281430227426E+06   1.19502279167237505E+06
             1.19507277212137613E+06   1.19512275513612665E+06   1.19517274020347581E+06   1.19522272681027302E+06   1.19527271444336791E+06
             1.19532270258961013E+06
 ETA=   40   1.19134282193034841E+06   1.19139308741342509E+06   1.19144335872041108E+06   1.19149364167526574E+06   1.19154394210202526E+06
             1.19159426582483947E+06   1.19164461866801209E+06   1.19169500645603426E+06   1.19174543501362507E+06   1.19179591016576439E+06
             1.19184643773773243E+06   1.19189701606529648E+06   1.19194761376901809E+06   1.19199819198832102E+06   1.19204871186238783E+06
             1.19209913453018572E+06   1.19214942113048583E+06   1.19219953280188865E+06   1.19224943068284146E+06   1.19229907591165602E+06
             1.19234842962653283E+06   1.19239746865814063E+06   1.19244623392533860E+06   1.19249478204054339E+06   1.19254316961616580E+06
             1.19259145326461247E+06   1.19263968959828373E+06   1.19268793522957643E+06   1.19273624677088112E+06   1.19278468083458417E+06
             1.19283329403306823E+06   1.19288212888567219E+06   1.19293117099589179E+06   1.19298039187499904E+06   1.19302976303431042E+06
             1.19307925598519761E+06   1.19312884223909676E+06   1.19317849330751970E+06   1.19322818070206186E+06   1.19327787593441643E+06
             1.19332755051638186E+06   1.19337718265561876E+06   1.19342677742767613E+06   1.19347634660796612E+06   1.19352590197180840E+06
             1.19357545529443561E+06   1.19362501835099864E+06   1.19367460291657271E+06   1.19372422076616739E+06   1.19377388367473031E+06
             1.19382360341715510E+06   1.19387338838155265E+06   1.19392323350787978E+06   1.19397313035044842E+06   1.19402307046355703E+06
             1.19407304540148797E+06   1.19412304671851383E+06   1.19417306596889812E+06   1.19422309470689902E+06   1.19427312448677118E+06
             1.19432314686276973E+06   1.19437315514061530E+06   1.19442314967173547E+06   1.19447313255900680E+06   1.19452310590530187E+06
             1.19457307181349583E+06   1.19462303238645964E+06   1.19467298972706613E+06   1.19472294593818719E+06   1.19477290312269307E+06
             1.19482286338345450E+06   1.19487282838428207E+06   1.19492279804632184E+06   1.19497277185166231E+06   1.19502274928238825E+06
             1.19507272982058884E+06   1.19512271294835070E+06   1.19517269814776024E+06   1.19522268490090570E+06   1.19527267268987466E+06
             1.19532266099675512E+06
 ETA=   41   1.19134261271409644E+06   1.19139323427915690E+06   1.19144350113036716E+06   1.19149377954227477E+06   1.19154407529522874E+06
             1.19159439416957763E+06   1.19164474194566952E+06   1.19169512440385344E+06   1.19174554732447863E+06   1.19179601648789318E+06
             1.19184653767444566E+06   1.19189710925150826E+06   1.19194769993454474E+06   1.19199827102604229E+06   1.19204878382848832E+06
             1.19209919964437000E+06   1.19214947977617383E+06   1.19219958552638721E+06   1.19224947819749801E+06   1.19229911909199227E+06
             1.19234846951235808E+06   1.19239750661043776E+06   1.19244627093549888E+06   1.19249481888616434E+06   1.19254320686105685E+06
             1.19259149125879956E+06   1.19263972847801517E+06   1.19268797491732705E+06   1.19273628697535815E+06   1.19278472105073137E+06
             1.19283333354206919E+06   1.19288216671772348E+06   1.19293120632495801E+06   1.19298042398076621E+06   1.19302979130213987E+06
             1.19307927990607219E+06   1.19312886140955519E+06   1.19317850742958160E+06   1.19322818958314438E+06   1.19327787948723603E+06
             1.19332754875884857E+06   1.19337717571493960E+06   1.19342676547232387E+06   1.19347632984778029E+06   1.19352588065808825E+06
             1.19357542972002714E+06   1.19362498885037634E+06   1.19367456986591429E+06   1.19372418458342110E+06   1.19377384481967520E+06
             1.19382356239145645E+06   1.19387334572747163E+06   1.19392318970413995E+06   1.19397308580980776E+06   1.19402302553282236E+06
             1.19407300036152988E+06   1.19412300178427761E+06   1.19417302128941240E+06   1.19422305036528059E+06   1.19427308050022903E+06
             1.19432310318260500E+06   1.19437311167254671E+06   1.19442310631735949E+06   1.19447308923614072E+06   1.19452306254798709E+06
             1.19457302837199671E+06   1.19462298882726603E+06   1.19467294603289221E+06   1.19472290210797288E+06   1.19477285917160450E+06
             1.19482281934288517E+06   1.19487278430061601E+06   1.19492275396241806E+06   1.19497272780561703E+06   1.19502270530753769E+06
             1.19507268594550574E+06   1.19512266919684689E+06   1.19517265453888616E+06   1.19522264144894923E+06   1.19527262940436159E+06
             1.19532261244357703E+06
 ETA=   42   1.19134312286262633E+06   1.19139337950368668E+06   1.19144364188021305E+06   1.19149391572771408E+06   1.19154420678177383E+06
             1.19159452077809302E+06   1.19164486345252511E+06   1.19169524054111680E+06   1.19174565778014483E+06   1.19179612090615137E+06
             1.19184663565598289E+06   1.19189720034749177E+06   1.19194778386884788E+06   1.19199834769775881E+06   1.19204885331169004E+06
             1.19209926218788978E+06   1.19214953580341209E+06   1.19219963563513779E+06   1.19224952315979777E+06   1.19229915985398833E+06
             1.19234850719419541E+06   1.19239754222203861E+06   1.19244630554158194E+06   1.19249485332340980E+06   1.19254324173809565E+06
             1.19259152695619897E+06   1.19263976514826878E+06   1.19268801248484198E+06   1.19273632513644476E+06   1.19278475927359122E+06
             1.19283337106678449E+06   1.19288220270053623E+06   1.19293123989015864E+06   1.19298045436581154E+06   1.19302981785769970E+06
             1.19307930209608795E+06   1.19312887881130632E+06   1.19317851973376540E+06   1.19322819659396331E+06   1.19327788112249784E+06
             1.19332754505007784E+06   1.19337716678205086E+06   1.19342675149714481E+06   1.19347631105271308E+06   1.19352585730601940E+06
             1.19357540211424045E+06   1.19362495733447326E+06   1.19367453482374130E+06   1.19372414643900236E+06   1.19377380403715419E+06
             1.19382351947504329E+06   1.19387330119136698E+06   1.19392314402594580E+06   1.19397303940162971E+06   1.19402297874125233E+06
             1.19407295346762985E+06   1.19412295500356797E+06   1.19417297477185959E+06   1.19422300419529062E+06   1.19427303469664254E+06
             1.19432305769869476E+06   1.19437306640447257E+06   1.19442306116881361E+06   1.19447304412678955E+06   1.19452301741347020E+06
             1.19457298316392908E+06   1.19462294351323554E+06   1.19467290059646009E+06   1.19472285654867534E+06   1.19477281350495107E+06
             1.19482277360035921E+06   1.19487273852608562E+06   1.19492270819859346E+06   1.19497268209046288E+06   1.19502265967427334E+06
             1.19507264042260521E+06   1.19512262380803819E+06   1.19517260930315242E+06   1.19522259638052736E+06   1.19527258451274433E+06
             1.19532257317238068E+06
 ETA=   43   1.19134327087896410E+06   1.19139352305695391E+06   1.19144378092573839E+06   1.19149405017615436E+06   1.19154433649911615E+06
             1.19159464558565570E+06   1.19164498312695790E+06   1.19169535481440532E+06   1.19174576633961080E+06   1.19179622339445609E+06
             1.19184673167113005E+06   1.19189728944810177E+06   1.19194786578208907E+06   1.19199842232479318E+06   1.19204892072766810E+06
             1.19209932264194801E+06   1.19214958971867221E+06   1.19219968360870378E+06   1.19224956596275512E+06   1.19229919843140268E+06
             1.19234854266511020E+06   1.19239757564507937E+06   1.19244633798165480E+06   1.19249488561731135E+06   1.19254327449450828E+06
             1.19259156055569369E+06   1.19263979974330217E+06   1.19268804799975757E+06   1.19273636126746912E+06   1.19278479548883578E+06
             1.19283340660624509E+06   1.19288223670086986E+06   1.19293127147616865E+06   1.19298048277546559E+06   1.19302984244212997E+06
             1.19307932231959165E+06   1.19312889425134659E+06   1.19317853008097108E+06   1.19322820165212965E+06   1.19327788080858812E+06
             1.19332753939422290E+06   1.19337715590658761E+06   1.19342673558541248E+06   1.19347629032808077E+06   1.19352583203188307E+06
             1.19357537259402405E+06   1.19362492391162901E+06   1.19367449788174895E+06   1.19372410640137177E+06   1.19377376136742416E+06
             1.19382347467678133E+06   1.19387325478233676E+06   1.19392309648388857E+06   1.19397299113873020E+06   1.19402293010413740E+06
             1.19407290473736939E+06   1.19412290639567166E+06   1.19417292643628060E+06   1.19422295621642238E+06   1.19427298709331872E+06
             1.19432301042419090E+06   1.19437301935634064E+06   1.19442301425074553E+06   1.19447299725845037E+06   1.19452297053050110E+06
             1.19457293621794204E+06   1.19462289647181844E+06   1.19467285344317532E+06   1.19472280928305839E+06   1.19477276614251221E+06
             1.19482272617258318E+06   1.19487269107717834E+06   1.19492266077126749E+06   1.19497263472268474E+06   1.19502261239926401E+06
             1.19507259326884011E+06   1.19512257679924695E+06   1.19517256245831912E+06   1.19522254971389030E+06   1.19527253803379484E+06
             1.19532252688586665E+06
 ETA=   44   1.19134341725906706E+06   1.19139366494144779E+06   1.19144391826995672E+06   1.19149418289076304E+06   1.19154446445011441E+06
             1.19159476859437721E+06   1.19164510097007407E+06   1.19169546722392412E+06   1.19174587300288095E+06   1.19179632395416987E+06
             1.19184682572532608E+06   1.19189737656386453E+06   1.19194794568663300E+06   1.19199849491930427E+06   1.19204898608730477E+06
             1.19209938101583766E+06   1.19214964152990771E+06   1.19219972945434414E+06   1.19224960661382135E+06   1.19229923483288055E+06
             1.19234857593594608E+06   1.19239760689154430E+06   1.19244636826855317E+06   1.19249491578135733E+06   1.19254330514432536E+06
             1.19259159207181493E+06   1.19263983227816736E+06   1.19268808147771284E+06   1.19273639538476639E+06   1.19278482971363259E+06
             1.19283344017860177E+06   1.19288226873813127E+06   1.19293130110327853E+06   1.19298050923051219E+06   1.19302986507634982E+06
             1.19307934059736645E+06   1.19312890775020607E+06   1.19317853849159251E+06   1.19322820477833902E+06   1.19327787856736057E+06
             1.19332753181568300E+06   1.19337714311571070E+06   1.19342671776551148E+06   1.19347626770249126E+06   1.19352580486396584E+06
             1.19357534118716419E+06   1.19362488860923517E+06   1.19367445906725689E+06   1.19372406449824059E+06   1.19377371683913958E+06
             1.19382342802685453E+06   1.19387320653122012E+06   1.19392304710934497E+06   1.19397294105296303E+06   1.19402287965378957E+06
             1.19407285420352267E+06   1.19412285599384736E+06   1.19417287631643773E+06   1.19422290646295878E+06   1.19427293772507040E+06
             1.19432296139443060E+06   1.19437297056392231E+06   1.19442296559935645E+06   1.19447294866775256E+06   1.19452292193613062E+06
             1.19457288757151132E+06   1.19462284774091258E+06   1.19467280461135670E+06   1.19472276034986298E+06   1.19477271712345257E+06
             1.19482267709914618E+06   1.19487264199379319E+06   1.19492261172065022E+06   1.19497258574280469E+06   1.19502256352334493E+06
             1.19507254452535952E+06   1.19512252821193659E+06   1.19517251404616376E+06   1.19522250149113033E+06   1.19527249000992253E+06
             1.19532247906562826E+06
 ETA=   45   1.19134356200469588E+06   1.19139380515931780E+06   1.19144405391540332E+06   1.19149431387445820E+06   1.19154459063806711E+06
             1.19159488980793278E+06   1.19164521698591602E+06   1.19169557777407789E+06   1.19174597777471505E+06   1.19179642259039776E+06
             1.19184691782401036E+06   1.19189746170073585E+06   1.19194802358894306E+06   1.19199856548826536E+06   1.19204904939808534E+06
             1.19209943731756066E+06   1.19214969124565017E+06   1.19219977318113437E+06   1.19224964512263774E+06   1.19229926906865090E+06
             1.19234860701754852E+06   1.19239763597295247E+06   1.19244639641449880E+06   1.19249494382849638E+06   1.19254333370123967E+06
             1.19259162151900795E+06   1.19263986276806635E+06   1.19268811293466575E+06   1.19273642750504217E+06   1.19278486196541879E+06
             1.19283347180200624E+06   1.19288229883115878E+06   1.19293132879099017E+06   1.19298053375110007E+06   1.19302988578113751E+06
             1.19307935695080878E+06   1.19312891932988958E+06   1.19317854498823662E+06   1.19322820599579578E+06   1.19327787442261586E+06
             1.19332752233885834E+06   1.19337712843436166E+06   1.19342669806292816E+06   1.19347624320198456E+06   1.19352577582886885E+06
             1.19357530792083149E+06   1.19362485145504377E+06   1.19367441840860574E+06   1.19372402075855178E+06   1.19377367048185668E+06
             1.19382337955544633E+06   1.19387315646867920E+06   1.19392299593346938E+06   1.19397288917598664E+06   1.19402282742237928E+06
             1.19407280189878121E+06   1.19412280383131118E+06   1.19417282444607723E+06   1.19422285496917716E+06   1.19427288662670553E+06
             1.19432291064475221E+06   1.19437292006298760E+06   1.19442291525084455E+06   1.19447289839132014E+06   1.19452287166740955E+06
             1.19457283726210869E+06   1.19462279735841416E+06   1.19467275413932255E+06   1.19472270978783094E+06   1.19477266648693639E+06
             1.19482262641963689E+06   1.19487259131583013E+06   1.19492256108695199E+06   1.19497253519134526E+06   1.19502251308735134E+06
             1.19507249423331209E+06   1.19512247808756959E+06   1.19517246410846408E+06   1.19522245175433811E+06   1.19527244048353191E+06
             1.19532242975438619E+06
 ETA=   46   1.19134370511760958E+06   1.19139394371270877E+06   1.19144418786461116E+06   1.19149444313015766E+06   1.19154471506627114E+06
             1.19159500922999252E+06   1.19164533117852546E+06   1.19169568646927131E+06   1.19174608065987076E+06   1.19179651930824295E+06
             1.19184700797262159E+06   1.19189754486467014E+06   1.19194809949548496E+06   1.19199863403864857E+06   1.19204911066749156E+06
             1.19209949155511777E+06   1.19214973887442914E+06   1.19219981479814905E+06   1.19224968149884348E+06   1.19229930114894244E+06
             1.19234863592076115E+06   1.19239766290082131E+06   1.19244642243171227E+06   1.19249496977167693E+06   1.19254336017894116E+06
             1.19259164891171781E+06   1.19263989122820133E+06   1.19268814238657383E+06   1.19273645764500019E+06   1.19278489226163202E+06
             1.19283350149460835E+06   1.19288232699878886E+06   1.19293135455880547E+06   1.19298055635737744E+06   1.19302990457727108E+06
             1.19307937140131393E+06   1.19312892901240033E+06   1.19317854959350778E+06   1.19322820532770292E+06   1.19327786839815532E+06
             1.19332751098814793E+06   1.19337711188748060E+06   1.19342667650314886E+06   1.19347621685260045E+06   1.19352574495319277E+06
             1.19357527282219660E+06   1.19362481247680401E+06   1.19367437593413563E+06   1.19372397521124640E+06   1.19377362232513190E+06
             1.19382332929273974E+06   1.19387310462537617E+06   1.19392294298741664E+06   1.19397283553945762E+06   1.19402277344207698E+06
             1.19407274785583536E+06   1.19412274994127895E+06   1.19417277085894346E+06   1.19422280176935438E+06   1.19427283383303182E+06
             1.19432285821049334E+06   1.19437286788930488E+06   1.19442286324140802E+06   1.19447284646577761E+06   1.19452281976138614E+06
             1.19457278532720869E+06   1.19462274536221894E+06   1.19467270206539286E+06   1.19472265763570415E+06   1.19477261427212902E+06
             1.19482257417364372E+06   1.19487253908318654E+06   1.19492250891038356E+06   1.19497248310882924E+06   1.19502246113211941E+06
             1.19507244243384781E+06   1.19512242646760913E+06   1.19517241268699709E+06   1.19522240054560616E+06   1.19527238949703029E+06
             1.19532237899486208E+06
 ETA=   47   1.19134384659956791E+06   1.19139408060376975E+06   1.19144432012011390E+06   1.19149457066077832E+06   1.19154483773802291E+06
             1.19159512686423119E+06   1.19164544355194364E+06   1.19169579331390723E+06   1.19174618166310689E+06   1.19179661411280883E+06
             1.19184709617659915E+06   1.19189762606162298E+06   1.19194817341272277E+06   1.19199870057742647E+06   1.19204916990300664E+06
             1.19209954373650951E+06   1.19214978442477505E+06   1.19219985431446414E+06   1.19224971575207869E+06   1.19229933108398365E+06
             1.19234866265642853E+06   1.19239768768666848E+06   1.19244644633241557E+06   1.19249499362384621E+06   1.19254338459112193E+06
             1.19259167426438886E+06   1.19263991767377499E+06   1.19268816984939505E+06   1.19273648582134536E+06   1.19278492061971081E+06
             1.19283352927456074E+06   1.19288235325986100E+06   1.19293137842622795E+06   1.19298057706949231E+06   1.19302992148552951E+06
             1.19307938397027832E+06   1.19312893681974360E+06   1.19317855233001313E+06   1.19322820279726433E+06   1.19327786051777913E+06
             1.19332749778795126E+06   1.19337709350000718E+06   1.19342665311166015E+06   1.19347618868037872E+06   1.19352571226353827E+06
             1.19357523591842991E+06   1.19362477170226583E+06   1.19367433167218626E+06   1.19372392788526579E+06   1.19377357239852054E+06
             1.19382327726891800E+06   1.19387305103197298E+06   1.19392288830234041E+06   1.19397278017503489E+06   1.19402271774505381E+06
             1.19407269210737594E+06   1.19412269435696746E+06   1.19417271558878222E+06   1.19422274689776567E+06   1.19427277937885700E+06
             1.19432280412699142E+06   1.19437281407864275E+06   1.19442280960724340E+06   1.19447279292774806E+06   1.19452276625510980E+06
             1.19457273180428357E+06   1.19462269179022405E+06   1.19467264842788572E+06   1.19472260393222421E+06   1.19477256051819515E+06
             1.19482252040075464E+06   1.19487248533576215E+06   1.19492245523115457E+06   1.19497242953577940E+06   1.19502240769848367E+06
             1.19507238916811463E+06   1.19512237339351769E+06   1.19517235982353939E+06   1.19522234790702630E+06   1.19527233709282405E+06
             1.19532232682977733E+06
 ETA=   48   1.19134398645233107E+06   1.19139421583464881E+06   1.19144445068444568E+06   1.19149469646923733E+06   1.19154495865662117E+06
             1.19159524271431891E+06   1.19164555411021248E+06   1.19169589831238985E+06   1.19174628078918136E+06   1.19179670700919954E+06
             1.19184718244138174E+06   1.19189770529754949E+06   1.19194824534712080E+06   1.19199876511157001E+06   1.19204922711211350E+06
             1.19209959386973688E+06   1.19214982790521812E+06   1.19219989173915517E+06   1.19224974789198372E+06   1.19229935888400301E+06
             1.19234868723539566E+06   1.19239771034201258E+06   1.19244646812882926E+06   1.19249501539795264E+06   1.19254340695147356E+06
             1.19259169759146683E+06   1.19263994211999001E+06   1.19268819533908670E+06   1.19273651205078280E+06   1.19278494705709256E+06
             1.19283355516001349E+06   1.19288237763321237E+06   1.19293140041276091E+06   1.19298059590759338E+06   1.19302993652669224E+06
             1.19307939467909886E+06   1.19312894277392398E+06   1.19317855322035798E+06   1.19322819842768437E+06   1.19327785080528748E+06
             1.19332748276266805E+06   1.19337707329688198E+06   1.19342662791394885E+06   1.19347615871135867E+06   1.19352567778650625E+06
             1.19357519723670254E+06   1.19362472915918031E+06   1.19367428565109847E+06   1.19372387880955287E+06   1.19377352073157975E+06
             1.19382322351416526E+06   1.19387299571913341E+06   1.19392283190939599E+06   1.19397272311437665E+06   1.19402266036348022E+06
             1.19407263468609424E+06   1.19412263711159327E+06   1.19417265866933996E+06   1.19422269038868882E+06   1.19427272329898900E+06
             1.19432274842958478E+06   1.19437275866677146E+06   1.19442275438454957E+06   1.19447273781385762E+06   1.19452271118563111E+06
             1.19457267673080787E+06   1.19462263668032526E+06   1.19467259326512087E+06   1.19472254871613323E+06   1.19477250526429946E+06
             1.19482246514055855E+06   1.19487243011345598E+06   1.19492240008947579E+06   1.19497237451271806E+06   1.19502235282728053E+06
             1.19507233447726141E+06   1.19512231890675821E+06   1.19517230555986869E+06   1.19522229388068966E+06   1.19527228331331932E+06
             1.19532227330185287E+06
 ETA=   49   1.19134412467765785E+06   1.19139434940749197E+06   1.19144457956013968E+06   1.19149482055845181E+06   1.19154507782536256E+06
             1.19159535678392905E+06   1.19164566285737348E+06   1.19169600146912341E+06   1.19174637804285251E+06   1.19179679800251895E+06
             1.19184726677240850E+06   1.19189778257840336E+06   1.19194831530514336E+06   1.19199882764805248E+06   1.19204928230229439E+06
             1.19209964196279901E+06   1.19214986932428787E+06   1.19219992708129599E+06   1.19224977792819776E+06   1.19229938455922878E+06
             1.19234870966850617E+06   1.19239773087837035E+06   1.19244648783317464E+06   1.19249503510694392E+06   1.19254342727368674E+06
             1.19259171890739538E+06   1.19263996458204812E+06   1.19268821887160651E+06   1.19273653635001765E+06   1.19278497159121465E+06
             1.19283357916911808E+06   1.19288240013768151E+06   1.19293142053790623E+06   1.19298061289183050E+06   1.19302994972153823E+06
             1.19307940354917292E+06   1.19312894689694582E+06   1.19317855228714924E+06   1.19322819224216696E+06   1.19327783928448311E+06
             1.19332746593669802E+06   1.19337705130304489E+06   1.19342660093550244E+06   1.19347612697158055E+06   1.19352564154869714E+06
             1.19357515680418466E+06   1.19362468487529620E+06   1.19367423789921263E+06   1.19372382801304944E+06   1.19377346735386434E+06
             1.19382316805866431E+06   1.19387293871751847E+06   1.19392277383973752E+06   1.19397266438914067E+06   1.19402260132952710E+06
             1.19407257562468015E+06   1.19412257823837199E+06   1.19417260013436107E+06   1.19422263227639999E+06   1.19427266562823532E+06
             1.19432269115361082E+06   1.19437270168945892E+06   1.19442269760952378E+06   1.19447268116072984E+06   1.19452265458999900E+06
             1.19457262014425569E+06   1.19462258007042040E+06   1.19467253661541827E+06   1.19472249202617281E+06   1.19477244854960684E+06
             1.19482240843264433E+06   1.19487237345616659E+06   1.19492234352555801E+06   1.19497231808016822E+06   1.19502229655934568E+06
             1.19507227840243815E+06   1.19512226304879482E+06   1.19517224993776227E+06   1.19522223850868898E+06   1.19527222820092319E+06
             1.19532221845381008E+06
 ETA=   50   1.19134426127730869E+06   1.19139448132444685E+06   1.19144470674972958E+06   1.19149494293133938E+06   1.19154519524754374E+06
             1.19159546907673404E+06   1.19164576979746833E+06   1.19169610278851143E+06   1.19174647342887800E+06   1.19179688709786977E+06
             1.19184734917511861E+06   1.19189785791014042E+06   1.19194838329325407E+06   1.19199888819384435E+06   1.19204933548103133E+06
             1.19209968802369735E+06   1.19214990869051265E+06   1.19219996034996072E+06   1.19224980587036023E+06   1.19229940811988874E+06
             1.19234872996660485E+06   1.19239774930725968E+06   1.19244650545767345E+06   1.19249505276376801E+06   1.19254344557145308E+06
             1.19259173822662118E+06   1.19263998507515294E+06   1.19268824046291341E+06   1.19273655873575457E+06   1.19278499423951586E+06
             1.19283360132002551E+06   1.19288242079210654E+06   1.19293143882116885E+06   1.19298062804235332E+06   1.19302996109084762E+06
             1.19307941060189717E+06   1.19312894921081560E+06   1.19317854955299408E+06   1.19322818426391552E+06   1.19327782597916527E+06
             1.19332744733444043E+06   1.19337702754343580E+06   1.19342657220180565E+06   1.19347609348708321E+06   1.19352560357671184E+06
             1.19357511464804620E+06   1.19362463887836388E+06   1.19367418844486820E+06   1.19372377552469703E+06   1.19377341229493124E+06
             1.19382311093259882E+06   1.19387288005779125E+06   1.19392271412452031E+06   1.19397260403098469E+06   1.19402254067536537E+06
             1.19407251495582587E+06   1.19412251777052018E+06   1.19417254001759156E+06   1.19422257259517582E+06   1.19427260640140483E+06
             1.19432263233440742E+06   1.19437264318247396E+06   1.19442263931836421E+06   1.19447262300499040E+06   1.19452259650526405E+06
             1.19457256208209856E+06   1.19462252199840569E+06   1.19467247851709765E+06   1.19472243390108575E+06   1.19477239041328290E+06
             1.19482235031660041E+06   1.19487231540379417E+06   1.19492228557961201E+06   1.19497226027865289E+06   1.19502223893551412E+06
             1.19507222098479420E+06   1.19512220586108975E+06   1.19517219299899810E+06   1.19522218183311634E+06   1.19527217179804156E+06
             1.19532216232837061E+06
 ETA=   51   1.19134446304242522E+06   1.19139461158728390E+06   1.19144483225521911E+06   1.19149506359054195E+06   1.19154531092694681E+06
             1.19159557959812717E+06   1.19164587493777694E+06   1.19169620227959030E+06   1.19174656695726118E+06   1.19179697430448327E+06
             1.19184742965495051E+06   1.19189793129374669E+06   1.19194844931151439E+06   1.19199894675028650E+06   1.19204938665209501E+06
             1.19209973205897259E+06   1.19214994601295213E+06   1.19219999155606562E+06   1.19224983173034573E+06   1.19229942957782513E+06
             1.19234874814053602E+06   1.19239776563978940E+06   1.19244652101400984E+06   1.19249506838089949E+06   1.19254346185816103E+06
             1.19259175556349708E+06   1.19264000361461029E+06   1.19268826012920355E+06   1.19273657922497881E+06   1.19278501501963916E+06
             1.19283362163088704E+06   1.19288243961485522E+06   1.19293145528139616E+06   1.19298064137879293E+06   1.19302997065532859E+06
             1.19307941585928574E+06   1.19312894973894744E+06   1.19317854504259629E+06   1.19322817451851536E+06   1.19327781091498723E+06
             1.19332742698029499E+06   1.19337700204084604E+06   1.19342654173554620E+06   1.19347605828142562E+06   1.19352556389551470E+06
             1.19357507079484384E+06   1.19362459119644342E+06   1.19367413731734361E+06   1.19372372137457505E+06   1.19377335558516765E+06
             1.19382305216615205E+06   1.19387281977047143E+06   1.19392265279472200E+06   1.19397254207141255E+06   1.19402247843305185E+06
             1.19407245271214866E+06   1.19412245574121247E+06   1.19417247835275182E+06   1.19422251137927547E+06   1.19427254565329291E+06
             1.19432257200731244E+06   1.19437258318157587E+06   1.19442257954725367E+06   1.19447256338325003E+06   1.19452253696846752E+06
             1.19457250258181011E+06   1.19462246250218060E+06   1.19467241900848318E+06   1.19472237437962065E+06   1.19477233089449676E+06
             1.19482229083201452E+06   1.19487225599623471E+06   1.19492222629184555E+06   1.19497220114869252E+06   1.19502217999662110E+06
             1.19507216226547724E+06   1.19512214738510596E+06   1.19517213478535251E+06   1.19522212389606261E+06   1.19527211414708197E+06
             1.19532205259658606E+06
 ETA=   52   1.19134452959379205E+06   1.19139474019936635E+06   1.19144495609294996E+06   1.19149518256260245E+06   1.19154542489646864E+06
             1.19159568838281999E+06   1.19164597831009910E+06   1.19169629996696021E+06   1.19174665864231135E+06   1.19179705962535390E+06
             1.19184750820562406E+06   1.19189800261679012E+06   1.19194851313230000E+06   1.19199900297905481E+06   1.19204943538368004E+06
             1.19209977357255737E+06   1.19214998077184614E+06   1.19220002020751266E+06   1.19224985510535073E+06   1.19229944869100978E+06
             1.19234876419001049E+06   1.19239777971977578E+06   1.19244653426225274E+06   1.19249508169286093E+06   1.19254347588701081E+06
             1.19259177072010073E+06   1.19264002006752184E+06   1.19268827780465316E+06   1.19273659780686675E+06   1.19278503394952696E+06
             1.19283364010798885E+06   1.19288245674436539E+06   1.19293147013979242E+06   1.19298065316298255E+06   1.19302997868269566E+06
             1.19307941956774332E+06   1.19312894868700509E+06   1.19317853890943481E+06   1.19322816310407594E+06   1.19327779414007161E+06
             1.19332740488667577E+06   1.19337697476743278E+06   1.19342650947984355E+06   1.19347602127954527E+06   1.19352552242208296E+06
             1.19357502516291430E+06   1.19362454175741877E+06   1.19367408446090040E+06   1.19372366552859778E+06   1.19377329721569200E+06
             1.19382299177731201E+06   1.19387275787947956E+06   1.19392258987758192E+06   1.19397247853896650E+06   1.19402241463096463E+06
             1.19407238892089273E+06   1.19412239217605884E+06   1.19417241516376077E+06   1.19422244865129166E+06   1.19427248340594210E+06
             1.19432251019500196E+06   1.19437252170751267E+06   1.19442251831632573E+06   1.19447250231603859E+06   1.19452247600124590E+06
             1.19457244166654302E+06   1.19462240160652436E+06   1.19467235811578529E+06   1.19472231348891906E+06   1.19477227002052125E+06
             1.19482223000518372E+06   1.19487219526409218E+06   1.19492216569588427E+06   1.19497214072579541E+06   1.19502211977906013E+06
             1.19507210228091571E+06   1.19512208765659598E+06   1.19517207533133635E+06   1.19522206473037158E+06   1.19527205527893710E+06
             1.19532204640226788E+06
 ETA=   53   1.19134466123717534E+06   1.19139486708524358E+06   1.19144507817585906E+06   1.19149529975162633E+06   1.19154553705523722E+06
             1.19159579532951280E+06   1.19164607981744572E+06   1.19169639576224238E+06   1.19174674840736738E+06   1.19179714299657964E+06
             1.19184758477397729E+06   1.19189807193375472E+06   1.19194857492679171E+06   1.19199905716353678E+06   1.19204948205415579E+06
             1.19209981300856592E+06   1.19215001343645691E+06   1.19220004674732219E+06   1.19224987635047827E+06   1.19229946565509215E+06
             1.19234877807020163E+06   1.19239779165937030E+06   1.19244654539935151E+06   1.19249509292317228E+06   1.19254348786385055E+06
             1.19259178385439934E+06   1.19264003452782193E+06   1.19268829351711948E+06   1.19273661445528269E+06   1.19278505097530107E+06
             1.19283365671015857E+06   1.19288247200838197E+06   1.19293148314244323E+06   1.19298066310151946E+06   1.19302998487483198E+06
             1.19307942145165312E+06   1.19312894582131878E+06   1.19317853097324329E+06   1.19322814989692438E+06   1.19327777558195940E+06
             1.19332738101805607E+06   1.19337694572900678E+06   1.19342647547061811E+06   1.19347598253660579E+06   1.19352547922059312E+06
             1.19357497781611537E+06   1.19362449061662797E+06   1.19367402991551347E+06   1.19372360800608899E+06   1.19377323718161113E+06
             1.19382292973528593E+06   1.19387269434888405E+06   1.19392252533462830E+06   1.19397241339463647E+06   1.19402234923101193E+06
             1.19407232354584569E+06   1.19412232704121876E+06   1.19417235041920352E+06   1.19422238438186841E+06   1.19427241963128000E+06
             1.19432244686950394E+06   1.19437245873470325E+06   1.19442245560108311E+06   1.19447243977893214E+06   1.19452241357853962E+06
             1.19457237931019370E+06   1.19462233928418299E+06   1.19467229581079492E+06   1.19472225120031601E+06   1.19477220776303392E+06
             1.19482216780923447E+06   1.19487213317644200E+06   1.19492210375803523E+06   1.19497207897463813E+06   1.19502205824687425E+06
             1.19507204099536873E+06   1.19512202664074465E+06   1.19517201460362622E+06   1.19522200430463580E+06   1.19527199516439880E+06
             1.19532198660353781E+06
 ETA=   54   1.19134479110798519E+06   1.19139499217105983E+06   1.19144519843122130E+06   1.19149541508562188E+06   1.19154564733150066E+06
             1.19159590036622831E+06   1.19164617938735033E+06   1.19169648959262669E+06   1.19174683618007880E+06   1.19179722434802656E+06
             1.19184765929513052E+06   1.19189813918571197E+06   1.19194863463849877E+06   1.19199910924747377E+06   1.19204952660633461E+06
             1.19209985030852212E+06   1.19215004394724732E+06   1.19220007111551939E+06   1.19224989540616586E+06   1.19229948041186249E+06
             1.19234878972515091E+06   1.19239780140347802E+06   1.19244655437071016E+06   1.19249510201747902E+06   1.19254349773441511E+06
             1.19259179491214314E+06   1.19264004694128595E+06   1.19268830721246288E+06   1.19273662911629002E+06   1.19278506604338414E+06
             1.19283367138435855E+06   1.19288248535471084E+06   1.19293149423777708E+06   1.19298067114318628E+06   1.19302998918061145E+06
             1.19307942145977332E+06   1.19312894109045784E+06   1.19317852118252194E+06   1.19322813484590943E+06   1.19327775519066025E+06
             1.19332735532692331E+06   1.19337691488074954E+06   1.19342643966423115E+06   1.19347594200916332E+06   1.19352543424724671E+06
             1.19357492871009558E+06   1.19362443772924342E+06   1.19367397363615176E+06   1.19372354876221297E+06   1.19377317543876288E+06
             1.19382286599708535E+06   1.19387262913615513E+06   1.19392245912365057E+06   1.19397234659645124E+06   1.19402228219142370E+06
             1.19407225654542120E+06   1.19412226029529003E+06   1.19417228407786693E+06   1.19422231852998654E+06   1.19427235428848164E+06
             1.19432238199018571E+06   1.19437239422256127E+06   1.19442239136097976E+06   1.19447237573142746E+06   1.19452234965988761E+06
             1.19457231547234603E+06   1.19462227549478505E+06   1.19467223205318837E+06   1.19472218747353787E+06   1.19477214408181491E+06
             1.19482210420400184E+06   1.19487206969306502E+06   1.19492204043802153E+06   1.19497201585488347E+06   1.19502199535966408E+06
             1.19507197836837382E+06   1.19512196429702477E+06   1.19517195256162947E+06   1.19522194257819839E+06   1.19527193376274407E+06
             1.19532192553127743E+06
 ETA=   55   1.19134491913101240E+06   1.19139511538258195E+06   1.19144531678578467E+06   1.19149552849232289E+06   1.19154575565398927E+06
             1.19159600342271011E+06   1.19164627695058496E+06   1.19169658138993476E+06   1.19174692189334054E+06   1.19179730361368740E+06
             1.19184773170420248E+06   1.19189820430876594E+06   1.19194869220452453E+06   1.19199915916897380E+06   1.19204956897931546E+06
             1.19209988541249116E+06   1.19215007224520901E+06   1.19220009325396782E+06   1.19224991221508500E+06   1.19229949290472013E+06
             1.19234879909889796E+06   1.19239780889659631E+06   1.19244656112119486E+06   1.19249510892095417E+06   1.19254350544413365E+06
             1.19259180383899226E+06   1.19264005725378916E+06   1.19268831883678306E+06   1.19273664173623337E+06   1.19278507910040161E+06
             1.19283368407755205E+06   1.19288249673068826E+06   1.19293150337356585E+06   1.19298067723624781E+06   1.19302999154883670E+06
             1.19307941954148281E+06   1.19312893444439908E+06   1.19317850948786945E+06   1.19322811790226051E+06   1.19327773291803570E+06
             1.19332732776576560E+06   1.19337688217569538E+06   1.19342640201424621E+06   1.19347589965129131E+06   1.19352538745660894E+06
             1.19357487779989094E+06   1.19362438305074861E+06   1.19367391557871830E+06   1.19372348775327113E+06   1.19377311194381909E+06
             1.19382280051972158E+06   1.19387256219861866E+06   1.19392239120226097E+06   1.19397227810228500E+06   1.19402221347031416E+06
             1.19407218787796027E+06   1.19412219189682649E+06   1.19417221609851066E+06   1.19422225105460663E+06   1.19427228733670898E+06
             1.19432231551641389E+06   1.19437232813048572E+06   1.19442232555545587E+06   1.19447231013300619E+06   1.19452228420481971E+06
             1.19457225011257781E+06   1.19462221019796003E+06   1.19467216680264659E+06   1.19472212226831657E+06   1.19477207893664856E+06
             1.19482203914931975E+06   1.19487200477373763E+06   1.19492197569556185E+06   1.19497195132619119E+06   1.19502193107702630E+06
             1.19507191435946547E+06   1.19512190058490867E+06   1.19517188916475442E+06   1.19522187951040175E+06   1.19527187103325012E+06
             1.19532186314469832E+06
 ETA=   56   1.19134504523104848E+06   1.19139523664557771E+06   1.19144543316629552E+06   1.19149563989946479E+06   1.19154586195143731E+06
             1.19159610442870250E+06   1.19164637243792415E+06   1.19169667108598934E+06   1.19174700548004685E+06   1.19179738072755351E+06
             1.19184780193631188E+06   1.19189826723901881E+06   1.19194874756197445E+06   1.19199920686614444E+06   1.19204960911219777E+06
             1.19209991826053848E+06   1.19215009827133152E+06   1.19220011310453201E+06   1.19224992671990837E+06   1.19229950307706813E+06
             1.19234880613548355E+06   1.19239781408321974E+06   1.19244656559567340E+06   1.19249511357876961E+06   1.19254351093843672E+06
             1.19259181058060518E+06   1.19264006541120727E+06   1.19268832833617809E+06   1.19273665226145508E+06   1.19278509009298030E+06
             1.19283369473670144E+06   1.19288250608364912E+06   1.19293151049758215E+06   1.19298068132896768E+06   1.19302999192830920E+06
             1.19307941564615653E+06   1.19312892583312117E+06   1.19317849583988381E+06   1.19322809901720681E+06   1.19327770871594781E+06
             1.19332729828707059E+06   1.19337684756687609E+06   1.19342636247422430E+06   1.19347585541706230E+06   1.19352533880324429E+06
             1.19357482504053623E+06   1.19362432653662423E+06   1.19367385569911893E+06   1.19372342493556580E+06   1.19377304665345047E+06
             1.19382273326020665E+06   1.19387249349360028E+06   1.19392232152807200E+06   1.19397220787001238E+06   1.19402214302580035E+06
             1.19407211750180367E+06   1.19412212180438312E+06   1.19417214643989457E+06   1.19422218191469065E+06   1.19427221873512538E+06
             1.19432224740755488E+06   1.19437226041787770E+06   1.19442225814394956E+06   1.19447224294315162E+06   1.19452221717286413E+06
             1.19457218319046684E+06   1.19462214335333696E+06   1.19467210001885169E+06   1.19472205554438755E+06   1.19477201228732010E+06
             1.19482197260502330E+06   1.19487193837823975E+06   1.19492190949037718E+06   1.19497188534822199E+06   1.19502186535856081E+06
             1.19507184892818122E+06   1.19512183546386822E+06   1.19517182437240845E+06   1.19522181506058853E+06   1.19527180693519418E+06
             1.19532179940301250E+06
 ETA=   57   1.19134516933288518E+06   1.19139535588581488E+06   1.19144554749950324E+06   1.19149574923478230E+06   1.19154596615257813E+06
             1.19159620331395208E+06   1.19164646578014293E+06   1.19169675861261436E+06   1.19174708687309385E+06   1.19179745562361949E+06
             1.19184786992657813E+06   1.19189832791257510E+06   1.19194880064795329E+06   1.19199925227709441E+06   1.19204964694408095E+06
             1.19209994879272743E+06   1.19215012196660577E+06   1.19220013060907461E+06   1.19224993886330514E+06   1.19229951087230654E+06
             1.19234881077894755E+06   1.19239781690784474E+06   1.19244656773901056E+06   1.19249511593609606E+06   1.19254351416275324E+06
             1.19259181508264039E+06   1.19264007135941624E+06   1.19268833565674606E+06   1.19273666063829744E+06   1.19278509896774474E+06
             1.19283370330876927E+06   1.19288251336092711E+06   1.19293151555759809E+06   1.19298068336961069E+06   1.19302999026783113E+06
             1.19307940972317057E+06   1.19312891520660138E+06   1.19317848018916277E+06   1.19322807814197638E+06   1.19327768253625673E+06
             1.19332726684332592E+06   1.19337681100732507E+06   1.19342632099772594E+06   1.19347580926054856E+06   1.19352528824171633E+06
             1.19357477038706513E+06   1.19362426814235188E+06   1.19367379395325785E+06   1.19372336026539747E+06   1.19377297952432767E+06
             1.19382266417555208E+06   1.19387242297842773E+06   1.19392225005869567E+06   1.19397213585750619E+06   1.19402207081599580E+06
             1.19407204537529149E+06   1.19412204997651372E+06   1.19417207506077853E+06   1.19422211106920009E+06   1.19427214844289329E+06
             1.19432217762297578E+06   1.19437219104413618E+06   1.19442218908589939E+06   1.19447217412134516E+06   1.19452214852355025E+06
             1.19457211466559139E+06   1.19462207492054440E+06   1.19467203166148392E+06   1.19472198726148275E+06   1.19477194409361365E+06
             1.19482190453094710E+06   1.19487187046634941E+06   1.19492184178218734E+06   1.19497181788063515E+06   1.19502179816386662E+06
             1.19507178203405510E+06   1.19512176889337529E+06   1.19517175814399915E+06   1.19522174918810138E+06   1.19527174142785463E+06
             1.19532173426543223E+06
 ETA=   58   1.19134529136131378E+06   1.19139547302906122E+06   1.19144565971215442E+06   1.19149585642601200E+06   1.19154606818614574E+06
             1.19159630000820453E+06   1.19164655690801656E+06   1.19169684390163445E+06   1.19174716600537812E+06   1.19179752823587880E+06
             1.19184793561012065E+06   1.19189838626553933E+06   1.19194885139956605E+06   1.19199929533993220E+06   1.19204968241406488E+06
             1.19209997694912343E+06   1.19215014327202109E+06   1.19220014570945967E+06   1.19224994858794846E+06   1.19229951623383584E+06
             1.19234881297333073E+06   1.19239781731496658E+06   1.19244656749607436E+06   1.19249511593810515E+06   1.19254351506251283E+06
             1.19259181729075476E+06   1.19264007504429063E+06   1.19268834074458457E+06   1.19273666681310325E+06   1.19278510567132174E+06
             1.19283370974071859E+06   1.19288251850985968E+06   1.19293151850138535E+06   1.19298068330644048E+06   1.19302998651620443E+06
             1.19307940172190196E+06   1.19312890251481766E+06   1.19317846248630481E+06   1.19322805522779794E+06   1.19327765433082520E+06
             1.19332723338701949E+06   1.19337677245007385E+06   1.19342627753831400E+06   1.19347576113582309E+06   1.19352523572658841E+06
             1.19357471379451128E+06   1.19362420782341249E+06   1.19367373029703763E+06   1.19372329369906685E+06   1.19377291051312117E+06
             1.19382259322276968E+06   1.19387235061042593E+06   1.19392217675174377E+06   1.19397206202263944E+06   1.19402199679901474E+06
             1.19407197145676333E+06   1.19412197637177189E+06   1.19417200191992195E+06   1.19422203847709531E+06   1.19427207641917397E+06
             1.19432210612204298E+06   1.19437211996866111E+06   1.19442211834074417E+06   1.19447210362706752E+06   1.19452207821640489E+06
             1.19457204449752974E+06   1.19462200485921232E+06   1.19467196169022447E+06   1.19472191737933550E+06   1.19477187431531376E+06
             1.19482183488692553E+06   1.19487180099784397E+06   1.19492177253071195E+06   1.19497174888309045E+06   1.19502172945254063E+06
             1.19507171363662439E+06   1.19512170083290199E+06   1.19517169043893507E+06   1.19522168185228272E+06   1.19527167447050731E+06
             1.19532166769116884E+06
 ETA=   59   1.19134541124112578E+06   1.19139558800108405E+06   1.19144576973099774E+06   1.19149596140088933E+06   1.19154616798087466E+06
             1.19159639444120717E+06   1.19164664575232076E+06   1.19169692688487470E+06   1.19174724280979554E+06   1.19179759849832486E+06
             1.19184799892205792E+06   1.19189844223401463E+06   1.19194889975391817E+06   1.19199933599276445E+06   1.19204971546124737E+06
             1.19210000266978890E+06   1.19215016212856770E+06   1.19220015834754845E+06   1.19224995583650679E+06   1.19229951910505630E+06
             1.19234881266267342E+06   1.19239781524908007E+06   1.19244656481172913E+06   1.19249511352996738E+06   1.19254351358314347E+06
             1.19259181715060584E+06   1.19264007641170453E+06   1.19268834354579030E+06   1.19273667073221458E+06   1.19278511015033536E+06
             1.19283371397951199E+06   1.19288252147778030E+06   1.19293151927671698E+06   1.19298068108772230E+06   1.19302998062223080E+06
             1.19307939159172517E+06   1.19312888770774752E+06   1.19317844268190791E+06   1.19322803022590047E+06   1.19327762405151245E+06
             1.19332719787063915E+06   1.19337673184815561E+06   1.19342623204954807E+06   1.19347571099695587E+06   1.19352518121242337E+06
             1.19357465521790716E+06   1.19362414553528582E+06   1.19367366468636179E+06   1.19372322519287304E+06   1.19377283957650024E+06
             1.19382252035887050E+06   1.19387227634692029E+06   1.19392210156482738E+06   1.19397198632328515E+06   1.19402192093297211E+06
             1.19407189570455905E+06   1.19412190094870981E+06   1.19417192697608355E+06   1.19422196409733756E+06   1.19427200262312987E+06
             1.19432203286412358E+06   1.19437204715085379E+06   1.19442204586792272E+06   1.19447203141980129E+06   1.19452200621095719E+06
             1.19457197264585714E+06   1.19462193312896765E+06   1.19467189006475313E+06   1.19472184585767752E+06   1.19477180291220360E+06
             1.19482176363279321E+06   1.19487172993250238E+06   1.19492170169567061E+06   1.19497167831524718E+06   1.19502165918418160E+06
             1.19507164369542315E+06   1.19512163124191994E+06   1.19517162121662125E+06   1.19522161301247473E+06   1.19527160602243035E+06
             1.19532159963943460E+06
 ETA=   60   1.19134552889711293E+06   1.19139570072765276E+06   1.19144587748278258E+06   1.19149606408715178E+06   1.19154626546550076E+06
             1.19159648654270847E+06   1.19164673224383360E+06   1.19169700749416091E+06   1.19174731721924478E+06   1.19179766634495254E+06
             1.19184805979751004E+06   1.19189849575410504E+06   1.19194894564811373E+06   1.19199937417370011E+06   1.19204974602472736E+06
             1.19210002589478763E+06   1.19215017847723374E+06   1.19220016846520384E+06   1.19224996055165096E+06   1.19229951942936820E+06
             1.19234880979101569E+06   1.19239781065468048E+06   1.19244655963083962E+06   1.19249510865685204E+06   1.19254350967007247E+06
             1.19259181460785004E+06   1.19264007540753181E+06   1.19268834400645969E+06   1.19273667234197329E+06   1.19278511235141172E+06
             1.19283371597211226E+06   1.19288252221202501E+06   1.19293151783136488E+06   1.19298067666171910E+06   1.19302997253471240E+06
             1.19307937928201654E+06   1.19312887073536706E+06   1.19317842072656890E+06   1.19322800308751198E+06   1.19327759165018122E+06
             1.19332716024667234E+06   1.19337668915460096E+06   1.19342618448498799E+06   1.19347565879801894E+06   1.19352512465378316E+06
             1.19357459461228549E+06   1.19362408123345161E+06   1.19367359707713267E+06   1.19372315470311767E+06   1.19377276667113579E+06
             1.19382244554086705E+06   1.19387220014523785E+06   1.19392202445555851E+06   1.19397190871731471E+06   1.19402184317598026E+06
             1.19407181807701755E+06   1.19412182366588060E+06   1.19417185018802132E+06   1.19422188788888627E+06   1.19427192701392295E+06
             1.19432195780858374E+06   1.19437197255011089E+06   1.19442197162687196E+06   1.19447195745902602E+06   1.19452193246673327E+06
             1.19457189907015115E+06   1.19462185968943778E+06   1.19467181674474943E+06   1.19472177265624073E+06   1.19477172984406841E+06
             1.19482169072838454E+06   1.19487165723010153E+06   1.19492162923678220E+06   1.19497160613676440E+06   1.19502158731838665E+06
             1.19507157216998585E+06   1.19512156007990032E+06   1.19517155043646577E+06   1.19522154262802028E+06   1.19527153604290052E+06
             1.19532153006944177E+06
 ETA=   61   1.19134569940656913E+06   1.19139581113412976E+06   1.19144598289369000E+06   1.19149616441224283E+06   1.19154636056928430E+06
             1.19159657624431141E+06   1.19164681631681975E+06   1.19169708566630632E+06   1.19174738917226647E+06   1.19179773171419767E+06
             1.19184811817159527E+06   1.19189854675667314E+06   1.19194898901251191E+06   1.19199940981491026E+06   1.19204977403966570E+06
             1.19210004656257690E+06   1.19215019225944160E+06   1.19220017600605800E+06   1.19224996267822408E+06   1.19229951715173828E+06
             1.19234880430239835E+06   1.19239780347594037E+06   1.19244655189785198E+06   1.19249510126355826E+06   1.19254350326848449E+06
             1.19259180960805621E+06   1.19264007197769871E+06   1.19268834207283729E+06   1.19273667158889701E+06   1.19278511222130363E+06
             1.19283371566548198E+06   1.19288252065957710E+06   1.19293151411261060E+06   1.19298066997632384E+06   1.19302996220245818E+06
             1.19307936474275403E+06   1.19312885154895345E+06   1.19317839657279756E+06   1.19322797376602702E+06   1.19327755708038295E+06
             1.19332712046760716E+06   1.19337664432043559E+06   1.19342613479558495E+06   1.19347560449076770E+06   1.19352506600369513E+06
             1.19357453193207923E+06   1.19362401487363223E+06   1.19367352742606611E+06   1.19372308218709216E+06   1.19377269175442308E+06
             1.19382236872577039E+06   1.19387212196260411E+06   1.19392194538142602E+06   1.19397182916249661E+06   1.19402176348607568E+06
             1.19407173853242327E+06   1.19412174448179919E+06   1.19417177151446417E+06   1.19422180981067778E+06   1.19427184955069982E+06
             1.19432188091479102E+06   1.19437189612580766E+06   1.19442189557699463E+06   1.19447188170419214E+06   1.19452185694324202E+06
             1.19457182372998493E+06   1.19462178450026200E+06   1.19467174168991460E+06   1.19472169773478340E+06   1.19477165507071000E+06
             1.19482161613353482E+06   1.19487158285041340E+06   1.19492155511375796E+06   1.19497153230729396E+06   1.19502151381474780E+06
             1.19507149901984539E+06   1.19512148730631289E+06   1.19517147805787623E+06   1.19522147065826133E+06   1.19527146449119458E+06
             1.19532145501316013E+06
 ETA=   62   1.19134575725253252E+06   1.19139591917420924E+06   1.19144608592914697E+06   1.19149626235065563E+06   1.19154645327213709E+06
             1.19159666352713061E+06   1.19164689794935589E+06   1.19169716137276008E+06   1.19174745863156090E+06   1.19179779456029413E+06
             1.19184817399385059E+06   1.19189859508143878E+06   1.19194902956852084E+06   1.19199944252480008E+06   1.19204979901967826E+06
             1.19210006412228849E+06   1.19215020290152379E+06   1.19220018042606791E+06   1.19224996176442062E+06   1.19229951198492595E+06
             1.19234879615579732E+06   1.19239779351479514E+06   1.19244654133020993E+06   1.19249509104157332E+06   1.19254349408840202E+06
             1.19259180191020272E+06   1.19264006594646885E+06   1.19268833763668453E+06   1.19273666842032154E+06   1.19278510973684560E+06
             1.19283371302571241E+06   1.19288251692051417E+06   1.19293150830530515E+06   1.19298066125903116E+06   1.19302994986067712E+06
             1.19307934818928037E+06   1.19312883032394201E+06   1.19317837034383882E+06   1.19322794232823304E+06   1.19327752035648818E+06
             1.19332707850808138E+06   1.19337659728653892E+06   1.19342608289849572E+06   1.19347554797822423E+06   1.19352500515990565E+06
             1.19357446707763709E+06   1.19362394636543863E+06   1.19367345565725979E+06   1.19372300758698629E+06   1.19377261478845030E+06
             1.19382228989543417E+06   1.19387204179512616E+06   1.19392186434865673E+06   1.19397174767149775E+06   1.19402168187910621E+06
             1.19407165708692861E+06   1.19412166341040027E+06   1.19417169096495165E+06   1.19422172986600804E+06   1.19427177022899291E+06
             1.19432180216933205E+06   1.19437181787277595E+06   1.19442181772025046E+06   1.19447180416302173E+06   1.19452177965235664E+06
             1.19457174663952342E+06   1.19462170757578826E+06   1.19467166491241707E+06   1.19472162110067694E+06   1.19477157859183243E+06
             1.19482153983715014E+06   1.19487150679219095E+06   1.19492147933209967E+06   1.19497145683633513E+06   1.19502143868435896E+06
             1.19507142425563140E+06   1.19512141292961175E+06   1.19517140408575907E+06   1.19522139710353198E+06   1.19527139136238932E+06
             1.19532138624178874E+06
 ETA=   63   1.19134586789608281E+06   1.19139602483961615E+06   1.19144618657044321E+06   1.19149635787590826E+06   1.19154654354344495E+06
             1.19159674836062570E+06   1.19164697711520409E+06   1.19169723459516210E+06   1.19174752558875363E+06   1.19179785488455091E+06
             1.19184822727148281E+06   1.19189864084752835E+06   1.19194906755566644E+06   1.19199947265797621E+06   1.19204982141623413E+06
             1.19210007909194822E+06   1.19215021094638528E+06   1.19220018224060256E+06   1.19224995823547547E+06   1.19229950419172249E+06
             1.19234878536993265E+06   1.19239778095001611E+06   1.19244652819423540E+06   1.19249507828626968E+06   1.19254348240978387E+06
             1.19259179174842802E+06   1.19264005748583842E+06   1.19268833080563764E+06   1.19273666289143427E+06   1.19278510492682899E+06
             1.19283370809541037E+06   1.19288251090644603E+06   1.19293150023924862E+06   1.19298065029993770E+06   1.19302993529467587E+06
             1.19307932942967699E+06   1.19312880691122101E+06   1.19317834194566263E+06   1.19322790873944620E+06   1.19327748149911663E+06
             1.19332703443133458E+06   1.19337654815235059E+06   1.19342602891933220E+06   1.19347548940259777E+06   1.19352494227237767E+06
             1.19357440019881702E+06   1.19362387585198600E+06   1.19367338190188445E+06   1.19372293101845076E+06   1.19377253587157023E+06
             1.19382220913107903E+06   1.19387195971158054E+06   1.19392178141774749E+06   1.19397166430024127E+06   1.19402159840970556E+06
             1.19407157379677147E+06   1.19412158051206218E+06   1.19417160860619065E+06   1.19422164812976564E+06   1.19427168913339311E+06
             1.19432172166767926E+06   1.19437173787945788E+06   1.19442173813916417E+06   1.19447172491348186E+06   1.19452170066909702E+06
             1.19457166787269525E+06   1.19462162899096217E+06   1.19467158649058337E+06   1.19472154283824353E+06   1.19477150050062919E+06
             1.19482146194442594E+06   1.19487142915136577E+06   1.19492140198157285E+06   1.19497137981024268E+06   1.19502136201257003E+06
             1.19507134796374734E+06   1.19512133703896822E+06   1.19517132861342514E+06   1.19522132206230960E+06   1.19527131676081335E+06
             1.19532131208412745E+06
 ETA=   64   1.19134597620404186E+06   1.19139612815041561E+06   1.19144628483813629E+06   1.19149645100859669E+06   1.19154663140328019E+06
             1.19159683076380612E+06   1.19164705383197847E+06   1.19169730534982844E+06   1.19174759005965991E+06   1.19179791270409478E+06
             1.19184827802611585E+06   1.19189868408283428E+06   1.19194910300434311E+06   1.19199950024501747E+06   1.19204984125893167E+06
             1.19210009149989067E+06   1.19215021642146097E+06   1.19220018147700117E+06   1.19224995211968687E+06   1.19229949380254210E+06
             1.19234877197846142E+06   1.19239776581807295E+06   1.19244651252914732E+06   1.19249506303960085E+06   1.19254346827732865E+06
             1.19259177917020698E+06   1.19264004664609395E+06   1.19268832163283089E+06   1.19273665505824168E+06   1.19278509785013623E+06
             1.19283370093631046E+06   1.19288250268215802E+06   1.19293148998194304E+06   1.19298063716890500E+06   1.19302991857632739E+06
             1.19307930853754724E+06   1.19312878138596914E+06   1.19317831145507516E+06   1.19322787307843775E+06   1.19327744058973342E+06
             1.19332698832275509E+06   1.19337649700714485E+06   1.19342597294988227E+06   1.19347542885732860E+06   1.19352487743575661E+06
             1.19357433139135758E+06   1.19362380343024642E+06   1.19367330625847098E+06   1.19372285258201743E+06   1.19377245510682021E+06
             1.19382212653876748E+06   1.19387187581962696E+06   1.19392169669794058E+06   1.19397157915956341E+06   1.19402151319033303E+06
             1.19407148877607402E+06   1.19412149590259860E+06   1.19417152455571014E+06   1.19422156472120667E+06   1.19427160638488014E+06
             1.19432163953252370E+06   1.19437165626975708E+06   1.19442165695882263E+06   1.19447164408182167E+06   1.19452162012085761E+06
             1.19457158755803248E+06   1.19462154887545062E+06   1.19467150655521522E+06   1.19472146307942993E+06   1.19477142093020002E+06
             1.19482138258962962E+06   1.19487135006285110E+06   1.19492132319774036E+06   1.19497130136522627E+06   1.19502128393623722E+06
             1.19507127028170088E+06   1.19512125977254263E+06   1.19517125177968899E+06   1.19522124567406531E+06   1.19527124082659534E+06
             1.19532123660820420E+06
 ETA=   65   1.19134608219573554E+06   1.19139622912626830E+06   1.19144638075221493E+06   1.19149654176902422E+06   1.19154671687223879E+06
             1.19159691075753700E+06   1.19164712812078069E+06   1.19169737365805916E+06   1.19174765206573624E+06   1.19179796804049332E+06
             1.19184832627937431E+06   1.19189872481000843E+06   1.19194913593819924E+06   1.19199952531056688E+06   1.19204985857343068E+06
             1.19210010137284338E+06   1.19215021935462113E+06   1.19220017816437245E+06   1.19224994344752701E+06   1.19229948084936454E+06
             1.19234875601503882E+06   1.19239774815510935E+06   1.19244649437374668E+06   1.19249504534314945E+06   1.19254345173549210E+06
             1.19259176422292460E+06   1.19264003347757505E+06   1.19268831017154758E+06   1.19273664497692743E+06   1.19278508856577869E+06
             1.19283369161014748E+06   1.19288249231208628E+06   1.19293147760040453E+06   1.19298062193542416E+06   1.19302989977751439E+06
             1.19307928558709798E+06   1.19312875382466777E+06   1.19317827895079646E+06   1.19322783542614942E+06   1.19327739771149820E+06
             1.19332694026773283E+06   1.19337644393819012E+06   1.19342591507932497E+06   1.19347536643354176E+06   1.19352481074315496E+06
             1.19357426075040083E+06   1.19362372919743927E+06   1.19367322882636497E+06   1.19372277237921255E+06   1.19377237259796518E+06
             1.19382204222456203E+06   1.19387179022683017E+06   1.19392161029836023E+06   1.19397149236019910E+06   1.19402142633337528E+06
             1.19407140213890444E+06   1.19412140969778597E+06   1.19417143893101159E+06   1.19422147975956392E+06   1.19427152210442140E+06
             1.19432155588655826E+06   1.19437157316755131E+06   1.19442157430427894E+06   1.19447156179426005E+06   1.19452153813501494E+06
             1.19457150582406507E+06   1.19462146735893213E+06   1.19467142523713829E+06   1.19472138195620687E+06   1.19477134001366235E+06
             1.19482130190702877E+06   1.19487126966155740E+06   1.19492124311615573E+06   1.19497122163748788E+06   1.19502120459221443E+06
             1.19507119134699670E+06   1.19512118126849458E+06   1.19517117372336658E+06   1.19522116807827121E+06   1.19527116369986534E+06
             1.19532115995480586E+06
 ETA=   66   1.19134618589048949E+06   1.19139632778683747E+06   1.19144647433266812E+06   1.19149663017749437E+06   1.19154679997091880E+06
             1.19159698836268345E+06   1.19164720000271127E+06   1.19169743954115501E+06   1.19174771162844007E+06   1.19179802091531316E+06
             1.19184837205288187E+06   1.19189876305170218E+06   1.19194916638088389E+06   1.19199954787926679E+06   1.19204987338539260E+06
             1.19210010873753531E+06   1.19215021977373515E+06   1.19220017233182746E+06   1.19224993224946968E+06   1.19229946536417212E+06
             1.19234873751332192E+06   1.19239772799727321E+06   1.19244647376683354E+06   1.19249502523849788E+06   1.19254343282873183E+06
             1.19259174695397075E+06   1.19264001803062414E+06   1.19268829647507402E+06   1.19273663270367775E+06   1.19278507713276846E+06
             1.19283368017865671E+06   1.19288247986066737E+06   1.19293146316164918E+06   1.19298060466898978E+06   1.19302987897012266E+06
             1.19307926065253885E+06   1.19312872430379968E+06   1.19317824451154820E+06   1.19322779586352315E+06   1.19327735294757038E+06
             1.19332689035165682E+06   1.19337638903275435E+06   1.19342585539684002E+06   1.19347530222236225E+06   1.19352474228768446E+06
             1.19357418837108836E+06   1.19362365325078298E+06   1.19367314970491268E+06   1.19372269051156333E+06   1.19377228844876983E+06
             1.19382195629452495E+06   1.19387170304075279E+06   1.19392152232812904E+06   1.19397140401288145E+06   1.19402133795121848E+06
             1.19407131399933249E+06   1.19412132201340282E+06   1.19417135184959671E+06   1.19422139336407231E+06   1.19427143641298241E+06
             1.19432147085247515E+06   1.19437148869671975E+06   1.19442149030058715E+06   1.19447147817701590E+06   1.19452145483894763E+06
             1.19457142279932299E+06   1.19462138457108545E+06   1.19467134266717825E+06   1.19472129960054602E+06   1.19477125788413454E+06
             1.19482122003089031E+06   1.19487118808239256E+06   1.19492116187237343E+06   1.19497114076322922E+06   1.19502112411735347E+06
             1.19507111129714153E+06   1.19512110166498413E+06   1.19517109458327363E+06   1.19522108941439935E+06   1.19527108552075131E+06
             1.19532108226471907E+06
 ETA=   67   1.19134628730762890E+06   1.19139642415178195E+06   1.19144656559948390E+06   1.19149671625430672E+06   1.19154688071991480E+06
             1.19159706360010803E+06   1.19164726949887071E+06   1.19169750302041508E+06   1.19174776876922976E+06   1.19179807135012140E+06
             1.19184841536826291E+06   1.19189879883056600E+06   1.19194919435604475E+06   1.19199956797576067E+06   1.19204988572047744E+06
             1.19210011362069356E+06   1.19215021770667308E+06   1.19220016400847537E+06   1.19224991855598660E+06   1.19229944737894437E+06
             1.19234871650696639E+06   1.19239770538070844E+06   1.19244645074720797E+06   1.19249500276722992E+06   1.19254341160150548E+06
             1.19259172741073370E+06   1.19264000035558408E+06   1.19268828059669607E+06   1.19273661829467979E+06   1.19278506361011951E+06
             1.19283366670357343E+06   1.19288246539233928E+06   1.19293144673269731E+06   1.19298058543909830E+06   1.19302985622604121E+06
             1.19307923380808206E+06   1.19312869289984903E+06   1.19317820821605367E+06   1.19322775447150110E+06   1.19327730638110940E+06
             1.19332683865991607E+06   1.19337633237810596E+06   1.19342579399160622E+06   1.19347523631491745E+06   1.19352467216245737E+06
             1.19357411434856267E+06   1.19362357568749739E+06   1.19367306899346085E+06   1.19372260708059720E+06   1.19377220276299980E+06
             1.19382186885471875E+06   1.19387161436895933E+06   1.19392143289637193E+06   1.19397131422834541E+06   1.19402124815624719E+06
             1.19407122447142820E+06   1.19412123296522698E+06   1.19417126342896698E+06   1.19422130565396533E+06   1.19427134943153011E+06
             1.19432138455296634E+06   1.19437140298114088E+06   1.19442140507280082E+06   1.19447139335630997E+06   1.19452137036003382E+06
             1.19457133861233830E+06   1.19462130064159189E+06   1.19467125897616218E+06   1.19472121614441974E+06   1.19477117467473587E+06
             1.19482113709548279E+06   1.19487110546026775E+06   1.19492107960194885E+06   1.19497105887865461E+06   1.19502104264851008E+06
             1.19507103026964189E+06   1.19512102110017301E+06   1.19517101449822588E+06   1.19522100982192275E+06   1.19527100642938400E+06
             1.19532100367873022E+06
 ETA=   68   1.19134638646647986E+06   1.19139651824076381E+06   1.19144665457265149E+06   1.19149680001976574E+06   1.19154695913982228E+06
             1.19159713649067469E+06   1.19164733663035836E+06   1.19169756411714014E+06   1.19174782350956206E+06   1.19179811936648586E+06
             1.19184845624714205E+06   1.19189883216925245E+06   1.19194921988733043E+06   1.19199958562469017E+06   1.19204989560434618E+06
             1.19210011604904640E+06   1.19215021318130381E+06   1.19220015322342748E+06   1.19224990239755064E+06   1.19229942692566174E+06
             1.19234869302962883E+06   1.19239768034156179E+06   1.19244642535367119E+06   1.19249497797092819E+06   1.19254338809827087E+06
             1.19259170564060379E+06   1.19263998050279892E+06   1.19268826258970029E+06   1.19273660180612002E+06   1.19278504805684462E+06
             1.19283365124663222E+06   1.19288244897154043E+06   1.19293142838056688E+06   1.19298056431524619E+06   1.19302983161715884E+06
             1.19307920512794144E+06   1.19312865968930349E+06   1.19317817014303640E+06   1.19322771133102942E+06   1.19327725809527747E+06
             1.19332678527790029E+06   1.19337627406151383E+06   1.19342573095280305E+06   1.19347516880233446E+06   1.19352460046058847E+06
             1.19357403877796745E+06   1.19362349660480139E+06   1.19367298679135693E+06   1.19372252218784299E+06   1.19377211564441980E+06
             1.19382178001120640E+06   1.19387152431901288E+06   1.19392134211221361E+06   1.19397122311732662E+06   1.19402115706084901E+06
             1.19407113366926368E+06   1.19412114266903722E+06   1.19417117378662666E+06   1.19422121674847743E+06   1.19427126128103188E+06
             1.19432129711072403E+06   1.19437131614469411E+06   1.19442131874597562E+06   1.19447130745836347E+06   1.19452128482565330E+06
             1.19457125339164329E+06   1.19462121570013138E+06   1.19467117429491715E+06   1.19472113171980088E+06   1.19477109051858494E+06
             1.19482105323507241E+06   1.19487102193009132E+06   1.19492099644043623E+06   1.19497097611996601E+06   1.19502096032253653E+06
             1.19507094840200362E+06   1.19512093971222057E+06   1.19517093360704021E+06   1.19522092944031372E+06   1.19527092656589276E+06
             1.19532092433762620E+06
 ETA=   69   1.19134648338636756E+06   1.19139661007344304E+06   1.19144674127215729E+06   1.19149688149417029E+06   1.19154703525123606E+06
             1.19159720705524506E+06   1.19164740141827310E+06   1.19169762285262742E+06   1.19174787587089161E+06   1.19179816498597176E+06
             1.19184849471114273E+06   1.19189886309041060E+06   1.19194924299838813E+06   1.19199960085069737E+06   1.19204990306265815E+06
             1.19210011604932020E+06   1.19215020622549625E+06   1.19220014000579133E+06   1.19224988380463468E+06   1.19229940403630608E+06
             1.19234866711496538E+06   1.19239765291597811E+06   1.19244639762502233E+06   1.19249495089117601E+06   1.19254336236348702E+06
             1.19259168169097067E+06   1.19263995852261386E+06   1.19268824250737648E+06   1.19273658329418860E+06   1.19278503053195868E+06
             1.19283363386956789E+06   1.19288243066270975E+06   1.19293140817228146E+06   1.19298054136693478E+06   1.19302980521536828E+06
             1.19307917468633363E+06   1.19312862474865164E+06   1.19317813037122623E+06   1.19322766652305285E+06   1.19327720817323518E+06
             1.19332673029099847E+06   1.19337621417024708E+06   1.19342566636961163E+06   1.19347509977573948E+06   1.19352452727519022E+06
             1.19357396175444662E+06   1.19362341609991714E+06   1.19367290319794812E+06   1.19372243593482790E+06   1.19377202719679591E+06
             1.19382168987004994E+06   1.19387143299847841E+06   1.19392125008477899E+06   1.19397113079056027E+06   1.19402106477741222E+06
             1.19407104170690919E+06   1.19412105124061368E+06   1.19417108304007747E+06   1.19422112676684489E+06   1.19427117208245420E+06
             1.19432120864844043E+06   1.19437122831125883E+06   1.19442123144516652E+06   1.19447122060939786E+06   1.19452119836318749E+06
             1.19457116726577142E+06   1.19462112987638707E+06   1.19467108875427116E+06   1.19472104645866249E+06   1.19477100554880127E+06
             1.19482096858392726E+06   1.19487093762677326E+06   1.19492091252339119E+06   1.19497089262336795E+06   1.19502087727628835E+06
             1.19507086583173461E+06   1.19512085763928969E+06   1.19517085204853397E+06   1.19522084840904688E+06   1.19527084607040742E+06
             1.19532084438219387E+06
 ETA=   70   1.19134657808661764E+06   1.19139669966948032E+06   1.19144682571798936E+06   1.19149696069782227E+06   1.19154710907474975E+06
             1.19159727531468100E+06   1.19164746388371335E+06   1.19169767924817558E+06   1.19174792587467562E+06   1.19179820823014551E+06
             1.19184853078188980E+06   1.19189889161669230E+06   1.19194926371286553E+06   1.19199961367842439E+06   1.19204990812107362E+06
             1.19210011364824371E+06   1.19215019686711999E+06   1.19220012438467843E+06   1.19224986280771135E+06   1.19229937874285737E+06
             1.19234863879663218E+06   1.19239762314010318E+06   1.19244636760006216E+06   1.19249492156955786E+06   1.19254333444161364E+06
             1.19259165560922748E+06   1.19263993446537596E+06   1.19268822040301398E+06   1.19273656281507574E+06   1.19278501109447703E+06
             1.19283361463411618E+06   1.19288241053028917E+06   1.19293138617486390E+06   1.19298051666366681E+06   1.19302977709256555E+06
             1.19307914255747781E+06   1.19312858815438556E+06   1.19317808897934924E+06   1.19322762012851797E+06   1.19327715669814567E+06
             1.19332667378459987E+06   1.19337615279157413E+06   1.19342560033121263E+06   1.19347502932626102E+06   1.19352445269937813E+06
             1.19357388337314385E+06   1.19362333427006472E+06   1.19367281831258209E+06   1.19372234842308005E+06   1.19377193752389308E+06
             1.19382159853731212E+06   1.19387134051492042E+06   1.19392115692319442E+06   1.19397103735878412E+06   1.19402097141832416E+06
             1.19407094869843824E+06   1.19412095879573748E+06   1.19417099130682577E+06   1.19422103582830308E+06   1.19427108195676538E+06
             1.19432111928880843E+06   1.19437113960471610E+06   1.19442114329543104E+06   1.19447113293563714E+06   1.19452111110001779E+06
             1.19457108036325802E+06   1.19462104330004216E+06   1.19467100248505431E+06   1.19472096049297974E+06   1.19477091989850462E+06
             1.19482088327631471E+06   1.19487085268522403E+06   1.19492082798636984E+06   1.19497080852506543E+06   1.19502079364661989E+06
             1.19507078269634303E+06   1.19512077501954162E+06   1.19517076996152336E+06   1.19522076686759340E+06   1.19527076508305734E+06
             1.19532076395321894E+06
 ETA=   71   1.19134652694094391E+06   1.19139678704811330E+06   1.19144690792954317E+06   1.19149703765071672E+06   1.19154718063150649E+06
             1.19159734129178361E+06   1.19164752405142086E+06   1.19169773333028960E+06   1.19174797354826261E+06   1.19179824912521103E+06
             1.19184856448100694E+06   1.19189891776538338E+06   1.19194928204751667E+06   1.19199962412644387E+06   1.19204991080120229E+06
             1.19210010887082876E+06   1.19215018513436057E+06   1.19220010639083502E+06   1.19224983943928918E+06   1.19229935107876034E+06
             1.19234860810828535E+06   1.19239759104985907E+06   1.19244633531730506E+06   1.19249489004740422E+06   1.19254330437693838E+06
             1.19259162744268798E+06   1.19263990838143439E+06   1.19268819632995897E+06   1.19273654042504239E+06   1.19278498980346601E+06
             1.19283359360201121E+06   1.19288238863851666E+06   1.19293136245505488E+06   1.19298049027475459E+06   1.19302974732074654E+06
             1.19307910881616012E+06   1.19312854998412472E+06   1.19317804604777065E+06   1.19322757223022776E+06   1.19327710375462566E+06
             1.19332661584409373E+06   1.19337609001097525E+06   1.19342553292446374E+06   1.19347495754296635E+06   1.19352437682488980E+06
             1.19357380372864124E+06   1.19362325121262739E+06   1.19367273223525495E+06   1.19372225975493062E+06   1.19377184673006181E+06
             1.19382150611905521E+06   1.19387124697585101E+06   1.19392106273652427E+06   1.19397094293268374E+06   1.19402087709593750E+06
             1.19407085475789430E+06   1.19412086545016244E+06   1.19417089870435069E+06   1.19422094405206689E+06   1.19427099102492048E+06
             1.19432102915451908E+06   1.19437105014889315E+06   1.19442105442175595E+06   1.19447104456324340E+06   1.19452102316349046E+06
             1.19457099281263258E+06   1.19462095610080496E+06   1.19467091561814281E+06   1.19472087395478133E+06   1.19477083370085596E+06
             1.19482079744650214E+06   1.19487076724033710E+06   1.19492074296490778E+06   1.19497072396124410E+06   1.19502070957037481E+06
             1.19507069913332979E+06   1.19512069199113757E+06   1.19517068748482829E+06   1.19522068495543092E+06   1.19527068374397466E+06
             1.19532055518516409E+06
 ETA=   72   1.19134676093863603E+06   1.19139687226105039E+06   1.19144698795721633E+06   1.19149711240090872E+06   1.19154724996599392E+06
             1.19159740502647590E+06   1.19164758195654862E+06   1.19169778513063374E+06   1.19174801892343722E+06   1.19179828770998679E+06
             1.19184859586568153E+06   1.19189894148036046E+06   1.19194929783006292E+06   1.19199963191549480E+06   1.19204991073705419E+06
             1.19210010129486443E+06   1.19215017058880790E+06   1.19220008561856067E+06   1.19224981338361721E+06   1.19229932088332507E+06
             1.19234857511691120E+06   1.19239755657256860E+06   1.19244630062741856E+06   1.19249485614998406E+06   1.19254327200875664E+06
             1.19259159707219689E+06   1.19263988020873815E+06   1.19268817028678465E+06   1.19273651617471385E+06   1.19278496674088063E+06
             1.19283357085361471E+06   1.19288236518276320E+06   1.19293133728227555E+06   1.19298046250831638E+06   1.19302971621709340E+06
             1.19307907376486715E+06   1.19312851050796220E+06   1.19317800180278439E+06   1.19322752300582989E+06   1.19327704947370058E+06
             1.19332655656311661E+06   1.19337602590877796E+06   1.19342546422248031E+06   1.19347488449717616E+06   1.19352429972573603E+06
             1.19357372290094988E+06   1.19362316701553832E+06   1.19367264506215812E+06   1.19372217003341136E+06   1.19377175492185052E+06
             1.19382141271998873E+06   1.19387115251824330E+06   1.19392096768510179E+06   1.19397084768782812E+06   1.19402078199366992E+06
             1.19407076006986224E+06   1.19412077138362871E+06   1.19417080540218600E+06   1.19422085159274307E+06   1.19427089942250773E+06
             1.19432093835868267E+06   1.19437096007661312E+06   1.19442096497333748E+06   1.19447095565409865E+06   1.19452093472413765E+06
             1.19457090478869807E+06   1.19462086845302209E+06   1.19467082832235470E+06   1.19472078700193879E+06   1.19477074709702074E+06
             1.19482071121284459E+06   1.19487068142934213E+06   1.19492065760918800E+06   1.19497063908979297E+06   1.19502062520856760E+06
             1.19507061530291894E+06   1.19512060871025361E+06   1.19517060476797749E+06   1.19522060281349556E+06   1.19527060218421044E+06
             1.19532060221752594E+06
 ETA=   73   1.19134684932782874E+06   1.19139695549595263E+06   1.19144706599192391E+06   1.19149718514359556E+06   1.19154731727891229E+06
             1.19159746672595176E+06   1.19164763781298115E+06   1.19169783486849489E+06   1.19174806222126842E+06   1.19179832420039829E+06
             1.19184862513535097E+06   1.19189896307529369E+06   1.19194931149125006E+06   1.19199963758423924E+06   1.19204990855497820E+06
             1.19210009160391660E+06   1.19215015393127245E+06   1.19220006273706094E+06   1.19224978522112919E+06   1.19229928858318273E+06
             1.19234854002281581E+06   1.19239752004470769E+06   1.19244626394017949E+06   1.19249482030922966E+06   1.19254323775181384E+06
             1.19259156486784294E+06   1.19263985025718808E+06   1.19268814251968125E+06   1.19273649025511462E+06   1.19278494206324429E+06
             1.19283354654379212E+06   1.19288234020160907E+06   1.19293131061969860E+06   1.19298043328740285E+06   1.19302968369411281E+06
             1.19307903732927633E+06   1.19312846968241199E+06   1.19317795624312339E+06   1.19322747250111261E+06   1.19327699394618999E+06
             1.19332649606829253E+06   1.19337596062321565E+06   1.19342539436902618E+06   1.19347481033278629E+06   1.19352422154147457E+06
             1.19357364102199627E+06   1.19362308180118701E+06   1.19367255690582329E+06   1.19372207936262712E+06   1.19377166219827672E+06
             1.19382131843941170E+06   1.19387105720749917E+06   1.19392087180934474E+06   1.19397075164778251E+06   1.19402068612562655E+06
             1.19407066464567464E+06   1.19412067661071173E+06   1.19417071142351022E+06   1.19422075848683366E+06   1.19427080720343953E+06
             1.19432084697607835E+06   1.19437086944148340E+06   1.19442087498594471E+06   1.19447086622981471E+06   1.19452084579344443E+06
             1.19457081629718677E+06   1.19462078036139673E+06   1.19467074060642975E+06   1.19472069965264341E+06   1.19477066012039571E+06
             1.19482062463004771E+06   1.19487059528677282E+06   1.19492057193948887E+06   1.19497055392198171E+06   1.19502054056803463E+06
             1.19507053121142951E+06   1.19512052518594661E+06   1.19517052182536456E+06   1.19522052046346082E+06   1.19527052043401101E+06
             1.19532052107079118E+06
 ETA=   74   1.19134693597223214E+06   1.19139703697295603E+06   1.19144714225559286E+06   1.19149725610204902E+06   1.19154738279432221E+06
             1.19159752661454468E+06   1.19164769184503308E+06   1.19169788276833482E+06   1.19174810366727365E+06   1.19179835882499535E+06
             1.19184865252501611E+06   1.19189898279054603E+06   1.19194932327298983E+06   1.19199964137378242E+06   1.19204990449406090E+06
             1.19210008003469859E+06   1.19215013539634226E+06   1.19220003797943890E+06   1.19224975518427300E+06   1.19229925441099051E+06
             1.19234850305963447E+06   1.19239748169429577E+06   1.19244622547774250E+06   1.19249478274126397E+06   1.19254320181610063E+06
             1.19259153103344119E+06   1.19263981872442644E+06   1.19268811322015082E+06   1.19273646285166382E+06   1.19278491594997072E+06
             1.19283352084603533E+06   1.19288231386468210E+06   1.19293128263304266E+06   1.19298040277371160E+06   1.19302964990933426E+06
             1.19307899966261559E+06   1.19312842765633366E+06   1.19317790951335593E+06   1.19322742085664859E+06   1.19327693730929191E+06
             1.19332643449449399E+06   1.19337589428738598E+06   1.19342532349414797E+06   1.19347473517596908E+06   1.19352414239395899E+06
             1.19357355820915429E+06   1.19362299568252452E+06   1.19367246787498170E+06   1.19372198784738639E+06   1.19377156866055494E+06
             1.19382122337526921E+06   1.19387096113845450E+06   1.19392077520089597E+06   1.19397065490094270E+06   1.19402058957692445E+06
             1.19407056856715120E+06   1.19412058120991988E+06   1.19417061684351205E+06   1.19422066480619903E+06   1.19427071443624399E+06
             1.19432075507190218E+06   1.19437077830609097E+06   1.19442078451952944E+06   1.19447077634768886E+06   1.19452075642604195E+06
             1.19457072739006253E+06   1.19462069187522680E+06   1.19467065251701232E+06   1.19472061195089947E+06   1.19477057281236886E+06
             1.19482053773690457E+06   1.19487050884948578E+06   1.19492048599071708E+06   1.19497046849075588E+06   1.19502045567975845E+06
             1.19507044688787870E+06   1.19512044144526660E+06   1.19517043868207303E+06   1.19522043792844610E+06   1.19527043851453392E+06
             1.19532043977048108E+06
 ETA=   75   1.19134702108994522E+06   1.19139711691177636E+06   1.19144721696955850E+06   1.19149732549923426E+06   1.19154744673683587E+06
             1.19159758491852880E+06   1.19164774428066448E+06   1.19169792905982328E+06   1.19174814349286375E+06   1.19179839181696507E+06
             1.19184867826967710E+06   1.19189900086111715E+06   1.19194933341029868E+06   1.19199964351915871E+06   1.19204989878933644E+06
             1.19210006682220870E+06   1.19215011521892389E+06   1.19220001158043509E+06   1.19224972350753192E+06   1.19229921860087011E+06
             1.19234846446100320E+06   1.19239744174913247E+06   1.19244618546197820E+06   1.19249474366195872E+06   1.19254316441143909E+06
             1.19259149577273102E+06   1.19263978580809664E+06   1.19268808257974777E+06   1.19273643414984946E+06   1.19278488858052134E+06
             1.19283349393383600E+06   1.19288228634140710E+06   1.19293125348774018E+06   1.19298037112874631E+06   1.19302961502038455E+06
             1.19307896091867518E+06   1.19312838457971392E+06   1.19317786175968265E+06   1.19322736821486545E+06   1.19327687970166025E+06
             1.19332637197659304E+06   1.19337582703259680E+06   1.19342525172556657E+06   1.19347465915083769E+06   1.19352406240366632E+06
             1.19357347457923531E+06   1.19362290877266461E+06   1.19367237807901460E+06   1.19372189559329813E+06   1.19377147441048385E+06
             1.19382112762550730E+06   1.19387086440589582E+06   1.19392067795133847E+06   1.19397055753565440E+06   1.19402049243264203E+06
             1.19407047191608138E+06   1.19412048525973572E+06   1.19417052173735597E+06   1.19422057062267978E+06   1.19427062118943757E+06
             1.19432066271135095E+06   1.19437068673297204E+06   1.19442069363397360E+06   1.19447068606495694E+06   1.19452066667652596E+06
             1.19457063811928313E+06   1.19462060304383654E+06   1.19467056410079380E+06   1.19472052394076670E+06   1.19477048521436681E+06
             1.19482045057220897E+06   1.19487042215432157E+06   1.19492039979775762E+06   1.19497038282904518E+06   1.19502037057470949E+06
             1.19507036236127443E+06   1.19512035751526104E+06   1.19517035536318924E+06   1.19522035523157590E+06   1.19527035644693905E+06
             1.19532035833579302E+06
 ETA=   76   1.19134710489906627E+06   1.19139719553212659E+06   1.19144729035515711E+06   1.19149739355811873E+06   1.19154750933106337E+06
             1.19159764186417777E+06   1.19164779534783401E+06   1.19169797397263255E+06   1.19174818192945258E+06   1.19179842340949597E+06
             1.19184870260433527E+06   1.19189901752200536E+06   1.19194934213819378E+06   1.19199964425540413E+06   1.19204989167584083E+06
             1.19210005220144358E+06   1.19215009363392135E+06   1.19219998377478751E+06   1.19224969042538968E+06   1.19229918138694251E+06
             1.19234842446055729E+06   1.19239740043701674E+06   1.19244614411475742E+06   1.19249470328718424E+06   1.19254312574764807E+06
             1.19259145928945020E+06   1.19263975170584139E+06   1.19268805079002539E+06   1.19273640433515958E+06   1.19278486013435689E+06
             1.19283346598068578E+06   1.19288225780120771E+06   1.19293122334922198E+06   1.19298033851400716E+06   1.19302957918488607E+06
             1.19307892125124298E+06   1.19312834060253389E+06   1.19317781312830118E+06   1.19322731471818686E+06   1.19327682126194658E+06
             1.19332630864946102E+06   1.19337575899015344E+06   1.19342517919100355E+06   1.19347458238150482E+06   1.19352398169107176E+06
             1.19357339024905046E+06   1.19362282118471898E+06   1.19367228762730118E+06   1.19372180270597176E+06   1.19377137954986235E+06
             1.19382103128807154E+06   1.19387076710460824E+06   1.19392058015225595E+06   1.19397045964026311E+06   1.19402039477785910E+06
             1.19407037477425346E+06   1.19412038883864088E+06   1.19417042618020508E+06   1.19422047600811557E+06   1.19427052753153583E+06
             1.19432056995962095E+06   1.19437059478466096E+06   1.19442060238915868E+06   1.19447059543885454E+06   1.19452057659948850E+06
             1.19457054853680544E+06   1.19462051391654857E+06   1.19467047540446511E+06   1.19472043566630455E+06   1.19477039736781619E+06
             1.19482036317475326E+06   1.19487033523811935E+06   1.19492031339549506E+06   1.19497029696977488E+06   1.19502028528385516E+06
             1.19507027766062599E+06   1.19512027342297742E+06   1.19517027189379814E+06   1.19522027239597263E+06   1.19527027425238676E+06
             1.19532027678592363E+06
 ETA=   77   1.19134718761769426E+06   1.19139727305372269E+06   1.19144736263372423E+06   1.19149746050166874E+06   1.19154757080161758E+06
             1.19159769767776784E+06   1.19164784527450125E+06   1.19169801773643191E+06   1.19174821920845099E+06   1.19179845383577491E+06
             1.19184872576399031E+06   1.19189903300820896E+06   1.19194934969169088E+06   1.19199964381755283E+06   1.19204988338860800E+06
             1.19210003640739969E+06   1.19215007087623863E+06   1.19219995479723439E+06   1.19224965617232886E+06   1.19229914300332917E+06
             1.19234838329193275E+06   1.19239735798574868E+06   1.19244610165795265E+06   1.19249466183281248E+06   1.19254308603454917E+06
             1.19259142178733647E+06   1.19263971661530342E+06   1.19268801804253692E+06   1.19273637359308056E+06   1.19278483079093811E+06
             1.19283343716007681E+06   1.19288222841350571E+06   1.19293119238291658E+06   1.19298030509099225E+06   1.19302954256045981E+06
             1.19307888081410248E+06   1.19312829587477259E+06   1.19317776376540563E+06   1.19322726050903462E+06   1.19327676212880085E+06
             1.19332624464796949E+06   1.19337569029136398E+06   1.19342510601818096E+06   1.19347450499208202E+06   1.19352390037665353E+06
             1.19357330533541017E+06   1.19362273303180165E+06   1.19367219662922248E+06   1.19372170929101668E+06   1.19377128418048890E+06
             1.19382093446090724E+06   1.19387066932937666E+06   1.19392048189523071E+06   1.19397036130311480E+06   1.19402029669765336E+06
             1.19407027722345619E+06   1.19412029202511813E+06   1.19417033024722361E+06   1.19422038103434630E+06   1.19427043353105406E+06
             1.19432047688190872E+06   1.19437050252369279E+06   1.19442051084496640E+06   1.19447050452661514E+06   1.19452048624952510E+06
             1.19457045869458537E+06   1.19462042454268481E+06   1.19467038647471578E+06   1.19472034717157134E+06   1.19477030931414431E+06
             1.19482027558333194E+06   1.19487024813772156E+06   1.19492022681881464E+06   1.19497021094587515E+06   1.19502019983816473E+06
             1.19507019281494268E+06   1.19512018919546437E+06   1.19517018829898559E+06   1.19522018944475870E+06   1.19527019195203693E+06
             1.19532019514007028E+06
 ETA=   78   1.19134726946392772E+06   1.19139734969627950E+06   1.19144743402659683E+06   1.19149752655285224E+06   1.19154763137311069E+06
             1.19159775258557289E+06   1.19164789428862697E+06   1.19169806058089412E+06   1.19174825556127355E+06   1.19179848332899087E+06
             1.19184874798364332E+06   1.19189904755472741E+06   1.19194935630580713E+06   1.19199964244063967E+06   1.19204987416267092E+06
             1.19210001967507368E+06   1.19215004718077905E+06   1.19219992488251464E+06   1.19224962098283344E+06   1.19229910368414945E+06
             1.19234834118876560E+06   1.19239731462313049E+06   1.19244605831343681E+06   1.19249461951471749E+06   1.19254304548196401E+06
             1.19259138347012806E+06   1.19263968073412497E+06   1.19268798452883307E+06   1.19273634210909600E+06   1.19278480072972551E+06
             1.19283340764550073E+06   1.19288219834772288E+06   1.19293116075424873E+06   1.19298027102119615E+06   1.19302950530472235E+06
             1.19307883976103459E+06   1.19312825054640765E+06   1.19317771381719131E+06   1.19322720572983078E+06   1.19327670244087442E+06
             1.19332618010699074E+06   1.19337562106753560E+06   1.19342503233481967E+06   1.19347442710668244E+06   1.19352381858088728E+06
             1.19357321995512652E+06   1.19362264442702616E+06   1.19367210519415792E+06   1.19372161545404349E+06   1.19377118840416241E+06
             1.19382083724196046E+06   1.19387057117498619E+06   1.19392038327184645E+06   1.19397026261255308E+06   1.19402019827710302E+06
             1.19407017934547761E+06   1.19412019489764748E+06   1.19417023401357466E+06   1.19422028577321116E+06   1.19427033925650781E+06
             1.19432038354341034E+06   1.19437041001260118E+06   1.19442041906127543E+06   1.19447041338547110E+06   1.19452039568122546E+06
             1.19457036864457722E+06   1.19462033497156622E+06   1.19467029735823441E+06   1.19472025850062375E+06   1.19477022109477618E+06
             1.19482018783673714E+06   1.19487016088996502E+06   1.19492014010259951E+06   1.19497012479027058E+06   1.19502011426860606E+06
             1.19507010785323055E+06   1.19512010485976655E+06   1.19517010460383585E+06   1.19522010640105722E+06   1.19527010956704966E+06
             1.19532011341742938E+06
 ETA=   79   1.19134735065586516E+06   1.19139742567951092E+06   1.19144750475511095E+06   1.19149759193463693E+06   1.19154769127015490E+06
             1.19159780681386986E+06   1.19164794261817378E+06   1.19169810273569217E+06   1.19174829121933319E+06   1.19179851212233095E+06
             1.19184876949829469E+06   1.19189906139655877E+06   1.19194936221555783E+06   1.19199964035969693E+06   1.19204986423306307E+06
             1.19210000223945943E+06   1.19215002278244449E+06   1.19219989426536416E+06   1.19224958509138343E+06   1.19229906366352434E+06
             1.19234829838469112E+06   1.19239727057696227E+06   1.19244601430308376E+06   1.19249457654877286E+06   1.19254300429971400E+06
             1.19259134454156295E+06   1.19263964425994665E+06   1.19268795044046431E+06   1.19273631006869092E+06   1.19278477013017633E+06
             1.19283337761044921E+06   1.19288216777327820E+06   1.19293112862864230E+06   1.19298023646611162E+06   1.19302946757528814E+06
             1.19307879824581859E+06   1.19312820476741274E+06   1.19317766342984838E+06   1.19322715052299458E+06   1.19327664233681723E+06
             1.19332611516139680E+06   1.19337555144997570E+06   1.19342495826864219E+06   1.19347434884941904E+06   1.19352373642425030E+06
             1.19357313422500971E+06   1.19362255548350560E+06   1.19367201343148854E+06   1.19372152130066161E+06   1.19377109232268226E+06
             1.19382073972917674E+06   1.19387047273622314E+06   1.19392028437368572E+06   1.19397016365692462E+06   1.19402009960128646E+06
             1.19407008122210670E+06   1.19412009753471101E+06   1.19417013755442062E+06   1.19422019029655005E+06   1.19427024477641284E+06
             1.19432029000932304E+06   1.19437031731392141E+06   1.19442032709796750E+06   1.19447032207265683E+06   1.19452030494918139E+06
             1.19457027843873575E+06   1.19462024525251356E+06   1.19467020810171007E+06   1.19472016969752032E+06   1.19477013275113865E+06
             1.19482009997376264E+06   1.19487007353169122E+06   1.19492005328173493E+06   1.19497003853588924E+06   1.19502002860614681E+06
             1.19507002280449844E+06   1.19512002044293191E+06   1.19517002083343384E+06   1.19522002328799060E+06   1.19527002711858414E+06
             1.19532003163719806E+06
 ETA=   80   1.19134743141160510E+06   1.19139750122313388E+06   1.19144757504060352E+06   1.19149765686999075E+06   1.19154775071736472E+06
             1.19159786058893474E+06   1.19164799049110105E+06   1.19169814443049766E+06   1.19174832641404355E+06   1.19179854044898460E+06
             1.19184879054294480E+06   1.19189907476870064E+06   1.19194936765595805E+06   1.19199963780975901E+06   1.19204985383481579E+06
             1.19209998433555244E+06   1.19214999791613710E+06   1.19219986318051885E+06   1.19224954873246048E+06   1.19229902317557344E+06
             1.19234825511334557E+06   1.19239722607504856E+06   1.19244596984876925E+06   1.19249453315085336E+06   1.19254296269762167E+06
             1.19259130520537845E+06   1.19263960739040840E+06   1.19268791596898041E+06   1.19273627765734727E+06   1.19278473917174898E+06
             1.19283334722841415E+06   1.19288213685958949E+06   1.19293109617151902E+06   1.19298020158722764E+06   1.19302942952976702E+06
             1.19307875642222958E+06   1.19312815868775849E+06   1.19317761274956586E+06   1.19322709503094363E+06   1.19327658195527690E+06
             1.19332604994605924E+06   1.19337548156999121E+06   1.19342488394737034E+06   1.19347427034440381E+06   1.19352365402721916E+06
             1.19357304826187203E+06   1.19362246631435328E+06   1.19367192145059560E+06   1.19372142693648092E+06   1.19377099603784806E+06
             1.19382064202050189E+06   1.19387037410787260E+06   1.19392018529233173E+06   1.19397006452457374E+06   1.19402000075528165E+06
             1.19406998293513013E+06   1.19412000001478870E+06   1.19417004094492411E+06   1.19422009467620007E+06   1.19427015015928377E+06
             1.19432019634484267E+06   1.19437022449018527E+06   1.19442023501492082E+06   1.19447023064540327E+06   1.19452021410798375E+06
             1.19457018812901364E+06   1.19462015543484548E+06   1.19467011875182926E+06   1.19472008080631658E+06   1.19477004432465695E+06
             1.19482001203320152E+06   1.19486998609973886E+06   1.19491996639110334E+06   1.19496995221565594E+06   1.19501994288175413E+06
             1.19506993769775308E+06   1.19511993597200583E+06   1.19516993701286428E+06   1.19521994012867939E+06   1.19526994462779933E+06
             1.19531994981857273E+06
 ETA=   81   1.19134750241158018E+06   1.19139757654643641E+06   1.19144764510381664E+06   1.19149772158157779E+06   1.19154780993991136E+06
             1.19159791413900699E+06   1.19164803813905595E+06   1.19169818590024835E+06   1.19174836138277547E+06   1.19179856854682695E+06
             1.19184868995832698E+06   1.19189908790092985E+06   1.19194937285533315E+06   1.19199963501996500E+06   1.19204984319898766E+06
             1.19209996619656216E+06   1.19214997281685006E+06   1.19219983186401264E+06   1.19224951214221143E+06   1.19229898245560820E+06
             1.19234834092150303E+06   1.19239718134509679E+06   1.19244592517225142E+06   1.19249448953673057E+06   1.19254292088543484E+06
             1.19259126566526620E+06   1.19263957032312639E+06   1.19268788130591693E+06   1.19273624506053934E+06   1.19278470803389559E+06
             1.19283358533976786E+06   1.19288210577602079E+06   1.19293106354822102E+06   1.19298016654601856E+06   1.19302939132594340E+06
             1.19307871444452554E+06   1.19312811245829519E+06   1.19317756192378211E+06   1.19322703939751675E+06   1.19327652143602935E+06
             1.19332584831809904E+06   1.19337541155741876E+06   1.19342480949682393E+06   1.19347419171406236E+06   1.19352357150913170E+06
             1.19357296218203055E+06   1.19362237703275587E+06   1.19367182936130580E+06   1.19372133246767847E+06   1.19377089965187060E+06
             1.19382056072978419E+06   1.19387027538470877E+06   1.19392008611936006E+06   1.19396996530384268E+06   1.19401990182416467E+06
             1.19406988456633408E+06   1.19411990241635847E+06   1.19416994426024612E+06   1.19421999898400437E+06   1.19427005547364173E+06
             1.19432008207232715E+06   1.19437013160383236E+06   1.19442014287188882E+06   1.19447013916083123E+06   1.19452012321215472E+06
             1.19457009776735492E+06   1.19462006556792697E+06   1.19467002935536671E+06   1.19471999187117000E+06   1.19476995585683151E+06
             1.19481971118146973E+06   1.19486989863091591E+06   1.19491987946554972E+06   1.19496986586246267E+06   1.19501985712637077E+06
             1.19506985256198863E+06   1.19511985147403111E+06   1.19516985316721350E+06   1.19521985694625089E+06   1.19526986211585836E+06
             1.19531962579653342E+06
 ETA=    1   1.83388756810812023E+06   1.83388720108531415E+06   1.83388702862267196E+06   1.83388685729279160E+06   1.83388668766205432E+06
             1.83388652029684163E+06   1.83388635576353362E+06   1.83388619462851225E+06   1.83388603745815833E+06   1.83388588481885334E+06
             1.83388585666675656E+06   1.83388559526059218E+06   1.83388545864448091E+06   1.83388532716510654E+06   1.83388520055893250E+06
             1.83388507856242149E+06   1.83388496091203694E+06   1.83388484734424204E+06   1.83388473759550019E+06   1.83388463140227390E+06
             1.83388465356715443E+06   1.83388442864403687E+06   1.83388433164683939E+06   1.83388423734078463E+06   1.83388414555722312E+06
             1.83388405612750561E+06   1.83388396888298145E+06   1.83388388365500164E+06   1.83388380027491553E+06   1.83388371857407503E+06
             1.83388371061709919E+06   1.83388355962958955E+06   1.83388348261301196E+06   1.83388340772981336E+06   1.83388333537570992E+06
             1.83388326594641921E+06   1.83388319983765669E+06   1.83388313744514063E+06   1.83388307916458650E+06   1.83388302539171185E+06
             1.83388304988144129E+06   1.83388293283117446E+06   1.83388289411079069E+06   1.83388286003264436E+06   1.83388283026829711E+06
             1.83388280448931223E+06   1.83388278236725088E+06   1.83388276357367611E+06   1.83388274778014957E+06   1.83388273465823429E+06
             1.83388270591169572E+06   1.83388271513448702E+06   1.83388270818979247E+06   1.83388270283098379E+06   1.83388269884363469E+06
             1.83388269601332047E+06   1.83388269412561646E+06   1.83388269296609727E+06   1.83388269232033775E+06   1.83388269197391300E+06
             1.83388273885897454E+06   1.83388269136287039E+06   1.83388269091842044E+06   1.83388269041364174E+06   1.83388268988312804E+06
             1.83388268936147168E+06   1.83388268888326711E+06   1.83388268848310667E+06   1.83388268819558457E+06   1.83388268805529363E+06
             1.83388272888418520E+06   1.83388268834540690E+06   1.83388268878876255E+06   1.83388268940525269E+06   1.83388269017323549E+06
             1.83388269107106933E+06   1.83388269207711192E+06   1.83388269316972187E+06   1.83388269432725711E+06   1.83388269552807626E+06
             1.83388263996243454E+06
 ETA=    2   1.83393748455754458E+06   1.83393731048284448E+06   1.83393713698051451E+06   1.83393696462290222E+06   1.83393679398235539E+06
             1.83393662563122204E+06   1.83393646014184877E+06   1.83393629808658292E+06   1.83393614003777062E+06   1.83393598656775896E+06
             1.83393583824888896E+06   1.83393569550539530E+06   1.83393555821533897E+06   1.83393542610867391E+06   1.83393529891535058E+06
             1.83393517636531894E+06   1.83393505818852969E+06   1.83393494411493372E+06   1.83393483387448080E+06   1.83393472719712183E+06
             1.83393462381279841E+06   1.83393452342732414E+06   1.83393442589500896E+06   1.83393433104573213E+06   1.83393423870936525E+06
             1.83393414871577895E+06   1.83393406089484366E+06   1.83393397507643024E+06   1.83393389109040541E+06   1.83393380876664212E+06
             1.83393372793500009E+06   1.83393364849909395E+06   1.83393357078241906E+06   1.83393349518233025E+06   1.83393342209617794E+06
             1.83393335192131088E+06   1.83393328505507694E+06   1.83393322189482651E+06   1.83393316283790721E+06   1.83393310828166921E+06
             1.83393305862345430E+06   1.83393301411329722E+06   1.83393297457013326E+06   1.83393293966555758E+06   1.83393290907115978E+06
             1.83393288245852967E+06   1.83393285949925589E+06   1.83393283986493014E+06   1.83393282322714059E+06   1.83393280925747822E+06
             1.83393279762752587E+06   1.83393278801066149E+06   1.83393278019095981E+06   1.83393277395430952E+06   1.83393276908658724E+06
             1.83393276537367492E+06   1.83393276260145241E+06   1.83393276055579935E+06   1.83393275902259536E+06   1.83393275778772030E+06
             1.83393275663704821E+06   1.83393275538365170E+06   1.83393275403494434E+06   1.83393275262553920E+06   1.83393275119003933E+06
             1.83393274976305012E+06   1.83393274837917555E+06   1.83393274707302055E+06   1.83393274587918958E+06   1.83393274483228684E+06
             1.83393274396691052E+06   1.83393274329641392E+06   1.83393274282043381E+06   1.83393274251736444E+06   1.83393274236559262E+06
             1.83393274234350445E+06   1.83393274242948694E+06   1.83393274260192714E+06   1.83393274283921183E+06   1.83393274311972782E+06
             1.83393274342185422E+06
 ETA=    3   1.83398758752837102E+06   1.83398741244620457E+06   1.83398723794240109E+06   1.83398706459528045E+06   1.83398689298316231E+06
             1.83398672368436819E+06   1.83398655727721471E+06   1.83398639434002363E+06   1.83398623545111297E+06   1.83398608118880051E+06
             1.83398593213139917E+06   1.83398578869974427E+06   1.83398565077470755E+06   1.83398551807969762E+06   1.83398539033811749E+06
             1.83398526727337064E+06   1.83398514860885846E+06   1.83398503406798351E+06   1.83398492337414972E+06   1.83398481625075545E+06
             1.83398471242119209E+06   1.83398461154735181E+06   1.83398451351977326E+06   1.83398441816691682E+06   1.83398432531723101E+06
             1.83398423479916505E+06   1.83398414644116466E+06   1.83398406007167557E+06   1.83398397551914398E+06   1.83398389261201536E+06
             1.83398381117872405E+06   1.83398373110228800E+06   1.83398365272687306E+06   1.83398357645143988E+06   1.83398350267494074E+06
             1.83398343179632979E+06   1.83398336421455746E+06   1.83398330032857764E+06   1.83398324053734075E+06   1.83398318523979955E+06
             1.83398313483489747E+06   1.83398308954924624E+06   1.83398304922686797E+06   1.83398301353939623E+06   1.83398298215845507E+06
             1.83398295475566946E+06   1.83398293100266368E+06   1.83398291057106364E+06   1.83398289313249290E+06   1.83398287835857878E+06
             1.83398286592093506E+06   1.83398285547689698E+06   1.83398284682690352E+06   1.83398283975714608E+06   1.83398283405380510E+06
             1.83398282950306241E+06   1.83398282589109917E+06   1.83398282300409698E+06   1.83398282062823698E+06   1.83398281854970031E+06
             1.83398281655465998E+06   1.83398281444303924E+06   1.83398281223571836E+06   1.83398280996732274E+06   1.83398280767247011E+06
             1.83398280538577586E+06   1.83398280314185796E+06   1.83398280097533111E+06   1.83398279892081418E+06   1.83398279701292189E+06
             1.83398279528626264E+06   1.83398279374303482E+06   1.83398279239406995E+06   1.83398279121779348E+06   1.83398279019261897E+06
             1.83398278929696279E+06   1.83398278850923968E+06   1.83398278780786437E+06   1.83398278717125324E+06   1.83398278657782101E+06
             1.83398278600597288E+06
 ETA=    4   1.83403767555443640E+06   1.83403749954124121E+06   1.83403732411240973E+06   1.83403714985224442E+06   1.83403697734504705E+06
             1.83403680717512150E+06   1.83403663992676768E+06   1.83403647618428897E+06   1.83403631653198600E+06   1.83403616155415913E+06
             1.83403601183510642E+06   1.83403586779316049E+06   1.83403572931105178E+06   1.83403559610556997E+06   1.83403546789350291E+06
             1.83403534439163748E+06   1.83403522531675966E+06   1.83403511038565659E+06   1.83403499931511213E+06   1.83403489182191086E+06
             1.83403478762283106E+06   1.83403468634081609E+06   1.83403458789766254E+06   1.83403449212051090E+06   1.83403439883649326E+06
             1.83403430787274288E+06   1.83403421905639162E+06   1.83403413221456925E+06   1.83403404717440321E+06   1.83403396376302419E+06
             1.83403388180755358E+06   1.83403380117292400E+06   1.83403372222152469E+06   1.83403364535386045E+06   1.83403357097043260E+06
             1.83403349947174010E+06   1.83403343125828239E+06   1.83403336673055938E+06   1.83403330628906935E+06   1.83403325033431267E+06
             1.83403319926678343E+06   1.83403315329280728E+06   1.83403311227831524E+06   1.83403307589498651E+06   1.83403304381449800E+06
             1.83403301570852613E+06   1.83403299124874687E+06   1.83403297010683804E+06   1.83403295195447584E+06   1.83403293646333739E+06
             1.83403292330509471E+06   1.83403291212321003E+06   1.83403290273232479E+06   1.83403289491891698E+06   1.83403288846945926E+06
             1.83403288317042682E+06   1.83403287880829163E+06   1.83403287516952772E+06   1.83403287204060843E+06   1.83403286920800759E+06
             1.83403286645819410E+06   1.83403286357964925E+06   1.83403286060500494E+06   1.83403285756889731E+06   1.83403285450595641E+06
             1.83403285145081300E+06   1.83403284843809973E+06   1.83403284550244617E+06   1.83403284267848404E+06   1.83403284000084433E+06
             1.83403283750415314E+06   1.83403283518088120E+06   1.83403283305162960E+06   1.83403283109484636E+06   1.83403282928897417E+06
             1.83403282761245756E+06   1.83403282604373782E+06   1.83403282456125901E+06   1.83403282314346358E+06   1.83403282176879630E+06
             1.83403282041569334E+06
 ETA=    5   1.83408774116336065E+06   1.83408756433380535E+06   1.83408738809462497E+06   1.83408721303611971E+06   1.83408703974858858E+06
             1.83408686882233131E+06   1.83408670084764622E+06   1.83408653641483281E+06   1.83408637611418939E+06   1.83408622053601407E+06
             1.83408607027060934E+06   1.83408592573517375E+06   1.83408578681284399E+06   1.83408565321368654E+06   1.83408552464777324E+06
             1.83408540082517499E+06   1.83408528145596129E+06   1.83408516625020211E+06   1.83408505491796532E+06   1.83408494716931763E+06
             1.83408484271433810E+06   1.83408474114441150E+06   1.83408464240520401E+06   1.83408454632268078E+06   1.83408445272281813E+06
             1.83408436143159168E+06   1.83408427227497497E+06   1.83408418507894035E+06   1.83408409966945834E+06   1.83408401587250014E+06
             1.83408393351404206E+06   1.83408385244476213E+06   1.83408377304154006E+06   1.83408369570633257E+06   1.83408362084110524E+06
             1.83408354884782271E+06   1.83408348012844892E+06   1.83408341508494853E+06   1.83408335411928501E+06   1.83408329763342277E+06
             1.83408324602933461E+06   1.83408319949776726E+06   1.83408315792179084E+06   1.83408312097314815E+06   1.83408308832359407E+06
             1.83408305964488257E+06   1.83408303460876853E+06   1.83408301288700569E+06   1.83408299415134848E+06   1.83408297807355248E+06
             1.83408296432538005E+06   1.83408295253961324E+06   1.83408294254191779E+06   1.83408293411903433E+06   1.83408292705771257E+06
             1.83408292114470317E+06   1.83408291616675630E+06   1.83408291191062354E+06   1.83408290816305368E+06   1.83408290471079620E+06
             1.83408290134061198E+06   1.83408289783210075E+06   1.83408289422707236E+06   1.83408289056016831E+06   1.83408288686603704E+06
             1.83408288317932840E+06   1.83408287953469087E+06   1.83408287596677453E+06   1.83408287251022761E+06   1.83408286919970042E+06
             1.83408286606985168E+06   1.83408286310556345E+06   1.83408286033506994E+06   1.83408285773683223E+06   1.83408285528931976E+06
             1.83408285297100316E+06   1.83408285076035280E+06   1.83408284863583767E+06   1.83408284657592839E+06   1.83408284455909533E+06
             1.83408284256381798E+06
 ETA=    6   1.83413777688276256E+06   1.83413759938974725E+06   1.83413742249313486E+06   1.83413724678923795E+06   1.83413707287437259E+06
             1.83413690134485415E+06   1.83413673279699753E+06   1.83413656782711810E+06   1.83413640703153075E+06   1.83413625100654899E+06
             1.83413610034850589E+06   1.83413595547531196E+06   1.83413581626855442E+06   1.83413568243143894E+06   1.83413555366718979E+06
             1.83413542967902939E+06   1.83413531017017947E+06   1.83413519484386244E+06   1.83413508340329654E+06   1.83413497555170115E+06
             1.83413487099233572E+06   1.83413476929483027E+06   1.83413467041891906E+06   1.83413457418959029E+06   1.83413448043187102E+06
             1.83413438897078857E+06   1.83413429963136511E+06   1.83413421223862562E+06   1.83413412661759020E+06   1.83413404259327962E+06
             1.83413395999074238E+06   1.83413387865157356E+06   1.83413379896209924E+06   1.83413372132560960E+06   1.83413364614542783E+06
             1.83413357382487319E+06   1.83413350476726820E+06   1.83413343937593210E+06   1.83413337805418554E+06   1.83413332120534871E+06
             1.83413326923277229E+06   1.83413322231790959E+06   1.83413318035460473E+06   1.83413314301469107E+06   1.83413310997003736E+06
             1.83413308089251048E+06   1.83413305545397755E+06   1.83413303332630545E+06   1.83413301418136270E+06   1.83413299769101758E+06
             1.83413298352716654E+06   1.83413297131611803E+06   1.83413296089037252E+06   1.83413295203690440E+06   1.83413294454271859E+06
             1.83413293819482042E+06   1.83413293278021715E+06   1.83413292808591155E+06   1.83413292389891110E+06   1.83413292000621953E+06
             1.83413291619487456E+06   1.83413291223901464E+06   1.83413290818619239E+06   1.83413290407104907E+06   1.83413289992825757E+06
             1.83413289579249197E+06   1.83413289169842424E+06   1.83413288768072776E+06   1.83413288377407519E+06   1.83413288001313992E+06
             1.83413287643262721E+06   1.83413287301269593E+06   1.83413286978635215E+06   1.83413286673206068E+06   1.83413286382831633E+06
             1.83413286105361534E+06   1.83413285838645394E+06   1.83413285580532695E+06   1.83413285328873107E+06   1.83413285081516206E+06
             1.83413284836314712E+06
 ETA=    7   1.83418777524026274E+06   1.83418759727492486E+06   1.83418741991203278E+06   1.83418724375393731E+06   1.83418706940299296E+06
             1.83418689746155520E+06   1.83418672853197856E+06   1.83418656321661687E+06   1.83418640211782465E+06   1.83418624583795457E+06
             1.83418609497939493E+06   1.83418594996310584E+06   1.83418581066665403E+06   1.83418567678621667E+06   1.83418554801800800E+06
             1.83418542405824061E+06   1.83418530460312427E+06   1.83418518934887135E+06   1.83418507799168886E+06   1.83418497022778611E+06
             1.83418486575344647E+06   1.83418476412876300E+06   1.83418466531532654E+06   1.83418456913739885E+06   1.83418447541931458E+06
             1.83418438398540928E+06   1.83418429466001480E+06   1.83418420726746367E+06   1.83418412163208332E+06   1.83418403757820395E+06
             1.83418395493020746E+06   1.83418387352714012E+06   1.83418379375839606E+06   1.83418371602846379E+06   1.83418364074188634E+06
             1.83418356830320670E+06   1.83418349911696743E+06   1.83418343358771107E+06   1.83418337211997993E+06   1.83418331511831586E+06
             1.83418326298731798E+06   1.83418321590701793E+06   1.83418317377406289E+06   1.83418313626042008E+06   1.83418310303811333E+06
             1.83418307377916924E+06   1.83418304815561255E+06   1.83418302583946893E+06   1.83418300650276383E+06   1.83418298981752270E+06
             1.83418297545582941E+06   1.83418296304273163E+06   1.83418295241237246E+06   1.83418294335192675E+06   1.83418293564862502E+06
             1.83418292908970127E+06   1.83418292346238787E+06   1.83418291855391744E+06   1.83418291415152187E+06   1.83418291004243353E+06
             1.83418290601394372E+06   1.83418290183901810E+06   1.83418289756663959E+06   1.83418289323145500E+06   1.83418288886816707E+06
             1.83418288451147941E+06   1.83418288019609754E+06   1.83418287595672323E+06   1.83418287182806083E+06   1.83418286784481513E+06
             1.83418286404174892E+06   1.83418286039789347E+06   1.83418285694743786E+06   1.83418285366884316E+06   1.83418285054062749E+06
             1.83418284754131152E+06   1.83418284464941523E+06   1.83418284184345813E+06   1.83418283910196042E+06   1.83418283640344162E+06
             1.83418283372648200E+06
 ETA=    8   1.83423772876347997E+06   1.83423755055519380E+06   1.83423737295541610E+06   1.83423719657256198E+06   1.83423702201505308E+06
             1.83423684989131056E+06   1.83423668080975581E+06   1.83423651537881000E+06   1.83423635420689243E+06   1.83423619790242496E+06
             1.83423604707387509E+06   1.83423590214808774E+06   1.83423576299561141E+06   1.83423562930540554E+06   1.83423550076647964E+06
             1.83423537706784112E+06   1.83423525789849740E+06   1.83423514294745517E+06   1.83423503190371953E+06   1.83423492445629509E+06
             1.83423482029429288E+06   1.83423471898290142E+06   1.83423462047094386E+06   1.83423452458226308E+06   1.83423443114080979E+06
             1.83423433997053327E+06   1.83423425089538004E+06   1.83423416373929754E+06   1.83423407832622901E+06   1.83423399448011932E+06
             1.83423391202498996E+06   1.83423383080525137E+06   1.83423375120564085E+06   1.83423367363168462E+06   1.83423359848898766E+06
             1.83423352618315490E+06   1.83423345711979107E+06   1.83423339170450135E+06   1.83423333034288860E+06   1.83423327344055707E+06
             1.83423322140319343E+06   1.83423317441887455E+06   1.83423313237746898E+06   1.83423309495113045E+06   1.83423306181209860E+06
             1.83423303263261006E+06   1.83423300708490331E+06   1.83423298484121659E+06   1.83423296557378862E+06   1.83423294895485695E+06
             1.83423293465674366E+06   1.83423292230946152E+06   1.83423291174259712E+06   1.83423290274349297E+06   1.83423289509957191E+06
             1.83423288859825977E+06   1.83423288302698103E+06   1.83423287817316200E+06   1.83423287382422411E+06   1.83423286976759438E+06
             1.83423286579077994E+06   1.83423286167074041E+06   1.83423285745269572E+06   1.83423285317130783E+06   1.83423284886131855E+06
             1.83423284455747227E+06   1.83423284029451269E+06   1.83423283610718208E+06   1.83423283203022438E+06   1.83423282809838303E+06
             1.83423282434648671E+06   1.83423282075677649E+06   1.83423281736029335E+06   1.83423281413549394E+06   1.83423281106091873E+06
             1.83423280811511120E+06   1.83423280527661229E+06   1.83423280252396362E+06   1.83423279983570729E+06   1.83423279719038424E+06
             1.83423279456662387E+06
 ETA=    9   1.83428762998003466E+06   1.83428745179641526E+06   1.83428727422738750E+06   1.83428709788746363E+06   1.83428692339116288E+06
             1.83428675135300425E+06   1.83428658238750603E+06   1.83428641710918676E+06   1.83428625613256684E+06   1.83428610007216129E+06
             1.83428594954254455E+06   1.83428580497979070E+06   1.83428566624389798E+06   1.83428553301639110E+06   1.83428540497885155E+06
             1.83428528181285923E+06   1.83428516319999401E+06   1.83428504882183508E+06   1.83428493835996068E+06   1.83428483149594814E+06
             1.83428472791149747E+06   1.83428462719393801E+06   1.83428452926228568E+06   1.83428443394033960E+06   1.83428434105201717E+06
             1.83428425042123836E+06   1.83428416187191918E+06   1.83428407522797748E+06   1.83428399031332671E+06   1.83428390695188078E+06
             1.83428382496764325E+06   1.83428374421971012E+06   1.83428366507905838E+06   1.83428358795207972E+06   1.83428351324525592E+06
             1.83428344136506924E+06   1.83428337271800055E+06   1.83428330771053140E+06   1.83428324674914195E+06   1.83428319024031376E+06
             1.83428313859062013E+06   1.83428309200726263E+06   1.83428305036212015E+06   1.83428301332761417E+06   1.83428298057626048E+06
             1.83428295178057323E+06   1.83428292661306891E+06   1.83428290474626306E+06   1.83428288585267076E+06   1.83428286960480805E+06
             1.83428285567528522E+06   1.83428284370631492E+06   1.83428283351572324E+06   1.83428282489099191E+06   1.83428281761969486E+06
             1.83428281148940767E+06   1.83428280628770590E+06   1.83428280180216464E+06   1.83428279782035830E+06   1.83428279412986175E+06
             1.83428279051834508E+06   1.83428278677281761E+06   1.83428278292864794E+06   1.83428277902053599E+06   1.83428277508327435E+06
             1.83428277115165722E+06   1.83428276726047858E+06   1.83428276344453171E+06   1.83428275973860850E+06   1.83428275617750478E+06
             1.83428275279610907E+06   1.83428274958496797E+06   1.83428274656688655E+06   1.83428274372033076E+06   1.83428274102386087E+06
             1.83428273845603853E+06   1.83428273599542491E+06   1.83428273362058052E+06   1.83428273131006723E+06   1.83428272904244531E+06
             1.83428272679637419E+06
 ETA=   10   1.83433747141754534E+06   1.83433729356445139E+06   1.83433711633205460E+06   1.83433694034100021E+06   1.83433676621194114E+06
             1.83433659456552868E+06   1.83433642602241389E+06   1.83433626120324922E+06   1.83433610072868504E+06   1.83433594521937030E+06
             1.83433579529600148E+06   1.83433565140775009E+06   1.83433551339998329E+06   1.83433538094655611E+06   1.83433525372136873E+06
             1.83433513139831834E+06   1.83433501365130441E+06   1.83433490015422669E+06   1.83433479058098211E+06   1.83433468460547016E+06
             1.83433458190168324E+06   1.83433448209856707E+06   1.83433438506586873E+06   1.83433429062778247E+06   1.83433419860859797E+06
             1.83433410883260728E+06   1.83433402112409798E+06   1.83433393530736025E+06   1.83433385120668076E+06   1.83433376864634827E+06
             1.83433368745071953E+06   1.83433360750433034E+06   1.83433352915389067E+06   1.83433345280647650E+06   1.83433337886923715E+06
             1.83433330774932099E+06   1.83433323985387478E+06   1.83433317559004691E+06   1.83433311536498438E+06   1.83433305958583578E+06
             1.83433300865982031E+06   1.83433296282596746E+06   1.83433292192531587E+06   1.83433288563065720E+06   1.83433285361486021E+06
             1.83433282555079204E+06   1.83433280111132027E+06   1.83433277996931272E+06   1.83433276179763675E+06   1.83433274626916158E+06
             1.83433273305682838E+06   1.83433272182329791E+06   1.83433271236642241E+06   1.83433270447380561E+06   1.83433269793312298E+06
             1.83433269253205066E+06   1.83433268805826548E+06   1.83433268429944455E+06   1.83433268104326283E+06   1.83433267807739787E+06
             1.83433267518959963E+06   1.83433267218389199E+06   1.83433266907878872E+06   1.83433266590907378E+06   1.83433266270960099E+06
             1.83433265951522789E+06   1.83433265636081016E+06   1.83433265328120324E+06   1.83433265031126398E+06   1.83433264748584735E+06
             1.83433264483988564E+06   1.83433264237809530E+06   1.83433264010919165E+06   1.83433263801167626E+06   1.83433263606412709E+06
             1.83433263424512115E+06   1.83433263253323664E+06   1.83433263090705033E+06   1.83433262934513949E+06   1.83433262782608229E+06
             1.83433262632853352E+06
 ETA=   11   1.83438726354554133E+06   1.83438706842516945E+06   1.83438689187353058E+06   1.83438671657553781E+06   1.83438654315801500E+06
             1.83438637224778533E+06   1.83438620447167172E+06   1.83438604045649758E+06   1.83438588082908653E+06   1.83438572621626128E+06
             1.83438557724484522E+06   1.83438543438151386E+06   1.83438529745235154E+06   1.83438516612329381E+06   1.83438504006027756E+06
             1.83438491892923857E+06   1.83438480239611305E+06   1.83438469012683770E+06   1.83438458178734826E+06   1.83438447704358120E+06
             1.83438437556147249E+06   1.83438427703348780E+06   1.83438418125820905E+06   1.83438408806074830E+06   1.83438399726621597E+06
             1.83438390869972459E+06   1.83438382218638458E+06   1.83438373755130847E+06   1.83438365461960668E+06   1.83438357321639080E+06
             1.83438349316677265E+06   1.83438341439294140E+06   1.83438333720539906E+06   1.83438326201172452E+06   1.83438318921949831E+06
             1.83438311923630000E+06   1.83438305246970919E+06   1.83438298932730546E+06   1.83438293021666864E+06   1.83438287554537854E+06
             1.83438282572101452E+06   1.83438278102877736E+06   1.83438274126435188E+06   1.83438270610104199E+06   1.83438267521215347E+06
             1.83438264827099117E+06   1.83438262495085993E+06   1.83438260492506507E+06   1.83438258786691166E+06   1.83438257344970503E+06
             1.83438256134674931E+06   1.83438255125041981E+06   1.83438254292936786E+06   1.83438253617131524E+06   1.83438253076398280E+06
             1.83438252649509185E+06   1.83438252315236372E+06   1.83438252052351995E+06   1.83438251839628140E+06   1.83438251655836939E+06
             1.83438251479750546E+06   1.83438251294261264E+06   1.83438251098742126E+06   1.83438250896686525E+06   1.83438250691587571E+06
             1.83438250486938655E+06   1.83438250286233006E+06   1.83438250092963921E+06   1.83438249910624605E+06   1.83438249742708402E+06
             1.83438249592708563E+06   1.83438249463179312E+06   1.83438249352918705E+06   1.83438249259785842E+06   1.83438249181639659E+06
             1.83438249116339278E+06   1.83438249061743729E+06   1.83438249015712016E+06   1.83438248976103193E+06   1.83438248940776289E+06
             1.83438259700414678E+06
 ETA=   12   1.83443694874129235E+06   1.83443677260736888E+06   1.83443659710611776E+06   1.83443642287029861E+06   1.83443625053263525E+06
             1.83443608072584937E+06   1.83443591408266383E+06   1.83443575123580033E+06   1.83443559281798312E+06   1.83443543946193368E+06
             1.83443529180023633E+06   1.83443515031319996E+06   1.83443501481299498E+06   1.83443488495949656E+06   1.83443476041243994E+06
             1.83443464083155990E+06   1.83443452587658842E+06   1.83443441520725959E+06   1.83443430848330329E+06   1.83443420536444942E+06
             1.83443410551017080E+06   1.83443400858097523E+06   1.83443391440122435E+06   1.83443382279613847E+06   1.83443373359067808E+06
             1.83443364660980343E+06   1.83443356167847384E+06   1.83443347862164676E+06   1.83443339726427943E+06   1.83443331743132672E+06
             1.83443323894754052E+06   1.83443316171185276E+06   1.83443308605866460E+06   1.83443301239667973E+06   1.83443294113440090E+06
             1.83443287268032948E+06   1.83443280744296638E+06   1.83443274583081366E+06   1.83443268825237313E+06   1.83443263511614548E+06
             1.83443258683042391E+06   1.83443254365914850E+06   1.83443250541995652E+06   1.83443247178610787E+06   1.83443244243065407E+06
             1.83443241702664853E+06   1.83443239524714183E+06   1.83443237676518713E+06   1.83443236125383712E+06   1.83443234838614310E+06
             1.83443233783494611E+06   1.83443232928764867E+06   1.83443232251760620E+06   1.83443231731274235E+06   1.83443231346077006E+06
             1.83443231074940157E+06   1.83443230896634911E+06   1.83443230789932562E+06   1.83443230733604380E+06   1.83443230706421565E+06
             1.83443230687134410E+06   1.83443230659015593E+06   1.83443230621055956E+06   1.83443230576769193E+06   1.83443230529647577E+06
             1.83443230483183707E+06   1.83443230440869881E+06   1.83443230406198627E+06   1.83443230382662429E+06   1.83443230373753631E+06
             1.83443230382943666E+06   1.83443230413632025E+06   1.83443230463749846E+06   1.83443230531156412E+06   1.83443230613689730E+06
             1.83443230709188012E+06   1.83443230815489381E+06   1.83443230930432002E+06   1.83443231051853905E+06   1.83443231177593209E+06
             1.83443231305466918E+06
 ETA=   13   1.83448659173503867E+06   1.83448641696133162E+06   1.83448624282622128E+06   1.83448606996841636E+06   1.83448589902657783E+06
             1.83448573063936434E+06   1.83448556544543523E+06   1.83448540408345079E+06   1.83448524719207175E+06   1.83448509540995955E+06
             1.83448494937558705E+06   1.83448480958527140E+06   1.83448467583466112E+06   1.83448454777721618E+06   1.83448442506620800E+06
             1.83448430735490331E+06   1.83448419429656840E+06   1.83448408554446697E+06   1.83448398075185972E+06   1.83448387957200548E+06
             1.83448378165781451E+06   1.83448368665656517E+06   1.83448359439968714E+06   1.83448350471275765E+06   1.83448341742100427E+06
             1.83448333234965568E+06   1.83448324932393548E+06   1.83448316816906747E+06   1.83448308871027315E+06   1.83448301077277074E+06
             1.83448293418150349E+06   1.83448285882265121E+06   1.83448278504426568E+06   1.83448271325582615E+06   1.83448264386654040E+06
             1.83448257728561317E+06   1.83448251392224967E+06   1.83448245418565604E+06   1.83448239848503680E+06   1.83448234722959716E+06
             1.83448230082826153E+06   1.83448225953590428E+06   1.83448222317976365E+06   1.83448219143299712E+06   1.83448216396848112E+06
             1.83448214045909094E+06   1.83448212057770300E+06   1.83448210399719398E+06   1.83448209039043868E+06   1.83448207943031495E+06
             1.83448207078941120E+06   1.83448206415731669E+06   1.83448205930496915E+06   1.83448205602030945E+06   1.83448205409099208E+06
             1.83448205330467247E+06   1.83448205344900489E+06   1.83448205431164592E+06   1.83448205568024865E+06   1.83448205734246993E+06
             1.83448205908567971E+06   1.83448206075175549E+06   1.83448206232140143E+06   1.83448206382983131E+06   1.83448206531197298E+06
             1.83448206680275523E+06   1.83448206833710731E+06   1.83448206994995777E+06   1.83448207167623402E+06   1.83448207355086668E+06
             1.83448207560849772E+06   1.83448207789562410E+06   1.83448208037884953E+06   1.83448208303662972E+06   1.83448208584713400E+06
             1.83448208878853102E+06   1.83448209183899011E+06   1.83448209497668152E+06   1.83448209817977366E+06   1.83448210142643563E+06
             1.83448210469455109E+06
 ETA=   14   1.83453618916475959E+06   1.83453601600051392E+06   1.83453584348085104E+06   1.83453567225043592E+06   1.83453550295389444E+06
             1.83453533623585035E+06   1.83453517274092999E+06   1.83453501311376039E+06   1.83453485799896857E+06   1.83453470804118318E+06
             1.83453456388487248E+06   1.83453442604301614E+06   1.83453429429391096E+06   1.83453416828431888E+06   1.83453404766083881E+06
             1.83453393207006669E+06   1.83453382115859329E+06   1.83453371457300894E+06   1.83453361195989791E+06   1.83453351296584262E+06
             1.83453341723712324E+06   1.83453332442162489E+06   1.83453323434402770E+06   1.83453314683045144E+06   1.83453306170671550E+06
             1.83453297879863880E+06   1.83453289793203422E+06   1.83453281893271627E+06   1.83453274162649363E+06   1.83453266583917453E+06
             1.83453259139632690E+06   1.83453251817993703E+06   1.83453244654335082E+06   1.83453237689654599E+06   1.83453230964926328E+06
             1.83453224521124316E+06   1.83453218399222521E+06   1.83453212640195014E+06   1.83453207285015821E+06   1.83453202374658897E+06
             1.83453197950074053E+06   1.83453194036781741E+06   1.83453190617514728E+06   1.83453187659573252E+06   1.83453185130233434E+06
             1.83453182996771322E+06   1.83453181226463104E+06   1.83453179786584782E+06   1.83453178644412523E+06   1.83453177767222398E+06
             1.83453177122265962E+06   1.83453176679201261E+06   1.83453176414402435E+06   1.83453176306649949E+06   1.83453176334699476E+06
             1.83453176477306802E+06   1.83453176713227737E+06   1.83453177021218208E+06   1.83453177380033815E+06   1.83453177768430533E+06
             1.83453178165139607E+06   1.83453178555562138E+06   1.83453178936546668E+06   1.83453179311612132E+06   1.83453179684252595E+06
             1.83453180057962518E+06   1.83453180436236179E+06   1.83453180822567805E+06   1.83453181220451603E+06   1.83453181633382011E+06
             1.83453182064828742E+06   1.83453182520870422E+06   1.83453182996718725E+06   1.83453183490193845E+06   1.83453183999091107E+06
             1.83453184521206096E+06   1.83453185054334369E+06   1.83453185596271325E+06   1.83453186144812638E+06   1.83453186697753635E+06
             1.83453187252865359E+06
 ETA=   15   1.83458575561034563E+06   1.83458558423837181E+06   1.83458541351701552E+06   1.83458524409689661E+06   1.83458507662862632E+06
             1.83458491176281567E+06   1.83458475015007728E+06   1.83458459244102566E+06   1.83458443928627484E+06   1.83458429133644118E+06
             1.83458414924206748E+06   1.83458401353173703E+06   1.83458388396732719E+06   1.83458376018869434E+06   1.83458364183561783E+06
             1.83458352854787256E+06   1.83458341996523016E+06   1.83458331572745740E+06   1.83458321547431708E+06   1.83458311884556920E+06
             1.83458302548081568E+06   1.83458293503753701E+06   1.83458284732469521E+06   1.83458276216908637E+06   1.83458267939735041E+06
             1.83458259883612464E+06   1.83458252031204477E+06   1.83458244365174347E+06   1.83458236868184945E+06   1.83458229522899119E+06
             1.83458222311967704E+06   1.83458215223830473E+06   1.83458208293705573E+06   1.83458201562620001E+06   1.83458195071589202E+06
             1.83458188861628622E+06   1.83458182973753731E+06   1.83458177448979905E+06   1.83458172328322590E+06   1.83458167652797233E+06
             1.83458163463407289E+06   1.83458159786367603E+06   1.83458156603750330E+06   1.83458153882836201E+06   1.83458151590894465E+06
             1.83458149695194163E+06   1.83458148163004336E+06   1.83458146961594210E+06   1.83458146058232849E+06   1.83458145420189318E+06
             1.83458145014720759E+06   1.83458144812434190E+06   1.83458144788736268E+06   1.83458144922382105E+06   1.83458145192114869E+06
             1.83458145576677634E+06   1.83458146054813475E+06   1.83458146605265513E+06   1.83458147206776869E+06   1.83458147838090593E+06
             1.83458148477937863E+06   1.83458149112996669E+06   1.83458149738828000E+06   1.83458150358940219E+06   1.83458150976829883E+06
             1.83458151595993340E+06   1.83458152219927055E+06   1.83458152852127608E+06   1.83458153496091324E+06   1.83458154155314784E+06
             1.83458154833282321E+06   1.83458155537456879E+06   1.83458156261646631E+06   1.83458157003637729E+06   1.83458157761204010E+06
             1.83458158532119379E+06   1.83458159314157884E+06   1.83458160105093289E+06   1.83458160902699525E+06   1.83458161704750569E+06
             1.83458162509008124E+06
 ETA=   16   1.83463530565168639E+06   1.83463513618836110E+06   1.83463496738171973E+06   1.83463479988833191E+06   1.83463463436480798E+06
             1.83463447146775830E+06   1.83463431185379461E+06   1.83463415617953194E+06   1.83463400510158390E+06   1.83463385927656689E+06
             1.83463371936114645E+06   1.83463358589674532E+06   1.83463345863150479E+06   1.83463333719825023E+06   1.83463322122985055E+06
             1.83463311035917094E+06   1.83463300421907310E+06   1.83463290244241315E+06   1.83463280466204300E+06   1.83463271051081130E+06
             1.83463261962161167E+06   1.83463253166569932E+06   1.83463244643216138E+06   1.83463236374855042E+06   1.83463228344246442E+06
             1.83463220534149930E+06   1.83463212927324860E+06   1.83463205506530334E+06   1.83463198254525079E+06   1.83463191154067707E+06
             1.83463184187921952E+06   1.83463177345234458E+06   1.83463170660649985E+06   1.83463164175212872E+06   1.83463157929972652E+06
             1.83463151965978974E+06   1.83463146324281278E+06   1.83463141045929166E+06   1.83463136171972193E+06   1.83463131743459799E+06
             1.83463127801447129E+06   1.83463124373228080E+06   1.83463121439824533E+06   1.83463118968495890E+06   1.83463116926507070E+06
             1.83463115281123063E+06   1.83463113999608951E+06   1.83463113049229723E+06   1.83463112397250393E+06   1.83463112010935997E+06
             1.83463111857556994E+06   1.83463111908692238E+06   1.83463112138759135E+06   1.83463112526480574E+06   1.83463113050584961E+06
             1.83463113689800771E+06   1.83463114422856364E+06   1.83463115228480240E+06   1.83463116085400758E+06   1.83463116972346371E+06
             1.83463117868051119E+06   1.83463118760301010E+06   1.83463119643536699E+06   1.83463120521251811E+06   1.83463121396945417E+06
             1.83463122274116660E+06   1.83463123156264634E+06   1.83463124046888575E+06   1.83463124949487462E+06   1.83463125867560576E+06
             1.83463126804612298E+06   1.83463127769223019E+06   1.83463128754064720E+06   1.83463129756884393E+06   1.83463130775434105E+06
             1.83463131807466154E+06   1.83463132850732794E+06   1.83463133902986115E+06   1.83463134961978416E+06   1.83463136025461974E+06
             1.83463137091193884E+06
 ETA=   17   1.83468485386867146E+06   1.83468468636394013E+06   1.83468451952196611E+06   1.83468435400526994E+06   1.83468419047646481E+06
             1.83468402959816693E+06   1.83468387203299208E+06   1.83468371844355855E+06   1.83468356949248631E+06   1.83468342584239505E+06
             1.83468328815608472E+06   1.83468315698335995E+06   1.83468303206305043E+06   1.83468291302091023E+06   1.83468279948286456E+06
             1.83468269107483677E+06   1.83468258742274530E+06   1.83468248815250467E+06   1.83468239289002563E+06   1.83468230126121291E+06
             1.83468221289222967E+06   1.83468212746752286E+06   1.83468204475691449E+06   1.83468196458874946E+06   1.83468188679163158E+06
             1.83468181119416119E+06   1.83468173762493674E+06   1.83468166591255460E+06   1.83468159588560858E+06   1.83468152737269015E+06
             1.83468146020262013E+06   1.83468139427663549E+06   1.83468132993278629E+06   1.83468126758165262E+06   1.83468120763404644E+06
             1.83468115050077857E+06   1.83468109659266146E+06   1.83468104632050451E+06   1.83468100009511970E+06   1.83468095832731784E+06
             1.83468092142814794E+06   1.83468088968244591E+06   1.83468086288880976E+06   1.83468084071962070E+06   1.83468082284750021E+06
             1.83468080894506956E+06   1.83468079868495069E+06   1.83468079173976509E+06   1.83468078778213426E+06   1.83468078648468014E+06
             1.83468078752026288E+06   1.83468079061238980E+06   1.83468079549734155E+06   1.83468080196200823E+06   1.83468080979351653E+06
             1.83468081877899566E+06   1.83468082870557369E+06   1.83468083936037892E+06   1.83468085053053871E+06   1.83468086200318253E+06
             1.83468087356567802E+06   1.83468088510297355E+06   1.83468089655225840E+06   1.83468090794831445E+06   1.83468091932616057E+06
             1.83468093072081753E+06   1.83468094216730515E+06   1.83468095370064420E+06   1.83468096535585402E+06   1.83468097716795513E+06
             1.83468098917220463E+06   1.83468100146070961E+06   1.83468101395369880E+06   1.83468102662824141E+06   1.83468103946164111E+06
             1.83468105243120226E+06   1.83468106551423064E+06   1.83468107868802967E+06   1.83468109192990442E+06   1.83468110521715973E+06
             1.83468111852733069E+06
 ETA=   18   1.83473441484119114E+06   1.83473424927856540E+06   1.83473408438475407E+06   1.83473392082823254E+06   1.83473375927761593E+06
             1.83473360040152213E+06   1.83473344486856950E+06   1.83473329334737663E+06   1.83473314650656562E+06   1.83473300501475693E+06
             1.83473286954085715E+06   1.83473274063690798E+06   1.83473261803858494E+06   1.83473250136461598E+06   1.83473239023401006E+06
             1.83473228426577081E+06   1.83473218307889835E+06   1.83473208629239094E+06   1.83473199352524057E+06   1.83473190439643688E+06
             1.83473181852539000E+06   1.83473173560443823E+06   1.83473165538946493E+06   1.83473157770961197E+06   1.83473150239444408E+06
             1.83473142927352339E+06   1.83473135817640997E+06   1.83473128893266269E+06   1.83473122137183789E+06   1.83473115532348980E+06
             1.83473109061754378E+06   1.83473102716575190E+06   1.83473096529700188E+06   1.83473090542207099E+06   1.83473084795210697E+06
             1.83473079329825845E+06   1.83473074187167385E+06   1.83473069408350089E+06   1.83473065034488821E+06   1.83473061106698192E+06
             1.83473057666131505E+06   1.83473054742300045E+06   1.83473052314065001E+06   1.83473050348647148E+06   1.83473048813305097E+06
             1.83473047675297712E+06   1.83473046901883930E+06   1.83473046460322547E+06   1.83473046317872498E+06   1.83473046441792510E+06
             1.83473046799380123E+06   1.83473047363339248E+06   1.83473048106926493E+06   1.83473049008800695E+06   1.83473050047659408E+06
             1.83473051202199911E+06   1.83473052451119549E+06   1.83473053773115831E+06   1.83473055146886013E+06   1.83473056551127601E+06
             1.83473057964576408E+06   1.83473059375808435E+06   1.83473060778448847E+06   1.83473062175964098E+06   1.83473063571858918E+06
             1.83473064969638200E+06   1.83473066372806695E+06   1.83473067784869391E+06   1.83473069209330971E+06   1.83473070649696421E+06
             1.83473072109508561E+06   1.83473073597903526E+06   1.83473075106959860E+06   1.83473076634348370E+06   1.83473078177777631E+06
             1.83473079734956473E+06   1.83473081303593586E+06   1.83473082881397684E+06   1.83473084466077411E+06   1.83473086055341619E+06
             1.83473087646936183E+06
 ETA=   19   1.83478400314913457E+06   1.83478383944569738E+06   1.83478367641708232E+06   1.83478351473773783E+06   1.83478335508227302E+06
             1.83478319812529627E+06   1.83478304454141855E+06   1.83478289500524942E+06   1.83478275019140146E+06   1.83478261077448656E+06
             1.83478247742943838E+06   1.83478235070272628E+06   1.83478223033473874E+06   1.83478211593732703E+06   1.83478200712265866E+06
             1.83478190350289922E+06   1.83478180469021131E+06   1.83478171029675496E+06   1.83478161993468716E+06   1.83478153321616165E+06
             1.83478144975381112E+06   1.83478136923788721E+06   1.83478129142034100E+06   1.83478121613108483E+06   1.83478114320051158E+06
             1.83478107245901250E+06   1.83478100373697816E+06   1.83478093686479633E+06   1.83478087167285522E+06   1.83478080799154006E+06
             1.83478074565165723E+06   1.83478068457426317E+06   1.83478062508022157E+06   1.83478056758066430E+06   1.83478051248714421E+06
             1.83478046021121438E+06   1.83478041116442624E+06   1.83478036575833405E+06   1.83478032440448948E+06   1.83478028751444397E+06
             1.83478025550018554E+06   1.83478022866278561E+06   1.83478020678524417E+06   1.83478018953966117E+06   1.83478017659857054E+06
             1.83478016763450555E+06   1.83478016231999989E+06   1.83478016032758937E+06   1.83478016132980678E+06   1.83478016499918746E+06
             1.83478017100870074E+06   1.83478017908259644E+06   1.83478018895603297E+06   1.83478020041540731E+06   1.83478021324755182E+06
             1.83478022723929910E+06   1.83478024217748106E+06   1.83478025784893217E+06   1.83478027404048317E+06   1.83478029053896759E+06
             1.83478030713165319E+06   1.83478032369657513E+06   1.83478034017759515E+06   1.83478035660935147E+06   1.83478037302691420E+06
             1.83478038946535881E+06   1.83478040595975704E+06   1.83478042254518275E+06   1.83478043925670884E+06   1.83478045612940798E+06
             1.83478047319878452E+06   1.83478049054624233E+06   1.83478050810233108E+06   1.83478052584349061E+06   1.83478054374659131E+06
             1.83478056178850401E+06   1.83478057994609908E+06   1.83478059819624713E+06   1.83478061651581805E+06   1.83478063488168363E+06
             1.83478065327113587E+06
 ETA=   20   1.83483363337239251E+06   1.83483347137879790E+06   1.83483331006594654E+06   1.83483315011429973E+06   1.83483299220444122E+06
             1.83483283701695409E+06   1.83483268523242301E+06   1.83483253753143246E+06   1.83483239459456899E+06   1.83483225710241566E+06
             1.83483212573580351E+06   1.83483200102615939E+06   1.83483188272815803E+06   1.83483177044701902E+06   1.83483166378820501E+06
             1.83483156235717703E+06   1.83483146575939283E+06   1.83483137360031251E+06   1.83483128548539244E+06   1.83483120102008595E+06
             1.83483111981021240E+06   1.83483104152933042E+06   1.83483096594009246E+06   1.83483089287313609E+06   1.83483082215946191E+06
             1.83483075363007048E+06   1.83483068711596052E+06   1.83483062244813144E+06   1.83483055945758172E+06   1.83483049797530682E+06
             1.83483043783262558E+06   1.83483037895673071E+06   1.83483032166350307E+06   1.83483026636469318E+06   1.83483021347237146E+06
             1.83483016339860880E+06   1.83483011655547563E+06   1.83483007335504214E+06   1.83483003420937900E+06   1.83482999953055498E+06
             1.83482996973097115E+06   1.83482994511066005E+06   1.83482992545408825E+06   1.83482991043336666E+06   1.83482989972093678E+06
             1.83482989298923733E+06   1.83482988991071028E+06   1.83482989015779761E+06   1.83482989340293827E+06   1.83482989931857400E+06
             1.83482990757747740E+06   1.83482991789268330E+06   1.83482993001034157E+06   1.83482994371683686E+06   1.83482995879888535E+06
             1.83482997504320322E+06   1.83482999223650619E+06   1.83483001016551186E+06   1.83483002861693478E+06   1.83483004737749207E+06
             1.83483006623423076E+06   1.83483008504668507E+06   1.83483010377712175E+06   1.83483012246030150E+06   1.83483014113131398E+06
             1.83483015982525144E+06   1.83483017857720377E+06   1.83483019742226321E+06   1.83483021639552061E+06   1.83483023553206585E+06
             1.83483025486731785E+06   1.83483027446137369E+06   1.83483029426588886E+06   1.83483031425719266E+06   1.83483033441193914E+06
             1.83483035470678448E+06   1.83483037511838484E+06   1.83483039562339475E+06   1.83483041619847016E+06   1.83483043682026584E+06
             1.83483045746575808E+06
 ETA=   21   1.83488332584948139E+06   1.83488315959133185E+06   1.83488299977834523E+06   1.83488284133842867E+06   1.83488268495811732E+06
             1.83488253132394655E+06   1.83488238112245128E+06   1.83488223504016642E+06   1.83488209376362758E+06   1.83488195797936921E+06
             1.83488182837392716E+06   1.83488170545257116E+06   1.83488158899551257E+06   1.83488147860169760E+06   1.83488137387007289E+06
             1.83488127439958486E+06   1.83488117978917924E+06   1.83488108963780315E+06   1.83488100354440254E+06   1.83488092110792384E+06
             1.83488084192731348E+06   1.83488076564024366E+06   1.83488069203929068E+06   1.83488062095575617E+06   1.83488055222094315E+06
             1.83488048566615256E+06   1.83488042112268694E+06   1.83488035842184816E+06   1.83488029739493877E+06   1.83488023787326016E+06
             1.83488017968811491E+06   1.83488012276771246E+06   1.83488006742789131E+06   1.83488001408139942E+06   1.83487996314098267E+06
             1.83487991501938808E+06   1.83487987012936245E+06   1.83487982888365258E+06   1.83487979169500549E+06   1.83487975897616707E+06
             1.83487973113988503E+06   1.83487970847549639E+06   1.83487969077870110E+06   1.83487967772179120E+06   1.83487966897705710E+06
             1.83487966421678965E+06   1.83487966311328043E+06   1.83487966533882055E+06   1.83487967056570086E+06   1.83487967846621200E+06
             1.83487968871264602E+06   1.83487970099635096E+06   1.83487971508490620E+06   1.83487973076494853E+06   1.83487974782311474E+06
             1.83487976604604186E+06   1.83487978522036644E+06   1.83487980513272597E+06   1.83487982556975656E+06   1.83487984631809592E+06
             1.83487986716438015E+06   1.83487988793665683E+06   1.83487990862861439E+06   1.83487992927535297E+06   1.83487994991197065E+06
             1.83487997057356732E+06   1.83487999129524198E+06   1.83488001211209386E+06   1.83488003305922216E+06   1.83488005417172611E+06
             1.83488007548470492E+06   1.83488009702348174E+06   1.83488011877427483E+06   1.83488014071352780E+06   1.83488016281768214E+06
             1.83488018506318075E+06   1.83488020742646698E+06   1.83488022988398233E+06   1.83488025241216994E+06   1.83488027498747245E+06
             1.83488034584780480E+06
 ETA=   22   1.83493307378505729E+06   1.83493291452908469E+06   1.83493275596464099E+06   1.83493259878349374E+06   1.83493244367727172E+06
             1.83493229133760533E+06   1.83493214245612384E+06   1.83493199772445788E+06   1.83493185783423739E+06   1.83493172347709350E+06
             1.83493159534441214E+06   1.83493147398083657E+06   1.83493135912535945E+06   1.83493125037017744E+06   1.83493114730723645E+06
             1.83493104952848470E+06   1.83493095662586438E+06   1.83493086819132115E+06   1.83493078381679626E+06   1.83493070309422980E+06
             1.83493062561520864E+06   1.83493055107346224E+06   1.83493047919968399E+06   1.83493040982715506E+06   1.83493034278880828E+06
             1.83493027791757230E+06   1.83493021504637599E+06   1.83493015400814824E+06   1.83493009463581699E+06   1.83493003676230717E+06
             1.83492998022024147E+06   1.83492992496569920E+06   1.83492987128842087E+06   1.83492981960147200E+06   1.83492977031760942E+06
             1.83492972384959250E+06   1.83492968061017804E+06   1.83492964101212495E+06   1.83492960546819097E+06   1.83492957439113385E+06
             1.83492954819340236E+06   1.83492952720012586E+06   1.83492951117106248E+06   1.83492949977869052E+06   1.83492949269517441E+06
             1.83492948959268164E+06   1.83492949014337803E+06   1.83492949401943176E+06   1.83492950089300936E+06   1.83492951043627691E+06
             1.83492952232109639E+06   1.83492953627610416E+06   1.83492955203122506E+06   1.83492956937311613E+06   1.83492958808812755E+06
             1.83492960796261160E+06   1.83492962878291751E+06   1.83492965033539804E+06   1.83492967240640265E+06   1.83492969478228223E+06
             1.83492971724909078E+06   1.83492973967950325E+06   1.83492976202196837E+06   1.83492978431156650E+06   1.83492980658308021E+06
             1.83492982887129416E+06   1.83492985121099092E+06   1.83492987363695493E+06   1.83492989618397038E+06   1.83492991888681892E+06
             1.83492994178000442E+06   1.83492996493453602E+06   1.83492998829165497E+06   1.83493001182910451E+06   1.83493003552434500E+06
             1.83493005935483798E+06   1.83493008329804684E+06   1.83493010733143263E+06   1.83493013143245620E+06   1.83493015557858138E+06
             1.83493017974700662E+06
 ETA=   23   1.83498288853813708E+06   1.83498273028817819E+06   1.83498257273479877E+06   1.83498241657487419E+06   1.83498226250510104E+06
             1.83498211122217518E+06   1.83498196342279459E+06   1.83498181980365631E+06   1.83498168106146040E+06   1.83498154789290694E+06
             1.83498142099437141E+06   1.83498130093746330E+06   1.83498118743251683E+06   1.83498108006501826E+06   1.83498097842012509E+06
             1.83498088208299200E+06   1.83498079063877091E+06   1.83498070367261255E+06   1.83498062076966232E+06   1.83498054151506419E+06
             1.83498046549349441E+06   1.83498039243229572E+06   1.83498032202275400E+06   1.83498025409955694E+06   1.83498018849692727E+06
             1.83498012504908582E+06   1.83498006359025184E+06   1.83498000395464315E+06   1.83497994597647595E+06   1.83497988948996505E+06
             1.83497983432892361E+06   1.83497978046932002E+06   1.83497972818257799E+06   1.83497967788204527E+06   1.83497962998066423E+06
             1.83497958489138004E+06   1.83497954302713741E+06   1.83497950480087893E+06   1.83497947062555165E+06   1.83497944091409678E+06
             1.83497941607905319E+06   1.83497939646894205E+06   1.83497938182010455E+06   1.83497937180493004E+06   1.83497936609539716E+06
             1.83497936436348781E+06   1.83497936628118111E+06   1.83497937152045988E+06   1.83497937975330418E+06   1.83497939065169450E+06
             1.83497940388721204E+06   1.83497941921301442E+06   1.83497943633410288E+06   1.83497945503698406E+06   1.83497947510776226E+06
             1.83497949633254344E+06   1.83497951849743212E+06   1.83497954138853378E+06   1.83497956479195156E+06   1.83497958849379118E+06
             1.83497961227976764E+06   1.83497963605212327E+06   1.83497965972915920E+06   1.83497968334572157E+06   1.83497970693626744E+06
             1.83497973053525458E+06   1.83497975417713961E+06   1.83497977789638052E+06   1.83497980172743415E+06   1.83497982570475852E+06
             1.83497984986244352E+06   1.83497987430180842E+06   1.83497989893448516E+06   1.83497992373932432E+06   1.83497994869481004E+06
             1.83497997377942665E+06   1.83497999897165969E+06   1.83498002424999257E+06   1.83498004959291033E+06   1.83498007497889735E+06
             1.83498010038609779E+06
 ETA=   24   1.83503275433387654E+06   1.83503259689732897E+06   1.83503244016244193E+06   1.83503228483111481E+06   1.83503213160508871E+06
             1.83503198118610354E+06   1.83503183427590295E+06   1.83503169157622964E+06   1.83503155378882983E+06   1.83503142161544878E+06
             1.83503129575754702E+06   1.83503117680294579E+06   1.83503106444420549E+06   1.83503095826015389E+06   1.83503085782932420E+06
             1.83503076273024990E+06   1.83503067254145839E+06   1.83503058684147382E+06   1.83503050520881824E+06   1.83503042722200626E+06
             1.83503035245914245E+06   1.83503028066211287E+06   1.83503021150189964E+06   1.83503014481415320E+06   1.83503008043411444E+06
             1.83503001819702052E+06   1.83502995793810626E+06   1.83502989949260559E+06   1.83502984269574960E+06   1.83502978738276754E+06
             1.83502973338853149E+06   1.83502968070166931E+06   1.83502962958235200E+06   1.83502958044420835E+06   1.83502953370051086E+06
             1.83502948976453207E+06   1.83502944904954662E+06   1.83502941196882655E+06   1.83502937893564510E+06   1.83502935036327527E+06
             1.83502932666462963E+06   1.83502930820096075E+06   1.83502929469595733E+06   1.83502928582172375E+06   1.83502928125000326E+06
             1.83502928065253934E+06   1.83502928370107524E+06   1.83502929006735585E+06   1.83502929942312534E+06   1.83502931144012720E+06
             1.83502932578975148E+06   1.83502934223864134E+06   1.83502936047788127E+06   1.83502938029371807E+06   1.83502940147204488E+06
             1.83502942379875458E+06   1.83502944705973938E+06   1.83502947104089078E+06   1.83502949552810099E+06   1.83502952030726196E+06
             1.83502954516392015E+06   1.83502957001678622E+06   1.83502959476714069E+06   1.83502961944945087E+06   1.83502964409783739E+06
             1.83502966874642321E+06   1.83502969342933060E+06   1.83502971818068088E+06   1.83502974303459725E+06   1.83502976802520151E+06
             1.83502979318629066E+06   1.83502981863612006E+06   1.83502984427007800E+06   1.83502987006799947E+06   1.83502989600939420E+06
             1.83502992207377194E+06   1.83502994824064337E+06   1.83502997448951798E+06   1.83503000079990714E+06   1.83503002715132083E+06
             1.83503005352296657E+06
 ETA=   25   1.83508266115605808E+06   1.83508250438524876E+06   1.83508234832119290E+06   1.83508219367075968E+06   1.83508204114071792E+06
             1.83508189143783599E+06   1.83508174526888551E+06   1.83508160334063787E+06   1.83508146635986748E+06   1.83508133503334899E+06
             1.83508121006767917E+06   1.83508109205777757E+06   1.83508098068764573E+06   1.83508087552950834E+06   1.83508077615540707E+06
             1.83508068213738012E+06   1.83508059304745984E+06   1.83508050845767651E+06   1.83508042794005573E+06   1.83508035106661753E+06
             1.83508027740912442E+06   1.83508020670827013E+06   1.83508013863050169E+06   1.83508007301211986E+06   1.83508000968916854E+06
             1.83507994849769003E+06   1.83507988927372242E+06   1.83507983185330266E+06   1.83507977607246558E+06   1.83507972176724044E+06
             1.83507966877343459E+06   1.83507961708584218E+06   1.83507956695973896E+06   1.83507951880906266E+06   1.83507947304752516E+06
             1.83507943008884066E+06   1.83507939034672105E+06   1.83507935423487914E+06   1.83507932216702960E+06   1.83507929455688247E+06
             1.83507927181792492E+06   1.83507925431518536E+06   1.83507924176873430E+06   1.83507923385026609E+06   1.83507923023124645E+06
             1.83507923058314249E+06   1.83507923457742110E+06   1.83507924188554869E+06   1.83507925217899261E+06   1.83507926512921997E+06
             1.83507928040747205E+06   1.83507929778452870E+06   1.83507931694688159E+06   1.83507933768046321E+06   1.83507935977098043E+06
             1.83507938300413941E+06   1.83507940716564702E+06   1.83507943204120966E+06   1.83507945741653210E+06   1.83507948307732050E+06
             1.83507950880905846E+06   1.83507953453575424E+06   1.83507956015286082E+06   1.83507958569437871E+06   1.83507961119408743E+06
             1.83507963668576721E+06   1.83507966220319783E+06   1.83507968778015929E+06   1.83507971345043066E+06   1.83507973924779263E+06
             1.83507976520581450E+06   1.83507979144828068E+06   1.83507981786573678E+06   1.83507984443893074E+06   1.83507987114840164E+06
             1.83507989797468670E+06   1.83507992489832453E+06   1.83507995189985330E+06   1.83507997895981185E+06   1.83508000605873810E+06
             1.83508003317697276E+06
 ETA=   26   1.83513259898846503E+06   1.83513244278065092E+06   1.83513228728467622E+06   1.83513213321235753E+06   1.83513198127547791E+06
             1.83513183218582463E+06   1.83513168665518379E+06   1.83513154539534543E+06   1.83513140911809937E+06   1.83513127853523754E+06
             1.83513115435850923E+06   1.83513103718244610E+06   1.83513092669004574E+06   1.83513082244699285E+06   1.83513072401892627E+06
             1.83513063097148086E+06   1.83513054287028569E+06   1.83513045928096725E+06   1.83513037976914714E+06   1.83513030390044278E+06
             1.83513023124041222E+06   1.83513016151610855E+06   1.83513009440192464E+06   1.83513002973461268E+06   1.83512996735087107E+06
             1.83512990708739380E+06   1.83512984878087137E+06   1.83512979226799239E+06   1.83512973738544271E+06   1.83512968396990607E+06
             1.83512963185800193E+06   1.83512958104493446E+06   1.83512953178674215E+06   1.83512948449771898E+06   1.83512943959209579E+06
             1.83512939748410601E+06   1.83512935858798167E+06   1.83512932331795571E+06   1.83512929208826111E+06   1.83512926531312917E+06
             1.83512924340673164E+06   1.83512922673060629E+06   1.83512921500853100E+06   1.83512920791172772E+06   1.83512920511135692E+06
             1.83512920627857861E+06   1.83512921108455327E+06   1.83512921920044138E+06   1.83512923029740411E+06   1.83512924404660240E+06
             1.83512926011913200E+06   1.83512927828220651E+06   1.83512929822540842E+06   1.83512931973434263E+06   1.83512934259455092E+06
             1.83512936659157183E+06   1.83512939151094621E+06   1.83512941713821306E+06   1.83512944325891230E+06   1.83512946965858177E+06
             1.83512949612269155E+06   1.83512952257128060E+06   1.83512954890325642E+06   1.83512957515212125E+06   1.83512960135130677E+06
             1.83512962753424514E+06   1.83512965373436757E+06   1.83512967998510855E+06   1.83512970631989790E+06   1.83512973277216940E+06
             1.83512975937528396E+06   1.83512978624909045E+06   1.83512981328875129E+06   1.83512984047590685E+06   1.83512986779212393E+06
             1.83512989521897188E+06   1.83512992273801775E+06   1.83512995033082995E+06   1.83512997797897691E+06   1.83513000566402706E+06
             1.83513003336747666E+06
 ETA=   27   1.83518255781488004E+06   1.83518240211224440E+06   1.83518224712651689E+06   1.83518209357445757E+06   1.83518194217286166E+06
             1.83518179363852483E+06   1.83518164868824510E+06   1.83518150803882093E+06   1.83518137240705267E+06   1.83518124250974227E+06
             1.83518111906377855E+06   1.83518100265742932E+06   1.83518089297860279E+06   1.83518078958650329E+06   1.83518069204041781E+06
             1.83518059989963123E+06   1.83518051272342307E+06   1.83518043007107032E+06   1.83518035150184366E+06   1.83518027657501283E+06
             1.83518020484997728E+06   1.83518013603095757E+06   1.83518006980951433E+06   1.83518000602277229E+06   1.83517994450798887E+06
             1.83517988510241895E+06   1.83517982764331507E+06   1.83517977196792723E+06   1.83517971791350096E+06   1.83517966531728068E+06
             1.83517961401660368E+06   1.83517956400204427E+06   1.83517951553537394E+06   1.83517946903129993E+06   1.83517942490462167E+06
             1.83517938357014186E+06   1.83517934544266015E+06   1.83517931093697902E+06   1.83517928046789928E+06   1.83517925445022201E+06
             1.83517923329884280E+06   1.83517921736619994E+06   1.83517920638542552E+06   1.83517920002726023E+06   1.83517919796254067E+06
             1.83517919986210205E+06   1.83517920539678144E+06   1.83517921423741430E+06   1.83517922605483816E+06   1.83517924051988870E+06
             1.83517925730348914E+06   1.83517927616319014E+06   1.83517929679774772E+06   1.83517931899246247E+06   1.83517934253272018E+06
             1.83517936720390734E+06   1.83517939279140788E+06   1.83517941908060876E+06   1.83517944585689390E+06   1.83517947290564887E+06
             1.83517950001232908E+06   1.83517952708560950E+06   1.83517955403525964E+06   1.83517958089428931E+06   1.83517960769577743E+06
             1.83517963447280787E+06   1.83517966125845886E+06   1.83517968808581424E+06   1.83517971498795249E+06   1.83517974199795770E+06
             1.83517976914896723E+06   1.83517979654933722E+06   1.83517982410640270E+06   1.83517985180270602E+06   1.83517987962084450E+06
             1.83517990754341893E+06   1.83517993555302802E+06   1.83517996363227069E+06   1.83517999176374706E+06   1.83518001993005560E+06
             1.83518004811383900E+06
 ETA=   28   1.83523252761908597E+06   1.83523237240873696E+06   1.83523221792033920E+06   1.83523206487561320E+06   1.83523191399636469E+06
             1.83523176600439753E+06   1.83523162162151979E+06   1.83523148156953650E+06   1.83523134657025780E+06   1.83523121734549152E+06
             1.83523109461722826E+06   1.83523097896319930E+06   1.83523087008050526E+06   1.83523076752192108E+06   1.83523067084039957E+06
             1.83523057958889008E+06   1.83523049332033843E+06   1.83523041158768744E+06   1.83523033394387690E+06   1.83523025994184264E+06
             1.83523018913479173E+06   1.83523012119813147E+06   1.83523005584660312E+06   1.83522999291772139E+06   1.83522993224927178E+06
             1.83522987367904070E+06   1.83522981704480760E+06   1.83522976218435238E+06   1.83522970893545100E+06   1.83522965713587706E+06
             1.83522960662360885E+06   1.83522955738027114E+06   1.83522950967765343E+06   1.83522946393093932E+06   1.83522942055551615E+06
             1.83522937996677309E+06   1.83522934258009749E+06   1.83522930881087878E+06   1.83522927907450520E+06   1.83522925378636457E+06
             1.83522923336205119E+06   1.83522921814093203E+06   1.83522920786947990E+06   1.83522920221799472E+06   1.83522920085698180E+06
             1.83522920345694548E+06   1.83522920968839154E+06   1.83522921922182525E+06   1.83522923172775214E+06   1.83522924687667796E+06
             1.83522926433930104E+06   1.83522928385898168E+06   1.83522930514816893E+06   1.83522932799190655E+06   1.83522935217543156E+06
             1.83522937748397957E+06   1.83522940370278689E+06   1.83522943061708775E+06   1.83522945801211894E+06   1.83522948567311442E+06
             1.83522951338548050E+06   1.83522954104098026E+06   1.83522956856579590E+06   1.83522959599248553E+06   1.83522962335377769E+06
             1.83522965068240068E+06   1.83522967801108328E+06   1.83522970537255472E+06   1.83522973279954283E+06   1.83522976032477757E+06
             1.83522978798113321E+06   1.83522981585980346E+06   1.83522984388596262E+06   1.83522987204309669E+06   1.83522990031483443E+06
             1.83522992868480878E+06   1.83522995713664941E+06   1.83522998565398762E+06   1.83523001422045473E+06   1.83523004281968088E+06
             1.83523007143541914E+06
 ETA=   29   1.83528249838486570E+06   1.83528234369883779E+06   1.83528218973976956E+06   1.83528203723438061E+06   1.83528188690948836E+06
             1.83528173949191044E+06   1.83528159570846474E+06   1.83528145628596982E+06   1.83528132195124589E+06   1.83528119343111245E+06
             1.83528107145259925E+06   1.83528095658022026E+06   1.83528084852292854E+06   1.83528074682711367E+06   1.83528065103937057E+06
             1.83528056070629274E+06   1.83528047537447256E+06   1.83528039459049841E+06   1.83528031790095707E+06   1.83528024485243298E+06
             1.83528017499182676E+06   1.83528010796293220E+06   1.83528004350650380E+06   1.83527998146056430E+06   1.83527992166345683E+06
             1.83527986395352031E+06   1.83527980816909228E+06   1.83527975414850865E+06   1.83527970173010160E+06   1.83527965075220447E+06
             1.83527960105338693E+06   1.83527955260271789E+06   1.83527950568560883E+06   1.83527946071778331E+06   1.83527941811520467E+06
             1.83527937829383695E+06   1.83527934166964446E+06   1.83527930865859101E+06   1.83527927967664157E+06   1.83527925513975858E+06
             1.83527923546414939E+06   1.83527922097375453E+06   1.83527921143073891E+06   1.83527920650504180E+06   1.83527920586684067E+06
             1.83527920918631600E+06   1.83527921613364527E+06   1.83527922637900873E+06   1.83527923959258571E+06   1.83527925544455624E+06
             1.83527927360532572E+06   1.83527929380107042E+06   1.83527931576092332E+06   1.83527933926974167E+06   1.83527936411260860E+06
             1.83527939007460675E+06   1.83527941694081877E+06   1.83527944449632755E+06   1.83527947252621502E+06   1.83527950081556290E+06
             1.83527952914965595E+06   1.83527955739962426E+06   1.83527958551178430E+06   1.83527961351830978E+06   1.83527964145157742E+06
             1.83527966934396420E+06   1.83527969722784683E+06   1.83527972513560276E+06   1.83527975309960777E+06   1.83527978115223977E+06
             1.83527980932605034E+06   1.83527983769125980E+06   1.83527986619469314E+06   1.83527989482083847E+06   1.83527992355435737E+06
             1.83527995237991353E+06   1.83527998128216900E+06   1.83528001024578605E+06   1.83528003925542696E+06   1.83528006829575496E+06
             1.83528009735157830E+06
 ETA=   30   1.83533246009600279E+06   1.83533230601125280E+06   1.83533215265843552E+06   1.83533200076931831E+06   1.83533185107573913E+06
             1.83533170430953358E+06   1.83533156120254309E+06   1.83533142248660303E+06   1.83533128889355343E+06   1.83533116115523176E+06
             1.83533104000363243E+06   1.83533092598894797E+06   1.83533081883304007E+06   1.83533071807593433E+06   1.83533062325781258E+06
             1.83533053391885664E+06   1.83533044959924580E+06   1.83533036983916000E+06   1.83533029417877528E+06   1.83533022215826926E+06
             1.83533015331805451E+06   1.83533008727065078E+06   1.83533002378251567E+06   1.83532996269239322E+06   1.83532990383926476E+06
             1.83532984706210974E+06   1.83532979219990550E+06   1.83532973909163056E+06   1.83532968757625925E+06   1.83532963749276730E+06
             1.83532958868030761E+06   1.83532954109249101E+06   1.83532949503127858E+06   1.83532945091299131E+06   1.83532940915412665E+06
             1.83532937017118419E+06   1.83532933438066184E+06   1.83532930219905847E+06   1.83532927404287388E+06   1.83532925032860553E+06
             1.83532923147293064E+06   1.83532921778360987E+06   1.83532920903923362E+06   1.83532920490949275E+06   1.83532920506425691E+06
             1.83532920917339670E+06   1.83532921690677991E+06   1.83532922793427762E+06   1.83532924192575901E+06   1.83532925855109468E+06
             1.83532927748032124E+06   1.83532929842093261E+06   1.83532932112024771E+06   1.83532934536301554E+06   1.83532937093415647E+06
             1.83532939761858620E+06   1.83532942520122509E+06   1.83532945346698933E+06   1.83532948220079765E+06   1.83532951118756668E+06
             1.83532954021236394E+06   1.83532956912376778E+06   1.83532959789013886E+06   1.83532962654335401E+06   1.83532965511544282E+06
             1.83532968363843276E+06   1.83532971214434970E+06   1.83532974066522368E+06   1.83532976923308126E+06   1.83532979787995061E+06
             1.83532982663798775E+06   1.83532985555447219E+06   1.83532988459984935E+06   1.83532991375968349E+06   1.83532994301966834E+06
             1.83532997236549715E+06   1.83533000178286340E+06   1.83533003125746036E+06   1.83533006077498151E+06   1.83533009032111964E+06
             1.83533011988167581E+06
 ETA=   31   1.83538195096825692E+06   1.83538224937468907E+06   1.83538209674996929E+06   1.83538194559899089E+06   1.83538179665862583E+06
             1.83538165066574374E+06   1.83538150835721660E+06   1.83538137046991452E+06   1.83538123774070898E+06   1.83538111090647010E+06
             1.83538099070406961E+06   1.83538087766984547E+06   1.83538077153800777E+06   1.83538067184223281E+06   1.83538057811619784E+06
             1.83538048989358009E+06   1.83538040670805681E+06   1.83538032809330476E+06   1.83538025358300097E+06   1.83538018271082267E+06
             1.83538011501044664E+06   1.83538005006656446E+06   1.83537998766792240E+06   1.83537992765428149E+06   1.83537986986540281E+06
             1.83537981414104719E+06   1.83537976032097498E+06   1.83537970824494748E+06   1.83537965775272530E+06   1.83537960868406948E+06
             1.83537956087874062E+06   1.83537951427270006E+06   1.83537946918671019E+06   1.83537942603773461E+06   1.83537938524273573E+06
             1.83537934721867694E+06   1.83537931238252087E+06   1.83537928115123091E+06   1.83537925394177018E+06   1.83537923117110110E+06
             1.83537921325618727E+06   1.83537920048942906E+06   1.83537919266497763E+06   1.83537918945242139E+06   1.83537919052134920E+06
             1.83537919554134994E+06   1.83537920418201201E+06   1.83537921611292381E+06   1.83537923100367398E+06   1.83537924852385209E+06
             1.83537926834304561E+06   1.83537929015003471E+06   1.83537931371036172E+06   1.83537933880875958E+06   1.83537936522996146E+06
             1.83537939275870053E+06   1.83537942117970996E+06   1.83537945027772291E+06   1.83537947983747278E+06   1.83537950964369229E+06
             1.83537953948111506E+06   1.83537956917563244E+06   1.83537959871776961E+06   1.83537962813920993E+06   1.83537965747163747E+06
             1.83537968674673606E+06   1.83537971599618834E+06   1.83537974525167909E+06   1.83537977454489097E+06   1.83537980390750780E+06
             1.83537983337121364E+06   1.83537986296019843E+06   1.83537989266867796E+06   1.83537992248337576E+06   1.83537995239101397E+06
             1.83537998237831588E+06   1.83538001243200386E+06   1.83538004253880051E+06   1.83538007268542936E+06   1.83538010285861208E+06
             1.83538012397725764E+06
 ETA=   32   1.83543231840343052E+06   1.83543216592710745E+06   1.83543201419230341E+06   1.83543186394071789E+06   1.83543171591396304E+06
             1.83543157085364824E+06   1.83543142950138520E+06   1.83543129259878513E+06   1.83543116088745953E+06   1.83543103510901728E+06
             1.83543091600488988E+06   1.83543080411739787E+06   1.83543069917329820E+06   1.83543060070022591E+06   1.83543050822563679E+06
             1.83543042127698450E+06   1.83543033938172343E+06   1.83543026206730679E+06   1.83543018886118662E+06   1.83543011929081357E+06
             1.83543005288337008E+06   1.83542998920895299E+06   1.83542992806508462E+06   1.83542986929215374E+06   1.83542981273027859E+06
             1.83542975821957551E+06   1.83542970560015761E+06   1.83542965471213707E+06   1.83542960539562604E+06   1.83542955749073182E+06
             1.83542951083736727E+06   1.83542946538539277E+06   1.83542942144293082E+06   1.83542937942798389E+06   1.83542933975835843E+06
             1.83542930285186251E+06   1.83542926912630326E+06   1.83542923899948807E+06   1.83542921288922569E+06   1.83542919121332280E+06
             1.83542917438939959E+06   1.83542916271197726E+06   1.83542915597347496E+06   1.83542915384321311E+06   1.83542915599032724E+06
             1.83542916208395152E+06   1.83542917179322080E+06   1.83542918478726991E+06   1.83542920073523396E+06   1.83542921930624777E+06
             1.83542924016927299E+06   1.83542926301588304E+06   1.83542928760820488E+06   1.83542931373097235E+06   1.83542934116874938E+06
             1.83542936970609729E+06   1.83542939912757836E+06   1.83542942921775416E+06   1.83542945976118697E+06   1.83542949054243765E+06
             1.83542952134591830E+06   1.83542955199857475E+06   1.83542958248930098E+06   1.83542961284952378E+06   1.83542964311052137E+06
             1.83542967330357409E+06   1.83542970345995878E+06   1.83542973361095577E+06   1.83542976378784189E+06   1.83542979402189748E+06
             1.83542982434427855E+06   1.83542985477914382E+06   1.83542988532163808E+06   1.83542991595990956E+06   1.83542994668198214E+06
             1.83542997747588111E+06   1.83543000832963060E+06   1.83543003923125495E+06   1.83543007016877970E+06   1.83543010113022802E+06
             1.83543013210352720E+06
 ETA=   33   1.83548220765099605E+06   1.83548205621358776E+06   1.83548190552242170E+06   1.83548175632398482E+06   1.83548160936464742E+06
             1.83548146539077419E+06   1.83548132514873473E+06   1.83548118938489654E+06   1.83548105884562805E+06   1.83548093427729770E+06
             1.83548081642602896E+06   1.83548070584079018E+06   1.83548060224010702E+06   1.83548050514534139E+06   1.83548041407760838E+06
             1.83548032855802053E+06   1.83548024810769130E+06   1.83548017224773020E+06   1.83548010049924697E+06   1.83548003238334716E+06
             1.83547996742077242E+06   1.83547990517153568E+06   1.83547984543745848E+06   1.83547978805956594E+06   1.83547973287851689E+06
             1.83547967973496648E+06   1.83547962846956518E+06   1.83547957892296207E+06   1.83547953093580320E+06   1.83547948434872972E+06
             1.83547943900211714E+06   1.83547939485711814E+06   1.83547935221190355E+06   1.83547931148529542E+06   1.83547927309585339E+06
             1.83547923746213783E+06   1.83547920500270743E+06   1.83547917613612325E+06   1.83547915128094587E+06   1.83547913085573493E+06
             1.83547911527879722E+06   1.83547910484776227E+06   1.83547909935227036E+06   1.83547909846129245E+06   1.83547910184354591E+06
             1.83547910916774767E+06   1.83547912010261416E+06   1.83547913431686303E+06   1.83547915147921187E+06   1.83547917125837854E+06
             1.83547919332284573E+06   1.83547921736727213E+06   1.83547924315008917E+06   1.83547927045589639E+06   1.83547929906906071E+06
             1.83547932877394673E+06   1.83547935935492115E+06   1.83547939059634786E+06   1.83547942228259100E+06   1.83547945419801632E+06
             1.83547948612678470E+06   1.83547951789748552E+06   1.83547954949677200E+06   1.83547958095572679E+06   1.83547961230522883E+06
             1.83547964357615868E+06   1.83547967479939619E+06   1.83547970600582124E+06   1.83547973722631438E+06   1.83547976849175640E+06
             1.83547979983286140E+06   1.83547983127452550E+06   1.83547986281205830E+06   1.83547989443495078E+06   1.83547992613252718E+06
             1.83547995789411361E+06   1.83547998970903340E+06   1.83548002156661008E+06   1.83548005345616885E+06   1.83548008536703349E+06
             1.83548011728839530E+06
 ETA=   34   1.83553207314646756E+06   1.83553192288862588E+06   1.83553177338181855E+06   1.83553162537728483E+06   1.83553147962616221E+06
             1.83553133687958936E+06   1.83553119788870658E+06   1.83553106340465229E+06   1.83553093417856749E+06   1.83553081096159178E+06
             1.83553069450465916E+06   1.83553058536350494E+06   1.83553048324821331E+06   1.83553038767366158E+06   1.83553029815451684E+06
             1.83553021420544479E+06   1.83553013534110948E+06   1.83553006107617053E+06   1.83552999092528713E+06   1.83552992440311541E+06
             1.83552986102399696E+06   1.83552980034139124E+06   1.83552974215792329E+06   1.83552968631527061E+06   1.83552963265479612E+06
             1.83552958101785812E+06   1.83552953124581045E+06   1.83552948318000324E+06   1.83552943666178151E+06   1.83552939153248700E+06
             1.83552934763323260E+06   1.83552930493371771E+06   1.83552926372497506E+06   1.83552922442645929E+06   1.83552918745739968E+06
             1.83552915323702642E+06   1.83552912218456832E+06   1.83552909471925767E+06   1.83552907126032398E+06   1.83552905222699884E+06
             1.83552903803829709E+06   1.83552902899539052E+06   1.83552902488465956E+06   1.83552902537465142E+06   1.83552903013370046E+06
             1.83552903883013804E+06   1.83552905113229761E+06   1.83552906670851191E+06   1.83552908522711485E+06   1.83552910635644034E+06
             1.83552912976462208E+06   1.83552915514928126E+06   1.83552918226528633E+06   1.83552921089698281E+06   1.83552924082851596E+06
             1.83552927184403152E+06   1.83552930372767383E+06   1.83552933626358770E+06   1.83552936923591723E+06   1.83552940242880490E+06
             1.83552943562622438E+06   1.83552946865862841E+06   1.83552950151019194E+06   1.83552953421157249E+06   1.83552956679325737E+06
             1.83552959928573482E+06   1.83552963171949075E+06   1.83552966412501433E+06   1.83552969653279195E+06   1.83552972897331184E+06
             1.83552976147692255E+06   1.83552979406970018E+06   1.83552982674667868E+06   1.83552985949862353E+06   1.83552989231615537E+06
             1.83552992518989812E+06   1.83552995811047312E+06   1.83552999106850266E+06   1.83553002405460994E+06   1.83553005705941538E+06
             1.83553009007342998E+06
 ETA=   35   1.83558191755733686E+06   1.83558176860672468E+06   1.83558162041199813E+06   1.83558147372911358E+06   1.83558132931399415E+06
             1.83558118792256154E+06   1.83558105031074071E+06   1.83558091723445314E+06   1.83558078944962542E+06   1.83558066771218041E+06
             1.83558055277795414E+06   1.83558044520904426E+06   1.83558034470741684E+06   1.83558025078128907E+06   1.83558016293878644E+06
             1.83558008068802999E+06   1.83558000353713986E+06   1.83557993099423288E+06   1.83557986256742245E+06   1.83557979776482005E+06
             1.83557973609438678E+06   1.83557967710560979E+06   1.83557962059937138E+06   1.83557956641803263E+06   1.83557951440380630E+06
             1.83557946439889981E+06   1.83557941624551429E+06   1.83557936978584691E+06   1.83557932486209064E+06   1.83557928131643240E+06
             1.83557923899095482E+06   1.83557919786103233E+06   1.83557915821349272E+06   1.83557912046826491E+06   1.83557908504517563E+06
             1.83557905236405227E+06   1.83557902284472203E+06   1.83557899690701463E+06   1.83557897497075750E+06   1.83557895745578059E+06
             1.83557894478181587E+06   1.83557893725347845E+06   1.83557893465394573E+06   1.83557893665129156E+06   1.83557894291349500E+06
             1.83557895310853398E+06   1.83557896690438874E+06   1.83557898396903789E+06   1.83557900397046097E+06   1.83557902657663869E+06
             1.83557905145546142E+06   1.83557907830699836E+06   1.83557910688307812E+06   1.83557913696769369E+06   1.83557916834474751E+06
             1.83557920079814363E+06   1.83557923411178403E+06   1.83557926806957042E+06   1.83557930245540524E+06   1.83557933705318882E+06
             1.83557937164674839E+06   1.83557940606827382E+06   1.83557944029957312E+06   1.83557947437081975E+06   1.83557950831211312E+06
             1.83557954215355380E+06   1.83557957592524216E+06   1.83557960965727805E+06   1.83557964337976254E+06   1.83557967712279619E+06
             1.83557971091642207E+06   1.83557974478802830E+06   1.83557977873224765E+06   1.83557981274105748E+06   1.83557984680637647E+06
             1.83557988092012424E+06   1.83557991507421830E+06   1.83557994926057779E+06   1.83557998347112094E+06   1.83558001769776549E+06
             1.83558005193238659E+06
 ETA=   36   1.83563174355109548E+06   1.83563159602239123E+06   1.83563144925446482E+06   1.83563130400797352E+06   1.83563116104363394E+06
             1.83563102112216363E+06   1.83563088500428107E+06   1.83563075345070474E+06   1.83563062722215499E+06   1.83563050707935030E+06
             1.83563039378308784E+06   1.83563028790091840E+06   1.83563018912752718E+06   1.83563009696433879E+06   1.83563001091285143E+06
             1.83562993047456047E+06   1.83562985515095969E+06   1.83562978444353747E+06   1.83562971785378130E+06   1.83562965488317492E+06
             1.83562959503328498E+06   1.83562953785129311E+06   1.83562948313470604E+06   1.83562943072662991E+06   1.83562938047025027E+06
             1.83562933220875054E+06   1.83562928578530625E+06   1.83562924104308966E+06   1.83562919782526768E+06   1.83562915597500256E+06
             1.83562911533552594E+06   1.83562907588491193E+06   1.83562903790880926E+06   1.83562900182750588E+06   1.83562896806136286E+06
             1.83562893703074194E+06   1.83562890915600769E+06   1.83562888485752186E+06   1.83562886455564853E+06   1.83562884867075155E+06
             1.83562883762327023E+06   1.83562883172065066E+06   1.83562883074344322E+06   1.83562883435922419E+06   1.83562884223564598E+06
             1.83562885404035985E+06   1.83562886944101891E+06   1.83562888810527418E+06   1.83562890970077924E+06   1.83562893389518769E+06
             1.83562896035622153E+06   1.83562898878551950E+06   1.83562901893275487E+06   1.83562905058150040E+06   1.83562908351539704E+06
             1.83562911751808506E+06   1.83562915237320587E+06   1.83562918786439882E+06   1.83562922377530346E+06   1.83562925988955819E+06
             1.83562929599086731E+06   1.83562933191269753E+06   1.83562936763493577E+06   1.83562940318723232E+06   1.83562943859930546E+06
             1.83562947390087368E+06   1.83562950912165316E+06   1.83562954429136310E+06   1.83562957943972200E+06   1.83562961459644767E+06
             1.83562964979132079E+06   1.83562968505287892E+06   1.83562972037551692E+06   1.83562975575238955E+06   1.83562979117670865E+06
             1.83562982664168859E+06   1.83562986214054283E+06   1.83562989766648412E+06   1.83562993321272591E+06   1.83562996877248096E+06
             1.83563000433901767E+06
 ETA=   37   1.83568155379523523E+06   1.83568140779013908E+06   1.83568126255073142E+06   1.83568111884236964E+06   1.83568097743057599E+06
             1.83568083908087038E+06   1.83568070455877623E+06   1.83568057462981599E+06   1.83568045005951449E+06   1.83568033161339350E+06
             1.83568022005723370E+06   1.83568011596264597E+06   1.83568001901836437E+06   1.83567992871893570E+06   1.83567984455916123E+06
             1.83567976603383664E+06   1.83567969263775949E+06   1.83567962386571942E+06   1.83567955921250628E+06   1.83567949817290599E+06
             1.83567944024203462E+06   1.83567938496555318E+06   1.83567933213684522E+06   1.83567928159985156E+06   1.83567923319884157E+06
             1.83567918677808018E+06   1.83567914218182676E+06   1.83567909925433621E+06   1.83567905783985951E+06   1.83567901778264181E+06
             1.83567897892718785E+06   1.83567894125121087E+06   1.83567890504227998E+06   1.83567887072097696E+06   1.83567883870814391E+06
             1.83567880942462571E+06   1.83567878329126653E+06   1.83567876072891103E+06   1.83567874215840478E+06   1.83567872800059267E+06
             1.83567871867657756E+06   1.83567871449554269E+06   1.83567871523647802E+06   1.83567872056647600E+06   1.83567873015288496E+06
             1.83567874366305326E+06   1.83567876076433132E+06   1.83567878112406726E+06   1.83567880440961104E+06   1.83567883028831310E+06
             1.83567885842776229E+06   1.83567888852995168E+06   1.83567892034361954E+06   1.83567895365188760E+06   1.83567898823811742E+06
             1.83567902388567035E+06   1.83567906037790678E+06   1.83567909749818640E+06   1.83567913502986846E+06   1.83567917275631242E+06
             1.83567921046109148E+06   1.83567924797818344E+06   1.83567928528630547E+06   1.83567932241458190E+06   1.83567935939235217E+06
             1.83567939624895644E+06   1.83567943301373394E+06   1.83567946971602575E+06   1.83567950638517225E+06   1.83567954305051267E+06
             1.83567957974157901E+06   1.83567961648762668E+06   1.83567965328324819E+06   1.83567969012276200E+06   1.83567972700067493E+06
             1.83567976391149499E+06   1.83567980084972712E+06   1.83567983780987887E+06   1.83567987478645705E+06   1.83567991177396686E+06
             1.83567994876707857E+06
 ETA=   38   1.83573135095724789E+06   1.83573120656448766E+06   1.83573106294231559E+06   1.83573092086081486E+06   1.83573078109032009E+06
             1.83573064440116286E+06   1.83573051156367897E+06   1.83573038334820187E+06   1.83573026052506757E+06   1.83573014386461000E+06
             1.83573003413756401E+06   1.83572993191775517E+06   1.83572983688975661E+06   1.83572974854121660E+06   1.83572966636017524E+06
             1.83572958983467147E+06   1.83572951845274447E+06   1.83572945170242805E+06   1.83572938907175371E+06   1.83572933004875202E+06
             1.83572927412197832E+06   1.83572922083551623E+06   1.83572916997871827E+06   1.83572912139650155E+06   1.83572907493430632E+06
             1.83572903043757053E+06   1.83572898775172536E+06   1.83572894672220014E+06   1.83572890719442000E+06   1.83572886901380331E+06
             1.83572883202618244E+06   1.83572879620578885E+06   1.83572876184526412E+06   1.83572872936547594E+06   1.83572869918770483E+06
             1.83572867173323431E+06   1.83572864742334443E+06   1.83572862667931826E+06   1.83572860992243886E+06   1.83572859757398884E+06
             1.83572859005565406E+06   1.83572858767679823E+06   1.83572859021638683E+06   1.83572859734108346E+06   1.83572860871795448E+06
             1.83572862401406514E+06   1.83572864289648319E+06   1.83572866503227525E+06   1.83572869008850842E+06   1.83572871773224976E+06
             1.83572874763094145E+06   1.83572877948541078E+06   1.83572881304498273E+06   1.83572884809234925E+06   1.83572888441057410E+06
             1.83572892178272386E+06   1.83572895999186393E+06   1.83572899882105691E+06   1.83572903805336822E+06   1.83572907747185999E+06
             1.83572911685993220E+06   1.83572915605102177E+06   1.83572919502371666E+06   1.83572923380664620E+06   1.83572927242877660E+06
             1.83572931091907318E+06   1.83572934930650238E+06   1.83572938762002904E+06   1.83572942588862148E+06   1.83572946414124384E+06
             1.83572950240715733E+06   1.83572954071565368E+06   1.83572957906220807E+06   1.83572961744232615E+06   1.83572965585180838E+06
             1.83572969428645214E+06   1.83572973274205835E+06   1.83572977121442440E+06   1.83572980969934980E+06   1.83572984819263266E+06
             1.83572988669032231E+06
 ETA=   39   1.83578113770462479E+06   1.83578099499996356E+06   1.83578085307074082E+06   1.83578071269182651E+06   1.83578057463837205E+06
             1.83578043968552887E+06   1.83578030860844976E+06   1.83578018218228430E+06   1.83578006118218694E+06   1.83577994638330955E+06
             1.83577983856125339E+06   1.83577973828978487E+06   1.83577964525154955E+06   1.83577955892733275E+06   1.83577947879837104E+06
             1.83577940434589516E+06   1.83577933505113819E+06   1.83577927039532945E+06   1.83577920985969738E+06   1.83577915292546665E+06
             1.83577909907446010E+06   1.83577904784832080E+06   1.83577899903327017E+06   1.83577895247539715E+06   1.83577890802138508E+06
             1.83577886551791499E+06   1.83577882481166394E+06   1.83577878574930527E+06   1.83577874817751138E+06   1.83577871194294840E+06
             1.83577867689275113E+06   1.83577864299451280E+06   1.83577861054912512E+06   1.83577857997780503E+06   1.83577855170223583E+06
             1.83577852614410315E+06   1.83577850372509123E+06   1.83577848486688547E+06   1.83577846999117173E+06   1.83577845951963565E+06
             1.83577845387441712E+06   1.83577845336307376E+06   1.83577845776651870E+06   1.83577846675109747E+06   1.83577847998361127E+06
             1.83577849713086034E+06   1.83577851785964705E+06   1.83577854183677188E+06   1.83577856872903719E+06   1.83577859820324369E+06
             1.83577862992661842E+06   1.83577866359702311E+06   1.83577869896617066E+06   1.83577873581639188E+06   1.83577877393044415E+06
             1.83577881309108366E+06   1.83577885308106570E+06   1.83577889368314552E+06   1.83577893468007795E+06   1.83577897585461754E+06
             1.83577901698989933E+06   1.83577905791751039E+06   1.83577909861720912E+06   1.83577913911721087E+06   1.83577917944611004E+06
             1.83577921963250265E+06   1.83577925970498240E+06   1.83577929969214485E+06   1.83577933962258627E+06   1.83577937952490104E+06
             1.83577941942801652E+06   1.83577945936035085E+06   1.83577949931917177E+06   1.83577953930124058E+06   1.83577957930364623E+06
             1.83577961932348041E+06   1.83577965935783205E+06   1.83577969940379192E+06   1.83577973945844988E+06   1.83577977951889602E+06
             1.83577981958250329E+06
 ETA=   40   1.83583091670485772E+06   1.83583077575110109E+06   1.83583063557753875E+06   1.83583049696392869E+06   1.83583036069024494E+06
             1.83583022753646201E+06   1.83583009828255256E+06   1.83582997370849084E+06   1.83582985459425184E+06   1.83582974171980727E+06
             1.83582963586547482E+06   1.83582953760228609E+06   1.83582944661359489E+06   1.83582936237344868E+06   1.83582928435623809E+06
             1.83582921203635074E+06   1.83582914488817845E+06   1.83582908238610672E+06   1.83582902400452388E+06   1.83582896921781590E+06
             1.83582891750082187E+06   1.83582886839111755E+06   1.83582882167345774E+06   1.83582877719536889E+06   1.83582873480483098E+06
             1.83582869434982119E+06   1.83582865567831462E+06   1.83582861863828590E+06   1.83582858307770686E+06   1.83582854884454841E+06
             1.83582851578713604E+06   1.83582848386325687E+06   1.83582845338523318E+06   1.83582842477476969E+06   1.83582839845392830E+06
             1.83582837484477134E+06   1.83582835436936072E+06   1.83582833744975971E+06   1.83582832450803020E+06   1.83582831596623501E+06
             1.83582831224678340E+06   1.83582831365303625E+06   1.83582831997023546E+06   1.83582833086458221E+06   1.83582834600262740E+06
             1.83582836505091982E+06   1.83582838767600898E+06   1.83582841354444437E+06   1.83582844232277595E+06   1.83582847367755440E+06
             1.83582850727565144E+06   1.83582854280992737E+06   1.83582858003651816E+06   1.83582861873753602E+06   1.83582865869541769E+06
             1.83582869969259854E+06   1.83582874151151301E+06   1.83582878393459716E+06   1.83582882674428541E+06   1.83582886972301360E+06
             1.83582891265350441E+06   1.83582895536395744E+06   1.83582899783683312E+06   1.83582904010006948E+06   1.83582908218189282E+06
             1.83582912411052966E+06   1.83582916591420723E+06   1.83582920762115158E+06   1.83582924925959180E+06   1.83582929085775255E+06
             1.83582933244411647E+06   1.83582937404511473E+06   1.83582941566092358E+06   1.83582945728967176E+06   1.83582949892973830E+06
             1.83582954057950457E+06   1.83582958223735285E+06   1.83582962390166079E+06   1.83582966557081114E+06   1.83582970724318339E+06
             1.83582974891737546E+06
 ETA=   41   1.83588107109501632E+06   1.83588055147244455E+06   1.83588041310425010E+06   1.83588027630565432E+06   1.83588014186145668E+06
             1.83588001055645687E+06   1.83587988317545410E+06   1.83587976050324761E+06   1.83587964332463732E+06   1.83587953242442198E+06
             1.83587942858740175E+06   1.83587933237882890E+06   1.83587924348577182E+06   1.83587916137575079E+06   1.83587908551628795E+06
             1.83587901537490310E+06   1.83587895041911909E+06   1.83587889011645620E+06   1.83587883393443585E+06   1.83587878134057927E+06
             1.83587873180240742E+06   1.83587868485107343E+06   1.83587864027225599E+06   1.83587859791526548E+06   1.83587855762941274E+06
             1.83587851926400862E+06   1.83587848266836302E+06   1.83587844769178657E+06   1.83587841418359010E+06   1.83587838199308398E+06
             1.83587835096957907E+06   1.83587832105790428E+06   1.83587829258496407E+06   1.83587826597318193E+06   1.83587824164498039E+06
             1.83587822002278315E+06   1.83587820152901323E+06   1.83587818658609362E+06   1.83587817561644805E+06   1.83587816904249904E+06
             1.83587816728666984E+06   1.83587817064536456E+06   1.83587817891091108E+06   1.83587819174961629E+06   1.83587820882778964E+06
             1.83587822981173801E+06   1.83587825436777039E+06   1.83587828216219437E+06   1.83587831286131870E+06   1.83587834613145120E+06
             1.83587838163889945E+06   1.83587841906927200E+06   1.83587845818537520E+06   1.83587849876931519E+06   1.83587854060319834E+06
             1.83587858346913103E+06   1.83587862714921986E+06   1.83587867142557027E+06   1.83587871608028910E+06   1.83587876089548296E+06
             1.83587880565325753E+06   1.83587885017667850E+06   1.83587889445264707E+06   1.83587893850902491E+06   1.83587898237367184E+06
             1.83587902607444953E+06   1.83587906963921804E+06   1.83587911309583811E+06   1.83587915647217142E+06   1.83587919979607733E+06
             1.83587924309541797E+06   1.83587928639335488E+06   1.83587932969425735E+06   1.83587937299779570E+06   1.83587941630364046E+06
             1.83587945961146220E+06   1.83587950292093144E+06   1.83587954623171850E+06   1.83587958954349393E+06   1.83587963285592874E+06
             1.83587968825790496E+06
 ETA=   42   1.83593046196335834E+06   1.83593032465750631E+06   1.83593018814044190E+06   1.83593005320157949E+06   1.83592992063000705E+06
             1.83592979121481627E+06   1.83592966574509558E+06   1.83592954500993481E+06   1.83592942979842471E+06   1.83592932089965488E+06
             1.83592921910225344E+06   1.83592912500118511E+06   1.83592903825150849E+06   1.83592895831457945E+06   1.83592888465129491E+06
             1.83592881672254647E+06   1.83592875398922828E+06   1.83592869591223169E+06   1.83592864195244829E+06   1.83592859157076688E+06
             1.83592854422749695E+06   1.83592849947952782E+06   1.83592845708112791E+06   1.83592841688336059E+06   1.83592837873670715E+06
             1.83592834249164746E+06   1.83592830799865955E+06   1.83592827510821866E+06   1.83592824367079791E+06   1.83592821353686950E+06
             1.83592818455644301E+06   1.83592815670035826E+06   1.83592813027125574E+06   1.83592810569249257E+06   1.83592808338696207E+06
             1.83592806377756060E+06   1.83592804728718265E+06   1.83592803433872433E+06   1.83592802535508224E+06   1.83592802075915202E+06
             1.83592802097339462E+06   1.83592802632019925E+06   1.83592803656616178E+06   1.83592805137782916E+06   1.83592807042131550E+06
             1.83592809336273232E+06   1.83592811986819445E+06   1.83592814960381389E+06   1.83592818223570473E+06   1.83592821742997947E+06
             1.83592825485235127E+06   1.83592829420894384E+06   1.83592833524161484E+06   1.83592837773260707E+06   1.83592842146376125E+06
             1.83592846621691855E+06   1.83592851177391969E+06   1.83592855791660398E+06   1.83592860442681238E+06   1.83592865108638420E+06
             1.83592869767680159E+06   1.83592874403835577E+06   1.83592879014011566E+06   1.83592883600996574E+06   1.83592888167543057E+06
             1.83592892716403678E+06   1.83592897250331007E+06   1.83592901772077545E+06   1.83592906284396071E+06   1.83592910790039040E+06
             1.83592915291727893E+06   1.83592919793081540E+06   1.83592924293350941E+06   1.83592928792684455E+06   1.83592933291199175E+06
             1.83592937789012166E+06   1.83592942286240519E+06   1.83592946783001325E+06   1.83592951279411581E+06   1.83592955775588588E+06
             1.83592960271622194E+06
 ETA=   43   1.83598023253360670E+06   1.83598009710346465E+06   1.83597996246631187E+06   1.83597982941596163E+06   1.83597969874579576E+06
             1.83597957124919398E+06   1.83597944771954091E+06   1.83597932895021606E+06   1.83597921573460405E+06   1.83597910886608763E+06
             1.83597900913743419E+06   1.83597891716764704E+06   1.83597883258542255E+06   1.83597875484563760E+06   1.83597868340254994E+06
             1.83597861771041551E+06   1.83597855722348974E+06   1.83597850139602530E+06   1.83597844968227251E+06   1.83597840153648006E+06
             1.83597835641212063E+06   1.83597831388582150E+06   1.83597827368647768E+06   1.83597823566652881E+06   1.83597819967763778E+06
             1.83597816557146446E+06   1.83597813319966383E+06   1.83597810241388949E+06   1.83597807306578895E+06   1.83597804500700813E+06
             1.83597801808857592E+06   1.83597799230195303E+06   1.83597796793089435E+06   1.83597794539937633E+06   1.83597792513076123E+06
             1.83597790754841431E+06   1.83597789307569875E+06   1.83597788213598030E+06   1.83597787515262421E+06   1.83597787254899601E+06
             1.83597787474788399E+06   1.83597788209234457E+06   1.83597789432856394E+06   1.83597791112304176E+06   1.83597793214169983E+06
             1.83597795705045946E+06   1.83597798551524198E+06   1.83597801720196987E+06   1.83597805177656515E+06   1.83597808890495147E+06
             1.83597812825251673E+06   1.83597816954150633E+06   1.83597821249722037E+06   1.83597825690176454E+06   1.83597830253671040E+06
             1.83597834918362880E+06   1.83597839662409201E+06   1.83597844463966903E+06   1.83597849301193026E+06   1.83597854152244562E+06
             1.83597858995230822E+06   1.83597863815532369E+06   1.83597868608643883E+06   1.83597873377332138E+06   1.83597878124316130E+06
             1.83597882852315134E+06   1.83597887564048241E+06   1.83597892262234678E+06   1.83597896949593676E+06   1.83597901628844370E+06
             1.83597906302664662E+06   1.83597910975682130E+06   1.83597915646255855E+06   1.83597920314694406E+06   1.83597924981264747E+06
             1.83597929646234121E+06   1.83597934309869539E+06   1.83597938972438057E+06   1.83597943634206872E+06   1.83597948295443063E+06
             1.83597952956378018E+06
 ETA=   44   1.83603000398067292E+06   1.83602987044697581E+06   1.83602973771062843E+06   1.83602960656968295E+06   1.83602947782181180E+06
             1.83602935226468905E+06   1.83602923069598898E+06   1.83602911391338706E+06   1.83602900271455920E+06   1.83602889789718273E+06
             1.83602880025839433E+06   1.83602871043542563E+06   1.83602862803641241E+06   1.83602855250951322E+06   1.83602848330234550E+06
             1.83602841986252367E+06   1.83602836163765937E+06   1.83602830807536212E+06   1.83602825862323889E+06   1.83602821272889245E+06
             1.83602816983924550E+06   1.83602812954432541E+06   1.83602809155402984E+06   1.83602805572188529E+06   1.83602802190073743E+06
             1.83602798994342657E+06   1.83602795970278676E+06   1.83602793103164923E+06   1.83602790378283965E+06   1.83602787780917925E+06
             1.83602785296294722E+06   1.83602782925078808E+06   1.83602780694298656E+06   1.83602778646391490E+06   1.83602776823740616E+06
             1.83602775268729613E+06   1.83602774023741926E+06   1.83602773131161137E+06   1.83602772633370874E+06   1.83602772572755022E+06
             1.83602772991646384E+06   1.83602773925873614E+06   1.83602775348559115E+06   1.83602777226326778E+06   1.83602779525749851E+06
             1.83602782213401375E+06   1.83602785255854670E+06   1.83602788619682915E+06   1.83602792271459452E+06   1.83602796177757531E+06
             1.83602800305103604E+06   1.83602804626887781E+06   1.83602809114430170E+06   1.83602813745907787E+06   1.83602818499450665E+06
             1.83602823353188555E+06   1.83602828285251581E+06   1.83602833273769449E+06   1.83602838296871982E+06   1.83602843332688930E+06
             1.83602848359308112E+06   1.83602853363085259E+06   1.83602858338478976E+06   1.83602863288216852E+06   1.83602868214984518E+06
             1.83602873121467908E+06   1.83602878010352701E+06   1.83602882884324808E+06   1.83602887746069976E+06   1.83602892598274094E+06
             1.83602897443586588E+06   1.83602902287353226E+06   1.83602907127331733E+06   1.83602911963975639E+06   1.83602916797702014E+06
             1.83602921628928091E+06   1.83602926458070846E+06   1.83602931285547442E+06   1.83602936111774947E+06   1.83602940937170549E+06
             1.83602945762119791E+06
 ETA=   45   1.83607977794904658E+06   1.83607964632469718E+06   1.83607951550216251E+06   1.83607938628362352E+06   1.83607925947104441E+06
             1.83607913586639194E+06   1.83607901627163216E+06   1.83607890148873301E+06   1.83607879231966380E+06   1.83607868956639385E+06
             1.83607859403058328E+06   1.83607850636173855E+06   1.83607842615338252E+06   1.83607835284680454E+06   1.83607828588298266E+06
             1.83607822470288840E+06   1.83607816874749470E+06   1.83607811745776958E+06   1.83607807027467666E+06   1.83607802663917770E+06
             1.83607798599183885E+06   1.83607794792941073E+06   1.83607791214950802E+06   1.83607787850654544E+06   1.83607784685453866E+06
             1.83607781704750052E+06   1.83607778893943527E+06   1.83607776238434482E+06   1.83607773723622272E+06   1.83607771334905922E+06
             1.83607769057652494E+06   1.83607766893495386E+06   1.83607764868663205E+06   1.83607763025618275E+06   1.83607761406791885E+06
             1.83607760054615187E+06   1.83607759011519537E+06   1.83607758319936274E+06   1.83607758022296894E+06   1.83607758161032968E+06
             1.83607758778546238E+06   1.83607759911630815E+06   1.83607761532471445E+06   1.83607763607651996E+06   1.83607766103726602E+06
             1.83607768987249350E+06   1.83607772224774468E+06   1.83607775782856042E+06   1.83607779628048441E+06   1.83607783726905892E+06
             1.83607788045954891E+06   1.83607792559297476E+06   1.83607797237496870E+06   1.83607802058683685E+06   1.83607807000960759E+06
             1.83607812042430881E+06   1.83607817161196657E+06   1.83607822335360688E+06   1.83607827543025510E+06   1.83607832762293634E+06
             1.83607837971242401E+06   1.83607843156820978E+06   1.83607848312833672E+06   1.83607853441957850E+06   1.83607858546845848E+06
             1.83607863630150119E+06   1.83607868694523047E+06   1.83607873742616992E+06   1.83607878777084546E+06   1.83607883800578071E+06
             1.83607888815728156E+06   1.83607893828310352E+06   1.83607898835769342E+06   1.83607903838694189E+06   1.83607908837651950E+06
             1.83607913833209802E+06   1.83607918825934851E+06   1.83607923816394224E+06   1.83607928805155004E+06   1.83607933792784461E+06
             1.83607938779830444E+06
 ETA=   46   1.83612955608321680E+06   1.83612942637328524E+06   1.83612929746968253E+06   1.83612917017866229E+06   1.83612904530647979E+06
             1.83612892365939287E+06   1.83612880604365934E+06   1.83612869326553843E+06   1.83612858613128960E+06   1.83612848544717440E+06
             1.83612839201945183E+06   1.83612830650380510E+06   1.83612822848524223E+06   1.83612815739811352E+06   1.83612809267676249E+06
             1.83612803375553060E+06   1.83612798006875650E+06   1.83612793105077511E+06   1.83612788613591669E+06   1.83612784475851082E+06
             1.83612780635286821E+06   1.83612777051544958E+06   1.83612773693863931E+06   1.83612770547762490E+06   1.83612767598757544E+06
             1.83612764832365466E+06   1.83612762234101980E+06   1.83612759789482388E+06   1.83612757484021201E+06   1.83612755303232465E+06
             1.83612753232627967E+06   1.83612751274254359E+06   1.83612749454092840E+06   1.83612747814625176E+06   1.83612746398331504E+06
             1.83612745247692126E+06   1.83612744405187294E+06   1.83612743913297425E+06   1.83612743814503029E+06   1.83612744151284685E+06
             1.83612744966120599E+06   1.83612746296199225E+06   1.83612748113340349E+06   1.83612750384080946E+06   1.83612753074955661E+06
             1.83612756152499397E+06   1.83612759583246941E+06   1.83612763333733077E+06   1.83612767370492709E+06   1.83612771660060878E+06
             1.83612776168969576E+06   1.83612780871571111E+06   1.83612785738132615E+06   1.83612790746732778E+06   1.83612795875447197E+06
             1.83612801102351723E+06   1.83612806405521790E+06   1.83612811763032945E+06   1.83612817152960692E+06   1.83612822553380299E+06
             1.83612827942364011E+06   1.83612833307065745E+06   1.83612838641024381E+06   1.83612843946861941E+06   1.83612849227197282E+06
             1.83612854484649491E+06   1.83612859721837449E+06   1.83612864941380126E+06   1.83612870145896636E+06   1.83612875338005857E+06
             1.83612880520323827E+06   1.83612885698768799E+06   1.83612890870759264E+06   1.83612896037015622E+06   1.83612901198254968E+06
             1.83612906355194561E+06   1.83612911508551473E+06   1.83612916659042891E+06   1.83612921807386074E+06   1.83612926954298071E+06
             1.83612932100492995E+06
 ETA=   47   1.83617934002767247E+06   1.83617921222939645E+06   1.83617908524195594E+06   1.83617895987567632E+06   1.83617883694110229E+06
             1.83617871724878042E+06   1.83617860160925775E+06   1.83617849083308363E+06   1.83617838573080674E+06   1.83617828711297689E+06
             1.83617819579044939E+06   1.83617811241884297E+06   1.83617803658089810E+06   1.83617796770403907E+06   1.83617790521599003E+06
             1.83617784854447376E+06   1.83617779711720813E+06   1.83617775036191079E+06   1.83617770770629402E+06   1.83617766857806710E+06
             1.83617763240530086E+06   1.83617759877681406E+06   1.83617756738714944E+06   1.83617753809224092E+06   1.83617751074838010E+06
             1.83617748521185527E+06   1.83617746133894566E+06   1.83617743898592889E+06   1.83617741800907440E+06   1.83617739826464630E+06
             1.83617737960917968E+06   1.83617736206164258E+06   1.83617734588496597E+06   1.83617733150418405E+06   1.83617731934460439E+06
             1.83617730983153731E+06   1.83617730339029268E+06   1.83617730044618133E+06   1.83617730142451567E+06   1.83617730675060861E+06
             1.83617731685002218E+06   1.83617733209271915E+06   1.83617735219912766E+06   1.83617737683414738E+06   1.83617740566292591E+06
             1.83617743835061300E+06   1.83617747456235671E+06   1.83617751396330749E+06   1.83617755621861480E+06   1.83617760099342838E+06
             1.83617764795311633E+06   1.83617769683899824E+06   1.83617774735548045E+06   1.83617779928283626E+06   1.83617785240155668E+06
             1.83617790649212920E+06   1.83617796133504296E+06   1.83617801671078545E+06   1.83617807239984372E+06   1.83617812818270363E+06
             1.83617818384003383E+06   1.83617823924145475E+06   1.83617829432367161E+06   1.83617834911235445E+06   1.83617840363335703E+06
             1.83617845791253354E+06   1.83617851197573869E+06   1.83617856584882597E+06   1.83617861955765006E+06   1.83617867312806635E+06
             1.83617872658608062E+06   1.83617877998943138E+06   1.83617883331491542E+06   1.83617888657105155E+06   1.83617893976651342E+06
             1.83617899290997349E+06   1.83617904601010354E+06   1.83617909907557699E+06   1.83617915211506560E+06   1.83617920513724326E+06
             1.83617925815090467E+06
 ETA=   48   1.83622913142690342E+06   1.83622900552968774E+06   1.83622888044775138E+06   1.83622875699554360E+06   1.83622863598789531E+06
             1.83622851823964110E+06   1.83622840456561418E+06   1.83622829578064964E+06   1.83622819269958348E+06   1.83622809613725240E+06
             1.83622800690902653E+06   1.83622792566407146E+06   1.83622785198925971E+06   1.83622778530518478E+06   1.83622772503297124E+06
             1.83622767059374158E+06   1.83622762140861573E+06   1.83622757689871104E+06   1.83622753648514301E+06   1.83622749958902178E+06
             1.83622746563210385E+06   1.83622743418787536E+06   1.83622740496076550E+06   1.83622737780751055E+06   1.83622735258548730E+06
             1.83622732915206836E+06   1.83622730736461957E+06   1.83622728708050377E+06   1.83622726815707795E+06   1.83622725045169448E+06
             1.83622723382219439E+06   1.83622721828033100E+06   1.83622720409783069E+06   1.83622719170003780E+06   1.83622718151279050E+06
             1.83622717396192742E+06   1.83622716947328881E+06   1.83622716847271379E+06   1.83622717138604377E+06   1.83622717863912112E+06
             1.83622719065823802E+06   1.83622720780541608E+06   1.83622722980935429E+06   1.83622725633454486E+06   1.83622728704592865E+06
             1.83622732160844631E+06   1.83622735968704242E+06   1.83622740094665717E+06   1.83622744505223562E+06   1.83622749166871980E+06
             1.83622754046145012E+06   1.83622759116474469E+06   1.83622764348953380E+06   1.83622769721564814E+06   1.83622775212331512E+06
             1.83622780799276102E+06   1.83622786460421234E+06   1.83622792173789465E+06   1.83622797917403188E+06   1.83622803669284866E+06
             1.83622809407490864E+06   1.83622815118385735E+06   1.83622820796177699E+06   1.83622826443384425E+06   1.83622832062557503E+06
             1.83622837656248757E+06   1.83622843227009755E+06   1.83622848777392274E+06   1.83622854309948231E+06   1.83622859827229078E+06
             1.83622865331815393E+06   1.83622870829048124E+06   1.83622876317155920E+06   1.83622881797127728E+06   1.83622887269980880E+06
             1.83622892736732750E+06   1.83622898198400764E+06   1.83622903656002320E+06   1.83622909110554797E+06   1.83622914563075686E+06
             1.83622920014605834E+06
 ETA=   49   1.83627893192539900E+06   1.83627880791081488E+06   1.83627868471583561E+06   1.83627856315913959E+06   1.83627844405984157E+06
             1.83627832823705953E+06   1.83627821650991123E+06   1.83627810969751468E+06   1.83627800861898786E+06   1.83627791409345134E+06
             1.83627782694063336E+06   1.83627774779670965E+06   1.83627767625923618E+06   1.83627761174215470E+06   1.83627755366001418E+06
             1.83627750142736314E+06   1.83627745445874776E+06   1.83627741216871236E+06   1.83627737397180079E+06   1.83627733928255225E+06
             1.83627730751624471E+06   1.83627727822300489E+06   1.83627725112521509E+06   1.83627722608055267E+06   1.83627720294743101E+06
             1.83627718158426019E+06   1.83627716184944473E+06   1.83627714360138797E+06   1.83627712669848721E+06   1.83627711099913670E+06
             1.83627709636229300E+06   1.83627708278668812E+06   1.83627707055860246E+06   1.83627706010386534E+06   1.83627705184887000E+06
             1.83627704622001294E+06   1.83627704364368902E+06   1.83627704454629496E+06   1.83627704935422726E+06   1.83627705849388428E+06
             1.83627707239218033E+06   1.83627709139700932E+06   1.83627711525155068E+06   1.83627714362001186E+06   1.83627717616711813E+06
             1.83627721255759266E+06   1.83627725245616143E+06   1.83627729552754853E+06   1.83627734143648064E+06   1.83627738984768302E+06
             1.83627744042633800E+06   1.83627749289485835E+06   1.83627754697558866E+06   1.83627760244804597E+06   1.83627765909220185E+06
             1.83627771668802737E+06   1.83627777501549525E+06   1.83627783385457355E+06   1.83627789298523380E+06   1.83627795218744478E+06
             1.83627801124156779E+06   1.83627807000111579E+06   1.83627812841771194E+06   1.83627818651614338E+06   1.83627824432158703E+06
             1.83627830185922049E+06   1.83627835915422183E+06   1.83627841623176914E+06   1.83627847311704210E+06   1.83627852983521693E+06
             1.83627858641180256E+06   1.83627864289297606E+06   1.83627869926941860E+06   1.83627875555247860E+06   1.83627881175383041E+06
             1.83627886788515071E+06   1.83627892395811598E+06   1.83627897998440196E+06   1.83627903597568511E+06   1.83627909194364189E+06
             1.83627914790022047E+06
 ETA=   50   1.83632874316764763E+06   1.83632862100943341E+06   1.83632849967497378E+06   1.83632837998733716E+06   1.83632826276992005E+06
             1.83632814884611918E+06   1.83632803903933172E+06   1.83632793417295441E+06   1.83632783507038560E+06   1.83632774255502247E+06
             1.83632765745071997E+06   1.83632758037397591E+06   1.83632751093973801E+06   1.83632744855555380E+06   1.83632739262942923E+06
             1.83632734256936936E+06   1.83632729778337665E+06   1.83632725767945498E+06   1.83632722166560753E+06   1.83632718914983491E+06
             1.83632715954069095E+06   1.83632713235657522E+06   1.83632710734622693E+06   1.83632708436848642E+06   1.83632706328274636E+06
             1.83632704394839681E+06   1.83632702622482623E+06   1.83632700997142051E+06   1.83632699504756345E+06   1.83632698131263698E+06
             1.83632696862644400E+06   1.83632695696878689E+06   1.83632694664635672E+06   1.83632693808571086E+06   1.83632693171383347E+06
             1.83632692795770732E+06   1.83632692724431702E+06   1.83632693000064534E+06   1.83632693665367644E+06   1.83632694763039681E+06
             1.83632696335817687E+06   1.83632698416442401E+06   1.83632700981318229E+06   1.83632703996855998E+06   1.83632707429505046E+06
             1.83632711245714850E+06   1.83632715411934955E+06   1.83632719894614816E+06   1.83632724660203862E+06   1.83632729675151757E+06
             1.83632734905941994E+06   1.83632740323124337E+06   1.83632745900574559E+06   1.83632751616231259E+06   1.83632757448067097E+06
             1.83632763374054409E+06   1.83632769372165878E+06   1.83632775420373981E+06   1.83632781496651098E+06   1.83632787578969728E+06
             1.83632793645331543E+06   1.83632799679647782E+06   1.83632805678462610E+06   1.83632811644230457E+06   1.83632817579434835E+06
             1.83632823486559419E+06   1.83632829368087882E+06   1.83632835226503713E+06   1.83632841064290749E+06   1.83632846883932431E+06
             1.83632852687937138E+06   1.83632858479905454E+06   1.83632864260038547E+06   1.83632870029629767E+06   1.83632875789997028E+06
             1.83632881542458362E+06   1.83632887288331543E+06   1.83632893028934556E+06   1.83632898765585339E+06   1.83632904499601852E+06
             1.83632910232322197E+06
 ETA=   51   1.83637840237132786E+06   1.83637844646220002E+06   1.83637832695393334E+06   1.83637820910101221E+06   1.83637809373110882E+06
             1.83637798167189630E+06   1.83637787375104683E+06   1.83637777079623356E+06   1.83637767363512889E+06   1.83637758309540548E+06
             1.83637750000473601E+06   1.83637742495309748E+06   1.83637735757968482E+06   1.83637729728599708E+06   1.83637724347353331E+06
             1.83637719554379303E+06   1.83637715289827459E+06   1.83637711493847822E+06   1.83637708106590249E+06   1.83637705068204622E+06
             1.83637702318840916E+06   1.83637699806295801E+06   1.83637697508952999E+06   1.83637695412843162E+06   1.83637693503996753E+06
             1.83637691768444376E+06   1.83637690192216542E+06   1.83637688761343830E+06   1.83637687461856753E+06   1.83637686279785866E+06
             1.83637685201161751E+06   1.83637684221469983E+06   1.83637683374016336E+06   1.83637682701561577E+06   1.83637682246866520E+06
             1.83637682052692003E+06   1.83637682161798817E+06   1.83637682616947778E+06   1.83637683460899605E+06   1.83637684736415255E+06
             1.83637686486255401E+06   1.83637688740458246E+06   1.83637691478171339E+06   1.83637694665819616E+06   1.83637698269827943E+06
             1.83637702256621211E+06   1.83637706592624355E+06   1.83637711244262243E+06   1.83637716177959787E+06   1.83637721360141924E+06
             1.83637726757233520E+06   1.83637732337580179E+06   1.83637738077210286E+06   1.83637743954072939E+06   1.83637749946117238E+06
             1.83637756031292188E+06   1.83637762187546934E+06   1.83637768392830575E+06   1.83637774625092163E+06   1.83637780862280773E+06
             1.83637787082345504E+06   1.83637793267318793E+06   1.83637799415566376E+06   1.83637805529537494E+06   1.83637811611681222E+06
             1.83637817664446705E+06   1.83637823690283112E+06   1.83637829691639519E+06   1.83637835670965165E+06   1.83637841630709078E+06
             1.83637847573320498E+06   1.83637853501085029E+06   1.83637859415634535E+06   1.83637865318437316E+06   1.83637871210961696E+06
             1.83637877094676066E+06   1.83637882971048728E+06   1.83637888841548027E+06   1.83637894707642309E+06   1.83637900570799946E+06
             1.83637909577027452E+06
 ETA=   52   1.83642840350342612E+06   1.83642828496771632E+06   1.83642816726263450E+06   1.83642805121961096E+06   1.83642793766966928E+06
             1.83642782744383556E+06   1.83642772137313406E+06   1.83642762028859020E+06   1.83642752502122917E+06   1.83642743640207662E+06
             1.83642735526162921E+06   1.83642728222767450E+06   1.83642721689869114E+06   1.83642715867040516E+06   1.83642710693801544E+06
             1.83642706109672063E+06   1.83642702054171800E+06   1.83642698466820549E+06   1.83642695287138014E+06   1.83642692454643711E+06
             1.83642689908795385E+06   1.83642687600084348E+06   1.83642685503645241E+06   1.83642683605667506E+06   1.83642681892278232E+06
             1.83642680349604669E+06   1.83642678963773488E+06   1.83642677720911265E+06   1.83642676607144158E+06   1.83642675608598161E+06
             1.83642674711352563E+06   1.83642673914720048E+06   1.83642673248347756E+06   1.83642672755099600E+06   1.83642672477792995E+06
             1.83642672459245333E+06   1.83642672742274124E+06   1.83642673369697062E+06   1.83642674384331633E+06   1.83642675828995649E+06
             1.83642677746465569E+06   1.83642680170311872E+06   1.83642683076197910E+06   1.83642686430584383E+06   1.83642690199890616E+06
             1.83642694350536098E+06   1.83642698848940292E+06   1.83642703661522572E+06   1.83642708754702494E+06   1.83642714094899595E+06
             1.83642719648497622E+06   1.83642725386645761E+06   1.83642731282555708E+06   1.83642737314200401E+06   1.83642743459517090E+06
             1.83642749696442881E+06   1.83642756002914906E+06   1.83642762356870412E+06   1.83642768736246345E+06   1.83642775118979765E+06
             1.83642781482977816E+06   1.83642787812209735E+06   1.83642794103068905E+06   1.83642800358011667E+06   1.83642806579464301E+06
             1.83642812769853021E+06   1.83642818931604270E+06   1.83642825067144306E+06   1.83642831178899482E+06   1.83642837269296078E+06
             1.83642843340735859E+06   1.83642849396675685E+06   1.83642855437735771E+06   1.83642861465591472E+06   1.83642867481893161E+06
             1.83642873488291609E+06   1.83642879486437305E+06   1.83642885477980901E+06   1.83642891464572842E+06   1.83642897447863780E+06
             1.83642903429483972E+06
 ETA=   53   1.83647825013831002E+06   1.83647813338325708E+06   1.83647801746204356E+06   1.83647790320958570E+06   1.83647779146025889E+06
             1.83647768304843782E+06   1.83647757880849647E+06   1.83647747957481071E+06   1.83647738618175616E+06   1.83647729946370889E+06
             1.83647722025433485E+06   1.83647714921019343E+06   1.83647708589809062E+06   1.83647702970766090E+06   1.83647698002782930E+06
             1.83647693624751922E+06   1.83647689775565336E+06   1.83647686394115444E+06   1.83647683419294190E+06   1.83647680789993494E+06
             1.83647678445022344E+06   1.83647676336509129E+06   1.83647674437400955E+06   1.83647672734000301E+06   1.83647671212526131E+06
             1.83647669859197177E+06   1.83647668660231493E+06   1.83647667601846810E+06   1.83647666670260252E+06   1.83647665851688455E+06
             1.83647665132285468E+06   1.83647664514360018E+06   1.83647664024726441E+06   1.83647663706323784E+06   1.83647663602029020E+06
             1.83647663754719193E+06   1.83647664207271207E+06   1.83647665002562455E+06   1.83647666183470073E+06   1.83647667792871571E+06
             1.83647669873589044E+06   1.83647672461883095E+06   1.83647675530777639E+06   1.83647679046740639E+06   1.83647682976184878E+06
             1.83647687285523070E+06   1.83647691941167996E+06   1.83647696909532510E+06   1.83647702157029463E+06   1.83647707650071685E+06
             1.83647713355024182E+06   1.83647719245163864E+06   1.83647725291560520E+06   1.83647731472188118E+06   1.83647737764973007E+06
             1.83647744147841167E+06   1.83647750598718808E+06   1.83647757095531817E+06   1.83647763616206218E+06   1.83647770138667943E+06
             1.83647776640802575E+06   1.83647783107965114E+06   1.83647789535128558E+06   1.83647795924736443E+06   1.83647802279191837E+06
             1.83647808600898040E+06   1.83647814892258379E+06   1.83647821155676036E+06   1.83647827393554337E+06   1.83647833608296514E+06
             1.83647839802272874E+06   1.83647845979733998E+06   1.83647852140665799E+06   1.83647858286934393E+06   1.83647864420372504E+06
             1.83647870542813232E+06   1.83647876656089374E+06   1.83647882762033865E+06   1.83647888862479548E+06   1.83647894959259406E+06
             1.83647901054179017E+06
 ETA=   54   1.83652810259965691E+06   1.83652798762865481E+06   1.83652787349491031E+06   1.83652776103661419E+06   1.83652765109149064E+06
             1.83652754449726199E+06   1.83652744209165266E+06   1.83652734471238684E+06   1.83652725319718965E+06   1.83652716838378552E+06
             1.83652709110928606E+06   1.83652702205032506E+06   1.83652696075073211E+06   1.83652690659378376E+06   1.83652685896213865E+06
             1.83652681723845657E+06   1.83652678080539382E+06   1.83652674904560600E+06   1.83652672134174826E+06   1.83652669707647036E+06
             1.83652667563170404E+06   1.83652665653580474E+06   1.83652663950571348E+06   1.83652662440524087E+06   1.83652661109747062E+06
             1.83652659944548295E+06   1.83652658931234875E+06   1.83652658056113473E+06   1.83652657305489993E+06   1.83652656665669824E+06
             1.83652656122903503E+06   1.83652655681661074E+06   1.83652655366754788E+06   1.83652655221176427E+06   1.83652655287864036E+06
             1.83652655609755684E+06   1.83652656229789602E+06   1.83652657190904114E+06   1.83652658536037640E+06   1.83652660308128851E+06
             1.83652662550068437E+06   1.83652665299987141E+06   1.83652668529090961E+06   1.83652672203833354E+06   1.83652676290619676E+06
             1.83652680755855422E+06   1.83652685565946135E+06   1.83652690687297308E+06   1.83652696086314553E+06   1.83652701729403529E+06
             1.83652707582928357E+06   1.83652713621635688E+06   1.83652719815110113E+06   1.83652726141308714E+06   1.83652732578147203E+06
             1.83652739103540964E+06   1.83652745695405616E+06   1.83652752331656287E+06   1.83652758990208479E+06   1.83652765648977202E+06
             1.83652772285842826E+06   1.83652778887036629E+06   1.83652785446621128E+06   1.83652791967011173E+06   1.83652798450586759E+06
             1.83652804899727972E+06   1.83652811316814832E+06   1.83652817704227450E+06   1.83652824064345937E+06   1.83652830399550358E+06
             1.83652836712192092E+06   1.83652843006981304E+06   1.83652849283603672E+06   1.83652855544103333E+06   1.83652861790495575E+06
             1.83652868024795619E+06   1.83652874249018868E+06   1.83652880465180450E+06   1.83652886675295676E+06   1.83652892881379905E+06
             1.83652899085424701E+06
 ETA=   55   1.83657795678433217E+06   1.83657784362375294E+06   1.83657773130399804E+06   1.83657762066638493E+06   1.83657751255198615E+06
             1.83657740780187515E+06   1.83657730725712632E+06   1.83657721175881266E+06   1.83657712214801088E+06   1.83657703926579515E+06
             1.83657696395291551E+06   1.83657689689775114E+06   1.83657683762947307E+06   1.83657678552479716E+06   1.83657673996011051E+06
             1.83657670031179907E+06   1.83657666595624713E+06   1.83657663626983855E+06   1.83657661062895344E+06   1.83657658840997075E+06
             1.83657656898888061E+06   1.83657655189309129E+06   1.83657653683507675E+06   1.83657652367921243E+06   1.83657651228947775E+06
             1.83657650252984581E+06   1.83657649426428322E+06   1.83657648735674797E+06   1.83657648167119152E+06   1.83657647707155813E+06
             1.83657647342149634E+06   1.83657647077895398E+06   1.83657646938036615E+06   1.83657646965601388E+06   1.83657647203588905E+06
             1.83657647694998700E+06   1.83657648482830334E+06   1.83657649610083480E+06   1.83657651119758026E+06   1.83657653054854157E+06
             1.83657655458346242E+06   1.83657658369439328E+06   1.83657661758318357E+06   1.83657665591407148E+06   1.83657669835103676E+06
             1.83657674455806147E+06   1.83657679419912770E+06   1.83657684693821939E+06   1.83657690243931743E+06   1.83657696036640764E+06
             1.83657702038325183E+06   1.83657708224562323E+06   1.83657714564089733E+06   1.83657721034834418E+06   1.83657727614701539E+06
             1.83657734281595820E+06   1.83657741013422143E+06   1.83657747788085183E+06   1.83657754583489476E+06   1.83657761377539579E+06
             1.83657768148121424E+06   1.83657774881876400E+06   1.83657781572422734E+06   1.83657788222135860E+06   1.83657794833372440E+06
             1.83657801408489398E+06   1.83657807949843537E+06   1.83657814459791686E+06   1.83657820940690790E+06   1.83657827394897677E+06
             1.83657833824754204E+06   1.83657840235139173E+06   1.83657846625728859E+06   1.83657852998736058E+06   1.83657859356358554E+06
             1.83657865700793965E+06   1.83657872034240048E+06   1.83657878358894424E+06   1.83657884676954732E+06   1.83657890990618640E+06
             1.83657897302071447E+06
 ETA=   56   1.83662780858920095E+06   1.83662769728839956E+06   1.83662758683207817E+06   1.83662747806459642E+06   1.83662737183038075E+06
             1.83662726897385763E+06   1.83662717033945257E+06   1.83662707677159482E+06   1.83662698911471199E+06   1.83662690821323288E+06
             1.83662683491165540E+06   1.83662676990215969E+06   1.83662671270717541E+06   1.83662666269672755E+06   1.83662661924090842E+06
             1.83662658170980914E+06   1.83662654947351851E+06   1.83662652190212510E+06   1.83662649836571421E+06   1.83662647823436931E+06
             1.83662646087823878E+06   1.83662644581705960E+06   1.83662643276561331E+06   1.83662642158874264E+06   1.83662641215134948E+06
             1.83662640431832941E+06   1.83662639795456920E+06   1.83662639292494953E+06   1.83662638909434178E+06   1.83662638632761035E+06
             1.83662638448966853E+06   1.83662638364336267E+06   1.83662638402177370E+06   1.83662638605544157E+06   1.83662639017496281E+06
             1.83662639681093534E+06   1.83662640639395826E+06   1.83662641935463226E+06   1.83662643612356088E+06   1.83662645713134855E+06
             1.83662648280865001E+06   1.83662651355055254E+06   1.83662654905640241E+06   1.83662658899006387E+06   1.83662663301545056E+06
             1.83662668079647725E+06   1.83662673199705896E+06   1.83662678628111118E+06   1.83662684331254987E+06   1.83662690275529167E+06
             1.83662696427329793E+06   1.83662702762445272E+06   1.83662709249384725E+06   1.83662715866037644E+06   1.83662722590297880E+06
             1.83662729400059278E+06   1.83662736273215408E+06   1.83662743187659932E+06   1.83662750121286232E+06   1.83662757051987643E+06
             1.83662763957661344E+06   1.83662770824936964E+06   1.83662777647410147E+06   1.83662784427410876E+06   1.83662791167272744E+06
             1.83662797869329457E+06   1.83662804535914771E+06   1.83662811169362301E+06   1.83662817772005987E+06   1.83662824346179422E+06
             1.83662830894219899E+06   1.83662837420929782E+06   1.83662843926221109E+06   1.83662850412470452E+06   1.83662856882057921E+06
             1.83662863337363582E+06   1.83662869780767546E+06   1.83662876214649808E+06   1.83662882641390385E+06   1.83662889063369273E+06
             1.83662895482969587E+06
 ETA=   57   1.83667765391112864E+06   1.83667754454245465E+06   1.83667743602193310E+06   1.83667732919695997E+06   1.83667722491532075E+06
             1.83667712402480002E+06   1.83667702737318166E+06   1.83667693580825324E+06   1.83667685017779889E+06   1.83667677132960735E+06
             1.83667670011193911E+06   1.83667663721324503E+06   1.83667658215670381E+06   1.83667653430560185E+06   1.83667649302369729E+06
             1.83667645767474780E+06   1.83667642762250896E+06   1.83667640223073657E+06   1.83667638086318271E+06   1.83667636288359831E+06
             1.83667634765626444E+06   1.83667633468782459E+06   1.83667632370083872E+06   1.83667631456065760E+06   1.83667630713315704E+06
             1.83667630128420587E+06   1.83667629687966476E+06   1.83667629378538881E+06   1.83667629186722287E+06   1.83667629099100642E+06
             1.83667629102298152E+06   1.83667629202258051E+06   1.83667629422783805E+06   1.83667629806952015E+06   1.83667630397880496E+06
             1.83667631238687178E+06   1.83667632372490130E+06   1.83667633842407516E+06   1.83667635691557662E+06   1.83667637963059242E+06
             1.83667640700067277E+06   1.83667643941650772E+06   1.83667647658237116E+06   1.83667651816175529E+06   1.83667656381852087E+06
             1.83667661321652541E+06   1.83667666601963015E+06   1.83667672189169447E+06   1.83667678049658006E+06   1.83667684149814653E+06
             1.83667690456057270E+06   1.83667696943786205E+06   1.83667703581880475E+06   1.83667710348190507E+06   1.83667717220598087E+06
             1.83667724176984793E+06   1.83667731195232342E+06   1.83667738253222150E+06   1.83667745328835631E+06   1.83667752399954083E+06
             1.83667759444485442E+06   1.83667766448671254E+06   1.83667773406460439E+06   1.83667780320137134E+06   1.83667787192011927E+06
             1.83667794024395756E+06   1.83667800819599233E+06   1.83667807579933293E+06   1.83667814307708782E+06   1.83667821005236404E+06
             1.83667827674849704E+06   1.83667834321075375E+06   1.83667840944260429E+06   1.83667847546944674E+06   1.83667854131690459E+06
             1.83667860701060179E+06   1.83667867257616250E+06   1.83667873803920997E+06   1.83667880342536769E+06   1.83667886876025866E+06
             1.83667893406969542E+06
 ETA=   58   1.83672748864698061E+06   1.83672738130578725E+06   1.83672727481635474E+06   1.83672717002919759E+06   1.83672706779546570E+06
             1.83672696896630828E+06   1.83672687439287617E+06   1.83672678492631949E+06   1.83672670141778886E+06   1.83672662471843604E+06
             1.83672655568019929E+06   1.83672649498070730E+06   1.83672644215092878E+06   1.83672639654744929E+06   1.83672635752764018E+06
             1.83672632444887306E+06   1.83672629666851647E+06   1.83672627354394039E+06   1.83672625443251152E+06   1.83672623869159422E+06
             1.83672622567944229E+06   1.83672621488550166E+06   1.83672620604426810E+06   1.83672619902178273E+06   1.83672619368497119E+06
             1.83672618990075029E+06   1.83672618753603147E+06   1.83672618645772105E+06   1.83672618653271534E+06   1.83672618762790877E+06
             1.83672618961086590E+06   1.83672619252936635E+06   1.83672619663464278E+06   1.83672620235773828E+06   1.83672621013037674E+06
             1.83672622038428462E+06   1.83672623355118791E+06   1.83672625006281561E+06   1.83672627035089722E+06   1.83672629484716407E+06
             1.83672632398395566E+06   1.83672635814042250E+06   1.83672639703289489E+06   1.83672644032458821E+06   1.83672648767932458E+06
             1.83672653876092541E+06   1.83672659323321376E+06   1.83672665076001221E+06   1.83672671100514382E+06   1.83672677363243280E+06
             1.83672683830622723E+06   1.83672690477086930E+06   1.83672697272462538E+06   1.83672704194565397E+06   1.83672711221263837E+06
             1.83672718330425955E+06   1.83672725499919942E+06   1.83672732707613660E+06   1.83672739931375114E+06   1.83672747149072145E+06
             1.83672754338616761E+06   1.83672761485532974E+06   1.83672768584451475E+06   1.83672775637616077E+06   1.83672782647314994E+06
             1.83672789615836344E+06   1.83672796545468341E+06   1.83672803438499174E+06   1.83672810297217080E+06   1.83672817123910296E+06
             1.83672823920904333E+06   1.83672830692298850E+06   1.83672837439027382E+06   1.83672844163797353E+06   1.83672850869353279E+06
             1.83672857558439812E+06   1.83672864233801467E+06   1.83672870898182830E+06   1.83672877554328460E+06   1.83672884204982803E+06
             1.83672890852921712E+06
 ETA=   59   1.83677730869362224E+06   1.83677720349827362E+06   1.83677709915814642E+06   1.83677699652704340E+06   1.83677689645948773E+06
             1.83677679981000233E+06   1.83677670743311173E+06   1.83677662018333981E+06   1.83677653891520994E+06   1.83677646448324644E+06
             1.83677639774286887E+06   1.83677633935425361E+06   1.83677628886272293E+06   1.83677624561830005E+06   1.83677620897190063E+06
             1.83677617827444151E+06   1.83677615287683648E+06   1.83677613213000214E+06   1.83677611538485158E+06   1.83677610199229559E+06
             1.83677609130425844E+06   1.83677608279021201E+06   1.83677607619941980E+06   1.83677607139894669E+06   1.83677606825686479E+06
             1.83677606664124061E+06   1.83677606642013625E+06   1.83677606746160844E+06   1.83677606963370857E+06   1.83677607280448428E+06
             1.83677607684275112E+06   1.83677608177648624E+06   1.83677608787828591E+06   1.83677609557960089E+06   1.83677610531265615E+06
             1.83677611750967591E+06   1.83677613260288886E+06   1.83677615102452179E+06   1.83677617320680316E+06   1.83677619958196464E+06
             1.83677623058292456E+06   1.83677626657046122E+06   1.83677630727978167E+06   1.83677635237400467E+06   1.83677640151693928E+06
             1.83677645437239483E+06   1.83677651060418040E+06   1.83677656987610529E+06   1.83677663185197930E+06   1.83677669619561289E+06
             1.83677676257141214E+06   1.83677683070849674E+06   1.83677690032016346E+06   1.83677697118434473E+06   1.83677704307956854E+06
             1.83677711578436126E+06   1.83677718907725089E+06   1.83677726273676218E+06   1.83677733654142031E+06   1.83677741026975075E+06
             1.83677748370078113E+06   1.83677755667975964E+06   1.83677762916261307E+06   1.83677770117149758E+06   1.83677777272907295E+06
             1.83677784385799966E+06   1.83677791458093794E+06   1.83677798492054828E+06   1.83677805489949160E+06   1.83677812454042910E+06
             1.83677819386644429E+06   1.83677826291323174E+06   1.83677833169702720E+06   1.83677840024667419E+06   1.83677846859143884E+06
             1.83677853676058771E+06   1.83677860478338716E+06   1.83677867268910306E+06   1.83677874050700129E+06   1.83677880826634774E+06
             1.83677887599676405E+06
 ETA=   60   1.83682710994791845E+06   1.83682700703980192E+06   1.83682690499012289E+06   1.83682680465624295E+06   1.83682670689607086E+06
             1.83682661256751348E+06   1.83682652252847794E+06   1.83682643763687182E+06   1.83682635875060270E+06   1.83682628672757791E+06
             1.83682622242637980E+06   1.83682616648359713E+06   1.83682611846496514E+06   1.83682607771418686E+06   1.83682604357564100E+06
             1.83682601539370650E+06   1.83682599251276092E+06   1.83682597427718365E+06   1.83682596003135270E+06   1.83682594911964354E+06
             1.83682594088719785E+06   1.83682593478207989E+06   1.83682593056981289E+06   1.83682592811897676E+06   1.83682592729891324E+06
             1.83682592797895963E+06   1.83682593002845161E+06   1.83682593331672251E+06   1.83682593771309941E+06   1.83682594308691192E+06
             1.83682594930806663E+06   1.83682595637671999E+06   1.83682596459488012E+06   1.83682597439463041E+06   1.83682598620863655E+06
             1.83682600046956679E+06   1.83682601761008962E+06   1.83682603806287260E+06   1.83682606226058607E+06   1.83682609063589945E+06
             1.83682612362200418E+06   1.83682616155479336E+06   1.83682620419483865E+06   1.83682625120544550E+06   1.83682630225044000E+06
             1.83682635699364799E+06   1.83682641509889695E+06   1.83682647623001272E+06   1.83682654005082208E+06   1.83682660622515227E+06
             1.83682667441727943E+06   1.83682674433577014E+06   1.83682681571427733E+06   1.83682688833070081E+06   1.83682696196338790E+06
             1.83682703639068874E+06   1.83682711139094969E+06   1.83682718674251880E+06   1.83682726222374337E+06   1.83682733761296910E+06
             1.83682741268892516E+06   1.83682748728454928E+06   1.83682756136768823E+06   1.83682763496040623E+06   1.83682770808514743E+06
             1.83682778076435649E+06   1.83682785302047827E+06   1.83682792487595696E+06   1.83682799635323766E+06   1.83682806747476594E+06
             1.83682813826330565E+06   1.83682820874871942E+06   1.83682827895467635E+06   1.83682834891194222E+06   1.83682841865160060E+06
             1.83682848820473789E+06   1.83682855760243884E+06   1.83682862687578797E+06   1.83682869605587027E+06   1.83682876517377049E+06
             1.83682883426084090E+06
 ETA=   61   1.83687703477439075E+06   1.83687678785027168E+06   1.83687668825511122E+06   1.83687659038255713E+06   1.83687649509391398E+06
             1.83687640325048473E+06   1.83687631571357232E+06   1.83687623334448086E+06   1.83687615700451354E+06   1.83687608755497402E+06
             1.83687602585716569E+06   1.83687597251846571E+06   1.83687592713054572E+06   1.83687588903115154E+06   1.83687585755802877E+06
             1.83687583204892301E+06   1.83687581184157985E+06   1.83687579627374513E+06   1.83687578468316444E+06   1.83687577640758269E+06
             1.83687577078474662E+06   1.83687576724123582E+06   1.83687576555897063E+06   1.83687576560870558E+06   1.83687576726119523E+06
             1.83687577038719389E+06   1.83687577485745703E+06   1.83687578054273897E+06   1.83687578731379402E+06   1.83687579504137742E+06
             1.83687580359624350E+06   1.83687581294286135E+06   1.83687582342055580E+06   1.83687583546236693E+06   1.83687584950133390E+06
             1.83687586597049609E+06   1.83687588530289335E+06   1.83687590793156484E+06   1.83687593428955018E+06   1.83687596480988897E+06
             1.83687599992562062E+06   1.83687603994159121E+06   1.83687608464987436E+06   1.83687613371434971E+06   1.83687618679889711E+06
             1.83687624356739689E+06   1.83687630368372891E+06   1.83687636681177327E+06   1.83687643261540961E+06   1.83687650075851846E+06
             1.83687657090497925E+06   1.83687664273771574E+06   1.83687671601582388E+06   1.83687679051744356E+06   1.83687686602071393E+06
             1.83687694230377511E+06   1.83687701914476696E+06   1.83687709632182866E+06   1.83687717361309938E+06   1.83687725079671969E+06
             1.83687732765082875E+06   1.83687740399424895E+06   1.83687747980853333E+06   1.83687755511591816E+06   1.83687762993863900E+06
             1.83687770429893187E+06   1.83687777821903280E+06   1.83687785172117758E+06   1.83687792482760223E+06   1.83687799756054254E+06
             1.83687806994223455E+06   1.83687814199669147E+06   1.83687821375503764E+06   1.83687828525017365E+06   1.83687835651500081E+06
             1.83687842758242041E+06   1.83687849848533422E+06   1.83687856925664283E+06   1.83687863992924779E+06   1.83687871053605014E+06
             1.83687879591967235E+06
 ETA=   62   1.83692664168228395E+06   1.83692654387395759E+06   1.83692644692845340E+06   1.83692635170987528E+06   1.83692625908168429E+06
             1.83692616990734218E+06   1.83692608505030768E+06   1.83692600537404232E+06   1.83692593174200715E+06   1.83692586501766299E+06
             1.83692580606371583E+06   1.83692575553977629E+06   1.83692571298164479E+06   1.83692567772198003E+06   1.83692564909268450E+06
             1.83692562642566254E+06   1.83692560905281827E+06   1.83692559630605672E+06   1.83692558751728130E+06   1.83692558201839589E+06
             1.83692557914050156E+06   1.83692557835386530E+06   1.83692557939132769E+06   1.83692558212519437E+06   1.83692558642696310E+06
             1.83692559216812742E+06   1.83692559922017902E+06   1.83692560745460237E+06   1.83692561674288078E+06   1.83692562695649220E+06
             1.83692563796633901E+06   1.83692564979319857E+06   1.83692566272166837E+06   1.83692567718598526E+06   1.83692569361981191E+06
             1.83692571245681331E+06   1.83692573413065728E+06   1.83692575907500857E+06   1.83692578772353893E+06   1.83692582050991594E+06
             1.83692585786734847E+06   1.83692590015223459E+06   1.83692594710591459E+06   1.83692599839296564E+06   1.83692605367750139E+06
             1.83692611262363405E+06   1.83692617489547771E+06   1.83692624015714577E+06   1.83692630807275185E+06   1.83692637830641191E+06
             1.83692645052187308E+06   1.83692652443835000E+06   1.83692659977910318E+06   1.83692667632279987E+06   1.83692675384773919E+06
             1.83692683213222236E+06   1.83692691095454781E+06   1.83692699009301560E+06   1.83692706932592276E+06   1.83692714843156911E+06
             1.83692722718796972E+06   1.83692730543216527E+06   1.83692738312767283E+06   1.83692746029703831E+06   1.83692753696252778E+06
             1.83692761314640706E+06   1.83692768887094129E+06   1.83692776415839745E+06   1.83692783903104113E+06   1.83692791351113911E+06
             1.83692798762074020E+06   1.83692806138872122E+06   1.83692813484327635E+06   1.83692820801942283E+06   1.83692828095196327E+06
             1.83692835367569956E+06   1.83692842622543569E+06   1.83692849863597308E+06   1.83692857094211411E+06   1.83692864317866089E+06
             1.83692871538024629E+06
 ETA=   63   1.83697637604816002E+06   1.83697628102952219E+06   1.83697618687567534E+06   1.83697609445310663E+06   1.83697600462744595E+06
             1.83697591826432105E+06   1.83697583622935996E+06   1.83697575938819349E+06   1.83697568860645033E+06   1.83697562474976038E+06
             1.83697556868274859E+06   1.83697552110769763E+06   1.83697548151401198E+06   1.83697544922867790E+06   1.83697542357767606E+06
             1.83697540388698806E+06   1.83697538948259386E+06   1.83697537969047576E+06   1.83697537383661326E+06   1.83697537124698609E+06
             1.83697537124650646E+06   1.83697537334424141E+06   1.83697537722890382E+06   1.83697538277392974E+06   1.83697538985167909E+06
             1.83697539833450550E+06   1.83697540809475607E+06   1.83697541900477046E+06   1.83697543093687994E+06   1.83697544376341137E+06
             1.83697545735592418E+06   1.83697547178027662E+06   1.83697548727758741E+06   1.83697550428284612E+06   1.83697552323028515E+06
             1.83697554455413856E+06   1.83697556868864177E+06   1.83697559606803581E+06   1.83697562712655962E+06   1.83697566229845700E+06
             1.83697570201736200E+06   1.83697574668200733E+06   1.83697579599220213E+06   1.83697584961293335E+06   1.83697590720857517E+06
             1.83697596844350407E+06   1.83697603298209584E+06   1.83697610048872791E+06   1.83697617062777677E+06   1.83697624306362239E+06
             1.83697631746016257E+06   1.83697639356561913E+06   1.83697647107469570E+06   1.83697654976630909E+06   1.83697662941889465E+06
             1.83697670981088909E+06   1.83697679072072776E+06   1.83697687192684459E+06   1.83697695320767141E+06   1.83697703434164217E+06
             1.83697711510682083E+06   1.83697719535514666E+06   1.83697727503540250E+06   1.83697735417025443E+06   1.83697743278200296E+06
             1.83697751089295070E+06   1.83697758852539770E+06   1.83697766570164706E+06   1.83697774244399997E+06   1.83697781877475884E+06
             1.83697789471594617E+06   1.83697797030034359E+06   1.83697804555417597E+06   1.83697812051442219E+06   1.83697819521778449E+06
             1.83697826970096421E+06   1.83697834400066361E+06   1.83697841815358330E+06   1.83697849219642580E+06   1.83697856616589194E+06
             1.83697864009846607E+06
 ETA=   64   1.83702609939330444E+06   1.83702600726109138E+06   1.83702591599597316E+06   1.83702582646650472E+06   1.83702573954049032E+06
             1.83702565608573146E+06   1.83702557697003242E+06   1.83702550306119747E+06   1.83702543522702996E+06   1.83702537433533557E+06
             1.83702532125303848E+06   1.83702527671485185E+06   1.83702524017397454E+06   1.83702521095129801E+06   1.83702518836682965E+06
             1.83702517174057849E+06   1.83702516039255261E+06   1.83702515364276036E+06   1.83702515081120934E+06   1.83702515121790604E+06
             1.83702515418191790E+06   1.83702515924400347E+06   1.83702516605591588E+06   1.83702517449189466E+06   1.83702518442523084E+06
             1.83702519572920562E+06   1.83702520827709162E+06   1.83702522194215213E+06   1.83702523659763997E+06   1.83702525211679935E+06
             1.83702526837219717E+06   1.83702528546319157E+06   1.83702530359899718E+06   1.83702532321505132E+06   1.83702534474612563E+06
             1.83702536862699292E+06   1.83702539529243112E+06   1.83702542517721909E+06   1.83702545871613943E+06   1.83702549634397868E+06
             1.83702553849498415E+06   1.83702558560026973E+06   1.83702563732806197E+06   1.83702569334355392E+06   1.83702575331140053E+06
             1.83702581689625676E+06   1.83702588376277941E+06   1.83702595357562578E+06   1.83702602599945315E+06   1.83702610069891904E+06
             1.83702617733826092E+06   1.83702625568717928E+06   1.83702633541933820E+06   1.83702641631372157E+06   1.83702649814888602E+06
             1.83702658070339100E+06   1.83702666375579149E+06   1.83702674708464229E+06   1.83702683046849724E+06   1.83702691368590901E+06
             1.83702699651510338E+06   1.83702707881939528E+06   1.83702716053634626E+06   1.83702724168861890E+06   1.83702732229855354E+06
             1.83702740238849004E+06   1.83702748198076920E+06   1.83702756109773088E+06   1.83702763976171729E+06   1.83702771799506876E+06
             1.83702779581987881E+06   1.83702787327191676E+06   1.83702795037635672E+06   1.83702802717204508E+06   1.83702810369758122E+06
             1.83702817999156518E+06   1.83702825609259703E+06   1.83702833203927567E+06   1.83702840787020116E+06   1.83702848362397286E+06
             1.83702855933899898E+06
 ETA=   65   1.83707581970665930E+06   1.83707573051279038E+06   1.83707564218853810E+06   1.83707555560431397E+06   1.83707547163009807E+06
             1.83707539113587025E+06   1.83707531499160989E+06   1.83707524406729848E+06   1.83707517923291679E+06   1.83707512135844724E+06
             1.83707507131336047E+06   1.83707502985386783E+06   1.83707499640787230E+06   1.83707497028990602E+06   1.83707495081398590E+06
             1.83707493729413068E+06   1.83707492904435820E+06   1.83707492537868745E+06   1.83707492561113415E+06   1.83707492905571475E+06
             1.83707493502589059E+06   1.83707494308479177E+06   1.83707495285658701E+06   1.83707496421608073E+06   1.83707497703751130E+06
             1.83707499119510711E+06   1.83707500656308373E+06   1.83707502301564883E+06   1.83707504042699561E+06   1.83707505867130961E+06
             1.83707507762235706E+06   1.83707509740102151E+06   1.83707511819655611E+06   1.83707514044467034E+06   1.83707516458067205E+06
             1.83707519103986979E+06   1.83707522025757679E+06   1.83707525266910903E+06   1.83707528870978672E+06   1.83707532881493354E+06
             1.83707537341953837E+06   1.83707542297637463E+06   1.83707547713281261E+06   1.83707553555412823E+06   1.83707559790526028E+06
             1.83707566385114752E+06   1.83707573305673013E+06   1.83707580518694944E+06   1.83707587990674772E+06   1.83707595688106795E+06
             1.83707603577458020E+06   1.83707611637067958E+06   1.83707619832976442E+06   1.83707628143078578E+06   1.83707636545241857E+06
             1.83707645017333888E+06   1.83707653537221951E+06   1.83707662082773144E+06   1.83707670631854585E+06   1.83707679162333044E+06
             1.83707687652053847E+06   1.83707696088110027E+06   1.83707704463511333E+06   1.83707712780517130E+06   1.83707721041365317E+06
             1.83707729248293885E+06   1.83707737403540779E+06   1.83707745509344107E+06   1.83707753567941859E+06   1.83707761581572169E+06
             1.83707769552456401E+06   1.83707777484378545E+06   1.83707785379842599E+06   1.83707793242915045E+06   1.83707801077645645E+06
             1.83707808888084162E+06   1.83707816678280313E+06   1.83707824452283792E+06   1.83707832214144501E+06   1.83707839967912156E+06
             1.83707847717623203E+06
 ETA=   66   1.83712554497716576E+06   1.83712545872874046E+06   1.83712537335255602E+06   1.83712528972077160E+06   1.83712520870554238E+06
             1.83712513117902260E+06   1.83712505801336677E+06   1.83712499008073146E+06   1.83712492825327232E+06   1.83712487340314686E+06
             1.83712482640249049E+06   1.83712478801737609E+06   1.83712475766205136E+06   1.83712473464457970E+06   1.83712471827300312E+06
             1.83712470785536151E+06   1.83712470269969781E+06   1.83712470211405307E+06   1.83712470540646743E+06   1.83712471188498009E+06
             1.83712472085758066E+06   1.83712473189825169E+06   1.83712474461514899E+06   1.83712475888348790E+06   1.83712477457842114E+06
             1.83712479157509212E+06   1.83712480974863051E+06   1.83712482897415617E+06   1.83712484912677528E+06   1.83712487008158537E+06
             1.83712489171360270E+06   1.83712491415282432E+06   1.83712493758089538E+06   1.83712496243374259E+06   1.83712498914723098E+06
             1.83712501815722720E+06   1.83712504989960208E+06   1.83712508481022948E+06   1.83712512332498771E+06   1.83712516587975970E+06
             1.83712521291034832E+06   1.83712526487966720E+06   1.83712532142577390E+06   1.83712538221396157E+06   1.83712544690944464E+06
             1.83712551517743757E+06   1.83712558668315527E+06   1.83712566109181498E+06   1.83712573806863301E+06   1.83712581727882824E+06
             1.83712589838753222E+06   1.83712598118376173E+06   1.83712606532270368E+06   1.83712615058324882E+06   1.83712623674419546E+06
             1.83712632358434307E+06   1.83712641088248952E+06   1.83712649841742800E+06   1.83712658596795308E+06   1.83712667331285682E+06
             1.83712676023084717E+06   1.83712684659643681E+06   1.83712693233629945E+06   1.83712701747293537E+06   1.83712710202876176E+06
             1.83712718602619530E+06   1.83712726948765409E+06   1.83712735243555554E+06   1.83712743489231844E+06   1.83712751688036113E+06
             1.83712759842202836E+06   1.83712767955628457E+06   1.83712776030898164E+06   1.83712784072258999E+06   1.83712792083950504E+06
             1.83712800070212269E+06   1.83712808035283978E+06   1.83712815983405150E+06   1.83712823918815400E+06   1.83712831845754385E+06
             1.83712839768455294E+06
 ETA=   67   1.83717528319376544E+06   1.83717519985305984E+06   1.83717511738720606E+06   1.83717503667010553E+06   1.83717495857608295E+06
             1.83717488397946139E+06   1.83717481375456485E+06   1.83717474877571827E+06   1.83717468991724728E+06   1.83717463805347728E+06
             1.83717459405920212E+06   1.83717455869800760E+06   1.83717453138286155E+06   1.83717451141540683E+06   1.83717449809775152E+06
             1.83717449073200510E+06   1.83717448862027586E+06   1.83717449106467329E+06   1.83717449736730428E+06   1.83717450683027669E+06
             1.83717451875614421E+06   1.83717453271603165E+06   1.83717454831584147E+06   1.83717456543112383E+06   1.83717458393786615E+06
             1.83717460371204582E+06   1.83717462462962628E+06   1.83717464656656212E+06   1.83717466939879651E+06   1.83717469300225913E+06
             1.83717471725313272E+06   1.83717474227763945E+06   1.83717476826261962E+06   1.83717479564427491E+06   1.83717482485907595E+06
             1.83717485634349333E+06   1.83717489053400140E+06   1.83717492786707985E+06   1.83717496877921000E+06   1.83717501370687946E+06
             1.83717506308673741E+06   1.83717511737949122E+06   1.83717517622626456E+06   1.83717523929236177E+06   1.83717530624325015E+06
             1.83717537674439745E+06   1.83717545046127192E+06   1.83717552705934248E+06   1.83717560620408086E+06   1.83717568756095809E+06
             1.83717577079553017E+06   1.83717585569406231E+06   1.83717594191488577E+06   1.83717602923685894E+06   1.83717611743892194E+06
             1.83717620630001579E+06   1.83717629559907829E+06   1.83717638511504512E+06   1.83717647462685197E+06   1.83717656391343125E+06
             1.83717665275375103E+06   1.83717674102156889E+06   1.83717682864448894E+06   1.83717691564492532E+06   1.83717700204532826E+06
             1.83717708786814823E+06   1.83717717313583568E+06   1.83717725787084270E+06   1.83717734209561930E+06   1.83717742583261873E+06
             1.83717750910429889E+06   1.83717759194974112E+06   1.83717767439661361E+06   1.83717775648920564E+06   1.83717783827181300E+06
             1.83717791978873126E+06   1.83717800108425715E+06   1.83717808220268646E+06   1.83717816318831523E+06   1.83717824408544041E+06
             1.83717832493835012E+06
 ETA=   68   1.83722504234539997E+06   1.83722496182986442E+06   1.83722488219166244E+06   1.83722480430653645E+06   1.83722472905097133E+06
             1.83722465730144922E+06   1.83722458993445430E+06   1.83722452782647079E+06   1.83722447185398382E+06   1.83722442289347900E+06
             1.83722438182227151E+06   1.83722434938839637E+06   1.83722432501666108E+06   1.83722430800248543E+06   1.83722429764212016E+06
             1.83722429323181440E+06   1.83722429406781821E+06   1.83722429944638186E+06   1.83722430866375496E+06   1.83722432101618545E+06
             1.83722433580073644E+06   1.83722435256978380E+06   1.83722437094291137E+06   1.83722439079600479E+06   1.83722441200575815E+06
             1.83722443444885314E+06   1.83722445800196240E+06   1.83722448254174925E+06   1.83722450794486445E+06   1.83722453408795292E+06
             1.83722456084814528E+06   1.83722458833448542E+06   1.83722461675230460E+06   1.83722464653824456E+06   1.83722467812944856E+06
             1.83722471196306427E+06   1.83722474847624195E+06   1.83722478810613486E+06   1.83722483128990070E+06   1.83722487846469972E+06
             1.83722493006802932E+06   1.83722498654518416E+06   1.83722504755360517E+06   1.83722511275864206E+06   1.83722518182598008E+06
             1.83722525442130421E+06   1.83722533021030179E+06   1.83722540885865991E+06   1.83722549003206682E+06   1.83722557339621102E+06
             1.83722565861698589E+06   1.83722574546921486E+06   1.83722583362303767E+06   1.83722592285736394E+06   1.83722601295130374E+06
             1.83722610368396714E+06   1.83722619483446144E+06   1.83722628618189320E+06   1.83722637750536716E+06   1.83722646858398733E+06
             1.83722655919697089E+06   1.83722664921265072E+06   1.83722673856425332E+06   1.83722682727414113E+06   1.83722691536478838E+06
             1.83722700285867229E+06   1.83722708977827011E+06   1.83722717614605883E+06   1.83722726198451500E+06   1.83722734731611703E+06
             1.83722743216340151E+06   1.83722751656447095E+06   1.83722760054990160E+06   1.83722768416583119E+06   1.83722776745845797E+06
             1.83722785047398042E+06   1.83722793325859727E+06   1.83722801585850702E+06   1.83722809831990837E+06   1.83722818068900052E+06
             1.83722826301201060E+06
 ETA=   69   1.83727483042101050E+06   1.83727475260326476E+06   1.83727467566509149E+06   1.83727460048427503E+06   1.83727452793944650E+06
             1.83727445890923543E+06   1.83727439427227224E+06   1.83727433490718808E+06   1.83727428169261338E+06   1.83727423550718068E+06
             1.83727419723047316E+06   1.83727416758117522E+06   1.83727414600981167E+06   1.83727413180592610E+06   1.83727412426001090E+06
             1.83727412266256101E+06   1.83727412630407116E+06   1.83727413447503420E+06   1.83727414646594366E+06   1.83727416156729381E+06
             1.83727417907051323E+06   1.83727419849116309E+06   1.83727421948061348E+06   1.83727424191515660E+06   1.83727426567201572E+06
             1.83727429062840506E+06   1.83727431666153064E+06   1.83727434364859154E+06   1.83727437146677962E+06   1.83727439999327785E+06
             1.83727442910583992E+06   1.83727445888236305E+06   1.83727448956050421E+06   1.83727452157759620E+06   1.83727455537155736E+06
             1.83727459138030489E+06   1.83727463004175923E+06   1.83727467179384455E+06   1.83727471707448619E+06   1.83727476632161322E+06
             1.83727481997354631E+06   1.83727487844607886E+06   1.83727494142711512E+06   1.83727500858211773E+06   1.83727507957694214E+06
             1.83727515407744423E+06   1.83727523174947733E+06   1.83727531225889944E+06   1.83727539527156739E+06   1.83727548045333824E+06
             1.83727556747031165E+06   1.83727565607684501E+06   1.83727574596388498E+06   1.83727583691051346E+06   1.83727592869604868E+06
             1.83727602109981002E+06   1.83727611390111549E+06   1.83727620687928121E+06   1.83727629981362214E+06   1.83727639248345373E+06
             1.83727648466822854E+06   1.83727657622582489E+06   1.83727666710015526E+06   1.83727675731357280E+06   1.83727684688856825E+06
             1.83727693584763468E+06   1.83727702421326539E+06   1.83727711200795276E+06   1.83727719925418939E+06   1.83727728597446904E+06
             1.83727737219136255E+06   1.83727745794078498E+06   1.83727754325741972E+06   1.83727762818929437E+06   1.83727771278451197E+06
             1.83727779709117790E+06   1.83727788115739590E+06   1.83727796503127087E+06   1.83727804876090656E+06   1.83727813239440857E+06
             1.83727821597992186E+06
 ETA=   70   1.83732465540953935E+06   1.83732458011736884E+06   1.83732450570665486E+06   1.83732443305752473E+06   1.83732436305073858E+06
             1.83732429656705866E+06   1.83732423448724416E+06   1.83732417769205687E+06   1.83732412706225808E+06   1.83732408347860817E+06
             1.83732404782258207E+06   1.83732402076897980E+06   1.83732400180868292E+06   1.83732399022584758E+06   1.83732398530534259E+06
             1.83732398633203702E+06   1.83732399259080016E+06   1.83732400336650200E+06   1.83732401794401114E+06   1.83732403560819803E+06
             1.83732405564463069E+06   1.83732407751182839E+06   1.83732410091321100E+06   1.83732412572561274E+06   1.83732415182656399E+06
             1.83732417909359187E+06   1.83732420740421768E+06   1.83732423663595947E+06   1.83732426666632877E+06   1.83732429737283662E+06
             1.83732432863341481E+06   1.83732436048025545E+06   1.83732439319774113E+06   1.83732442722424702E+06   1.83732446299858089E+06
             1.83732450095955050E+06   1.83732454154596524E+06   1.83732458519663662E+06   1.83732463235037634E+06   1.83732468344600080E+06
             1.83732473892261321E+06   1.83732479915150860E+06   1.83732486386611802E+06   1.83732493273211410E+06   1.83732500541545846E+06
             1.83732508158211340E+06   1.83732516089804075E+06   1.83732524302920443E+06   1.83732532764156698E+06   1.83732541440109233E+06
             1.83732550297392043E+06   1.83732559308457887E+06   1.83732568445415725E+06   1.83732577686206088E+06   1.83732587008786830E+06
             1.83732596391116083E+06   1.83732605811151792E+06   1.83732615246851672E+06   1.83732624676173553E+06   1.83732634077075194E+06
             1.83732643427524483E+06   1.83732652711722604E+06   1.83732661925674742E+06   1.83732671071620192E+06   1.83732680151808495E+06
             1.83732689168489235E+06   1.83732698123912001E+06   1.83732707020326424E+06   1.83732715859982022E+06   1.83732724645128450E+06
             1.83732733378020884E+06   1.83732742061898741E+06   1.83732750700773788E+06   1.83732759299641848E+06   1.83732767863504356E+06
             1.83732776397362771E+06   1.83732784906218480E+06   1.83732793395073083E+06   1.83732801868927921E+06   1.83732810332784522E+06
             1.83732818791647232E+06
 ETA=   71   1.83737477084059315E+06   1.83737445231628139E+06   1.83737438021550793E+06   1.83737430988047854E+06   1.83737424219406582E+06
             1.83737417803914170E+06   1.83737411829857784E+06   1.83737406385524734E+06   1.83737401559202163E+06   1.83737397439177264E+06
             1.83737394113737321E+06   1.83737391644445062E+06   1.83737389985965285E+06   1.83737389066238422E+06   1.83737388813204854E+06
             1.83737389154804964E+06   1.83737390018979157E+06   1.83737391333667841E+06   1.83737393026811327E+06   1.83737395026350045E+06
             1.83737397260224423E+06   1.83737399666344281E+06   1.83737402222497505E+06   1.83737404916441441E+06   1.83737407735933433E+06
             1.83737410668730899E+06   1.83737413702591113E+06   1.83737416825271468E+06   1.83737420024529286E+06   1.83737423288121982E+06
             1.83737426603806857E+06   1.83737429968712386E+06   1.83737433417451521E+06   1.83737436994008208E+06   1.83737440742366551E+06
             1.83737444706510473E+06   1.83737448930424056E+06   1.83737453458091314E+06   1.83737458333496237E+06   1.83737463600622863E+06
             1.83737469303455250E+06   1.83737475473079900E+06   1.83737482088993583E+06   1.83737489117795578E+06   1.83737496526085166E+06
             1.83737504280461650E+06   1.83737512347524310E+06   1.83737520693872427E+06   1.83737529286105302E+06   1.83737538090822194E+06
             1.83737547074622428E+06   1.83737556206003786E+06   1.83737565461058170E+06   1.83737574817776051E+06   1.83737584254147788E+06
             1.83737593748163874E+06   1.83737603277814738E+06   1.83737612821090734E+06   1.83737622355982359E+06   1.83737631860479992E+06
             1.83737641312574130E+06   1.83737650694298139E+06   1.83737660003857338E+06   1.83737669243500079E+06   1.83737678415474668E+06
             1.83737687522029411E+06   1.83737696565412637E+06   1.83737705547872675E+06   1.83737714471657784E+06   1.83737723339016363E+06
             1.83737732152196649E+06   1.83737740913937800E+06   1.83737749628941994E+06   1.83737758302402264E+06   1.83737766939511546E+06
             1.83737775545462873E+06   1.83737784125449252E+06   1.83737792684663669E+06   1.83737801228299062E+06   1.83737809761548485E+06
             1.83737820815777685E+06
 ETA=   72   1.83742444586811191E+06   1.83742437496577436E+06   1.83742430494666565E+06   1.83742423669458181E+06   1.83742417109301290E+06
             1.83742410902544740E+06   1.83742405137537513E+06   1.83742399902628502E+06   1.83742395286166645E+06   1.83742391376500926E+06
             1.83742388261946826E+06   1.83742386009203829E+06   1.83742384567279997E+06   1.83742383863563905E+06   1.83742383825410390E+06
             1.83742384380174638E+06   1.83742385455211694E+06   1.83742386977876886E+06   1.83742388875525119E+06   1.83742391075511836E+06
             1.83742393505160627E+06   1.83742396109547303E+06   1.83742398858752404E+06   1.83742401740653464E+06   1.83742404743096442E+06
             1.83742407853926765E+06   1.83742411060989602E+06   1.83742414352129772E+06   1.83742417715191748E+06   1.83742421138019557E+06
             1.83742424608439580E+06   1.83742428128457721E+06   1.83742431727975537E+06   1.83742435451054783E+06   1.83742439341740054E+06
             1.83742443444075854E+06   1.83742447802107059E+06   1.83742452459878591E+06   1.83742457461435464E+06   1.83742462850822881E+06
             1.83742468672076426E+06   1.83742474961447972E+06   1.83742481693403935E+06   1.83742488834632118E+06   1.83742496351810149E+06
             1.83742504211615818E+06   1.83742512380726961E+06   1.83742520825821417E+06   1.83742529513576976E+06   1.83742538410671568E+06
             1.83742547483778163E+06   1.83742556704532937E+06   1.83742566046028817E+06   1.83742575486316835E+06   1.83742585003442783E+06
             1.83742594575452711E+06   1.83742604180392413E+06   1.83742613796307729E+06   1.83742623401244474E+06   1.83742632973248418E+06
             1.83742642490363191E+06   1.83742651936604967E+06   1.83742661308294605E+06   1.83742670607726625E+06   1.83742679837193317E+06
             1.83742688998986897E+06   1.83742698095399770E+06   1.83742707128724386E+06   1.83742716101252916E+06   1.83742725015277881E+06
             1.83742733873090870E+06   1.83742742678076355E+06   1.83742751434533834E+06   1.83742760147855664E+06   1.83742768823433318E+06
             1.83742777466658386E+06   1.83742786082922528E+06   1.83742794677617331E+06   1.83742803256134386E+06   1.83742811823865375E+06
             1.83742820386201888E+06
 ETA=   73   1.83747441403801739E+06   1.83747434498057258E+06   1.83747427680689842E+06   1.83747421040146868E+06   1.83747414664836670E+06
             1.83747408643167466E+06   1.83747403063547728E+06   1.83747398014385765E+06   1.83747393584089889E+06   1.83747389861068479E+06
             1.83747386933687469E+06   1.83747384872106905E+06   1.83747383621368068E+06   1.83747383108300809E+06   1.83747383259692416E+06
             1.83747384002330294E+06   1.83747385263001872E+06   1.83747386968494719E+06   1.83747389045596239E+06   1.83747391421094001E+06
             1.83747394021735457E+06   1.83747396797300759E+06   1.83747399712627823E+06   1.83747402755662380E+06   1.83747405914309667E+06
             1.83747409176474344E+06   1.83747412530060392E+06   1.83747415962971398E+06   1.83747419463110133E+06   1.83747423018378951E+06
             1.83747426616657292E+06   1.83747430263285688E+06   1.83747433984978171E+06   1.83747437825877103E+06   1.83747441830103169E+06
             1.83747446041777031E+06   1.83747450505019794E+06   1.83747455263952655E+06   1.83747460362697090E+06   1.83747465845374786E+06
             1.83747471756095253E+06   1.83747478134662844E+06   1.83747484952135873E+06   1.83747492175275343E+06   1.83747499770829594E+06
             1.83747507705546962E+06   1.83747515946176066E+06   1.83747524459465267E+06   1.83747533212163206E+06   1.83747542171018501E+06
             1.83747551302773552E+06   1.83747560581211676E+06   1.83747569977415120E+06   1.83747579469498154E+06   1.83747589035568596E+06
             1.83747598653734336E+06   1.83747608302103262E+06   1.83747617958782869E+06   1.83747627601880999E+06   1.83747637209505215E+06
             1.83747646759760380E+06   1.83747656238038000E+06   1.83747665639387257E+06   1.83747674966145656E+06   1.83747684220647882E+06
             1.83747693405228644E+06   1.83747702522222861E+06   1.83747711573965265E+06   1.83747720562790707E+06   1.83747729491034104E+06
             1.83747738361029490E+06   1.83747747176622460E+06   1.83747755941892974E+06   1.83747764662432577E+06   1.83747773343831953E+06
             1.83747781991681829E+06   1.83747790611573006E+06   1.83747799209096213E+06   1.83747807789842249E+06   1.83747816359401960E+06
             1.83747824923366122E+06
 ETA=   74   1.83752442452056380E+06   1.83752435709792795E+06   1.83752429055969999E+06   1.83752422579088109E+06   1.83752416367612942E+06
             1.83752410510010179E+06   1.83752405094745476E+06   1.83752400210284558E+06   1.83752395945093245E+06   1.83752392387637217E+06
             1.83752389626344689E+06   1.83752387733369297E+06   1.83752386651265039E+06   1.83752386306304508E+06   1.83752386624722788E+06
             1.83752387532754941E+06   1.83752388956636330E+06   1.83752390822602087E+06   1.83752393056887388E+06   1.83752395585727645E+06
             1.83752398335322482E+06   1.83752401257997984E+06   1.83752404315510555E+06   1.83752407495835214E+06   1.83752410786911123E+06
             1.83752414176676585E+06   1.83752417653069156E+06   1.83752421204025717E+06   1.83752424817482405E+06   1.83752428481374565E+06
             1.83752432183617284E+06   1.83752435931520676E+06   1.83752439749959321E+06   1.83752443683162774E+06   1.83752447775341431E+06
             1.83752452070705639E+06   1.83752456613466400E+06   1.83752461447834689E+06   1.83752466618022043E+06   1.83752472168240137E+06
             1.83752478142689774E+06   1.83752484583301493E+06   1.83752491459159530E+06   1.83752498737087124E+06   1.83752506383896200E+06
             1.83752514366398845E+06   1.83752522651407239E+06   1.83752531205733563E+06   1.83752539996190066E+06   1.83752548989589070E+06
             1.83752558152737492E+06   1.83752567460692977E+06   1.83752576883397042E+06   1.83752586399031105E+06   1.83752595985770831E+06
             1.83752605621791794E+06   1.83752615285269520E+06   1.83752624954379443E+06   1.83752634607297089E+06   1.83752644222197472E+06
             1.83752653777253651E+06   1.83752663258694485E+06   1.83752672660840163E+06   1.83752681986068841E+06   1.83752691236756253E+06
             1.83752700415278273E+06   1.83752709524010820E+06   1.83752718565329676E+06   1.83752727541610901E+06   1.83752736455230345E+06
             1.83752745308563183E+06   1.83752754105753428E+06   1.83752762850823416E+06   1.83752771549564134E+06   1.83752780207766104E+06
             1.83752788831219403E+06   1.83752797425714694E+06   1.83752805997042311E+06   1.83752814550992637E+06   1.83752823093356262E+06
             1.83752831629923475E+06
 ETA=   75   1.83757447202667082E+06   1.83757440605506767E+06   1.83757434096853901E+06   1.83757427765253908E+06   1.83757421699228277E+06
             1.83757415987298242E+06   1.83757410717985197E+06   1.83757405979810515E+06   1.83757401861295500E+06   1.83757398450961662E+06
             1.83757395837303950E+06   1.83757394093203265E+06   1.83757393160003331E+06   1.83757392963426700E+06   1.83757393429169431E+06
             1.83757394482927606E+06   1.83757396050397493E+06   1.83757398057275428E+06   1.83757400429257681E+06   1.83757403092040424E+06
             1.83757405971295130E+06   1.83757409020029102E+06   1.83757412198783783E+06   1.83757415495535708E+06   1.83757418898235657E+06
             1.83757422394833644E+06   1.83757425973279006E+06   1.83757429621520080E+06   1.83757433327504573E+06   1.83757437079179287E+06
             1.83757440864476655E+06   1.83757444691486168E+06   1.83757448584418767E+06   1.83757452587599587E+06   1.83757456745340559E+06
             1.83757461101953662E+06   1.83757465701751341E+06   1.83757470589046157E+06   1.83757475808151276E+06   1.83757481403379957E+06
             1.83757487419038010E+06   1.83757493897939264E+06   1.83757500808443292E+06   1.83757508117427235E+06   1.83757515791760734E+06
             1.83757523798313295E+06   1.83757532103954628E+06   1.83757540675554471E+06   1.83757549479982490E+06   1.83757558484108676E+06
             1.83757567654799018E+06   1.83757576967629045E+06   1.83757586392153823E+06   1.83757595906625991E+06   1.83757605489294231E+06
             1.83757615118407016E+06   1.83757624772212887E+06   1.83757634428960108E+06   1.83757644066897035E+06   1.83757653664271859E+06
             1.83757663199331029E+06   1.83757672658671462E+06   1.83757682036357909E+06   1.83757691334807640E+06   1.83757700556436251E+06
             1.83757709703659359E+06   1.83757718778892769E+06   1.83757727784552029E+06   1.83757736723052990E+06   1.83757745596811408E+06
             1.83757754408242460E+06   1.83757763161646272E+06   1.83757771861128928E+06   1.83757780512681417E+06   1.83757789122294006E+06
             1.83757797695957264E+06   1.83757806239661574E+06   1.83757814759397483E+06   1.83757823261155444E+06   1.83757831750926073E+06
             1.83757840234699845E+06
 ETA=   76   1.83762455126725812E+06   1.83762448658920010E+06   1.83762442279686732E+06   1.83762436077614501E+06   1.83762430141278915E+06
             1.83762424559255526E+06   1.83762419420119748E+06   1.83762414812447247E+06   1.83762410824813507E+06   1.83762407545794221E+06
             1.83762405063950643E+06   1.83762403451818228E+06   1.83762402650612476E+06   1.83762402585515846E+06   1.83762403181696567E+06
             1.83762404364323034E+06   1.83762406058563851E+06   1.83762408189587505E+06   1.83762410682562413E+06   1.83762413462657202E+06
             1.83762416455026902E+06   1.83762419611781463E+06   1.83762422893827991E+06   1.83762426289124717E+06   1.83762429785615578E+06
             1.83762433371243649E+06   1.83762437033951399E+06   1.83762440761680435E+06   1.83762444542371668E+06   1.83762448363965144E+06
             1.83762452214392717E+06   1.83762456101505505E+06   1.83762460049856477E+06   1.83762464103875891E+06   1.83762468307987135E+06
             1.83762472706613713E+06   1.83762477344179549E+06   1.83762482265108707E+06   1.83762487513825647E+06   1.83762493134755036E+06
             1.83762499172318052E+06   1.83762505669150734E+06   1.83762512593954080E+06   1.83762519913654029E+06   1.83762527595172194E+06
             1.83762535605430417E+06   1.83762543911350542E+06   1.83762552479854412E+06   1.83762561277864059E+06   1.83762570272301580E+06
             1.83762579430086934E+06   1.83762588726671273E+06   1.83762598131863447E+06   1.83762607623991789E+06   1.83762617181382258E+06
             1.83762626782360976E+06   1.83762636405253806E+06   1.83762646028386522E+06   1.83762655630084919E+06   1.83762665188674675E+06
             1.83762674682480446E+06   1.83762684098065901E+06   1.83762693429645291E+06   1.83762702679673769E+06   1.83762711850605812E+06
             1.83762720944895595E+06   1.83762729964997736E+06   1.83762738913366641E+06   1.83762747792456695E+06   1.83762756604722445E+06
             1.83762765352618042E+06   1.83762774040478142E+06   1.83762782672613556E+06   1.83762791255215276E+06   1.83762799794474314E+06
             1.83762808296581381E+06   1.83762816767727444E+06   1.83762825214103493E+06   1.83762833641900402E+06   1.83762842057309276E+06
             1.83762850466521061E+06
 ETA=   77   1.83767465695324563E+06   1.83767459343751473E+06   1.83767453080812003E+06   1.83767446995138633E+06   1.83767441175359976E+06
             1.83767435710104485E+06   1.83767430688000680E+06   1.83767426197677199E+06   1.83767422327762586E+06   1.83767419166885433E+06
             1.83767416803670186E+06   1.83767415309421555E+06   1.83767414626119332E+06   1.83767414678417309E+06   1.83767415390965296E+06
             1.83767416688413033E+06   1.83767418495410378E+06   1.83767420736607444E+06   1.83767423336653947E+06   1.83767426220199955E+06
             1.83767429311891249E+06   1.83767432561639999E+06   1.83767435932020913E+06   1.83767439410960558E+06   1.83767442986380658E+06
             1.83767446646202286E+06   1.83767450378345978E+06   1.83767454170731385E+06   1.83767458011277579E+06   1.83767461887902836E+06
             1.83767465788522665E+06   1.83767469719901588E+06   1.83767473707772628E+06   1.83767477796680527E+06   1.83767482031168346E+06
             1.83767486455779127E+06   1.83767491115056467E+06   1.83767496053543990E+06   1.83767501315785688E+06   1.83767506946325861E+06
             1.83767512989707873E+06   1.83767519487509225E+06   1.83767526409657788E+06   1.83767533723124233E+06   1.83767541394877969E+06
             1.83767549391888594E+06   1.83767557681125565E+06   1.83767566229558620E+06   1.83767575004157308E+06   1.83767583971891482E+06
             1.83767593099730252E+06   1.83767602362470655E+06   1.83767611730703386E+06   1.83767621182836615E+06   1.83767630697277631E+06
             1.83767640252433764E+06   1.83767649826712185E+06   1.83767659398519970E+06   1.83767668946264358E+06   1.83767678448352055E+06
             1.83767687883189949E+06   1.83767697236974817E+06   1.83767706504406990E+06   1.83767715687978943E+06   1.83767724790182803E+06
             1.83767733813510742E+06   1.83767742760455026E+06   1.83767751633507828E+06   1.83767760435161553E+06   1.83767769167908351E+06
             1.83767777834240533E+06   1.83767786438426096E+06   1.83767794985080929E+06   1.83767803480596724E+06   1.83767811931365076E+06
             1.83767820343777630E+06   1.83767828724226146E+06   1.83767837079102150E+06   1.83767845414797449E+06   1.83767853737703804E+06
             1.83767862054213020E+06
 ETA=   78   1.83772478379555373E+06   1.83772472133718873E+06   1.83772465976572107E+06   1.83772459996793978E+06   1.83772454283065279E+06
             1.83772448924066499E+06   1.83772444008478406E+06   1.83772439624981582E+06   1.83772435862256819E+06   1.83772432808984746E+06
             1.83772430553848017E+06   1.83772429166218545E+06   1.83772428589548543E+06   1.83772428747974196E+06   1.83772429565633903E+06
             1.83772430966665992E+06   1.83772432875208929E+06   1.83772435215401347E+06   1.83772437911381619E+06   1.83772440887288353E+06
             1.83772444067261694E+06   1.83772447397987684E+06   1.83772450844737957E+06   1.83772454395399033E+06   1.83772458037858526E+06
             1.83772461760003609E+06   1.83772465549720917E+06   1.83772469394896273E+06   1.83772473283415241E+06   1.83772477203162597E+06
             1.83772481142023718E+06   1.83772485104997363E+06   1.83772489119667886E+06   1.83772493230703170E+06   1.83772497482772148E+06
             1.83772501920544007E+06   1.83772506588688307E+06   1.83772511531874537E+06   1.83772516794772609E+06   1.83772522422052640E+06
             1.83772528458385542E+06   1.83772534943587310E+06   1.83772541849518917E+06   1.83772549143193243E+06   1.83772556791623915E+06
             1.83772564761824603E+06   1.83772573020808841E+06   1.83772581535590533E+06   1.83772590273183282E+06   1.83772599200601038E+06
             1.83772608284857846E+06   1.83772617499677255E+06   1.83772626816849993E+06   1.83772636214867583E+06   1.83772645672221808E+06
             1.83772655167404399E+06   1.83772664678906975E+06   1.83772674185221060E+06   1.83772683664838178E+06   1.83772693096249830E+06
             1.83772702457947494E+06   1.83772711735495110E+06   1.83772720924347918E+06   1.83772730027034879E+06   1.83772739046085346E+06
             1.83772747984028514E+06   1.83772756843393669E+06   1.83772765626710118E+06   1.83772774336507218E+06   1.83772782975314208E+06
             1.83772791545660538E+06   1.83772800051667006E+06   1.83772808498334722E+06   1.83772816892256401E+06   1.83772825240024622E+06
             1.83772833548231912E+06   1.83772841823471268E+06   1.83772850072335033E+06   1.83772858301416156E+06   1.83772866517307423E+06
             1.83772874726601504E+06
 ETA=   79   1.83777492650510161E+06   1.83777486502538715E+06   1.83777480443308223E+06   1.83777474561547255E+06   1.83777468945987918E+06
             1.83777463685362344E+06   1.83777458868402685E+06   1.83777454583840934E+06   1.83777450920409430E+06   1.83777447966840188E+06
             1.83777445811869553E+06   1.83777444522412890E+06   1.83777444043922750E+06   1.83777444300027052E+06   1.83777445214357949E+06
             1.83777446710547549E+06   1.83777448712228285E+06   1.83777451143032382E+06   1.83777453926592134E+06   1.83777456986539857E+06
             1.83777460246511642E+06   1.83777463649205375E+06   1.83777467163352342E+06   1.83777470776793966E+06   1.83777474477375043E+06
             1.83777478252940066E+06   1.83777482091332995E+06   1.83777485980397579E+06   1.83777489907976938E+06   1.83777493861913960E+06
             1.83777497830053139E+06   1.83777501815115707E+06   1.83777505847043614E+06   1.83777509970634361E+06   1.83777514230687730E+06
             1.83777518672003527E+06   1.83777523339382047E+06   1.83777528277623141E+06   1.83777533531527477E+06   1.83777539145895420E+06
             1.83777545165529102E+06   1.83777551627956913E+06   1.83777558507501031E+06   1.83777565771215199E+06   1.83777573386154417E+06
             1.83777581319373683E+06   1.83777589537927997E+06   1.83777598008872522E+06   1.83777606699262280E+06   1.83777615576152387E+06
             1.83777624606598681E+06   1.83777633762940904E+06   1.83777643018478947E+06   1.83777652351791016E+06   1.83777661741455575E+06
             1.83777671166051249E+06   1.83777680604156479E+06   1.83777690034349589E+06   1.83777699435209204E+06   1.83777708785313484E+06
             1.83777718063241080E+06   1.83777727253723750E+06   1.83777736353172734E+06   1.83777745364153432E+06   1.83777754289231566E+06
             1.83777763130972837E+06   1.83777771891943016E+06   1.83777780574707873E+06   1.83777789181833318E+06   1.83777797715884913E+06
             1.83777806179428659E+06   1.83777814576377720E+06   1.83777822912178538E+06   1.83777831193624949E+06   1.83777839427510812E+06
             1.83777847620629962E+06   1.83777855779776326E+06   1.83777863911743835E+06   1.83777872023326391E+06   1.83777880121317902E+06
             1.83777888212512434E+06
 ETA=   80   1.83782507979281037E+06   1.83782501923926803E+06   1.83782495957361255E+06   1.83782490168364812E+06   1.83782484645720827E+06
             1.83782479478212423E+06   1.83782474754622928E+06   1.83782470563735347E+06   1.83782466994333151E+06   1.83782464135199343E+06
             1.83782462075120257E+06   1.83782460878207046E+06   1.83782460492263176E+06   1.83782460840414697E+06   1.83782461845790897E+06
             1.83782463431521133E+06   1.83782465520734829E+06   1.83782468036561320E+06   1.83782470902130078E+06   1.83782474040570529E+06
             1.83782477375014662E+06   1.83782480843672669E+06   1.83782484419235610E+06   1.83782488089497387E+06   1.83782491842254344E+06
             1.83782495665302617E+06   1.83782499546438269E+06   1.83782503473457042E+06   1.83782507434154488E+06   1.83782511416325928E+06
             1.83782515407768078E+06   1.83782519408579869E+06   1.83782523451401806E+06   1.83782527581165731E+06   1.83782531842805282E+06
             1.83782536281253910E+06   1.83782540941445343E+06   1.83782545868313313E+06   1.83782551106791780E+06   1.83782556701814500E+06
             1.83782562698316574E+06   1.83782569131189049E+06   1.83782575977566652E+06   1.83782583204542915E+06   1.83782590779212397E+06
             1.83782598668669653E+06   1.83782606840009172E+06   1.83782615260325512E+06   1.83782623896713252E+06   1.83782632716266997E+06
             1.83782641686081653E+06   1.83782650776910572E+06   1.83782659963765205E+06   1.83782669225312280E+06   1.83782678540218715E+06
             1.83782687887151726E+06   1.83782697244778159E+06   1.83782706591765094E+06   1.83782715906779561E+06   1.83782725168488361E+06
             1.83782734355558688E+06   1.83782743451757706E+06   1.83782752454586467E+06   1.83782761366646481E+06   1.83782770190539607E+06
             1.83782778928867634E+06   1.83782787584232446E+06   1.83782796159235714E+06   1.83782804656479461E+06   1.83782813078565453E+06
             1.83782821428095549E+06   1.83782829708735133E+06   1.83782837926415913E+06   1.83782846088133031E+06   1.83782854200881813E+06
             1.83782862271657377E+06   1.83782870307455072E+06   1.83782878315270040E+06   1.83782886302097631E+06   1.83782894274933054E+06
             1.83782902240771637E+06
 ETA=   81   1.83787523998504505E+06   1.83787517871598573E+06   1.83787511995071429E+06   1.83787506296212645E+06   1.83787500863856380E+06
             1.83787495786836813E+06   1.83787491153988126E+06   1.83787487054144428E+06   1.83787483576140041E+06   1.83787480808808981E+06
             1.83787497005204856E+06   1.83787477733802726E+06   1.83787477437589667E+06   1.83787477874974161E+06   1.83787478968584212E+06
             1.83787480641047657E+06   1.83787482814992499E+06   1.83787485413046670E+06   1.83787488357838034E+06   1.83787491571994592E+06
             1.83787516086419555E+06   1.83787498509767768E+06   1.83787502143757767E+06   1.83787505867859744E+06   1.83787509669819078E+06
             1.83787513537381240E+06   1.83787517458291701E+06   1.83787521420295932E+06   1.83787525411139429E+06   1.83787529418567521E+06
             1.83787547958627087E+06   1.83787537443713518E+06   1.83787541494245455E+06   1.83787545626990171E+06   1.83787549887016392E+06
             1.83787554319392587E+06   1.83787558969187527E+06   1.83787563881469681E+06   1.83787569101307774E+06   1.83787574673770322E+06
             1.83787580624083243E+06   1.83787587043854198E+06   1.83787593853677134E+06   1.83787601040527853E+06   1.83787608571539400E+06
             1.83787616413844819E+06   1.83787624534577108E+06   1.83787632900869334E+06   1.83787641479854449E+06   1.83787650238665589E+06
             1.83787659474212513E+06   1.83787668166235113E+06   1.83787677280882979E+06   1.83787686467135861E+06   1.83787695703750150E+06
             1.83787704969482380E+06   1.83787714243088942E+06   1.83787723503326322E+06   1.83787732728951075E+06   1.83787741898719571E+06
             1.83787750682536303E+06   1.83787759989693970E+06   1.83787768892294029E+06   1.83787777701826114E+06   1.83787786420927919E+06
             1.83787795052237064E+06   1.83787803598391288E+06   1.83787812062028167E+06   1.83787820445785462E+06   1.83787828752300795E+06
             1.83787892586472840E+06   1.83787845144916046E+06   1.83787853240850288E+06   1.83787861279211217E+06   1.83787869267195533E+06
             1.83787877211999847E+06   1.83787885120820883E+06   1.83787893000855204E+06   1.83787900859299605E+06   1.83787908703350625E+06
             1.83787906575486693E+06
