# Supplementary material for: Set-up and input dataset files of the Delft3d model for hydrodynamic modelling considering wind, waves, tides and currents through multidomain grids
Source: Data Brief. 2019 Dec 9;28:104921. doi: 10.1016/j.dib.2019.104921 (PMC6926121; doi:10.1016/j.dib.2019.104921)
Supplement: Multimedia component 1 [file mmc1.zip › Multi_domain_2004_all_forces/outside.dep]

   1.2403815E+02   1.2479011E+02   1.2454382E+02   1.2305254E+02   1.2087735E+02   1.1840605E+02   1.1447382E+02   1.1078369E+02   1.0603469E+02   1.0093675E+02   9.6829185E+01   9.3038154E+01
   8.7931184E+01   8.4270234E+01   7.9289126E+01   7.5761217E+01   7.2956266E+01   6.9529600E+01   6.6481139E+01   6.3798879E+01   6.2132406E+01   6.1013281E+01   6.0115504E+01   5.9926620E+01
   5.9903347E+01   5.9714733E+01   5.8667157E+01   5.7315810E+01   5.5234779E+01   5.3370181E+01   5.1430868E+01   5.0117954E+01   4.9240632E+01   4.8415757E+01   4.7546778E+01   4.7006805E+01
   4.6426503E+01   4.6098308E+01   4.5530513E+01   4.5249779E+01   4.4739124E+01   4.4136799E+01   4.3648054E+01   4.3223445E+01   4.2726816E+01   4.1793407E+01   4.1075717E+01   4.0594869E+01
   4.0034214E+01   3.9703878E+01   3.9171892E+01   3.8697404E+01   3.8157030E+01   3.7585610E+01   3.6712856E+01   3.6190939E+01   3.5454944E+01   3.4876703E+01   3.4353387E+01   3.3215646E+01
   3.2302151E+01   3.1124223E+01   3.0625009E+01   3.0383199E+01   3.0214371E+01   2.9863582E+01   2.9391890E+01   2.8575483E+01   2.8025959E+01   2.7432005E+01   2.6794921E+01   2.5848414E+01
   2.5235941E+01   2.4742537E+01   2.4251454E+01   2.3571154E+01   2.2794382E+01   2.1979060E+01   2.1252936E+01   2.0720596E+01   2.0057175E+01   1.9324267E+01   1.8592071E+01   1.7877654E+01
   1.7290950E+01   1.6723034E+01   1.5994657E+01   1.5246729E+01   1.4565750E+01   1.4006252E+01   1.3590132E+01   1.2931189E+01   1.1625474E+01   1.0633170E+01   9.9213420E+00   9.3404170E+00
   8.7140240E+00   7.7555390E+00   7.0178630E+00  -9.9900000E+02
   1.3427540E+02   1.3457274E+02   1.3433087E+02   1.3285296E+02   1.3067929E+02   1.2809932E+02   1.2436584E+02   1.2082327E+02   1.1609760E+02   1.1119472E+02   1.0714139E+02   1.0318866E+02
   9.7450706E+01   9.3489259E+01   8.7856806E+01   8.3991374E+01   8.0814658E+01   7.6885191E+01   7.3545016E+01   7.0535752E+01   6.8723912E+01   6.7514100E+01   6.6702373E+01   6.6290066E+01
   6.6494971E+01   6.6118372E+01   6.4082209E+01   6.1763157E+01   5.8875662E+01   5.6339950E+01   5.3849797E+01   5.2080946E+01   5.0983481E+01   4.9916122E+01   4.9091158E+01   4.8511939E+01
   4.7954160E+01   4.7563788E+01   4.7120618E+01   4.6465536E+01   4.5757258E+01   4.5090459E+01   4.4635700E+01   4.4152379E+01   4.3439732E+01   4.2451424E+01   4.1744269E+01   4.1178970E+01
   4.0755949E+01   4.0484980E+01   4.0048412E+01   3.9468742E+01   3.8834401E+01   3.8116886E+01   3.7286722E+01   3.6651946E+01   3.6006111E+01   3.5453055E+01   3.4706563E+01   3.3657071E+01
   3.2461215E+01   3.1452442E+01   3.1154106E+01   3.1032689E+01   3.0938713E+01   3.0573909E+01   2.9873897E+01   2.9096459E+01   2.8469189E+01   2.7784491E+01   2.7117269E+01   2.6467008E+01
   2.5844507E+01   2.5358701E+01   2.4917392E+01   2.4266173E+01   2.3520632E+01   2.2602125E+01   2.1834035E+01   2.1279980E+01   2.0605190E+01   1.9898572E+01   1.9183434E+01   1.8511184E+01
   1.7858795E+01   1.7210763E+01   1.6442332E+01   1.5633852E+01   1.4915844E+01   1.4360816E+01   1.3934375E+01   1.3224776E+01   1.2341284E+01   1.1393587E+01   1.0540491E+01   9.8352883E+00
   9.1887118E+00   8.3355100E+00   7.4754979E+00  -9.9900000E+02
   1.4127000E+02   1.4155388E+02   1.4112296E+02   1.3937001E+02   1.3715155E+02   1.3426333E+02   1.3096265E+02   1.2739065E+02   1.2273604E+02   1.1768379E+02   1.1359317E+02   1.0946461E+02
   1.0375744E+02   9.9633587E+01   9.3740096E+01   8.9798597E+01   8.6468861E+01   8.2333849E+01   7.8718727E+01   7.5428365E+01   7.3375733E+01   7.1968308E+01   7.0737027E+01   6.9695074E+01
   6.9027356E+01   6.7823917E+01   6.6157570E+01   6.4011828E+01   6.1141401E+01   5.8448529E+01   5.5879182E+01   5.4137151E+01   5.2885219E+01   5.1731850E+01   5.0679171E+01   5.0004053E+01
   4.9397026E+01   4.9011532E+01   4.8538057E+01   4.7852936E+01   4.7074122E+01   4.6235549E+01   4.5594267E+01   4.5002308E+01   4.4235618E+01   4.3304951E+01   4.2661931E+01   4.2142592E+01
   4.1697680E+01   4.1350362E+01   4.0891740E+01   4.0339286E+01   3.9767068E+01   3.9061002E+01   3.8252299E+01   3.7585338E+01   3.6863996E+01   3.6257969E+01   3.5517308E+01   3.4495224E+01
   3.3400074E+01   3.2569709E+01   3.2248213E+01   3.2048180E+01   3.1835016E+01   3.1447063E+01   3.0739618E+01   2.9921593E+01   2.9299086E+01   2.8605636E+01   2.7815207E+01   2.7045037E+01
   2.6482356E+01   2.6012290E+01   2.5574786E+01   2.4964966E+01   2.4222980E+01   2.3322481E+01   2.2518400E+01   2.1960200E+01   2.1269919E+01   2.0503338E+01   1.9767500E+01   1.9071558E+01
   1.8377832E+01   1.7736722E+01   1.6909419E+01   1.6075818E+01   1.5290346E+01   1.4688068E+01   1.4181965E+01   1.3506715E+01   1.2622597E+01   1.1654410E+01   1.0773623E+01   1.0069838E+01
   9.4272095E+00   8.5432184E+00   7.6556729E+00  -9.9900000E+02
   1.4817746E+02   1.4818115E+02   1.4755087E+02   1.4564441E+02   1.4337147E+02   1.4092729E+02   1.3716053E+02   1.3356093E+02   1.2887309E+02   1.2376224E+02   1.1934865E+02   1.1532015E+02
   1.0967274E+02   1.0545664E+02   9.9564287E+01   9.5327700E+01   9.1902165E+01   8.7599585E+01   8.3714759E+01   8.0067749E+01   7.7625524E+01   7.5862727E+01   7.4248318E+01   7.2411095E+01
   7.0971185E+01   6.9145275E+01   6.7578161E+01   6.5618470E+01   6.2926059E+01   6.0287251E+01   5.7754426E+01   5.6027337E+01   5.4756479E+01   5.3537966E+01   5.2392559E+01   5.1628415E+01
   5.0960916E+01   5.0582444E+01   5.0120531E+01   4.9398893E+01   4.8511723E+01   4.7475810E+01   4.6596001E+01   4.5848979E+01   4.5053396E+01   4.4195110E+01   4.3650000E+01   4.3166558E+01
   4.2669178E+01   4.2240361E+01   4.1724052E+01   4.1173993E+01   4.0652765E+01   4.0022101E+01   3.9246749E+01   3.8537295E+01   3.7743102E+01   3.7084054E+01   3.6376528E+01   3.5485967E+01
   3.4563787E+01   3.3863324E+01   3.3453663E+01   3.3068785E+01   3.2702893E+01   3.2265108E+01   3.1519066E+01   3.0724264E+01   3.0101501E+01   2.9356451E+01   2.8517179E+01   2.7748710E+01
   2.7039726E+01   2.6552606E+01   2.6118315E+01   2.5503041E+01   2.4754591E+01   2.3909511E+01   2.3111654E+01   2.2499688E+01   2.1779480E+01   2.0953656E+01   2.0124733E+01   1.9363709E+01
   1.8695130E+01   1.8058495E+01   1.7207622E+01   1.6322660E+01   1.5522958E+01   1.4845389E+01   1.4288048E+01   1.3513798E+01   1.2664199E+01   1.1687031E+01   1.0780102E+01   1.0108607E+01
   9.4738552E+00   8.5724102E+00   7.7189101E+00  -9.9900000E+02
   1.5532393E+02   1.5468029E+02   1.5374578E+02   1.5194815E+02   1.4953337E+02   1.4704063E+02   1.4324799E+02   1.3961326E+02   1.3485522E+02   1.2968111E+02   1.2543122E+02   1.2113721E+02
   1.1539563E+02   1.1109763E+02   1.0512494E+02   1.0081560E+02   9.7258886E+01   9.2792051E+01   8.8630256E+01   8.4609842E+01   8.1820566E+01   7.9720348E+01   7.7504586E+01   7.4953172E+01
   7.2889834E+01   7.0637526E+01   6.9009381E+01   6.7096469E+01   6.4586858E+01   6.2081241E+01   5.9629316E+01   5.7920416E+01   5.6647769E+01   5.5424126E+01   5.4268582E+01   5.3429087E+01
   5.2672753E+01   5.2331661E+01   5.1963906E+01   5.1205966E+01   5.0172659E+01   4.8881910E+01   4.7768884E+01   4.6851024E+01   4.5954759E+01   4.5168667E+01   4.4737198E+01   4.4243587E+01
   4.3696150E+01   4.3209731E+01   4.2631310E+01   4.2079071E+01   4.1598834E+01   4.1004806E+01   4.0329326E+01   3.9639175E+01   3.8704868E+01   3.7976226E+01   3.7287989E+01   3.6498408E+01
   3.5741505E+01   3.5132003E+01   3.4706515E+01   3.4272525E+01   3.3819534E+01   3.3139656E+01   3.2372406E+01   3.1583076E+01   3.0953897E+01   3.0178851E+01   2.9277123E+01   2.8410542E+01
   2.7595680E+01   2.7101987E+01   2.6679303E+01   2.6072222E+01   2.5316948E+01   2.4459958E+01   2.3658347E+01   2.3018616E+01   2.2235079E+01   2.1396217E+01   2.0468371E+01   1.9653203E+01
   1.9010961E+01   1.8371918E+01   1.7492509E+01   1.6573642E+01   1.5702388E+01   1.4934545E+01   1.4340053E+01   1.3575980E+01   1.2685955E+01   1.1702448E+01   1.0775714E+01   1.0125976E+01
   9.5077412E+00   8.6009701E+00   7.7513751E+00  -9.9900000E+02
   1.6232750E+02   1.6175537E+02   1.6067187E+02   1.5820955E+02   1.5565731E+02   1.5287970E+02   1.4910911E+02   1.4544249E+02   1.4061248E+02   1.3537642E+02   1.3108800E+02   1.2672837E+02
   1.2096314E+02   1.1662080E+02   1.1059114E+02   1.0620149E+02   1.0252479E+02   9.7860562E+01   9.3421806E+01   8.9047508E+01   8.5911314E+01   8.3471728E+01   8.0779004E+01   7.7507401E+01
   7.4896104E+01   7.2228608E+01   7.0503056E+01   6.8553009E+01   6.6169741E+01   6.3875459E+01   6.1588664E+01   5.9969212E+01   5.8753584E+01   5.7564032E+01   5.6423212E+01   5.5594602E+01
   5.4900292E+01   5.4542432E+01   5.4097488E+01   5.3250659E+01   5.1963520E+01   5.0649089E+01   4.9349017E+01   4.8317233E+01   4.7320676E+01   4.6502769E+01   4.5937829E+01   4.5378032E+01
   4.4755381E+01   4.4191892E+01   4.3558877E+01   4.2998302E+01   4.2537304E+01   4.2005622E+01   4.1385305E+01   4.0637339E+01   3.9582265E+01   3.8842100E+01   3.8229535E+01   3.7509177E+01
   3.6883961E+01   3.6302407E+01   3.5843103E+01   3.5397147E+01   3.4829236E+01   3.4101982E+01   3.3267425E+01   3.2484595E+01   3.1928894E+01   3.1126861E+01   3.0168862E+01   2.9159914E+01
   2.8302099E+01   2.7729211E+01   2.7314982E+01   2.6711964E+01   2.5939580E+01   2.5066712E+01   2.4236342E+01   2.3577459E+01   2.2746356E+01   2.1853301E+01   2.0888205E+01   2.0017599E+01
   1.9366367E+01   1.8729072E+01   1.7826426E+01   1.6881215E+01   1.5964903E+01   1.5183025E+01   1.4550304E+01   1.3729972E+01   1.2816885E+01   1.1803355E+01   1.0883548E+01   1.0271806E+01
   9.6482384E+00   8.7484889E+00   7.9187080E+00  -9.9900000E+02
   1.6917776E+02   1.6845786E+02   1.6719160E+02   1.6445890E+02   1.6176869E+02   1.5897069E+02   1.5457933E+02   1.5109499E+02   1.4619985E+02   1.4091067E+02   1.3655583E+02   1.3215097E+02
   1.2640895E+02   1.2206833E+02   1.1599137E+02   1.1152175E+02   1.0772032E+02   1.0284252E+02   9.8139202E+01   9.3459271E+01   9.0026114E+01   8.7292955E+01   8.4136853E+01   8.0177430E+01
   7.6996901E+01   7.3910992E+01   7.2174503E+01   7.0322005E+01   6.8006063E+01   6.5806881E+01   6.3735442E+01   6.2278898E+01   6.1162711E+01   6.0025339E+01   5.8882181E+01   5.8071974E+01
   5.7384367E+01   5.7008330E+01   5.6530065E+01   5.5655715E+01   5.4248151E+01   5.2612527E+01   5.1296515E+01   5.0183386E+01   4.9010834E+01   4.7978848E+01   4.7293810E+01   4.6623458E+01
   4.5808351E+01   4.5119502E+01   4.4463323E+01   4.3892100E+01   4.3447090E+01   4.2957697E+01   4.2377644E+01   4.1622787E+01   4.0602409E+01   3.9832892E+01   3.9149143E+01   3.8466619E+01
   3.7913453E+01   3.7367716E+01   3.6908661E+01   3.6433116E+01   3.5768142E+01   3.5050446E+01   3.4268977E+01   3.3629482E+01   3.3044673E+01   3.2249011E+01   3.1262563E+01   3.0095331E+01
   2.9147717E+01   2.8551975E+01   2.8091436E+01   2.7436023E+01   2.6630559E+01   2.5717853E+01   2.4837844E+01   2.4148592E+01   2.3305905E+01   2.2338285E+01   2.1360292E+01   2.0481554E+01
   1.9822338E+01   1.9181473E+01   1.8275421E+01   1.7338298E+01   1.6388134E+01   1.5601039E+01   1.4939008E+01   1.4052042E+01   1.3079269E+01   1.2042624E+01   1.1162142E+01   1.0529639E+01
   9.9196955E+00   9.0627224E+00   8.2488217E+00  -9.9900000E+02
   1.7608710E+02   1.7518235E+02   1.7371523E+02   1.7070928E+02   1.6786182E+02   1.6500242E+02   1.6073566E+02   1.5679243E+02   1.5177038E+02   1.4640742E+02   1.4198314E+02   1.3753661E+02
   1.3182182E+02   1.2748455E+02   1.2134825E+02   1.1681093E+02   1.1290156E+02   1.0783816E+02   1.0289295E+02   9.7922776E+01   9.4237810E+01   9.1233632E+01   8.7702487E+01   8.3077977E+01
   7.9279719E+01   7.5708897E+01   7.4096221E+01   7.2339596E+01   7.0128940E+01   6.8071293E+01   6.6191934E+01   6.4855210E+01   6.3822702E+01   6.2737589E+01   6.1629772E+01   6.0794885E+01
   6.0063589E+01   5.9704013E+01   5.9243011E+01   5.8380271E+01   5.6875363E+01   5.5018998E+01   5.3392639E+01   5.2141995E+01   5.0820839E+01   4.9505904E+01   4.8731208E+01   4.7994013E+01
   4.7009735E+01   4.6180939E+01   4.5331497E+01   4.4742712E+01   4.4328918E+01   4.3942454E+01   4.3421513E+01   4.2631002E+01   4.1519483E+01   4.0683620E+01   3.9993891E+01   3.9384842E+01
   3.8902814E+01   3.8405377E+01   3.7922430E+01   3.7403270E+01   3.6665658E+01   3.5933041E+01   3.5277520E+01   3.4758792E+01   3.4366998E+01   3.3488743E+01   3.2323696E+01   3.1033040E+01
   2.9995825E+01   2.9373849E+01   2.8879989E+01   2.8213415E+01   2.7410956E+01   2.6424137E+01   2.5441150E+01   2.4719394E+01   2.3840266E+01   2.2869790E+01   2.1886981E+01   2.1012831E+01
   2.0346628E+01   1.9696268E+01   1.8802936E+01   1.7857339E+01   1.6893415E+01   1.6110791E+01   1.5472001E+01   1.4563284E+01   1.3475461E+01   1.2344700E+01   1.1460653E+01   1.0864708E+01
   1.0315268E+01   9.5051358E+00   8.7124352E+00  -9.9900000E+02
   1.8342155E+02   1.8192180E+02   1.8025044E+02   1.7692177E+02   1.7394009E+02   1.7096002E+02   1.6655571E+02   1.6251263E+02   1.5739663E+02   1.5194986E+02   1.4743922E+02   1.4293356E+02
   1.3727209E+02   1.3292612E+02   1.2671512E+02   1.2211513E+02   1.1810879E+02   1.1287847E+02   1.0772626E+02   1.0249884E+02   9.8594604E+01   9.5368690E+01   9.1483259E+01   8.6301562E+01
   8.2114044E+01   7.8170953E+01   7.6531286E+01   7.4994576E+01   7.2835692E+01   7.0895508E+01   6.9101843E+01   6.7767259E+01   6.6883648E+01   6.5793940E+01   6.4707838E+01   6.3846427E+01
   6.3065442E+01   6.2641384E+01   6.2157421E+01   6.1281243E+01   5.9554701E+01   5.7376820E+01   5.5523386E+01   5.4064314E+01   5.2491909E+01   5.1042745E+01   5.0162303E+01   4.9268263E+01
   4.8076258E+01   4.7049715E+01   4.6124209E+01   4.5514819E+01   4.5131262E+01   4.4806037E+01   4.4457525E+01   4.3634136E+01   4.2408930E+01   4.1492447E+01   4.0765285E+01   4.0248849E+01
   3.9886501E+01   3.9449487E+01   3.8908507E+01   3.8271869E+01   3.7491228E+01   3.6731645E+01   3.6225115E+01   3.5859526E+01   3.5529881E+01   3.4792864E+01   3.3423745E+01   3.1894347E+01
   3.0763431E+01   3.0127488E+01   2.9648158E+01   2.9010260E+01   2.8210997E+01   2.7145022E+01   2.6080416E+01   2.5301615E+01   2.4389683E+01   2.3424812E+01   2.2445372E+01   2.1562811E+01
   2.0879494E+01   2.0212188E+01   1.9313415E+01   1.8337078E+01   1.7361012E+01   1.6597703E+01   1.5995054E+01   1.4992654E+01   1.3865028E+01   1.2628440E+01   1.1727829E+01   1.1160417E+01
   1.0625227E+01   9.9563922E+00   9.0929221E+00  -9.9900000E+02
   1.9020287E+02   1.8853058E+02   1.8671431E+02   1.8325971E+02   1.8009848E+02   1.7687928E+02   1.7239475E+02   1.6834712E+02   1.6312965E+02   1.5761615E+02   1.5308115E+02   1.4855265E+02
   1.4283253E+02   1.3845193E+02   1.3218662E+02   1.2751520E+02   1.2337798E+02   1.1796335E+02   1.1261888E+02   1.0721318E+02   1.0314721E+02   9.9784420E+01   9.5746853E+01   9.0407303E+01
   8.6065263E+01   8.2150826E+01   8.0395986E+01   7.8646796E+01   7.6509115E+01   7.4611750E+01   7.2878698E+01   7.1629982E+01   7.0599044E+01   6.9467613E+01   6.8186108E+01   6.7268372E+01
   6.6351986E+01   6.5767229E+01   6.5012819E+01   6.3866832E+01   6.1928229E+01   5.9557331E+01   5.7603215E+01   5.5996095E+01   5.4166496E+01   5.2355183E+01   5.1285370E+01   5.0197165E+01
   4.8888787E+01   4.7818518E+01   4.6842225E+01   4.6216531E+01   4.5788766E+01   4.5405850E+01   4.5107711E+01   4.4316685E+01   4.3190828E+01   4.2369485E+01   4.1663569E+01   4.1081143E+01
   4.0640185E+01   4.0174803E+01   3.9625248E+01   3.9045317E+01   3.8264006E+01   3.7520400E+01   3.6964165E+01   3.6609239E+01   3.6309829E+01   3.5522594E+01   3.4115723E+01   3.2693706E+01
   3.1557165E+01   3.0893687E+01   3.0405878E+01   2.9702837E+01   2.8879871E+01   2.7767501E+01   2.6763136E+01   2.5991911E+01   2.5049690E+01   2.4024187E+01   2.2997617E+01   2.2081301E+01
   2.1383778E+01   2.0697078E+01   1.9725078E+01   1.8688833E+01   1.7731009E+01   1.6924701E+01   1.6304787E+01   1.5314551E+01   1.4132073E+01   1.2919008E+01   1.1989577E+01   1.1405820E+01
   1.0845202E+01   1.0070688E+01   9.2686584E+00  -9.9900000E+02
   1.9689398E+02   1.9497479E+02   1.9311766E+02   1.8952159E+02   1.8627171E+02   1.8307295E+02   1.7849308E+02   1.7426777E+02   1.6895670E+02   1.6337127E+02   1.5879894E+02   1.5423181E+02
   1.4848846E+02   1.4407759E+02   1.3780009E+02   1.3303071E+02   1.2874778E+02   1.2316197E+02   1.1764959E+02   1.1211758E+02   1.0797329E+02   1.0452379E+02   1.0038300E+02   9.5014664E+01
   9.0701965E+01   8.6876250E+01   8.4978524E+01   8.3143085E+01   8.1007306E+01   7.9091748E+01   7.7290937E+01   7.5989426E+01   7.4914810E+01   7.3713183E+01   7.2357102E+01   7.1140344E+01
   6.9992912E+01   6.9128395E+01   6.8108616E+01   6.6438388E+01   6.4313239E+01   6.1841559E+01   5.9747370E+01   5.7977991E+01   5.5976809E+01   5.3634198E+01   5.2202204E+01   5.0952041E+01
   4.9572587E+01   4.8514463E+01   4.7546522E+01   4.6893476E+01   4.6466683E+01   4.6062169E+01   4.5536226E+01   4.4882575E+01   4.3983112E+01   4.3315732E+01   4.2640232E+01   4.1997072E+01
   4.1387124E+01   4.0750057E+01   4.0222837E+01   3.9720961E+01   3.8992563E+01   3.8262975E+01   3.7675030E+01   3.7087880E+01   3.6645088E+01   3.5896613E+01   3.4766984E+01   3.3408090E+01
   3.2361833E+01   3.1671414E+01   3.1119722E+01   3.0319237E+01   2.9455978E+01   2.8447103E+01   2.7461745E+01   2.6728309E+01   2.5782471E+01   2.4727207E+01   2.3619579E+01   2.2591449E+01
   2.1842757E+01   2.1128431E+01   2.0064752E+01   1.9009743E+01   1.7917149E+01   1.7076021E+01   1.6368027E+01   1.5416335E+01   1.4262435E+01   1.3163852E+01   1.2216875E+01   1.1589586E+01
   1.0931169E+01   1.0037823E+01   9.1368387E+00  -9.9900000E+02
   2.0350403E+02   2.0096821E+02   1.9947286E+02   1.9574774E+02   1.9240108E+02   1.8913493E+02   1.8450737E+02   1.8021177E+02   1.7478316E+02   1.6907695E+02   1.6447585E+02   1.5986049E+02
   1.5413843E+02   1.4972063E+02   1.4347111E+02   1.3862757E+02   1.3421528E+02   1.2846112E+02   1.2283284E+02   1.1724609E+02   1.1306385E+02   1.0957630E+02   1.0537179E+02   9.9998469E+01
   9.5670675E+01   9.1842592E+01   8.9947632E+01   8.8185022E+01   8.6098678E+01   8.4180400E+01   8.2327246E+01   8.0924571E+01   7.9758834E+01   7.8475721E+01   7.6971339E+01   7.5588863E+01
   7.4104248E+01   7.3043809E+01   7.1725231E+01   6.9609212E+01   6.7180770E+01   6.4470224E+01   6.2187749E+01   6.0215803E+01   5.7903897E+01   5.5189874E+01   5.3345753E+01   5.1863780E+01
   5.0386380E+01   4.9330991E+01   4.8358119E+01   4.7686999E+01   4.7232611E+01   4.6740854E+01   4.6219061E+01   4.5636448E+01   4.4885074E+01   4.4292792E+01   4.3646674E+01   4.2900989E+01
   4.2052266E+01   4.1349892E+01   4.0858512E+01   4.0378035E+01   3.9709933E+01   3.8944718E+01   3.8274830E+01   3.7604992E+01   3.7067512E+01   3.6235964E+01   3.5280834E+01   3.4105861E+01
   3.3115305E+01   3.2422903E+01   3.1798744E+01   3.0981322E+01   3.0051094E+01   2.9092986E+01   2.8193165E+01   2.7491107E+01   2.6527460E+01   2.5387388E+01   2.4222566E+01   2.3127023E+01
   2.2340319E+01   2.1550602E+01   2.0395358E+01   1.9284465E+01   1.8127328E+01   1.7181203E+01   1.6404086E+01   1.5469720E+01   1.4377911E+01   1.3359470E+01   1.2442565E+01   1.1713986E+01
   1.0984294E+01   9.8886635E+00   8.9169064E+00  -9.9900000E+02
   2.1033773E+02   2.0800503E+02   2.0578056E+02   2.0190345E+02   1.9847314E+02   1.9513198E+02   1.9045602E+02   1.8610306E+02   1.8052625E+02   1.7455778E+02   1.7014412E+02   1.6548189E+02
   1.5980858E+02   1.5535915E+02   1.4914155E+02   1.4425893E+02   1.3977076E+02   1.3394245E+02   1.2824020E+02   1.2263498E+02   1.1843621E+02   1.1493712E+02   1.1070467E+02   1.0535966E+02
   1.0101326E+02   9.7135746E+01   9.5217551E+01   9.3725539E+01   9.1723089E+01   8.9836375E+01   8.7969625E+01   8.6511548E+01   8.5285216E+01   8.3921197E+01   8.2346958E+01   8.0723369E+01
   7.8901703E+01   7.7711344E+01   7.6038768E+01   7.3478646E+01   7.0685711E+01   6.7713802E+01   6.5191733E+01   6.3027897E+01   6.0304968E+01   5.7235848E+01   5.5023160E+01   5.3176047E+01
   5.1571185E+01   5.0480030E+01   4.9478624E+01   4.8765552E+01   4.8272177E+01   4.7726861E+01   4.7148086E+01   4.6536336E+01   4.5829598E+01   4.5261181E+01   4.4698330E+01   4.3870262E+01
   4.2938173E+01   4.2149733E+01   4.1646394E+01   4.1202256E+01   4.0553700E+01   3.9766460E+01   3.9043731E+01   3.8298359E+01   3.7663377E+01   3.6848151E+01   3.5937011E+01   3.4873519E+01
   3.3883435E+01   3.3192939E+01   3.2560910E+01   3.1643313E+01   3.0696286E+01   2.9725447E+01   2.8929180E+01   2.8262168E+01   2.7243367E+01   2.6084773E+01   2.4810260E+01   2.3712406E+01
   2.2865966E+01   2.1995859E+01   2.0819748E+01   1.9600392E+01   1.8390002E+01   1.7371817E+01   1.6552784E+01   1.5600539E+01   1.4627930E+01   1.3577040E+01   1.2615354E+01   1.1788766E+01
   1.0957625E+01   9.8212425E+00   8.7711134E+00  -9.9900000E+02
   2.1670502E+02   2.1428171E+02   2.1194136E+02   2.0797216E+02   2.0446118E+02   2.0101980E+02   1.9619354E+02   1.9179920E+02   1.8628470E+02   1.8051744E+02   1.7586125E+02   1.7118646E+02
   1.6548155E+02   1.6095505E+02   1.5468714E+02   1.4985713E+02   1.4542747E+02   1.3964991E+02   1.3394104E+02   1.2831009E+02   1.2408482E+02   1.2057349E+02   1.1633703E+02   1.1110521E+02
   1.0687500E+02   1.0323787E+02   1.0146255E+02   9.9762296E+01   9.7821362E+01   9.6012829E+01   9.4253558E+01   9.2884990E+01   9.1735870E+01   9.0366213E+01   8.8645166E+01   8.6814869E+01
   8.4726342E+01   8.3261606E+01   8.1164204E+01   7.8154912E+01   7.4910863E+01   7.1737141E+01   6.9041017E+01   6.6641199E+01   6.3386633E+01   5.9884593E+01   5.7247157E+01   5.5129990E+01
   5.3375640E+01   5.2180120E+01   5.1106490E+01   5.0336534E+01   4.9793465E+01   4.9146972E+01   4.8494065E+01   4.7757154E+01   4.6972098E+01   4.6334065E+01   4.5738356E+01   4.4924251E+01
   4.4073683E+01   4.3325579E+01   4.2749804E+01   4.2254620E+01   4.1507611E+01   4.0704252E+01   4.0002928E+01   3.9249442E+01   3.8621467E+01   3.7924532E+01   3.6983373E+01   3.5767953E+01
   3.4758413E+01   3.4032305E+01   3.3400080E+01   3.2504297E+01  -9.9900000E+02  -9.9900000E+02  -9.9900000E+02  -9.9900000E+02  -9.9900000E+02  -9.9900000E+02  -9.9900000E+02   2.4371143E+01
   2.3470398E+01   2.2549158E+01   2.1302720E+01   2.0063197E+01   1.8833228E+01   1.7854462E+01   1.7014394E+01   1.6036831E+01   1.4869130E+01   1.3707695E+01   1.2713746E+01   1.1886619E+01
   1.1023920E+01   9.8369126E+00   8.8107312E+00  -9.9900000E+02
   2.2287102E+02   2.2037678E+02   2.1797105E+02   2.1393114E+02   2.1035412E+02   2.0676858E+02   2.0163413E+02   1.9736620E+02   1.9184536E+02   1.8617988E+02   1.8152033E+02   1.7681966E+02
   1.7109189E+02   1.6658314E+02   1.6038868E+02   1.5559168E+02   1.5120481E+02   1.4551103E+02   1.3983034E+02   1.3419511E+02   1.2994394E+02   1.2644188E+02   1.2225830E+02   1.1710680E+02
   1.1298914E+02   1.0950151E+02   1.0780496E+02   1.0620644E+02   1.0440686E+02   1.0278255E+02   1.0119945E+02   9.9930818E+01   9.8839895E+01   9.7511358E+01   9.5835830E+01   9.3926901E+01
   9.1741947E+01   8.9910017E+01   8.7434516E+01   8.3931935E+01   8.0355965E+01   7.6768997E+01   7.3895033E+01   7.1188981E+01   6.7603191E+01   6.3216850E+01   6.0148715E+01   5.7685054E+01
   5.5713465E+01   5.4479007E+01   5.3308864E+01   5.2426728E+01   5.1783610E+01   5.0992784E+01   5.0194676E+01   4.9286769E+01   4.8254886E+01   4.7541454E+01   4.6830361E+01   4.6105264E+01
   4.5470298E+01   4.4766696E+01   4.4162514E+01   4.3383087E+01   4.2528727E+01   4.1630054E+01   4.0971325E+01   4.0593639E+01   4.0113601E+01   3.9336972E+01   3.8219688E+01   3.6740322E+01
   3.5628788E+01   3.4913785E+01   3.4312355E+01   3.3456231E+01  -9.9900000E+02  -9.9900000E+02  -9.9900000E+02  -9.9900000E+02  -9.9900000E+02  -9.9900000E+02  -9.9900000E+02   2.5106717E+01
   2.4170992E+01   2.3217696E+01   2.1873890E+01   2.0624952E+01   1.9448511E+01   1.8522871E+01   1.7736873E+01   1.6578185E+01   1.5265908E+01   1.3950268E+01   1.2790187E+01   1.1950151E+01
   1.1148055E+01   1.0034999E+01   8.9799851E+00  -9.9900000E+02
   2.2864120E+02   2.2623202E+02   2.2369093E+02   2.1975882E+02   2.1616025E+02   2.1258248E+02   2.0761748E+02   2.0284987E+02   1.9727210E+02   1.9188735E+02   1.8721015E+02   1.8245681E+02
   1.7667261E+02   1.7233500E+02   1.6622115E+02   1.6148063E+02   1.5715034E+02   1.5149649E+02   1.4582426E+02   1.4026358E+02   1.3598593E+02   1.3247694E+02   1.2845429E+02   1.2339188E+02
   1.1933197E+02   1.1597137E+02   1.1445887E+02   1.1307048E+02   1.1148898E+02   1.1008723E+02   1.0883754E+02   1.0770851E+02   1.0667951E+02   1.0548986E+02   1.0397288E+02   1.0202525E+02
   9.9658004E+01   9.7615993E+01   9.4677350E+01   9.0707511E+01   8.6805094E+01   8.3068884E+01   7.9953611E+01   7.6811768E+01   7.2790361E+01   6.7691023E+01   6.4092169E+01   6.0984450E+01
   5.8870806E+01   5.7596399E+01   5.6188385E+01   5.5143111E+01   5.4283965E+01   5.3332730E+01   5.2284804E+01   5.1219434E+01   4.9768986E+01   4.8805453E+01   4.8066669E+01   4.7423706E+01
   4.7022215E+01   4.6347831E+01   4.5628907E+01   4.4612031E+01   4.3538628E+01   4.2530093E+01   4.2090932E+01   4.1784543E+01   4.1602021E+01   4.0817888E+01   3.9279045E+01   3.7733644E+01
   3.6461117E+01   3.5735691E+01   3.5218394E+01   3.4417086E+01  -9.9900000E+02  -9.9900000E+02  -9.9900000E+02  -9.9900000E+02  -9.9900000E+02  -9.9900000E+02  -9.9900000E+02   2.5878402E+01
   2.4928715E+01   2.3860308E+01   2.2494801E+01   2.1188823E+01   2.0066808E+01   1.9198608E+01   1.8484181E+01   1.7263416E+01   1.5741357E+01   1.4015257E+01   1.2797906E+01   1.1971262E+01
   1.1242804E+01   1.0184230E+01   9.1816856E+00  -9.9900000E+02
   2.3453569E+02   2.3166252E+02   2.2868627E+02   2.2523100E+02   2.2167659E+02   2.1815838E+02   2.1330023E+02   2.0882957E+02   2.0336457E+02   1.9767349E+02   1.9303739E+02   1.8843970E+02
   1.8292796E+02   1.7844771E+02   1.7230310E+02   1.6760921E+02   1.6330053E+02   1.5760248E+02   1.5172764E+02   1.4652031E+02   1.4234268E+02   1.3892413E+02   1.3487109E+02   1.2999095E+02
   1.2613567E+02   1.2303098E+02   1.2173814E+02   1.2052913E+02   1.1921229E+02   1.1803415E+02   1.1731319E+02   1.1643782E+02   1.1555807E+02   1.1453500E+02   1.1321513E+02   1.1131533E+02
   1.0890866E+02   1.0681664E+02   1.0377167E+02   9.9510519E+01   9.5193433E+01   9.1118536E+01   8.7672556E+01   8.4248186E+01   7.9623322E+01   7.3930572E+01   6.9697998E+01   6.6055074E+01
   6.3616833E+01   6.1930577E+01   5.9948174E+01   5.8422063E+01   5.7334913E+01   5.5930824E+01   5.4611840E+01   5.3182145E+01   5.1622878E+01   5.0428466E+01   4.9548688E+01   4.8908665E+01
   4.8473307E+01   4.7808801E+01   4.6877304E+01   4.5769326E+01   4.4497929E+01   4.3468511E+01   4.2983667E+01   4.2856836E+01   4.2764888E+01   4.1980757E+01   4.0444284E+01   3.8647956E+01
   3.7316554E+01   3.6602732E+01   3.6063297E+01   3.5317014E+01  -9.9900000E+02  -9.9900000E+02  -9.9900000E+02  -9.9900000E+02  -9.9900000E+02  -9.9900000E+02  -9.9900000E+02   2.6590207E+01
   2.5592503E+01   2.4500712E+01   2.3055226E+01   2.1715647E+01   2.0597897E+01   1.9771456E+01   1.9057796E+01   1.7666482E+01   1.5950173E+01   1.4125371E+01   1.2814585E+01   1.1983102E+01
   1.1258338E+01   1.0272476E+01   9.2568419E+00  -9.9900000E+02
   2.3960493E+02   2.3694842E+02   2.3445411E+02   2.3029675E+02   2.2692023E+02   2.2360173E+02   2.1888028E+02   2.1452371E+02   2.0917167E+02   2.0355402E+02   1.9899736E+02   1.9467987E+02
   1.8919057E+02   1.8471773E+02   1.7863993E+02   1.7397326E+02   1.6965368E+02   1.6406941E+02   1.5840471E+02   1.5289046E+02   1.4872240E+02   1.4534820E+02   1.4143656E+02   1.3687463E+02
   1.3340990E+02   1.3070650E+02   1.2951397E+02   1.2848405E+02   1.2763242E+02   1.2696387E+02   1.2645690E+02   1.2607610E+02   1.2558620E+02   1.2476755E+02   1.2349669E+02   1.2171951E+02
   1.1940388E+02   1.1733538E+02   1.1442581E+02   1.1021882E+02   1.0558858E+02   1.0108361E+02   9.7096765E+01   9.3248330E+01   8.8033932E+01   8.2035359E+01   7.7355379E+01   7.3240538E+01
   6.9815296E+01   6.7503024E+01   6.4852275E+01   6.2650213E+01   6.0919596E+01   5.9099324E+01   5.7161547E+01   5.5454295E+01   5.3681095E+01   5.2441935E+01   5.1455349E+01   5.0445389E+01
   4.9660036E+01   4.8876213E+01   4.7942811E+01   4.6903754E+01   4.5576551E+01   4.4444612E+01   4.3905634E+01   4.3582050E+01   4.3228605E+01   4.2554094E+01   4.1083299E+01   3.9492722E+01
   3.8256601E+01   3.7525790E+01   3.6902956E+01   3.5981241E+01  -9.9900000E+02  -9.9900000E+02  -9.9900000E+02  -9.9900000E+02  -9.9900000E+02  -9.9900000E+02  -9.9900000E+02   2.7138343E+01
   2.6138862E+01   2.5070931E+01   2.3604927E+01   2.2252704E+01   2.1036654E+01   2.0049908E+01   1.9309808E+01   1.7851407E+01   1.6071569E+01   1.4204519E+01   1.2845058E+01   1.1950321E+01
   1.1181674E+01   1.0171341E+01   9.1073779E+00  -9.9900000E+02
   2.4441676E+02   2.4184476E+02   2.3947182E+02   2.3563086E+02   2.3228274E+02   2.2893827E+02   2.2435269E+02   2.2019220E+02   2.1502776E+02   2.0969983E+02   2.0537068E+02   2.0089965E+02
   1.9547071E+02   1.9109357E+02   1.8514502E+02   1.8050706E+02   1.7616163E+02   1.7056764E+02   1.6494185E+02   1.5936465E+02   1.5513672E+02   1.5175104E+02   1.4807202E+02   1.4383592E+02
   1.4079598E+02   1.3838000E+02   1.3734617E+02   1.3663813E+02   1.3608508E+02   1.3598483E+02   1.3603741E+02   1.3608234E+02   1.3606830E+02   1.3549761E+02   1.3432881E+02   1.3284052E+02
   1.3073393E+02   1.2882065E+02   1.2610429E+02   1.2203548E+02   1.1729527E+02   1.1215450E+02   1.0769271E+02   1.0344116E+02   9.7723519E+01   9.1183254E+01   8.6179734E+01   8.1460853E+01
   7.7147971E+01   7.3627158E+01   7.0331220E+01   6.7131758E+01   6.4787058E+01   6.2247716E+01   5.9949661E+01   5.8002919E+01   5.5981939E+01   5.4633869E+01   5.3290615E+01   5.2124077E+01
   5.1024211E+01   4.9944798E+01   4.8990710E+01   4.7961764E+01   4.6658950E+01   4.5441145E+01   4.4616336E+01   4.4070283E+01   4.3681424E+01   4.2896552E+01   4.1829988E+01   4.0491796E+01
   3.9188462E+01   3.8412769E+01   3.7683610E+01   3.6715441E+01  -9.9900000E+02  -9.9900000E+02  -9.9900000E+02  -9.9900000E+02  -9.9900000E+02  -9.9900000E+02  -9.9900000E+02   2.7667309E+01
   2.6675684E+01   2.5627893E+01   2.4135385E+01   2.2733946E+01   2.1308654E+01   2.0277697E+01   1.9333316E+01   1.7825118E+01   1.6091990E+01   1.4237524E+01   1.2834299E+01   1.1898658E+01
   1.1057614E+01   9.9050186E+00   8.8346636E+00  -9.9900000E+02
   2.4895715E+02   2.4650782E+02   2.4423974E+02   2.4060273E+02   2.3740968E+02   2.3414337E+02   2.2956032E+02   2.2580950E+02   2.2086048E+02   2.1571761E+02   2.1149626E+02   2.0708324E+02
   2.0170121E+02   1.9753611E+02   1.9174229E+02   1.8716929E+02   1.8284648E+02   1.7724059E+02   1.7156506E+02   1.6598291E+02   1.6181938E+02   1.5841944E+02   1.5472334E+02   1.5071408E+02
   1.4792786E+02   1.4581115E+02   1.4497966E+02   1.4456725E+02   1.4446414E+02   1.4500531E+02   1.4556468E+02   1.4616493E+02   1.4652559E+02   1.4639837E+02   1.4563318E+02   1.4430818E+02
   1.4246153E+02   1.4077271E+02   1.3827500E+02   1.3437844E+02   1.2936925E+02   1.2388641E+02   1.1893395E+02   1.1427779E+02   1.0825242E+02   1.0078337E+02   9.5307717E+01   9.0288698E+01
   8.5148796E+01   8.0866865E+01   7.6319184E+01   7.2286073E+01   6.9471468E+01   6.6272020E+01   6.3229589E+01   6.0755606E+01   5.8439586E+01   5.6993111E+01   5.5569780E+01   5.4130989E+01
   5.2681481E+01   5.1267721E+01   5.0241862E+01   4.9188951E+01   4.7818271E+01   4.6507993E+01   4.5570205E+01   4.4868341E+01   4.4308917E+01   4.3495097E+01   4.2494691E+01   4.1341514E+01
   4.0199444E+01   3.9310410E+01   3.8578576E+01   3.7455260E+01  -9.9900000E+02  -9.9900000E+02  -9.9900000E+02  -9.9900000E+02  -9.9900000E+02  -9.9900000E+02  -9.9900000E+02   2.8279502E+01
   2.7277019E+01   2.6197393E+01   2.4684418E+01   2.3170256E+01   2.1703616E+01   2.0483184E+01   1.9471678E+01   1.7916428E+01   1.6116998E+01   1.4182568E+01   1.2754683E+01   1.1814802E+01
   1.0950143E+01   9.7413049E+00   8.6220916E+00  -9.9900000E+02
   2.5320000E+02   2.5093038E+02   2.4879125E+02   2.4540009E+02   2.4239635E+02   2.3937885E+02   2.3525237E+02   2.3140276E+02   2.2664302E+02   2.2171174E+02   2.1770113E+02   2.1345767E+02
   2.0841821E+02   2.0416328E+02   1.9838430E+02   1.9389874E+02   1.8963528E+02   1.8406422E+02   1.7835025E+02   1.7266765E+02   1.6843195E+02   1.6512239E+02   1.6139036E+02   1.5747321E+02
   1.5478433E+02   1.5287825E+02   1.5226812E+02   1.5209186E+02   1.5241428E+02   1.5349308E+02   1.5469593E+02   1.5587683E+02   1.5672006E+02   1.5695019E+02   1.5667316E+02   1.5568847E+02
   1.5413655E+02   1.5259097E+02   1.5055803E+02   1.4686000E+02   1.4182416E+02   1.3589886E+02   1.3064923E+02   1.2557828E+02   1.1893661E+02   1.1106120E+02   1.0494885E+02   9.9048363E+01
   9.3173552E+01   8.8261035E+01   8.2518732E+01   7.8159158E+01   7.4246731E+01   7.0521267E+01   6.6757739E+01   6.3988296E+01   6.1192243E+01   5.9515283E+01   5.7921819E+01   5.6124635E+01
   5.4328061E+01   5.2791169E+01   5.1692681E+01   5.0641906E+01   4.9247868E+01   4.7926786E+01   4.6940625E+01   4.6116213E+01   4.5437503E+01   4.4589566E+01   4.3565534E+01   4.2444263E+01
   4.1369947E+01   4.0531414E+01   3.9696460E+01   3.8536466E+01   3.7315185E+01   3.5992457E+01   3.4955653E+01   3.4045979E+01   3.2869146E+01   3.1687296E+01   3.0344694E+01   2.9039046E+01
   2.7981890E+01   2.6829331E+01   2.5253811E+01   2.3678028E+01   2.2120383E+01   2.0894810E+01   1.9799291E+01   1.8187079E+01   1.6313561E+01   1.4246430E+01   1.2756058E+01   1.1801617E+01
   1.0926060E+01   9.6757736E+00   8.5357830E+00  -9.9900000E+02
   2.5708674E+02   2.5498548E+02   2.5314198E+02   2.5003520E+02   2.4723415E+02   2.4439437E+02   2.4052312E+02   2.3685879E+02   2.3235176E+02   2.2761759E+02   2.2376299E+02   2.1975889E+02
   2.1493670E+02   2.1076282E+02   2.0511349E+02   2.0058620E+02   1.9652294E+02   1.9101311E+02   1.8527501E+02   1.7941187E+02   1.7481733E+02   1.7175580E+02   1.6791390E+02   1.6398412E+02
   1.6128862E+02   1.5950067E+02   1.5899004E+02   1.5907280E+02   1.5988899E+02   1.6135374E+02   1.6335644E+02   1.6512592E+02   1.6634558E+02   1.6703521E+02   1.6711466E+02   1.6650137E+02
   1.6556223E+02   1.6437645E+02   1.6249987E+02   1.5926700E+02   1.5420981E+02   1.4809255E+02   1.4240239E+02   1.3704786E+02   1.2948977E+02   1.2117747E+02   1.1485328E+02   1.0823609E+02
   1.0183130E+02   9.5940608E+01   8.9358311E+01   8.4209813E+01   7.9833877E+01   7.5184017E+01   7.0786356E+01   6.7546145E+01   6.4409833E+01   6.2345585E+01   6.0374019E+01   5.8287156E+01
   5.6261381E+01   5.4623313E+01   5.3452368E+01   5.2343102E+01   5.0955919E+01   4.9682297E+01   4.8639709E+01   4.7792074E+01   4.7136538E+01   4.6164667E+01   4.4898226E+01   4.3685252E+01
   4.2534490E+01   4.1731907E+01   4.0956396E+01   3.9845412E+01   3.8642475E+01   3.7281759E+01   3.6134275E+01   3.5169815E+01   3.3993007E+01   3.2697442E+01   3.1294424E+01   2.9950563E+01
   2.8792821E+01   2.7599774E+01   2.5851407E+01   2.4260877E+01   2.2653878E+01   2.1430588E+01   2.0388659E+01   1.8671003E+01   1.6573467E+01   1.4411163E+01   1.2879999E+01   1.1884038E+01
   1.1000767E+01   9.7647189E+00   8.5736716E+00  -9.9900000E+02
   2.6068756E+02   2.5864338E+02   2.5722173E+02   2.5441979E+02   2.5196452E+02   2.4927640E+02   2.4567024E+02   2.4226195E+02   2.3803568E+02   2.3350394E+02   2.2961317E+02   2.2595018E+02
   2.2138865E+02   2.1740733E+02   2.1200693E+02   2.0766584E+02   2.0348208E+02   1.9798407E+02   1.9216496E+02   1.8636250E+02   1.8190897E+02   1.7818006E+02   1.7412764E+02   1.7018138E+02
   1.6743171E+02   1.6564539E+02   1.6524839E+02   1.6543856E+02   1.6653224E+02   1.6865271E+02   1.7113463E+02   1.7348074E+02   1.7545612E+02   1.7660008E+02   1.7681495E+02   1.7661559E+02
   1.7605810E+02   1.7521212E+02   1.7390039E+02   1.7126973E+02   1.6627373E+02   1.5975577E+02   1.5388608E+02   1.4814379E+02   1.4059454E+02   1.3132135E+02   1.2438607E+02   1.1736366E+02
   1.1032345E+02   1.0354870E+02   9.6452170E+01   9.0580362E+01   8.5571584E+01   7.9829792E+01   7.5010366E+01   7.1267367E+01   6.7770218E+01   6.5259059E+01   6.2943024E+01   6.0508407E+01
   5.8366917E+01   5.6580517E+01   5.5340445E+01   5.4192935E+01   5.2839964E+01   5.1550815E+01   5.0467594E+01   4.9636957E+01   4.9051321E+01   4.7884617E+01   4.6335418E+01   4.4839434E+01
   4.3694752E+01   4.2938176E+01   4.2337195E+01   4.1368985E+01   4.0190486E+01   3.8623719E+01   3.7357445E+01   3.6324247E+01   3.5083413E+01   3.3775702E+01   3.2365578E+01   3.1005923E+01
   2.9771263E+01   2.8391580E+01   2.6476192E+01   2.4839421E+01   2.3275281E+01   2.2141051E+01   2.1161672E+01   1.9238428E+01   1.6936191E+01   1.4617851E+01   1.2907161E+01   1.1909310E+01
   1.1119084E+01   9.9619587E+00   8.7027436E+00  -9.9900000E+02
   2.6396555E+02   2.6225756E+02   2.6056049E+02   2.5775555E+02   2.5586671E+02   2.5353491E+02   2.5028209E+02   2.4713865E+02   2.4318427E+02   2.3897614E+02   2.3556239E+02   2.3177653E+02
   2.2721890E+02   2.2342381E+02   2.1833486E+02   2.1408806E+02   2.0994386E+02   2.0443229E+02   1.9842145E+02   1.9274433E+02   1.8814168E+02   1.8434332E+02   1.8021322E+02   1.7586023E+02
   1.7290363E+02   1.7101254E+02   1.7067946E+02   1.7092914E+02   1.7209276E+02   1.7434326E+02   1.7735684E+02   1.8023971E+02   1.8267562E+02   1.8413926E+02   1.8434331E+02   1.8492201E+02
   1.8497356E+02   1.8436030E+02   1.8351763E+02   1.8145037E+02   1.7664732E+02   1.7000727E+02   1.6395069E+02   1.5833488E+02   1.5024888E+02   1.4063843E+02   1.3328134E+02   1.2595020E+02
   1.1835590E+02   1.1118291E+02   1.0345406E+02   9.6808154E+01   9.1425399E+01   8.5289329E+01   7.9486128E+01   7.5220857E+01   7.1500723E+01   6.8720680E+01   6.6020771E+01   6.3268760E+01
   6.0836927E+01   5.8689817E+01   5.7271355E+01   5.6035902E+01   5.4611631E+01   5.3309941E+01   5.2077530E+01   5.1296099E+01   5.0730661E+01   4.9493063E+01   4.7860990E+01   4.6022099E+01
   4.4731702E+01   4.4079672E+01   4.3531446E+01   4.2724316E+01   4.1659397E+01   4.0029638E+01   3.8596942E+01   3.7485220E+01   3.6160097E+01   3.4864940E+01   3.3473596E+01   3.2033872E+01
   3.0712268E+01   2.9214183E+01   2.7155123E+01   2.5441718E+01   2.3905468E+01   2.2887216E+01   2.1922353E+01   1.9849170E+01   1.7346743E+01   1.4631502E+01   1.2807697E+01   1.1863480E+01
   1.1089443E+01   1.0007877E+01   8.7395171E+00  -9.9900000E+02
   2.6591930E+02   2.6439109E+02   2.6292130E+02   2.6022578E+02   2.5808123E+02   2.5608408E+02   2.5342947E+02   2.5057776E+02   2.4696341E+02   2.4304713E+02   2.3984339E+02   2.3632716E+02
   2.3184695E+02   2.2770631E+02   2.2311864E+02   2.1894353E+02   2.1483381E+02   2.0936199E+02   2.0360203E+02   1.9762514E+02   1.9301747E+02   1.8924491E+02   1.8500741E+02   1.8051468E+02
   1.7729568E+02   1.7507551E+02   1.7472914E+02   1.7475654E+02   1.7577478E+02   1.7800766E+02   1.8085503E+02   1.8369512E+02   1.8602635E+02   1.8778904E+02   1.8871395E+02   1.8958674E+02
   1.9025121E+02   1.9002773E+02   1.8960763E+02   1.8771719E+02   1.8309897E+02   1.7699381E+02   1.7109856E+02   1.6547165E+02   1.5732428E+02   1.4777103E+02   1.4032865E+02   1.3263690E+02
   1.2485615E+02   1.1755082E+02   1.0933517E+02   1.0242636E+02   9.6534515E+01   8.9890770E+01   8.4031031E+01   7.9464428E+01   7.4887768E+01   7.1883106E+01   6.8698589E+01   6.5827832E+01
   6.2966770E+01   6.0399979E+01   5.8948527E+01   5.7673225E+01   5.6090209E+01   5.4597944E+01   5.3270861E+01   5.2335719E+01   5.1710165E+01   5.0471811E+01   4.8647656E+01   4.6862211E+01
   4.5567350E+01   4.4929405E+01   4.4462216E+01   4.3711211E+01   4.2692176E+01   4.1024246E+01   3.9665372E+01   3.8494307E+01   3.7148105E+01   3.5807117E+01   3.4311492E+01   3.2839343E+01
   3.1450157E+01   2.9910170E+01   2.7857532E+01   2.6057559E+01   2.4518944E+01   2.3388687E+01   2.2352033E+01   2.0164513E+01   1.7467406E+01   1.4671163E+01   1.2837394E+01   1.1776759E+01
   1.0944558E+01   9.7455832E+00   8.3338898E+00  -9.9900000E+02
   2.6833465E+02   2.6712979E+02   2.6590785E+02   2.6398802E+02   2.6187287E+02   2.5929799E+02   2.5744154E+02   2.5484558E+02   2.5160917E+02   2.4827757E+02   2.4534625E+02   2.4201998E+02
   2.3796890E+02   2.3421317E+02   2.2916995E+02   2.2499467E+02   2.2081059E+02   2.1539252E+02   2.0959083E+02   2.0366830E+02   1.9906763E+02   1.9515215E+02   1.9069756E+02   1.8595696E+02
   1.8243804E+02   1.7996379E+02   1.7925106E+02   1.7914223E+02   1.7994942E+02   1.8175351E+02   1.8414610E+02   1.8654374E+02   1.8866092E+02   1.9059106E+02   1.9269696E+02   1.9423355E+02
   1.9535763E+02   1.9560054E+02   1.9549389E+02   1.9383108E+02   1.8959864E+02   1.8411051E+02   1.7843811E+02   1.7290751E+02   1.6478811E+02   1.5535159E+02   1.4789828E+02   1.4003851E+02
   1.3187235E+02   1.2418019E+02   1.1583290E+02   1.0846944E+02   1.0232958E+02   9.5585683E+01   8.9416825E+01   8.4336827E+01   7.9186696E+01   7.5495563E+01   7.1983826E+01   6.8679181E+01
   6.5191307E+01   6.2588827E+01   6.0709547E+01   5.9312086E+01   5.7506684E+01   5.5767279E+01   5.4251358E+01   5.2953346E+01   5.2304975E+01   5.1022696E+01   4.9285859E+01   4.7589445E+01
   4.6389890E+01   4.5729663E+01   4.5198385E+01   4.4459643E+01   4.3500467E+01   4.1956987E+01   4.0684695E+01   3.9640774E+01   3.8261325E+01   3.6728415E+01   3.5059395E+01   3.3406282E+01
   3.2128943E+01   3.0670884E+01   2.8626500E+01   2.6761907E+01   2.5010597E+01   2.3547749E+01   2.2387006E+01   2.0137612E+01   1.7563065E+01   1.4859401E+01   1.3006835E+01   1.1704165E+01
   1.0562892E+01   8.9806824E+00   7.5346064E+00  -9.9900000E+02
   2.7169531E+02   2.7085336E+02   2.6995517E+02   2.6844272E+02   2.6689716E+02   2.6545965E+02   2.6329658E+02   2.6078718E+02   2.5800661E+02   2.5556979E+02   2.5302420E+02   2.5014968E+02
   2.4634432E+02   2.4277014E+02   2.3790576E+02   2.3379891E+02   2.2952389E+02   2.2409492E+02   2.1840019E+02   2.1246807E+02   2.0781307E+02   2.0360458E+02   1.9869042E+02   1.9359583E+02
   1.8955825E+02   1.8638514E+02   1.8524849E+02   1.8477785E+02   1.8471436E+02   1.8597679E+02   1.8755900E+02   1.8953091E+02   1.9130440E+02   1.9362063E+02   1.9660801E+02   1.9875785E+02
   2.0099931E+02   2.0190529E+02   2.0248120E+02   2.0112284E+02   1.9753679E+02   1.9294475E+02   1.8763526E+02   1.8246538E+02   1.7450904E+02   1.6514276E+02   1.5786674E+02   1.4993113E+02
   1.4140747E+02   1.3339840E+02   1.2453819E+02   1.1680463E+02   1.1047346E+02   1.0336181E+02   9.6986891E+01   9.0832353E+01   8.5254691E+01   8.1136800E+01   7.6717834E+01   7.2805368E+01
   6.8868053E+01   6.5650006E+01   6.3379209E+01   6.1676027E+01   5.9249058E+01   5.7225253E+01   5.5584350E+01   5.4110248E+01   5.3178740E+01   5.1676985E+01   5.0081261E+01   4.8459818E+01
   4.7263139E+01   4.6543517E+01   4.6001280E+01   4.5275267E+01   4.4507512E+01   4.3130127E+01   4.2079330E+01   4.1134147E+01   3.9736895E+01   3.8070722E+01   3.6248694E+01   3.4447246E+01
   3.3174474E+01   3.1844451E+01   2.9790807E+01   2.7829010E+01   2.5606656E+01   2.3946093E+01   2.2463926E+01   2.0263928E+01   1.7774661E+01   1.5112664E+01   1.3072176E+01   1.1503828E+01
   1.0035633E+01   8.2012497E+00   6.4856442E+00  -9.9900000E+02
   2.7424347E+02   2.7359232E+02   2.7284797E+02   2.7160777E+02   2.7047729E+02   2.6921707E+02   2.6748082E+02   2.6571424E+02   2.6339490E+02   2.6074661E+02   2.5840769E+02   2.5598511E+02
   2.5242482E+02   2.4917411E+02   2.4458442E+02   2.4073838E+02   2.3667193E+02   2.3132057E+02   2.2546897E+02   2.1953532E+02   2.1479034E+02   2.1059864E+02   2.0565308E+02   1.9979267E+02
   1.9506578E+02   1.9137741E+02   1.8985926E+02   1.8873089E+02   1.8827998E+02   1.8840508E+02   1.8959075E+02   1.9093306E+02   1.9251423E+02   1.9507797E+02   1.9821589E+02   2.0123610E+02
   2.0433024E+02   2.0590833E+02   2.0695025E+02   2.0662052E+02   2.0364513E+02   1.9894654E+02   1.9416687E+02   1.8919045E+02   1.8141742E+02   1.7236664E+02   1.6529547E+02   1.5734146E+02
   1.4881023E+02   1.4056167E+02   1.3156094E+02   1.2386236E+02   1.1742682E+02   1.1012452E+02   1.0358183E+02   9.7209958E+01   9.0602523E+01   8.5945298E+01   8.1445243E+01   7.6677917E+01
   7.1955136E+01   6.8513458E+01   6.5994133E+01   6.3855007E+01   6.1362811E+01   5.8812630E+01   5.6697464E+01   5.5208594E+01   5.3986504E+01   5.2397492E+01   5.0646776E+01   4.9037460E+01
   4.7792662E+01   4.6968785E+01   4.6383242E+01   4.5752773E+01   4.5077595E+01   4.3959923E+01   4.3130642E+01   4.2415977E+01   4.1180833E+01   3.9576132E+01   3.7555193E+01   3.5823071E+01
   3.4529014E+01   3.3185438E+01   3.1144872E+01   2.9038463E+01   2.6595639E+01   2.4669442E+01   2.2999564E+01   2.0645583E+01   1.8099127E+01   1.5331770E+01   1.3129588E+01   1.1401594E+01
   9.6400137E+00   7.3089642E+00   5.4664983E+00  -9.9900000E+02
   2.7705230E+02   2.7650660E+02   2.7585642E+02   2.7481413E+02   2.7389170E+02   2.7294491E+02   2.7158199E+02   2.7010634E+02   2.6814506E+02   2.6602399E+02   2.6398639E+02   2.6144307E+02
   2.5815450E+02   2.5533568E+02   2.5097032E+02   2.4743228E+02   2.4353678E+02   2.3830585E+02   2.3248893E+02   2.2645036E+02   2.2157682E+02   2.1733116E+02   2.1186703E+02   2.0557207E+02
   2.0030327E+02   1.9628162E+02   1.9429606E+02   1.9266282E+02   1.9104561E+02   1.9044892E+02   1.9082451E+02   1.9143603E+02   1.9277116E+02   1.9531980E+02   1.9872724E+02   2.0262899E+02
   2.0608530E+02   2.0803581E+02   2.0972732E+02   2.0980080E+02   2.0751444E+02   2.0290180E+02   1.9804274E+02   1.9339685E+02   1.8592914E+02   1.7724384E+02   1.7023400E+02   1.6244011E+02
   1.5397065E+02   1.4570787E+02   1.3674484E+02   1.2906156E+02   1.2271431E+02   1.1542267E+02   1.0875989E+02   1.0191895E+02   9.5130540E+01   9.0198387E+01   8.5016738E+01   7.9811369E+01
   7.4867061E+01   7.0929155E+01   6.8376053E+01   6.5901122E+01   6.3096929E+01   6.0272508E+01   5.7977768E+01   5.6146457E+01   5.4772103E+01   5.3004180E+01   5.1038837E+01   4.9268840E+01
   4.7835809E+01   4.6844873E+01   4.6150836E+01   4.5353483E+01   4.4774829E+01   4.4122811E+01   4.3762065E+01   4.3456165E+01   4.2364013E+01   4.0933892E+01   3.8971800E+01   3.7218617E+01
   3.5901891E+01   3.4499422E+01   3.2373106E+01   3.0178052E+01   2.7651738E+01   2.5653527E+01   2.3871613E+01   2.1311903E+01   1.8668524E+01   1.5548958E+01   1.3210147E+01   1.1376272E+01
   9.5279729E+00   7.0896418E+00   5.2062852E+00  -9.9900000E+02
   2.8006998E+02   2.7959448E+02   2.7901202E+02   2.7809458E+02   2.7738318E+02   2.7669427E+02   2.7562291E+02   2.7449356E+02   2.7283916E+02   2.7100153E+02   2.6934045E+02   2.6707440E+02
   2.6428676E+02   2.6140613E+02   2.5724448E+02   2.5383721E+02   2.5034687E+02   2.4544757E+02   2.3970783E+02   2.3362028E+02   2.2859173E+02   2.2414360E+02   2.1846909E+02   2.1173422E+02
   2.0569798E+02   2.0104532E+02   1.9871373E+02   1.9651445E+02   1.9405560E+02   1.9252993E+02   1.9196961E+02   1.9168624E+02   1.9249043E+02   1.9496244E+02   1.9884096E+02   2.0333415E+02
   2.0714836E+02   2.0947809E+02   2.1180117E+02   2.1258080E+02   2.1038354E+02   2.0583972E+02   2.0118714E+02   1.9636443E+02   1.8927811E+02   1.8077247E+02   1.7401701E+02   1.6631850E+02
   1.5798074E+02   1.4983687E+02   1.4100853E+02   1.3340254E+02   1.2714459E+02   1.2002394E+02   1.1351133E+02   1.0631715E+02   9.9298190E+01   9.4113014E+01   8.8721808E+01   8.3102171E+01
   7.7769632E+01   7.3411770E+01   7.0616387E+01   6.7984794E+01   6.4789247E+01   6.1818483E+01   5.9108315E+01   5.7184143E+01   5.5600422E+01   5.3587090E+01   5.1555042E+01   4.9420813E+01
   4.7663192E+01   4.6532409E+01   4.5526405E+01   4.4627776E+01   4.4084916E+01   4.4383120E+01   4.4515602E+01   4.4499482E+01   4.3705671E+01   4.2401963E+01   4.0521436E+01   3.8820577E+01
   3.7431047E+01   3.5933770E+01   3.3710143E+01   3.1464571E+01   2.8926293E+01   2.6923415E+01   2.5126666E+01   2.2346380E+01   1.9287005E+01   1.5924514E+01   1.3371732E+01   1.1513236E+01
   9.6608289E+00   7.2259815E+00   5.2899138E+00  -9.9900000E+02
   2.8330974E+02   2.8291561E+02   2.8239074E+02   2.8159174E+02   2.8109357E+02   2.8060367E+02   2.7980508E+02   2.7889774E+02   2.7755416E+02   2.7595916E+02   2.7453435E+02   2.7258518E+02
   2.7007051E+02   2.6757377E+02   2.6366482E+02   2.6000651E+02   2.5711787E+02   2.5243659E+02   2.4700334E+02   2.4090847E+02   2.3575884E+02   2.3115680E+02   2.2515331E+02   2.1803255E+02
   2.1164219E+02   2.0646758E+02   2.0363259E+02   2.0070503E+02   1.9780311E+02   1.9539288E+02   1.9367196E+02   1.9247966E+02   1.9237507E+02   1.9474563E+02   1.9915092E+02   2.0368722E+02
   2.0752974E+02   2.1005802E+02   2.1251854E+02   2.1391633E+02   2.1185006E+02   2.0739223E+02   2.0263695E+02   1.9802946E+02   1.9091964E+02   1.8262738E+02   1.7614159E+02   1.6866544E+02
   1.6052699E+02   1.5250929E+02   1.4387563E+02   1.3641032E+02   1.3027808E+02   1.2344755E+02   1.1721081E+02   1.0989125E+02   1.0257473E+02   9.7199473E+01   9.1647149E+01   8.5748190E+01
   8.0175725E+01   7.5681226E+01   7.2761917E+01   6.9999365E+01   6.6668492E+01   6.3443797E+01   6.0504740E+01   5.8289440E+01   5.6593365E+01   5.4374180E+01   5.2090508E+01   4.9658034E+01
   4.7675048E+01   4.6340009E+01   4.5176641E+01   4.3938864E+01   4.3499569E+01   4.4184539E+01   4.5136477E+01   4.5465603E+01   4.5108012E+01   4.3896567E+01   4.2108998E+01   4.0418527E+01
   3.9000365E+01   3.7468559E+01   3.5168261E+01   3.2884000E+01   3.0336462E+01   2.8364532E+01   2.6564750E+01   2.3640544E+01   2.0203953E+01   1.6589554E+01   1.3802373E+01   1.1881337E+01
   1.0022567E+01   7.5663010E+00   5.5432632E+00  -9.9900000E+02
   2.8676843E+02   2.8650142E+02   2.8612225E+02   2.8551527E+02   2.8513774E+02   2.8474174E+02   2.8415066E+02   2.8337211E+02   2.8220924E+02   2.8083554E+02   2.7954521E+02   2.7787117E+02
   2.7562969E+02   2.7334103E+02   2.7022029E+02   2.6711490E+02   2.6388459E+02   2.5914522E+02   2.5396672E+02   2.4802689E+02   2.4316920E+02   2.3856686E+02   2.3241158E+02   2.2513439E+02
   2.1865265E+02   2.1310850E+02   2.0980254E+02   2.0647143E+02   2.0228014E+02   1.9916624E+02   1.9649725E+02   1.9507388E+02   1.9452550E+02   1.9637253E+02   1.9962769E+02   2.0381675E+02
   2.0718445E+02   2.0946267E+02   2.1184463E+02   2.1281753E+02   2.1085765E+02   2.0655314E+02   2.0204362E+02   1.9760507E+02   1.9057698E+02   1.8273559E+02   1.7639520E+02   1.6922700E+02
   1.6121763E+02   1.5338587E+02   1.4510127E+02   1.3784431E+02   1.3191063E+02   1.2535778E+02   1.1919735E+02   1.1198399E+02   1.0471356E+02   9.9483786E+01   9.3865317E+01   8.8075901E+01
   8.2329353E+01   7.7860574E+01   7.4885168E+01   7.1987768E+01   6.8424875E+01   6.5035893E+01   6.1888222E+01   5.9492452E+01   5.7766500E+01   5.5408394E+01   5.2838451E+01   5.0177268E+01
   4.8068984E+01   4.6638368E+01   4.5314796E+01   4.3975400E+01   4.3633347E+01   4.4679287E+01   4.5692545E+01   4.6389890E+01   4.6278403E+01   4.5126912E+01   4.3512631E+01   4.1958560E+01
   4.0587692E+01   3.8955021E+01   3.6685602E+01   3.4391644E+01   3.1829275E+01   2.9848452E+01   2.8039132E+01   2.4959985E+01   2.1406473E+01   1.7487742E+01   1.4576653E+01   1.2630044E+01
   1.0683293E+01   8.0946882E+00   5.9558002E+00  -9.9900000E+02
   2.9048411E+02   2.9036420E+02   2.9014973E+02   2.8975944E+02   2.8945768E+02   2.8913641E+02   2.8860475E+02   2.8791595E+02   2.8686495E+02   2.8558156E+02   2.8439328E+02   2.8293426E+02
   2.8103985E+02   2.7905166E+02   2.7621101E+02   2.7363395E+02   2.7052908E+02   2.6630630E+02   2.6090725E+02   2.5521724E+02   2.5062424E+02   2.4628637E+02   2.4033721E+02   2.3311050E+02
   2.2642343E+02   2.2071606E+02   2.1687567E+02   2.1274449E+02   2.0821594E+02   2.0412147E+02   2.0072087E+02   1.9900550E+02   1.9797330E+02   1.9878711E+02   2.0054499E+02   2.0380651E+02
   2.0601420E+02   2.0768136E+02   2.0949422E+02   2.0953556E+02   2.0753283E+02   2.0363430E+02   1.9940966E+02   1.9510723E+02   1.8844536E+02   1.8097177E+02   1.7480477E+02   1.6785087E+02
   1.6033422E+02   1.5280348E+02   1.4470811E+02   1.3770342E+02   1.3198923E+02   1.2552560E+02   1.1956135E+02   1.1261789E+02   1.0591043E+02   1.0082325E+02   9.5481266E+01   8.9865663E+01
   8.4328440E+01   8.0020323E+01   7.6896746E+01   7.3965085E+01   7.0190625E+01   6.6651088E+01   6.3387454E+01   6.0917584E+01   5.9038334E+01   5.6519018E+01   5.3849673E+01   5.1061520E+01
   4.8913917E+01   4.7446475E+01   4.6101983E+01   4.4920000E+01   4.4562433E+01   4.5448833E+01   4.6331825E+01   4.6901997E+01   4.6905585E+01   4.6162869E+01   4.4949347E+01   4.3540781E+01
   4.2194425E+01   4.0602348E+01   3.8244069E+01   3.5951307E+01   3.3352860E+01   3.1338954E+01   2.9463909E+01   2.6385485E+01   2.2897914E+01   1.8961751E+01   1.5943758E+01   1.3764840E+01
   1.1648538E+01   8.7325796E+00   6.5396062E+00  -9.9900000E+02
   2.9448777E+02   2.9447889E+02   2.9436033E+02   2.9412664E+02   2.9390082E+02   2.9363830E+02   2.9319584E+02   2.9256483E+02   2.9153462E+02   2.9031692E+02   2.8919481E+02   2.8790435E+02
   2.8625755E+02   2.8453504E+02   2.8209997E+02   2.7982614E+02   2.7722490E+02   2.7335262E+02   2.6834547E+02   2.6290706E+02   2.5801349E+02   2.5406373E+02   2.4820127E+02   2.4133547E+02
   2.3470107E+02   2.2868290E+02   2.2456290E+02   2.1969131E+02   2.1426180E+02   2.0941079E+02   2.0553675E+02   2.0345435E+02   2.0188422E+02   2.0079969E+02   2.0208421E+02   2.0369934E+02
   2.0460848E+02   2.0551708E+02   2.0637756E+02   2.0547324E+02   2.0315015E+02   1.9947493E+02   1.9555362E+02   1.9145123E+02   1.8516462E+02   1.7785664E+02   1.7200476E+02   1.6510499E+02
   1.5786902E+02   1.5074933E+02   1.4285142E+02   1.3635740E+02   1.3076682E+02   1.2459760E+02   1.1885665E+02   1.1229041E+02   1.0587743E+02   1.0130028E+02   9.6125784E+01   9.0934412E+01
   8.5899883E+01   8.1790070E+01   7.8733065E+01   7.5709367E+01   7.1909093E+01   6.8294336E+01   6.4914549E+01   6.2410248E+01   6.0465590E+01   5.7860823E+01   5.5069774E+01   5.2209455E+01
   5.0032897E+01   4.8551520E+01   4.7273947E+01   4.6133221E+01   4.5781564E+01   4.6321375E+01   4.7063946E+01   4.7532500E+01   4.7718964E+01   4.7238806E+01   4.6277854E+01   4.5122173E+01
   4.3858304E+01   4.2315085E+01   3.9916579E+01   3.7572852E+01   3.4987284E+01   3.2973974E+01   3.1072565E+01   2.8043293E+01   2.4657792E+01   2.0794395E+01   1.7688566E+01   1.5332457E+01
   1.2939275E+01   9.6659790E+00   7.3274350E+00  -9.9900000E+02
   2.9872481E+02   2.9883657E+02   2.9880145E+02   2.9862962E+02   2.9846673E+02   2.9823916E+02   2.9782168E+02   2.9720085E+02   2.9617744E+02   2.9498535E+02   2.9395666E+02   2.9275158E+02
   2.9141116E+02   2.8997099E+02   2.8798451E+02   2.8600287E+02   2.8357530E+02   2.8009004E+02   2.7563803E+02   2.7066297E+02   2.6607968E+02   2.6194230E+02   2.5620910E+02   2.4964213E+02
   2.4297745E+02   2.3673084E+02   2.3234942E+02   2.2695602E+02   2.2099592E+02   2.1538974E+02   2.1059920E+02   2.0770167E+02   2.0564177E+02   2.0429760E+02   2.0305894E+02   2.0297131E+02
   2.0339159E+02   2.0340231E+02   2.0270891E+02   2.0149908E+02   1.9844188E+02   1.9468770E+02   1.9088224E+02   1.8693095E+02   1.8071752E+02   1.7356122E+02   1.6792656E+02   1.6144788E+02
   1.5445625E+02   1.4753191E+02   1.3996313E+02   1.3378349E+02   1.2844004E+02   1.2240828E+02   1.1720151E+02   1.1130762E+02   1.0535359E+02   1.0100958E+02   9.6254451E+01   9.1583164E+01
   8.7196200E+01   8.3172255E+01   8.0236631E+01   7.7172474E+01   7.3344783E+01   6.9766951E+01   6.6356901E+01   6.3845819E+01   6.1886990E+01   5.9232246E+01   5.6391808E+01   5.3501832E+01
   5.1303041E+01   4.9868148E+01   4.8600459E+01   4.7447982E+01   4.7032326E+01   4.7413681E+01   4.7970927E+01   4.8415194E+01   4.8649810E+01   4.8484396E+01   4.7856805E+01   4.6780666E+01
   4.5543245E+01   4.3995065E+01   4.1609134E+01   3.9339596E+01   3.6856924E+01   3.4872651E+01   3.2994829E+01   3.0049460E+01   2.6714802E+01   2.2881005E+01   1.9766647E+01   1.7329841E+01
   1.4693421E+01   1.1149547E+01   8.6480595E+00  -9.9900000E+02
   3.0336563E+02   3.0358621E+02   3.0362625E+02   3.0353542E+02   3.0336804E+02   3.0306018E+02   3.0256600E+02   3.0186018E+02   3.0081379E+02   2.9963396E+02   2.9865718E+02   2.9758919E+02
   2.9648743E+02   2.9525443E+02   2.9353819E+02   2.9195548E+02   2.8993292E+02   2.8682801E+02   2.8268251E+02   2.7803843E+02   2.7391390E+02   2.6992044E+02   2.6461733E+02   2.5799366E+02
   2.5138706E+02   2.4497941E+02   2.4020479E+02   2.3444012E+02   2.2780906E+02   2.2116955E+02   2.1601930E+02   2.1239872E+02   2.0946887E+02   2.0669970E+02   2.0452598E+02   2.0333390E+02
   2.0195000E+02   2.0066012E+02   1.9927261E+02   1.9720574E+02   1.9370821E+02   1.8934085E+02   1.8546904E+02   1.8146539E+02   1.7529079E+02   1.6839882E+02   1.6288186E+02   1.5644378E+02
   1.4977005E+02   1.4312714E+02   1.3604839E+02   1.3008019E+02   1.2509916E+02   1.1936435E+02   1.1451261E+02   1.0892928E+02   1.0363187E+02   1.0001681E+02   9.5994145E+01   9.1835903E+01
   8.7736947E+01   8.4150191E+01   8.1257068E+01   7.8326516E+01   7.4626633E+01   7.1076954E+01   6.7704973E+01   6.5212303E+01   6.3272519E+01   6.0631206E+01   5.7831523E+01   5.4939635E+01
   5.2736229E+01   5.1322112E+01   5.0102086E+01   4.8915434E+01   4.8422679E+01   4.8684748E+01   4.9036824E+01   4.9429875E+01   4.9647143E+01   4.9575309E+01   4.9129329E+01   4.8268883E+01
   4.7120770E+01   4.5716007E+01   4.3482219E+01   4.1377910E+01   3.8966624E+01   3.7063287E+01   3.5244607E+01   3.2363650E+01   2.9084197E+01   2.5303605E+01   2.2257301E+01   1.9865955E+01
   1.7158766E+01   1.3503214E+01   1.0950055E+01  -9.9900000E+02
   3.0675133E+02   3.0680079E+02   3.0684217E+02   3.0681768E+02   3.0669333E+02   3.0649779E+02   3.0614520E+02   3.0562965E+02   3.0505327E+02   3.0420113E+02   3.0339685E+02   3.0249042E+02
   3.0151129E+02   3.0051826E+02   2.9914688E+02   2.9777577E+02   2.9598560E+02   2.9329744E+02   2.8973401E+02   2.8543722E+02   2.8152710E+02   2.7790899E+02   2.7267845E+02   2.6630726E+02
   2.5955482E+02   2.5301117E+02   2.4809006E+02   2.4210461E+02   2.3444346E+02   2.2720534E+02   2.2097218E+02   2.1687800E+02   2.1322726E+02   2.0983265E+02   2.0626524E+02   2.0328103E+02
   2.0036312E+02   1.9865879E+02   1.9660804E+02   1.9270580E+02   1.8863417E+02   1.8377197E+02   1.7968276E+02   1.7558641E+02   1.6934422E+02   1.6245395E+02   1.5701781E+02   1.5074929E+02
   1.4446427E+02   1.3817282E+02   1.3146284E+02   1.2578757E+02   1.2107798E+02   1.1577750E+02   1.1095913E+02   1.0594073E+02   1.0165424E+02   9.8283800E+01   9.4592022E+01   9.1091709E+01
   8.7556648E+01   8.4588972E+01   8.1910786E+01   7.9216781E+01   7.5524232E+01   7.2149538E+01   6.8827108E+01   6.6436185E+01   6.4621422E+01   6.2066156E+01   5.9316043E+01   5.6499352E+01
   5.4376586E+01   5.2921653E+01   5.1722317E+01   5.0535413E+01   4.9928811E+01   5.0009379E+01   5.0216008E+01   5.0470667E+01   5.0701561E+01   5.0706312E+01   5.0379258E+01   4.9640224E+01
   4.8727501E+01   4.7485071E+01   4.5509219E+01   4.3586686E+01   4.1290909E+01   3.9468981E+01   3.7754939E+01   3.4955816E+01   3.1765468E+01   2.8103460E+01   2.5214527E+01   2.2937268E+01
   2.0459768E+01   1.6979602E+01   1.4248198E+01  -9.9900000E+02
   3.1045189E+02   3.1046550E+02   3.1053047E+02   3.1055353E+02   3.1046152E+02   3.1028940E+02   3.1005683E+02   3.0974803E+02   3.0929200E+02   3.0820925E+02   3.0663236E+02   3.0607613E+02
   3.0557088E+02   3.0506658E+02   3.0410306E+02   3.0341855E+02   3.0205240E+02   2.9988549E+02   2.9652635E+02   2.9243786E+02   2.8883032E+02   2.8539214E+02   2.8043416E+02   2.7420382E+02
   2.6760721E+02   2.6075316E+02   2.5559655E+02   2.4897791E+02   2.4103695E+02   2.3330998E+02   2.2626260E+02   2.2100491E+02   2.1683270E+02   2.1239940E+02   2.0763982E+02   2.0328347E+02
   1.9953836E+02   1.9677594E+02   1.9364878E+02   1.8864082E+02   1.8372954E+02   1.7841328E+02   1.7383687E+02   1.6943094E+02   1.6309077E+02   1.5605442E+02   1.5064187E+02   1.4459248E+02
   1.3835398E+02   1.3229225E+02   1.2593034E+02   1.2061692E+02   1.1623456E+02   1.1120374E+02   1.0689491E+02   1.0276011E+02   9.8600621E+01   9.5774667E+01   9.3035801E+01   9.0114220E+01
   8.7323266E+01   8.4553477E+01   8.2068136E+01   7.9403150E+01   7.5934035E+01   7.2753812E+01   6.9755036E+01   6.7548002E+01   6.5861212E+01   6.3400363E+01   6.0786891E+01   5.8088252E+01
   5.6047897E+01   5.4697704E+01   5.3477837E+01   5.2198669E+01   5.1506548E+01   5.1408294E+01   5.1557449E+01   5.1698012E+01   5.1858583E+01   5.1895606E+01   5.1682073E+01   5.1036960E+01
   5.0242704E+01   4.9210192E+01   4.7565048E+01   4.5769804E+01   4.3634782E+01   4.1972204E+01   4.0417803E+01   3.7746352E+01   3.4612836E+01   3.1097823E+01   2.8388185E+01   2.6277463E+01
   2.4143730E+01   2.0888631E+01   1.8092179E+01  -9.9900000E+02
   3.1682546E+02   3.1719180E+02   3.1735623E+02   3.1745678E+02   3.1730136E+02   3.1687698E+02   3.1630621E+02   3.1576143E+02   3.1471618E+02   3.1266408E+02   3.1055104E+02   3.1019460E+02
   3.0995437E+02   3.0973628E+02   3.0926900E+02   3.0871351E+02   3.0712775E+02   3.0479507E+02   3.0267718E+02   2.9904950E+02   2.9558312E+02   2.9234230E+02   2.8753096E+02   2.8142354E+02
   2.7494391E+02   2.6832371E+02   2.6259358E+02   2.5544371E+02   2.4742698E+02   2.3868515E+02   2.3115839E+02   2.2526196E+02   2.2067203E+02   2.1512016E+02   2.0882656E+02   2.0304812E+02
   1.9858255E+02   1.9561358E+02   1.9075433E+02   1.8502404E+02   1.7917749E+02   1.7292822E+02   1.6808023E+02   1.6346594E+02   1.5664594E+02   1.4931375E+02   1.4389306E+02   1.3782929E+02
   1.3192620E+02   1.2623342E+02   1.2023215E+02   1.1516364E+02   1.1123431E+02   1.0641240E+02   1.0266407E+02   9.8813710E+01   9.5306794E+01   9.2871559E+01   9.0447149E+01   8.7876454E+01
   8.5602290E+01   8.3409132E+01   8.1193562E+01   7.8844364E+01   7.5847087E+01   7.2886703E+01   7.0166493E+01   6.8312478E+01   6.6844409E+01   6.4770633E+01   6.2347643E+01   5.9730914E+01
   5.7873320E+01   5.6575354E+01   5.5410729E+01   5.4066270E+01   5.3291079E+01   5.3024619E+01   5.3017357E+01   5.3068527E+01   5.3088254E+01   5.3106813E+01   5.2930985E+01   5.2346865E+01
   5.1644948E+01   5.0725374E+01   4.9307754E+01   4.7673628E+01   4.5758993E+01   4.4299082E+01   4.2942761E+01   4.0444389E+01   3.7424948E+01   3.4193857E+01   3.1676154E+01   2.9817176E+01
   2.7850313E+01   2.4862313E+01   2.1986266E+01  -9.9900000E+02
   3.2149853E+02   3.2184508E+02   3.2204854E+02   3.2217506E+02   3.2208504E+02   3.2181052E+02   3.2133652E+02   3.2071660E+02   3.1994403E+02   3.1894417E+02   3.1783866E+02   3.1723735E+02
   3.1660527E+02   3.1588241E+02   3.1504836E+02   3.1391085E+02   3.1180190E+02   3.0958316E+02   3.0734034E+02   3.0449710E+02   3.0169594E+02   2.9849481E+02   2.9377022E+02   2.8771775E+02
   2.8133343E+02   2.7466553E+02   2.6905580E+02   2.6144103E+02   2.5291934E+02   2.4415609E+02   2.3593351E+02   2.2944967E+02   2.2421417E+02   2.1805003E+02   2.1079360E+02   2.0415131E+02
   1.9888878E+02   1.9467134E+02   1.8928683E+02   1.8210656E+02   1.7474162E+02   1.6796825E+02   1.6276819E+02   1.5744960E+02   1.5012619E+02   1.4250851E+02   1.3673407E+02   1.3072870E+02
   1.2493576E+02   1.1951850E+02   1.1424126E+02   1.0967359E+02   1.0601280E+02   1.0185637E+02   9.8250892E+01   9.4811961E+01   9.1604975E+01   8.9453396E+01   8.7201839E+01   8.4945729E+01
   8.2858277E+01   8.0867695E+01   7.9259106E+01   7.7059412E+01   7.4610019E+01   7.2630048E+01   7.0303702E+01   6.8915954E+01   6.7595464E+01   6.5750106E+01   6.3864586E+01   6.1666238E+01
   5.9917193E+01   5.8709964E+01   5.7569634E+01   5.6240205E+01   5.5371399E+01   5.4905628E+01   5.4771033E+01   5.4638105E+01   5.4452069E+01   5.4286502E+01   5.4030431E+01   5.3405258E+01
   5.2724647E+01   5.1952150E+01   5.0659193E+01   4.9202802E+01   4.7440364E+01   4.6177121E+01   4.4980622E+01   4.2691128E+01   4.0130551E+01   3.7360338E+01   3.5059993E+01   3.3373810E+01
   3.1501519E+01   2.8525836E+01   2.5690058E+01  -9.9900000E+02
   3.2581614E+02   3.2616000E+02   3.2636586E+02   3.2650951E+02   3.2650338E+02   3.2635123E+02   3.2605722E+02   3.2561878E+02   3.2496177E+02   3.2419847E+02   3.2355497E+02   3.2286593E+02
   3.2212952E+02   3.2137852E+02   3.2037597E+02   3.1923220E+02   3.1812566E+02   3.1600175E+02   3.1254523E+02   3.0884814E+02   3.0590424E+02   3.0352705E+02   2.9948381E+02   2.9351385E+02
   2.8696857E+02   2.8030423E+02   2.7476508E+02   2.6721792E+02   2.5798057E+02   2.4901862E+02   2.4061151E+02   2.3391575E+02   2.2810168E+02   2.2090708E+02   2.1323417E+02   2.0571202E+02
   1.9912842E+02   1.9401730E+02   1.8801933E+02   1.8020291E+02   1.7145148E+02   1.6401097E+02   1.5737717E+02   1.5145452E+02   1.4345880E+02   1.3541937E+02   1.2948727E+02   1.2345739E+02
   1.1800604E+02   1.1305248E+02   1.0787169E+02   1.0386048E+02   1.0055971E+02   9.7041862E+01   9.3739214E+01   9.0511673E+01   8.7600355E+01   8.5573753E+01   8.3398543E+01   8.1250745E+01
   7.9216695E+01   7.7430467E+01   7.6300751E+01   7.4780359E+01   7.3083568E+01   7.1785145E+01   7.0321211E+01   6.9186814E+01   6.8130491E+01   6.6773115E+01   6.5227759E+01   6.3471856E+01
   6.2055516E+01   6.1012591E+01   5.9883516E+01   5.8642669E+01   5.7669257E+01   5.7029403E+01   5.6636065E+01   5.6301876E+01   5.5900073E+01   5.5463198E+01   5.4940737E+01   5.4274661E+01
   5.3625483E+01   5.2925694E+01   5.1709762E+01   5.0414328E+01   4.8869692E+01   4.7669167E+01   4.6594918E+01   4.4748759E+01   4.2877047E+01   4.0591663E+01   3.8642878E+01   3.7000062E+01
   3.5110191E+01   3.2027658E+01   2.9271661E+01  -9.9900000E+02
   3.3008246E+02   3.3044216E+02   3.3067818E+02   3.3088891E+02   3.3096985E+02   3.3094744E+02   3.3080308E+02   3.3047386E+02   3.2996569E+02   3.2930049E+02   3.2873422E+02   3.2806946E+02
   3.2727329E+02   3.2645663E+02   3.2530730E+02   3.2435749E+02   3.2314518E+02   3.2129770E+02   3.1834258E+02   3.1434598E+02   3.1043569E+02   3.0809660E+02   3.0401467E+02   2.9892292E+02
   2.9244653E+02   2.8580618E+02   2.8024150E+02   2.7274535E+02   2.6355677E+02   2.5382414E+02   2.4503729E+02   2.3819734E+02   2.3166765E+02   2.2374686E+02   2.1532540E+02   2.0686518E+02
   1.9967874E+02   1.9420999E+02   1.8701549E+02   1.7818266E+02   1.6874556E+02   1.6026806E+02   1.5292802E+02   1.4626622E+02   1.3744726E+02   1.2899000E+02   1.2249203E+02   1.1623740E+02
   1.1104539E+02   1.0630028E+02   1.0183302E+02   9.8458775E+01   9.5545949E+01   9.2260356E+01   8.9420414E+01   8.6327061E+01   8.3633579E+01   8.1616039E+01   7.9471144E+01   7.7366530E+01
   7.5507051E+01   7.4098993E+01   7.3098658E+01   7.2438825E+01   7.1272241E+01   7.0717996E+01   6.9741020E+01   6.9223339E+01   6.8676733E+01   6.7815205E+01   6.6775984E+01   6.5478943E+01
   6.4216766E+01   6.3270164E+01   6.2271030E+01   6.1027050E+01   5.9971126E+01   5.9115053E+01   5.8505333E+01   5.8074600E+01   5.7380627E+01   5.6670619E+01   5.5888378E+01   5.5138779E+01
   5.4532882E+01   5.3843533E+01   5.2695048E+01   5.1509097E+01   5.0112440E+01   4.9045450E+01   4.8152252E+01   4.6857947E+01   4.5491570E+01   4.3736173E+01   4.2219675E+01   4.0790258E+01
   3.8967627E+01   3.5850923E+01   3.3218085E+01  -9.9900000E+02
   3.3422891E+02   3.3464081E+02   3.3495587E+02   3.3523238E+02   3.3537645E+02   3.3542591E+02   3.3537746E+02   3.3516581E+02   3.3477779E+02   3.3429176E+02   3.3381938E+02   3.3314997E+02
   3.3228069E+02   3.3134995E+02   3.3004247E+02   3.2896698E+02   3.2766666E+02   3.2565080E+02   3.2294360E+02   3.1910268E+02   3.1656541E+02   3.1276261E+02   3.0829475E+02   3.0330159E+02
   2.9751394E+02   2.9098310E+02   2.8543255E+02   2.7816468E+02   2.6880484E+02   2.5859472E+02   2.4947459E+02   2.4245111E+02   2.3579040E+02   2.2711298E+02   2.1823433E+02   2.0918514E+02
   2.0131562E+02   1.9532328E+02   1.8752893E+02   1.7782947E+02   1.6741921E+02   1.5734414E+02   1.4948504E+02   1.4231643E+02   1.3267196E+02   1.2291369E+02   1.1600863E+02   1.0951782E+02
   1.0432255E+02   1.0027423E+02   9.6345125E+01   9.3214591E+01   9.0547669E+01   8.7634465E+01   8.5293589E+01   8.2440609E+01   7.9846461E+01   7.7875784E+01   7.5751468E+01   7.3626146E+01
   7.1790927E+01   7.0679992E+01   6.9999100E+01   6.9800940E+01   6.9641835E+01   6.9504410E+01   6.9547255E+01   6.9460462E+01   6.9334918E+01   6.8897107E+01   6.8106293E+01   6.7108102E+01
   6.6216696E+01   6.5460616E+01   6.4572345E+01   6.3366281E+01   6.2218156E+01   6.1222422E+01   6.0451476E+01   5.9786879E+01   5.8849417E+01   5.7926017E+01   5.6870853E+01   5.6045531E+01
   5.5424907E+01   5.4744586E+01   5.3653867E+01   5.2502716E+01   5.1261637E+01   5.0366464E+01   4.9688127E+01   4.8771992E+01   4.8093633E+01   4.7142729E+01   4.5980252E+01   4.4808863E+01
   4.3210691E+01   4.0278431E+01   3.7781951E+01  -9.9900000E+02
   3.3832203E+02   3.3881390E+02   3.3920762E+02   3.3958424E+02   3.3975391E+02   3.3980428E+02   3.3980016E+02   3.3971170E+02   3.3944440E+02   3.3912028E+02   3.3874738E+02   3.3804877E+02
   3.3712536E+02   3.3602598E+02   3.3453243E+02   3.3328152E+02   3.3186429E+02   3.2969657E+02   3.2697333E+02   3.2386500E+02   3.2103874E+02   3.1813222E+02   3.1312198E+02   3.0715603E+02
   3.0206206E+02   2.9590832E+02   2.9047575E+02   2.8321399E+02   2.7389225E+02   2.6354275E+02   2.5399879E+02   2.4656086E+02   2.3963185E+02   2.3085083E+02   2.2116395E+02   2.1177050E+02
   2.0327363E+02   1.9680080E+02   1.8824699E+02   1.7804614E+02   1.6616384E+02   1.5534005E+02   1.4666614E+02   1.3872874E+02   1.2791864E+02   1.1754897E+02   1.1041570E+02   1.0363451E+02
   9.8468958E+01   9.4492716E+01   9.0970447E+01   8.8490692E+01   8.6321777E+01   8.3701747E+01   8.1614912E+01   7.9033984E+01   7.6491476E+01   7.4601074E+01   7.2447467E+01   7.0179894E+01
   6.8266596E+01   6.7339870E+01   6.7011032E+01   6.7118179E+01   6.7588514E+01   6.8163588E+01   6.9106603E+01   6.9448644E+01   6.9710212E+01   6.9678330E+01   6.9410587E+01   6.8783163E+01
   6.7989467E+01   6.7421088E+01   6.6652728E+01   6.5544886E+01   6.4462699E+01   6.3214357E+01   6.2328092E+01   6.1515857E+01   6.0327517E+01   5.9248571E+01   5.7991547E+01   5.7066831E+01
   5.6405823E+01   5.5696822E+01   5.4631433E+01   5.3534307E+01   5.2369440E+01   5.1675944E+01   5.1155014E+01   5.0808510E+01   5.0670088E+01   5.0331358E+01   4.9953788E+01   4.9148302E+01
   4.8141434E+01   4.5598707E+01   4.3149393E+01  -9.9900000E+02
   3.4241651E+02   3.4290776E+02   3.4339458E+02   3.4385242E+02   3.4401822E+02   3.4403208E+02   3.4404431E+02   3.4402713E+02   3.4393944E+02   3.4378164E+02   3.4349047E+02   3.4277431E+02
   3.4164941E+02   3.4036408E+02   3.3878541E+02   3.3737058E+02   3.3575858E+02   3.3347680E+02   3.3069328E+02   3.2759922E+02   3.2485266E+02   3.2204007E+02   3.1713717E+02   3.1133041E+02
   3.0621159E+02   3.0072818E+02   2.9543427E+02   2.8820850E+02   2.7893857E+02   2.6854600E+02   2.5849351E+02   2.5063048E+02   2.4350878E+02   2.3446072E+02   2.2471747E+02   2.1478359E+02
   2.0621682E+02   1.9918479E+02   1.9006638E+02   1.7909066E+02   1.6627943E+02   1.5488420E+02   1.4522387E+02   1.3674645E+02   1.2465813E+02   1.1362857E+02   1.0533268E+02   9.8163508E+01
   9.3227604E+01   8.9757894E+01   8.6707670E+01   8.4317687E+01   8.2676873E+01   8.0579523E+01   7.8602207E+01   7.6141039E+01   7.3732305E+01   7.1855127E+01   6.9603691E+01   6.7254072E+01
   6.5048019E+01   6.4171046E+01   6.4240945E+01   6.5087612E+01   6.6285028E+01   6.7480786E+01   6.8820481E+01   6.9661694E+01   7.0401604E+01   7.0655703E+01   7.0596308E+01   7.0292261E+01
   6.9742902E+01   6.9222117E+01   6.8589423E+01   6.7636683E+01   6.6545466E+01   6.5153573E+01   6.4139422E+01   6.3237149E+01   6.1892799E+01   6.0547102E+01   5.9145275E+01   5.8147437E+01
   5.7444914E+01   5.6724291E+01   5.5673739E+01   5.4675861E+01   5.3557319E+01   5.2949372E+01   5.2495029E+01   5.2610644E+01   5.3056618E+01   5.3739007E+01   5.3855128E+01   5.3685015E+01
   5.3243219E+01   5.1397319E+01   4.8964752E+01  -9.9900000E+02
   3.4651801E+02   3.4690556E+02   3.4735783E+02   3.4782331E+02   3.4795604E+02   3.4797477E+02   3.4800369E+02   3.4803949E+02   3.4802721E+02   3.4796986E+02   3.4779810E+02   3.4707581E+02
   3.4581985E+02   3.4441792E+02   3.4259462E+02   3.4104768E+02   3.3933758E+02   3.3696299E+02   3.3409839E+02   3.3102604E+02   3.2833791E+02   3.2575556E+02   3.2190189E+02   3.1638917E+02
   3.1011108E+02   3.0451086E+02   3.0020735E+02   2.9315196E+02   2.8402168E+02   2.7380730E+02   2.6350188E+02   2.5510050E+02   2.4795603E+02   2.3887468E+02   2.2871484E+02   2.1855139E+02
   2.0962065E+02   2.0221160E+02   1.9280295E+02   1.8086947E+02   1.6726811E+02   1.5469378E+02   1.4476059E+02   1.3559779E+02   1.2284065E+02   1.1053680E+02   1.0150585E+02   9.4336935E+01
   8.9757996E+01   8.6489062E+01   8.3536294E+01   8.1387424E+01   7.9789562E+01   7.7929469E+01   7.6295180E+01   7.4019052E+01   7.1614350E+01   6.9716282E+01   6.7482518E+01   6.5202506E+01
   6.2856869E+01   6.1921136E+01   6.2457131E+01   6.3569664E+01   6.5169142E+01   6.6866273E+01   6.8649808E+01   7.0030648E+01   7.0978452E+01   7.1511966E+01   7.1620659E+01   7.1496809E+01
   7.1190799E+01   7.0769278E+01   7.0246965E+01   6.9453039E+01   6.8401754E+01   6.6920374E+01   6.5799773E+01   6.4825143E+01   6.3427775E+01   6.1935685E+01   6.0357504E+01   5.9288283E+01
   5.8594159E+01   5.7888651E+01   5.6860984E+01   5.5921418E+01   5.4929356E+01   5.4248511E+01   5.3845520E+01   5.4373036E+01   5.5491693E+01   5.6824464E+01   5.7443661E+01   5.7634244E+01
   5.7800620E+01   5.6884239E+01   5.4353681E+01  -9.9900000E+02
   3.5062735E+02   3.5080446E+02   3.5108352E+02   3.5135958E+02   3.5148297E+02   3.5157894E+02   3.5167857E+02   3.5175161E+02   3.5176064E+02   3.5168894E+02   3.5140845E+02   3.5067915E+02
   3.4945130E+02   3.4800948E+02   3.4608291E+02   3.4445056E+02   3.4252894E+02   3.4004135E+02   3.3715032E+02   3.3409177E+02   3.3149010E+02   3.2894503E+02   3.2515236E+02   3.2025049E+02
   3.1387968E+02   3.0771407E+02   3.0429504E+02   2.9788931E+02   2.8911419E+02   2.7908536E+02   2.6905995E+02   2.6097289E+02   2.5382886E+02   2.4454326E+02   2.3395411E+02   2.2314857E+02
   2.1350402E+02   2.0584588E+02   1.9588076E+02   1.8325886E+02   1.6900990E+02   1.5579646E+02   1.4556890E+02   1.3577344E+02   1.2282277E+02   1.1034172E+02   1.0111957E+02   9.3844197E+01
   8.8759786E+01   8.5013355E+01   8.1829920E+01   7.9614545E+01   7.7920948E+01   7.6152628E+01   7.4562109E+01   7.2463807E+01   7.0189975E+01   6.8415112E+01   6.6507846E+01   6.4417330E+01
   6.2172515E+01   6.1582067E+01   6.2065824E+01   6.3204151E+01   6.5037775E+01   6.6840191E+01   6.8803320E+01   7.0226017E+01   7.1251630E+01   7.2046651E+01   7.2345468E+01   7.2396594E+01
   7.2222644E+01   7.1879845E+01   7.1483549E+01   7.0787881E+01   6.9820481E+01   6.8352588E+01   6.7266585E+01   6.6307396E+01   6.4865415E+01   6.3365098E+01   6.1742852E+01   6.0655296E+01
   5.9947281E+01   5.9231580E+01   5.8244281E+01   5.7417915E+01   5.6564804E+01   5.5983235E+01   5.5770982E+01   5.6470459E+01   5.7784131E+01   5.9310181E+01   6.0157086E+01   6.0597989E+01
   6.1042505E+01   6.0433856E+01   5.8028100E+01  -9.9900000E+02
   3.5473753E+02   3.5468444E+02   3.5468922E+02   3.5473235E+02   3.5484683E+02   3.5497987E+02   3.5517192E+02   3.5529447E+02   3.5527158E+02   3.5511849E+02   3.5477176E+02   3.5397522E+02
   3.5282554E+02   3.5133392E+02   3.4937635E+02   3.4760305E+02   3.4553160E+02   3.4290245E+02   3.3995967E+02   3.3696753E+02   3.3443545E+02   3.3196303E+02   3.2829681E+02   3.2372771E+02
   3.1736114E+02   3.1140216E+02   3.0768691E+02   3.0183981E+02   2.9412358E+02   2.8476996E+02   2.7572504E+02   2.6802556E+02   2.6065478E+02   2.5098982E+02   2.3974494E+02   2.2851594E+02
   2.1817218E+02   2.1010448E+02   1.9930214E+02   1.8631499E+02   1.7173005E+02   1.5797392E+02   1.4723465E+02   1.3733861E+02   1.2424570E+02   1.1185970E+02   1.0314360E+02   9.5404675E+01
   8.9228197E+01   8.4815181E+01   8.1457526E+01   7.8828412E+01   7.7075070E+01   7.5180684E+01   7.3581772E+01   7.1640420E+01   6.9688648E+01   6.8080773E+01   6.6483144E+01   6.4821289E+01
   6.3399560E+01   6.2877646E+01   6.3194922E+01   6.4033673E+01   6.5677729E+01   6.7262500E+01   6.9116270E+01   7.0446612E+01   7.1430026E+01   7.2258719E+01   7.2714990E+01   7.2922681E+01
   7.2837202E+01   7.2661069E+01   7.2329528E+01   7.1676902E+01   7.0802750E+01   6.9541895E+01   6.8587248E+01   6.7679819E+01   6.6306756E+01   6.4855992E+01   6.3314369E+01   6.2244363E+01
   6.1504674E+01   6.0739568E+01   5.9771291E+01   5.9085271E+01   5.8474461E+01   5.8228564E+01   5.8192447E+01   5.8761511E+01   5.9724644E+01   6.1122868E+01   6.1919133E+01   6.2417880E+01
   6.2730727E+01   6.1884662E+01   5.9806011E+01  -9.9900000E+02
   3.5862504E+02   3.5821074E+02   3.5793362E+02   3.5783047E+02   3.5788119E+02   3.5806555E+02   3.5829033E+02   3.5842715E+02   3.5837341E+02   3.5813659E+02   3.5773432E+02   3.5692619E+02
   3.5574323E+02   3.5424110E+02   3.5219310E+02   3.5029079E+02   3.4817292E+02   3.4540011E+02   3.4240027E+02   3.3942162E+02   3.3695538E+02   3.3454781E+02   3.3096582E+02   3.2653759E+02
   3.2117111E+02   3.1629385E+02   3.1118191E+02   3.0574124E+02   2.9904592E+02   2.9038396E+02   2.8146352E+02   2.7435829E+02   2.6722985E+02   2.5706940E+02   2.4557063E+02   2.3371493E+02
   2.2310660E+02   2.1469388E+02   2.0352665E+02   1.8961562E+02   1.7448967E+02   1.6057730E+02   1.4975048E+02   1.3959629E+02   1.2626513E+02   1.1394750E+02   1.0548584E+02   9.7512269E+01
   9.1020214E+01   8.5944482E+01   8.2010438E+01   7.9074732E+01   7.7058599E+01   7.5061690E+01   7.3485542E+01   7.1620216E+01   6.9958787E+01   6.8653660E+01   6.7174971E+01   6.5913223E+01
   6.4996004E+01   6.4806184E+01   6.5055774E+01   6.5637577E+01   6.6924827E+01   6.8288040E+01   6.9805866E+01   7.1009353E+01   7.1814224E+01   7.2610342E+01   7.3117715E+01   7.3362789E+01
   7.3365713E+01   7.3235274E+01   7.2978293E+01   7.2414667E+01   7.1657861E+01   7.0577972E+01   6.9715817E+01   6.8892437E+01   6.7599716E+01   6.6278768E+01   6.4837216E+01   6.3813466E+01
   6.3082961E+01   6.2315861E+01   6.1410116E+01   6.0847600E+01   6.0490634E+01   6.0386790E+01   6.0472135E+01   6.0918920E+01   6.1550754E+01   6.2478615E+01   6.3127374E+01   6.3506664E+01
   6.3685691E+01   6.2830393E+01   6.1096053E+01  -9.9900000E+02
   3.6191540E+02   3.6117909E+02   3.6074925E+02   3.6038295E+02   3.6039803E+02   3.6057254E+02   3.6081612E+02   3.6094321E+02   3.6086498E+02   3.6059766E+02   3.6014933E+02   3.5927738E+02
   3.5806294E+02   3.5649558E+02   3.5439427E+02   3.5242271E+02   3.5017501E+02   3.4736077E+02   3.4434002E+02   3.4141228E+02   3.3898613E+02   3.3664156E+02   3.3318654E+02   3.2884911E+02
   3.2414926E+02   3.1937062E+02   3.1526865E+02   3.0947620E+02   3.0258462E+02   2.9465937E+02   2.8648871E+02   2.7950796E+02   2.7248655E+02   2.6202412E+02   2.5037474E+02   2.3803004E+02
   2.2718028E+02   2.1853963E+02   2.0680402E+02   1.9282970E+02   1.7737250E+02   1.6308301E+02   1.5210337E+02   1.4181154E+02   1.2839813E+02   1.1610664E+02   1.0762816E+02   9.9421548E+01
   9.2886295E+01   8.7499763E+01   8.2994889E+01   7.9921552E+01   7.7745640E+01   7.5683730E+01   7.4056088E+01   7.2324705E+01   7.0786257E+01   6.9697136E+01   6.8476870E+01   6.7678829E+01
   6.7005874E+01   6.6889158E+01   6.7123891E+01   6.7525235E+01   6.8394137E+01   6.9508523E+01   7.0742381E+01   7.1747121E+01   7.2423427E+01   7.3119556E+01   7.3542570E+01   7.3769311E+01
   7.3788983E+01   7.3685317E+01   7.3487220E+01   7.2978621E+01   7.2290094E+01   7.1309552E+01   7.0548285E+01   6.9837655E+01   6.8569058E+01   6.7386351E+01   6.6120870E+01   6.5136010E+01
   6.4433839E+01   6.3719745E+01   6.2866750E+01   6.2345119E+01   6.2116606E+01   6.2107181E+01   6.2210659E+01   6.2503549E+01   6.3003395E+01   6.3504314E+01   6.3924379E+01   6.4160274E+01
   6.4228055E+01   6.3398648E+01   6.1953356E+01  -9.9900000E+02
   3.6690825E+02   3.6576109E+02   3.6501248E+02   3.6434561E+02   3.6424689E+02   3.6435590E+02   3.6453694E+02   3.6459562E+02   3.6445199E+02   3.6411937E+02   3.6360678E+02   3.6264684E+02
   3.6131192E+02   3.5963387E+02   3.5735120E+02   3.5527430E+02   3.5293973E+02   3.5004005E+02   3.4701492E+02   3.4412135E+02   3.4176650E+02   3.3945519E+02   3.3614070E+02   3.3195088E+02
   3.2754569E+02   3.2308517E+02   3.1969651E+02   3.1448846E+02   3.0769125E+02   3.0054200E+02   2.9287895E+02   2.8606198E+02   2.7935508E+02   2.6884139E+02   2.5689963E+02   2.4378957E+02
   2.3277809E+02   2.2379905E+02   2.1165231E+02   1.9718651E+02   1.8134039E+02   1.6652983E+02   1.5530207E+02   1.4487120E+02   1.3142168E+02   1.1909216E+02   1.1050780E+02   1.0218501E+02
   9.5295560E+01   8.9523070E+01   8.4591717E+01   8.1377046E+01   7.9166262E+01   7.7056888E+01   7.5484673E+01   7.3996723E+01   7.2578336E+01   7.1647436E+01   7.0792024E+01   7.0370044E+01
   6.9998692E+01   6.9869969E+01   7.0020661E+01   7.0252028E+01   7.0609024E+01   7.1241329E+01   7.2269481E+01   7.2862568E+01   7.3349364E+01   7.3748540E+01   7.4110013E+01   7.4283528E+01
   7.4283573E+01   7.4190302E+01   7.4013704E+01   7.3548425E+01   7.2931234E+01   7.2035227E+01   7.1325300E+01   7.0672804E+01   6.9530204E+01   6.8494702E+01   6.7351408E+01   6.6483537E+01
   6.5793709E+01   6.5095457E+01   6.4270570E+01   6.3819341E+01   6.3640121E+01   6.3658138E+01   6.3730570E+01   6.3849507E+01   6.4090317E+01   6.4282569E+01   6.4452931E+01   6.4560257E+01
   6.4547977E+01   6.3785725E+01   6.2566761E+01  -9.9900000E+02
   3.7295759E+02   3.7143164E+02   3.7028483E+02   3.6935614E+02   3.6911110E+02   3.6912985E+02   3.6920717E+02   3.6920910E+02   3.6897768E+02   3.6853663E+02   3.6793098E+02   3.6676841E+02
   3.6527355E+02   3.6345289E+02   3.6094579E+02   3.5880486E+02   3.5640553E+02   3.5340736E+02   3.5034467E+02   3.4754286E+02   3.4523824E+02   3.4302320E+02   3.3986172E+02   3.3588838E+02
   3.3173055E+02   3.2766743E+02   3.2455422E+02   3.2008547E+02   3.1355117E+02   3.0690471E+02   3.0046193E+02   2.9433757E+02   2.8788791E+02   2.7717863E+02   2.6446276E+02   2.5129706E+02
   2.3970260E+02   2.3046131E+02   2.1791463E+02   2.0308717E+02   1.8665361E+02   1.7130240E+02   1.5977919E+02   1.4913465E+02   1.3550731E+02   1.2299072E+02   1.1440103E+02   1.0591085E+02
   9.8683358E+01   9.2574994E+01   8.7461297E+01   8.3990824E+01   8.1747632E+01   7.9760972E+01   7.8333076E+01   7.7021769E+01   7.5981787E+01   7.5350506E+01   7.4840174E+01   7.4839970E+01
   7.4721411E+01   7.4775926E+01   7.4746933E+01   7.4531198E+01   7.4391745E+01   7.4575103E+01   7.4553264E+01   7.4830385E+01   7.4784672E+01   7.4917701E+01   7.5076756E+01   7.5132412E+01
   7.5104785E+01   7.4983112E+01   7.4822053E+01   7.4420493E+01   7.3842582E+01   7.2963000E+01   7.2317179E+01   7.1752741E+01   7.0917561E+01   7.0092639E+01   6.9214176E+01   6.8435672E+01
   6.7735049E+01   6.7074698E+01   6.6323003E+01   6.5901718E+01   6.5752214E+01   6.5779081E+01   6.5810107E+01   6.5644796E+01   6.5460910E+01   6.5251462E+01   6.5115871E+01   6.4974724E+01
   6.4777504E+01   6.4045600E+01   6.3068451E+01  -9.9900000E+02
   3.7863182E+02   3.7691377E+02   3.7556454E+02   3.7423941E+02   3.7382658E+02   3.7380412E+02   3.7370053E+02   3.7351645E+02   3.7314067E+02   3.7261536E+02   3.7186381E+02   3.7057833E+02
   3.6895523E+02   3.6692010E+02   3.6432725E+02   3.6209738E+02   3.5955615E+02   3.5652130E+02   3.5351092E+02   3.5077836E+02   3.4857811E+02   3.4641477E+02   3.4337942E+02   3.3960850E+02
   3.3561002E+02   3.3190769E+02   3.2927874E+02   3.2552471E+02   3.1961374E+02   3.1338879E+02   3.0694173E+02   3.0111768E+02   2.9522843E+02   2.8452173E+02   2.7148959E+02   2.5748822E+02
   2.4592053E+02   2.3636904E+02   2.2359658E+02   2.0838495E+02   1.9128057E+02   1.7572282E+02   1.6389818E+02   1.5310390E+02   1.3925753E+02   1.2665696E+02   1.1809492E+02   1.0926458E+02
   1.0186194E+02   9.5578661E+01   9.0394079E+01   8.6964519E+01   8.4732200E+01   8.2896851E+01   8.1690472E+01   8.0703702E+01   7.9925420E+01   7.9490744E+01   7.9421074E+01   7.9772055E+01
   8.0085083E+01   8.0184708E+01   7.9956843E+01   7.9446986E+01   7.8760378E+01   7.8304732E+01   7.7780621E+01   7.7330739E+01   7.6833085E+01   7.6519650E+01   7.6488086E+01   7.6274113E+01
   7.6076027E+01   7.5905431E+01   7.5685131E+01   7.5315880E+01   7.4706263E+01   7.3771438E+01   7.3139760E+01   7.2635919E+01   7.1970119E+01   7.1418664E+01   7.0926353E+01   7.0276083E+01
   6.9587225E+01   6.8892929E+01   6.8105540E+01   6.7711394E+01   6.7556099E+01   6.7632616E+01   6.7658521E+01   6.7198413E+01   6.6520032E+01   6.5929973E+01   6.5545805E+01   6.5217512E+01
   6.4826308E+01   6.4103609E+01   6.3423834E+01  -9.9900000E+02
   3.8496458E+02   3.8298363E+02   3.8137504E+02   3.7986507E+02   3.7924410E+02   3.7904620E+02   3.7862274E+02   3.7827233E+02   3.7750935E+02   3.7669470E+02   3.7579255E+02   3.7440062E+02
   3.7255269E+02   3.7040055E+02   3.6773254E+02   3.6546136E+02   3.6291074E+02   3.5987022E+02   3.5687443E+02   3.5418243E+02   3.5205356E+02   3.4998815E+02   3.4701708E+02   3.4355590E+02
   3.3972343E+02   3.3624953E+02   3.3370637E+02   3.3007592E+02   3.2520455E+02   3.1901043E+02   3.1211168E+02   3.0647473E+02   3.0035796E+02   2.8986560E+02   2.7697319E+02   2.6289075E+02
   2.5078266E+02   2.4107242E+02   2.2820815E+02   2.1255385E+02   1.9504701E+02   1.7932860E+02   1.6743992E+02   1.5634651E+02   1.4235852E+02   1.2964678E+02   1.2092591E+02   1.1205668E+02
   1.0461909E+02   9.8341840E+01   9.3290795E+01   8.9981051E+01   8.7887248E+01   8.6328331E+01   8.5279946E+01   8.4489389E+01   8.4038993E+01   8.3901120E+01   8.4115418E+01   8.4654355E+01
   8.5134618E+01   8.5229147E+01   8.4903578E+01   8.4253328E+01   8.3185695E+01   8.2264814E+01   8.1059707E+01   8.0306810E+01   7.9484337E+01   7.8841822E+01   7.8338173E+01   7.7674579E+01
   7.7269857E+01   7.6752219E+01   7.6468681E+01   7.5994150E+01   7.5264359E+01   7.4277780E+01   7.3680612E+01   7.3240539E+01   7.2700951E+01   7.2301016E+01   7.1983591E+01   7.1418740E+01
   7.0760169E+01   7.0031327E+01   6.9214805E+01   6.8741596E+01   6.8490356E+01   6.8522144E+01   6.8495885E+01   6.7775821E+01   6.6905697E+01   6.6132398E+01   6.5631587E+01   6.5245699E+01
   6.4821608E+01   6.4204674E+01   6.3752159E+01  -9.9900000E+02
   3.9191026E+02   3.8981863E+02   3.8813692E+02   3.8655044E+02   3.8566497E+02   3.8503081E+02   3.8420714E+02   3.8354620E+02   3.8235067E+02   3.8127281E+02   3.8007814E+02   3.7842661E+02
   3.7649688E+02   3.7425375E+02   3.7153516E+02   3.6922355E+02   3.6668676E+02   3.6366114E+02   3.6071496E+02   3.5809004E+02   3.5600984E+02   3.5407971E+02   3.5125642E+02   3.4791610E+02
   3.4430725E+02   3.4101982E+02   3.3846703E+02   3.3490323E+02   3.3001806E+02   3.2395306E+02   3.1710280E+02   3.1030148E+02   3.0470674E+02   2.9430261E+02   2.8166841E+02   2.6748676E+02
   2.5524126E+02   2.4543332E+02   2.3219526E+02   2.1601295E+02   1.9845018E+02   1.8276891E+02   1.7080373E+02   1.5959700E+02   1.4521668E+02   1.3247189E+02   1.2357861E+02   1.1465758E+02
   1.0730835E+02   1.0133448E+02   9.6375311E+01   9.3383566E+01   9.1448373E+01   9.0173336E+01   8.9356375E+01   8.9105687E+01   8.8901966E+01   8.9087967E+01   8.9521445E+01   9.0093727E+01
   9.0593742E+01   9.0606397E+01   9.0264372E+01   8.9579432E+01   8.8285539E+01   8.6980738E+01   8.5268947E+01   8.4140473E+01   8.3090874E+01   8.1895260E+01   8.0796617E+01   7.9541769E+01
   7.8745560E+01   7.8007591E+01   7.7291601E+01   7.6497957E+01   7.5616789E+01   7.4709142E+01   7.4158604E+01   7.3768501E+01   7.3311837E+01   7.2993536E+01   7.2649499E+01   7.2139250E+01
   7.1567796E+01   7.0885129E+01   7.0043983E+01   6.9410214E+01   6.8927617E+01   6.8659522E+01   6.8323699E+01   6.7677559E+01   6.6857817E+01   6.6058829E+01   6.5562541E+01   6.5223011E+01
   6.4878509E+01   6.4455703E+01   6.4231314E+01  -9.9900000E+02
   3.9941372E+02   3.9726916E+02   3.9548773E+02   3.9363171E+02   3.9246743E+02   3.9139282E+02   3.9041530E+02   3.8927999E+02   3.8763113E+02   3.8603631E+02   3.8456649E+02   3.8274161E+02
   3.8074297E+02   3.7844608E+02   3.7565459E+02   3.7332731E+02   3.7074883E+02   3.6775810E+02   3.6487316E+02   3.6227576E+02   3.6033225E+02   3.5844674E+02   3.5574575E+02   3.5254632E+02
   3.4903220E+02   3.4589904E+02   3.4336012E+02   3.3976454E+02   3.3486526E+02   3.2873706E+02   3.2208555E+02   3.1556336E+02   3.0895603E+02   2.9806469E+02   2.8597380E+02   2.7172941E+02
   2.5945554E+02   2.4945476E+02   2.3588800E+02   2.1950361E+02   2.0197275E+02   1.8604633E+02   1.7401063E+02   1.6276155E+02   1.4816511E+02   1.3498718E+02   1.2602391E+02   1.1708237E+02
   1.1014265E+02   1.0440983E+02   9.9801269E+01   9.7063306E+01   9.5454414E+01   9.4442620E+01   9.4017747E+01   9.4068825E+01   9.4448566E+01   9.4810330E+01   9.5496665E+01   9.6180901E+01
   9.6635069E+01   9.6588834E+01   9.6203737E+01   9.5504332E+01   9.4029825E+01   9.2345411E+01   9.0220733E+01   8.8704995E+01   8.7219394E+01   8.5536359E+01   8.3739866E+01   8.1946072E+01
   8.0580314E+01   7.9564933E+01   7.8497341E+01   7.7072436E+01   7.6121721E+01   7.5253210E+01   7.4779207E+01   7.4433274E+01   7.4069534E+01   7.3759448E+01   7.3349639E+01   7.2861348E+01
   7.2357364E+01   7.1720919E+01   7.0776746E+01   6.9977028E+01   6.9136835E+01   6.8617481E+01   6.7993922E+01   6.7357715E+01   6.6651122E+01   6.5930621E+01   6.5509311E+01   6.5268164E+01
   6.5052452E+01   6.4876653E+01   6.4883981E+01  -9.9900000E+02
   4.0486674E+02   4.0392975E+02   4.0250390E+02   4.0117968E+02   3.9980735E+02   3.9841922E+02   3.9687703E+02   3.9543667E+02   3.9347958E+02   3.9136123E+02   3.8968111E+02   3.8754085E+02
   3.8543927E+02   3.8304855E+02   3.8014077E+02   3.7777191E+02   3.7515409E+02   3.7215051E+02   3.6930821E+02   3.6680573E+02   3.6493838E+02   3.6308950E+02   3.6045478E+02   3.5736521E+02
   3.5395864E+02   3.5083698E+02   3.4827147E+02   3.4465191E+02   3.3965000E+02   3.3335027E+02   3.2653094E+02   3.2019180E+02   3.1300413E+02   3.0255990E+02   2.9010665E+02   2.7582042E+02
   2.6352348E+02   2.5340031E+02   2.3948499E+02   2.2314243E+02   2.0556142E+02   1.8954030E+02   1.7731408E+02   1.6588387E+02   1.5095590E+02   1.3768808E+02   1.2856365E+02   1.1975858E+02
   1.1317590E+02   1.0790578E+02   1.0374688E+02   1.0160026E+02   1.0035152E+02   9.9655732E+01   9.9605180E+01   1.0019861E+02   1.0091445E+02   1.0148159E+02   1.0225526E+02   1.0304887E+02
   1.0347943E+02   1.0336807E+02   1.0294107E+02   1.0213231E+02   1.0046143E+02   9.8421241E+01   9.5904975E+01   9.3965199E+01   9.2109541E+01   8.9785446E+01   8.7538931E+01   8.5192206E+01
   8.3155634E+01   8.1810260E+01   8.0330656E+01   7.8364143E+01   7.7126137E+01   7.6314932E+01   7.5883705E+01   7.5553597E+01   7.5246232E+01   7.4971234E+01   7.4528312E+01   7.4027442E+01
   7.3532883E+01   7.2878275E+01   7.1771672E+01   7.0790115E+01   6.9627026E+01   6.8843274E+01   6.8041862E+01   6.7330660E+01   6.6673903E+01   6.6020212E+01   6.5710309E+01   6.5572909E+01
   6.5483109E+01   6.5525457E+01   6.5757178E+01  -9.9900000E+02
   4.1295819E+02   4.1182321E+02   4.0988773E+02   4.0689951E+02   4.0521864E+02   4.0413205E+02   4.0329462E+02   4.0198056E+02   3.9956510E+02   3.9729216E+02   3.9516029E+02   3.9294033E+02
   3.9050621E+02   3.8796385E+02   3.8499465E+02   3.8257533E+02   3.7993167E+02   3.7692416E+02   3.7409851E+02   3.7168128E+02   3.6987280E+02   3.6808556E+02   3.6550190E+02   3.6243165E+02
   3.5901943E+02   3.5587229E+02   3.5320907E+02   3.4940704E+02   3.4431744E+02   3.3773706E+02   3.3080939E+02   3.2468739E+02   3.1790307E+02   3.0691981E+02   2.9418353E+02   2.7985981E+02
   2.6754343E+02   2.5716335E+02   2.4327344E+02   2.2695604E+02   2.0910121E+02   1.9305741E+02   1.8078288E+02   1.6926727E+02   1.5420861E+02   1.4077001E+02   1.3156063E+02   1.2299717E+02
   1.1663774E+02   1.1191250E+02   1.0880409E+02   1.0683666E+02   1.0612280E+02   1.0585950E+02   1.0609125E+02   1.0722636E+02   1.0822173E+02   1.0904922E+02   1.1001615E+02   1.1085005E+02
   1.1123877E+02   1.1100745E+02   1.1045970E+02   1.0950821E+02   1.0765406E+02   1.0521457E+02   1.0232948E+02   1.0003757E+02   9.7969467E+01   9.5170891E+01   9.2272132E+01   8.9253659E+01
   8.6754910E+01   8.4797191E+01   8.2879208E+01   8.0596511E+01   7.9034728E+01   7.8177837E+01   7.7779522E+01   7.7496143E+01   7.7218694E+01   7.6891593E+01   7.6375511E+01   7.5847727E+01
   7.5336045E+01   7.4653307E+01   7.3406248E+01   7.2189896E+01   7.0736334E+01   6.9686527E+01   6.8774886E+01   6.7889556E+01   6.7242363E+01   6.6640373E+01   6.6394093E+01   6.6331728E+01
   6.6336542E+01   6.6568868E+01   6.6983261E+01  -9.9900000E+02
   4.2317052E+02   4.2127465E+02   4.1884623E+02   4.1511640E+02   4.1293281E+02   4.1197251E+02   4.1014488E+02   4.0647129E+02   4.0442786E+02   4.0303502E+02   4.0121599E+02   3.9861272E+02
   3.9609958E+02   3.9338643E+02   3.9026745E+02   3.8775132E+02   3.8504342E+02   3.8201716E+02   3.7920890E+02   3.7686535E+02   3.7510594E+02   3.7338283E+02   3.7076728E+02   3.6768589E+02
   3.6419337E+02   3.6091134E+02   3.5818785E+02   3.5431036E+02   3.4893989E+02   3.4223894E+02   3.3505607E+02   3.2873401E+02   3.2165569E+02   3.1002370E+02   2.9753363E+02   2.8396670E+02
   2.7165854E+02   2.6130568E+02   2.4748190E+02   2.3105393E+02   2.1306004E+02   1.9698221E+02   1.8469711E+02   1.7309349E+02   1.5783384E+02   1.4433251E+02   1.3504423E+02   1.2689695E+02
   1.2103503E+02   1.1706907E+02   1.1450957E+02   1.1344973E+02   1.1291640E+02   1.1316176E+02   1.1389631E+02   1.1526434E+02   1.1678726E+02   1.1773662E+02   1.1878543E+02   1.1960322E+02
   1.1991250E+02   1.1957543E+02   1.1868198E+02   1.1769568E+02   1.1560559E+02   1.1293049E+02   1.0973077E+02   1.0708215E+02   1.0467460E+02   1.0137711E+02   9.7985432E+01   9.4274839E+01
   9.1347350E+01   8.9010371E+01   8.6600836E+01   8.3615196E+01   8.1851016E+01   8.1050137E+01   8.0724883E+01   8.0523488E+01   8.0212219E+01   7.9786542E+01   7.9097888E+01   7.8511581E+01
   7.8000466E+01   7.7275530E+01   7.5855793E+01   7.4478683E+01   7.2654896E+01   7.1375592E+01   7.0342676E+01   6.9234447E+01   6.8551506E+01   6.7890738E+01   6.7658019E+01   6.7627988E+01
   6.7683968E+01   6.8138931E+01   6.8689459E+01  -9.9900000E+02
   4.3204263E+02   4.2991551E+02   4.2800606E+02   4.2526470E+02   4.2304839E+02   4.2043309E+02   4.1693734E+02   4.1293847E+02   4.1147160E+02   4.0761330E+02   4.0533177E+02   4.0445917E+02
   4.0210152E+02   3.9917637E+02   3.9597642E+02   3.9338151E+02   3.9062343E+02   3.8745139E+02   3.8461056E+02   3.8241832E+02   3.8067483E+02   3.7892190E+02   3.7623384E+02   3.7301616E+02
   3.6933407E+02   3.6600831E+02   3.6323309E+02   3.5908757E+02   3.5352949E+02   3.4661478E+02   3.3937328E+02   3.3298113E+02   3.2580762E+02   3.1397571E+02   3.0190035E+02   2.8830233E+02
   2.7603509E+02   2.6574139E+02   2.5189969E+02   2.3549413E+02   2.1760944E+02   2.0154576E+02   1.8924672E+02   1.7760297E+02   1.6240356E+02   1.4863468E+02   1.3923096E+02   1.3142427E+02
   1.2681011E+02   1.2368283E+02   1.2180699E+02   1.2096154E+02   1.2107358E+02   1.2186222E+02   1.2273111E+02   1.2441539E+02   1.2618580E+02   1.2750044E+02   1.2861462E+02   1.2932825E+02
   1.2951016E+02   1.2902529E+02   1.2808465E+02   1.2677068E+02   1.2426083E+02   1.2149052E+02   1.1782877E+02   1.1499922E+02   1.1233996E+02   1.0869663E+02   1.0475313E+02   1.0044689E+02
   9.6993558E+01   9.4255073E+01   9.1361779E+01   8.7786631E+01   8.5595617E+01   8.5076337E+01   8.4912981E+01   8.4731682E+01   8.4402679E+01   8.3822087E+01   8.2897860E+01   8.2201302E+01
   8.1738123E+01   8.1077054E+01   7.9532558E+01   7.7857758E+01   7.5548851E+01   7.3963406E+01   7.2643368E+01   7.1434160E+01   7.0768928E+01   7.0125077E+01   6.9887443E+01   6.9854188E+01
   6.9902607E+01   7.0317666E+01   7.0961708E+01  -9.9900000E+02
   4.4072856E+02   4.3841135E+02   4.3636654E+02   4.3365804E+02   4.3139115E+02   4.2872718E+02   4.2588051E+02   4.2223074E+02   4.1930879E+02   4.1499897E+02   4.1201814E+02   4.0798495E+02
   4.0578734E+02   4.0392352E+02   4.0196514E+02   3.9969787E+02   3.9679556E+02   3.9352574E+02   3.9063499E+02   3.8834225E+02   3.8661715E+02   3.8478326E+02   3.8197494E+02   3.7858671E+02
   3.7473701E+02   3.7121111E+02   3.6819414E+02   3.6400633E+02   3.5817381E+02   3.5108071E+02   3.4374080E+02   3.3726168E+02   3.3019332E+02   3.1895880E+02   3.0660548E+02   2.9263784E+02
   2.8061328E+02   2.7047529E+02   2.5663683E+02   2.4028782E+02   2.2279052E+02   2.0686490E+02   1.9489474E+02   1.8331031E+02   1.6835017E+02   1.5507434E+02   1.4539007E+02   1.3790092E+02
   1.3413874E+02   1.3175974E+02   1.3060504E+02   1.3027610E+02   1.3077953E+02   1.3176254E+02   1.3279834E+02   1.3476051E+02   1.3682000E+02   1.3820663E+02   1.3934941E+02   1.3993441E+02
   1.3997242E+02   1.3932394E+02   1.3833986E+02   1.3676299E+02   1.3384423E+02   1.3096426E+02   1.2704286E+02   1.2395821E+02   1.2106954E+02   1.1700512E+02   1.1274898E+02   1.0787787E+02
   1.0405899E+02   1.0097886E+02   9.7595167E+01   9.3350904E+01   9.1162716E+01   9.0835738E+01   9.0684838E+01   9.0423750E+01   9.0094816E+01   8.9402978E+01   8.8031623E+01   8.7313199E+01
   8.6978015E+01   8.6318095E+01   8.4571764E+01   8.2603026E+01   7.9865935E+01   7.7871250E+01   7.6093015E+01   7.4894135E+01   7.4235818E+01   7.3428159E+01   7.3151908E+01   7.3127690E+01
   7.3092777E+01   7.3316639E+01   7.4020145E+01  -9.9900000E+02
   4.4956798E+02   4.4685439E+02   4.4437327E+02   4.4145441E+02   4.3898971E+02   4.3629971E+02   4.3318006E+02   4.3023167E+02   4.2655210E+02   4.2337773E+02   4.1989941E+02   4.1600012E+02
   4.1258491E+02   4.0981167E+02   4.0757644E+02   4.0522328E+02   4.0344982E+02   4.0052263E+02   3.9757736E+02   3.9475727E+02   3.9286667E+02   3.9084406E+02   3.8765442E+02   3.8408085E+02
   3.8001194E+02   3.7639929E+02   3.7326754E+02   3.6866025E+02   3.6271928E+02   3.5551781E+02   3.4802234E+02   3.4149683E+02   3.3457700E+02   3.2344609E+02   3.1095271E+02   2.9667258E+02
   2.8529087E+02   2.7522000E+02   2.6151244E+02   2.4555578E+02   2.2837369E+02   2.1319944E+02   2.0166129E+02   1.9074591E+02   1.7675909E+02   1.6380130E+02   1.5509028E+02   1.4843546E+02
   1.4458048E+02   1.4244619E+02   1.4139954E+02   1.4134778E+02   1.4206921E+02   1.4330821E+02   1.4452870E+02   1.4658053E+02   1.4856988E+02   1.4979988E+02   1.5085889E+02   1.5137544E+02
   1.5116955E+02   1.5039659E+02   1.4925382E+02   1.4761015E+02   1.4457354E+02   1.4142218E+02   1.3727586E+02   1.3405954E+02   1.3100828E+02   1.2656227E+02   1.2196080E+02   1.1672096E+02
   1.1260364E+02   1.0937385E+02   1.0588126E+02   1.0162748E+02   9.9392285E+01   9.8619016E+01   9.8355094E+01   9.8065888E+01   9.7651250E+01   9.6904089E+01   9.5610403E+01   9.4711316E+01
   9.4058908E+01   9.3210561E+01   9.1128119E+01   8.8924087E+01   8.5935878E+01   8.3827575E+01   8.1988810E+01   8.0401756E+01   7.9394567E+01   7.8343581E+01   7.7848978E+01   7.7654542E+01
   7.7492881E+01   7.7626813E+01   7.7791077E+01  -9.9900000E+02
   4.5844325E+02   4.5549757E+02   4.5279483E+02   4.4941173E+02   4.4669134E+02   4.4377129E+02   4.4056507E+02   4.3746675E+02   4.3391126E+02   4.3063620E+02   4.2773565E+02   4.2405677E+02
   4.2154798E+02   4.1829641E+02   4.1390838E+02   4.1174284E+02   4.0835956E+02   4.0596446E+02   4.0322769E+02   4.0139535E+02   3.9915762E+02   3.9684508E+02   3.9359739E+02   3.8957459E+02
   3.8528796E+02   3.8147143E+02   3.7812491E+02   3.7328779E+02   3.6720614E+02   3.5978023E+02   3.5227287E+02   3.4575973E+02   3.3887030E+02   3.2791258E+02   3.1522463E+02   3.0139281E+02
   2.9015400E+02   2.8034948E+02   2.6694761E+02   2.5152026E+02   2.3510525E+02   2.2046794E+02   2.0987787E+02   1.9969465E+02   1.8650310E+02   1.7505444E+02   1.6746594E+02   1.6090596E+02
   1.5713162E+02   1.5482101E+02   1.5395335E+02   1.5383413E+02   1.5475326E+02   1.5617854E+02   1.5751349E+02   1.5948301E+02   1.6124614E+02   1.6212765E+02   1.6316901E+02   1.6356130E+02
   1.6307806E+02   1.6217971E+02   1.6099612E+02   1.5926543E+02   1.5608517E+02   1.5270282E+02   1.4845266E+02   1.4517328E+02   1.4207815E+02   1.3735599E+02   1.3237823E+02   1.2680342E+02
   1.2246756E+02   1.1922341E+02   1.1586989E+02   1.1191261E+02   1.0952971E+02   1.0820736E+02   1.0773547E+02   1.0736815E+02   1.0680929E+02   1.0608240E+02   1.0499652E+02   1.0373216E+02
   1.0297353E+02   1.0169130E+02   9.9235052E+01   9.6762188E+01   9.3634960E+01   9.1578063E+01   8.9780292E+01   8.7692780E+01   8.6174364E+01   8.4750871E+01   8.3916520E+01   8.3545461E+01
   8.3205433E+01   8.3199908E+01   8.3190145E+01  -9.9900000E+02
   4.6771895E+02   4.6450747E+02   4.6131643E+02   4.5745303E+02   4.5461667E+02   4.5149637E+02   4.4812529E+02   4.4483657E+02   4.4118270E+02   4.3775440E+02   4.3499994E+02   4.3207937E+02
   4.2920424E+02   4.2639131E+02   4.2286826E+02   4.2040239E+02   4.1694709E+02   4.1271595E+02   4.1036871E+02   4.0669178E+02   4.0514370E+02   4.0272432E+02   3.9919998E+02   3.9473442E+02
   3.9031244E+02   3.8607563E+02   3.8251562E+02   3.7757712E+02   3.7134764E+02   3.6390731E+02   3.5639023E+02   3.5002211E+02   3.4324269E+02   3.3231639E+02   3.2025744E+02   3.0664444E+02
   2.9523979E+02   2.8569037E+02   2.7244680E+02   2.5722299E+02   2.4223496E+02   2.2875677E+02   2.1863866E+02   2.0895832E+02   1.9704902E+02   1.8644896E+02   1.7979141E+02   1.7401072E+02
   1.7052926E+02   1.6852508E+02   1.6782742E+02   1.6794230E+02   1.6876625E+02   1.7013436E+02   1.7144108E+02   1.7330922E+02   1.7476698E+02   1.7535885E+02   1.7629125E+02   1.7661316E+02
   1.7578641E+02   1.7485165E+02   1.7351718E+02   1.7167766E+02   1.6831926E+02   1.6478133E+02   1.6046281E+02   1.5714807E+02   1.5395662E+02   1.4895790E+02   1.4363848E+02   1.3776076E+02
   1.3327977E+02   1.3014052E+02   1.2690212E+02   1.2303242E+02   1.2056200E+02   1.1894961E+02   1.1827641E+02   1.1779924E+02   1.1697515E+02   1.1646620E+02   1.1556153E+02   1.1428448E+02
   1.1316464E+02   1.1151886E+02   1.0865854E+02   1.0591366E+02   1.0264790E+02   1.0052536E+02   9.8619118E+01   9.6228811E+01   9.4242093E+01   9.2320476E+01   9.1326445E+01   9.0727985E+01
   9.0158024E+01   8.9855228E+01   8.9689506E+01  -9.9900000E+02
   4.7749957E+02   4.7376656E+02   4.7020098E+02   4.6594256E+02   4.6276922E+02   4.5945147E+02   4.5585718E+02   4.5245952E+02   4.4861563E+02   4.4510004E+02   4.4227753E+02   4.3915302E+02
   4.3627376E+02   4.3338559E+02   4.3025014E+02   4.2790481E+02   4.2526799E+02   4.2139872E+02   4.1676468E+02   4.1163762E+02   4.0739436E+02   4.0612806E+02   4.0326980E+02   3.9943460E+02
   3.9456146E+02   3.9013394E+02   3.8635030E+02   3.8128673E+02   3.7492983E+02   3.6751323E+02   3.6019974E+02   3.5406175E+02   3.4745075E+02   3.3667019E+02   3.2471483E+02   3.1059082E+02
   3.0051492E+02   2.9105698E+02   2.7832427E+02   2.6382423E+02   2.4922574E+02   2.3695611E+02   2.2814454E+02   2.1951759E+02   2.0845611E+02   1.9894152E+02   1.9319612E+02   1.8804072E+02
   1.8487746E+02   1.8315296E+02   1.8265194E+02   1.8292065E+02   1.8366943E+02   1.8490667E+02   1.8617558E+02   1.8796872E+02   1.8921974E+02   1.8983443E+02   1.9031805E+02   1.9038064E+02
   1.8944095E+02   1.8821106E+02   1.8667747E+02   1.8469912E+02   1.8123634E+02   1.7762696E+02   1.7319906E+02   1.6983564E+02   1.6657448E+02   1.6139910E+02   1.5578665E+02   1.4959056E+02
   1.4515326E+02   1.4198094E+02   1.3875497E+02   1.3485688E+02   1.3227779E+02   1.3051054E+02   1.2970118E+02   1.2912853E+02   1.2843239E+02   1.2790146E+02   1.2701446E+02   1.2571833E+02
   1.2428621E+02   1.2238513E+02   1.1917406E+02   1.1613939E+02   1.1282731E+02   1.1062312E+02   1.0859122E+02   1.0601481E+02   1.0378135E+02   1.0142818E+02   1.0017349E+02   9.9355317E+01
   9.8515861E+01   9.7862585E+01   9.7549637E+01  -9.9900000E+02
   4.8737543E+02   4.8342590E+02   4.7932599E+02   4.7481224E+02   4.7142738E+02   4.6781585E+02   4.6377478E+02   4.6009222E+02   4.5610493E+02   4.5256755E+02   4.4966407E+02   4.4632951E+02
   4.4325953E+02   4.4019754E+02   4.3702214E+02   4.3464424E+02   4.3202632E+02   4.2855106E+02   4.2423791E+02   4.1900270E+02   4.1398943E+02   4.0807989E+02   4.0609970E+02   4.0285183E+02
   3.9778186E+02   3.9323251E+02   3.8937315E+02   3.8416434E+02   3.7776768E+02   3.7068880E+02   3.6357645E+02   3.5769379E+02   3.5134983E+02   3.4086803E+02   3.2905641E+02   3.1459229E+02
   3.0466595E+02   2.9676638E+02   2.8455169E+02   2.7139362E+02   2.5760768E+02   2.4632727E+02   2.3829327E+02   2.3025169E+02   2.2025942E+02   2.1245177E+02   2.0700218E+02   2.0261979E+02
   1.9980876E+02   1.9826057E+02   1.9797978E+02   1.9839199E+02   1.9925546E+02   2.0051373E+02   2.0178753E+02   2.0330191E+02   2.0441265E+02   2.0491923E+02   2.0503323E+02   2.0463907E+02
   2.0356325E+02   2.0194457E+02   2.0023351E+02   1.9838535E+02   1.9484671E+02   1.9115346E+02   1.8659274E+02   1.8316724E+02   1.7981258E+02   1.7445349E+02   1.6875057E+02   1.6245049E+02
   1.5793529E+02   1.5462036E+02   1.5130634E+02   1.4732384E+02   1.4461122E+02   1.4260485E+02   1.4172015E+02   1.4110288E+02   1.4049425E+02   1.3994321E+02   1.3900235E+02   1.3766299E+02
   1.3614234E+02   1.3408074E+02   1.3065565E+02   1.2757910E+02   1.2409828E+02   1.2189385E+02   1.1986730E+02   1.1716050E+02   1.1482075E+02   1.1230111E+02   1.1072808E+02   1.0961948E+02
   1.0847445E+02   1.0757516E+02   1.0712015E+02  -9.9900000E+02
   4.9797887E+02   4.9349595E+02   4.8917470E+02   4.8402553E+02   4.8018302E+02   4.7614253E+02   4.7186992E+02   4.6801351E+02   4.6370828E+02   4.6004859E+02   4.5701693E+02   4.5338500E+02
   4.5016169E+02   4.4689348E+02   4.4350353E+02   4.4093339E+02   4.3836841E+02   4.3487423E+02   4.3025028E+02   4.2476264E+02   4.1977782E+02   4.1436362E+02   4.0800283E+02   4.0564087E+02
   4.0054460E+02   3.9566545E+02   3.9170739E+02   3.8624956E+02   3.7987921E+02   3.7307972E+02   3.6643350E+02   3.6107399E+02   3.5544479E+02   3.4499200E+02   3.3320555E+02   3.1940300E+02
   3.0883171E+02   3.0209644E+02   2.9130275E+02   2.7869469E+02   2.6620510E+02   2.5629188E+02   2.4872668E+02   2.4157512E+02   2.3286337E+02   2.2581560E+02   2.2140046E+02   2.1745618E+02
   2.1479439E+02   2.1377094E+02   2.1355720E+02   2.1422850E+02   2.1520265E+02   2.1681789E+02   2.1813067E+02   2.1934597E+02   2.1998646E+02   2.2021971E+02   2.2008162E+02   2.1940304E+02
   2.1806659E+02   2.1638296E+02   2.1463321E+02   2.1258901E+02   2.0894337E+02   2.0519071E+02   2.0053543E+02   1.9703852E+02   1.9363740E+02   1.8807464E+02   1.8223861E+02   1.7585723E+02
   1.7113964E+02   1.6771911E+02   1.6429315E+02   1.6011392E+02   1.5725213E+02   1.5503379E+02   1.5406507E+02   1.5340528E+02   1.5276614E+02   1.5214643E+02   1.5131107E+02   1.5024669E+02
   1.4857985E+02   1.4634000E+02   1.4282571E+02   1.3977957E+02   1.3624940E+02   1.3410834E+02   1.3215544E+02   1.2951551E+02   1.2719589E+02   1.2464030E+02   1.2289317E+02   1.2153465E+02
   1.2005925E+02   1.1873347E+02   1.1828111E+02  -9.9900000E+02
   5.0873816E+02   5.0402020E+02   4.9925471E+02   4.9375976E+02   4.8950887E+02   4.8512433E+02   4.8025377E+02   4.7591423E+02   4.7152846E+02   4.6737702E+02   4.6422623E+02   4.6017911E+02
   4.5663425E+02   4.5279741E+02   4.4926318E+02   4.4634535E+02   4.4369816E+02   4.3975814E+02   4.3458124E+02   4.2864147E+02   4.2371194E+02   4.1866256E+02   4.1083430E+02   4.0643346E+02
   4.0214149E+02   3.9712409E+02   3.9284763E+02   3.8731758E+02   3.8110130E+02   3.7449687E+02   3.6839946E+02   3.6376346E+02   3.5844455E+02   3.4837150E+02   3.3711653E+02   3.2447896E+02
   3.1406442E+02   3.0723065E+02   2.9683152E+02   2.8644211E+02   2.7529479E+02   2.6644344E+02   2.5933900E+02   2.5357157E+02   2.4576494E+02   2.3966189E+02   2.3583256E+02   2.3229607E+02
   2.2992361E+02   2.2928689E+02   2.2927700E+02   2.3004487E+02   2.3150692E+02   2.3333921E+02   2.3456274E+02   2.3528879E+02   2.3570049E+02   2.3579864E+02   2.3541760E+02   2.3447502E+02
   2.3292260E+02   2.3117204E+02   2.2915716E+02   2.2709022E+02   2.2339212E+02   2.1957009E+02   2.1483407E+02   2.1131139E+02   2.0787490E+02   2.0171923E+02   1.9602905E+02   1.8942539E+02
   1.8461174E+02   1.8105278E+02   1.7749062E+02   1.7301933E+02   1.6996034E+02   1.6751490E+02   1.6641260E+02   1.6569938E+02   1.6496883E+02   1.6464008E+02   1.6440013E+02   1.6306340E+02
   1.6110169E+02   1.5871487E+02   1.5529144E+02   1.5241620E+02   1.4905804E+02   1.4704152E+02   1.4521380E+02   1.4294778E+02   1.4086949E+02   1.3836684E+02   1.3665571E+02   1.3524838E+02
   1.3329063E+02   1.3078984E+02   1.3091281E+02  -9.9900000E+02
   5.2046305E+02   5.1502667E+02   5.0952087E+02   5.0355286E+02   4.9908533E+02   4.9428987E+02   4.8900859E+02   4.8422255E+02   4.7940862E+02   4.7490449E+02   4.7120983E+02   4.6662768E+02
   4.6267233E+02   4.5818174E+02   4.5415815E+02   4.5066967E+02   4.4760428E+02   4.4273848E+02   4.3701364E+02   4.3060120E+02   4.2564502E+02   4.2063898E+02   4.1234421E+02   4.0674463E+02
   4.0208862E+02   3.9707994E+02   3.9280799E+02   3.8723088E+02   3.8110515E+02   3.7462319E+02   3.6897012E+02   3.6441015E+02   3.5934592E+02   3.5035616E+02   3.3961467E+02   3.2858785E+02
   3.2023285E+02   3.1258264E+02   3.0397501E+02   2.9484995E+02   2.8505782E+02   2.7667790E+02   2.7090247E+02   2.6590433E+02   2.5915499E+02   2.5420808E+02   2.5080106E+02   2.4783348E+02
   2.4615392E+02   2.4556153E+02   2.4573778E+02   2.4649506E+02   2.4760597E+02   2.4930239E+02   2.5046227E+02   2.5101936E+02   2.5120738E+02   2.5116975E+02   2.5061901E+02   2.4954094E+02
   2.4786003E+02   2.4601725E+02   2.4395571E+02   2.4184479E+02   2.3811589E+02   2.3422800E+02   2.2933221E+02   2.2573409E+02   2.2222145E+02   2.1620559E+02   2.1018999E+02   2.0333296E+02
   1.9835264E+02   1.9464391E+02   1.9084170E+02   1.8593925E+02   1.8261732E+02   1.7983401E+02   1.7853654E+02   1.7760969E+02   1.7666709E+02   1.7634728E+02   1.7612590E+02   1.7465704E+02
   1.7275133E+02   1.7065834E+02   1.6767331E+02   1.6525213E+02   1.6248126E+02   1.6084939E+02   1.5939748E+02   1.5769425E+02   1.5608450E+02   1.5405562E+02   1.5263438E+02   1.5140021E+02
   1.4958501E+02   1.4735316E+02   1.4711498E+02  -9.9900000E+02
   5.3218267E+02   5.2646363E+02   5.2040372E+02   5.1387842E+02   5.0887177E+02   5.0379717E+02   4.9806201E+02   4.9303665E+02   4.8710006E+02   4.8205146E+02   4.7787205E+02   4.7318941E+02
   4.6840369E+02   4.6356769E+02   4.5838174E+02   4.5418827E+02   4.5027754E+02   4.4447232E+02   4.3821797E+02   4.3155997E+02   4.2639549E+02   4.2095854E+02   4.1227826E+02   4.0625012E+02
   4.0137122E+02   3.9593562E+02   3.9168868E+02   3.8624541E+02   3.8019006E+02   3.7386971E+02   3.6834003E+02   3.6385498E+02   3.5909543E+02   3.5058958E+02   3.4180728E+02   3.3220505E+02
   3.2489173E+02   3.1866073E+02   3.1132492E+02   3.0267386E+02   2.9416867E+02   2.8793626E+02   2.8302270E+02   2.7859765E+02   2.7288793E+02   2.6887847E+02   2.6613529E+02   2.6369180E+02
   2.6239683E+02   2.6182803E+02   2.6205040E+02   2.6265836E+02   2.6351687E+02   2.6487663E+02   2.6581586E+02   2.6633298E+02   2.6643747E+02   2.6630657E+02   2.6567791E+02   2.6455893E+02
   2.6283130E+02   2.6071344E+02   2.5857578E+02   2.5685490E+02   2.5299493E+02   2.4898395E+02   2.4380981E+02   2.4016883E+02   2.3657298E+02   2.3064257E+02   2.2443315E+02   2.1745560E+02
   2.1229336E+02   2.0836237E+02   2.0414235E+02   1.9864170E+02   1.9524693E+02   1.9192788E+02   1.9028726E+02   1.8903698E+02   1.8774313E+02   1.8699329E+02   1.8619676E+02   1.8499749E+02
   1.8364223E+02   1.8203831E+02   1.7983552E+02   1.7814864E+02   1.7641191E+02   1.7545085E+02   1.7461306E+02   1.7367734E+02   1.7253633E+02   1.7127021E+02   1.7075934E+02   1.6992996E+02
   1.6880197E+02   1.6763492E+02   1.6703896E+02  -9.9900000E+02
   5.4484642E+02   5.3834176E+02   5.3197521E+02   5.2457609E+02   5.1929749E+02   5.1363388E+02   5.0738391E+02   5.0184821E+02   4.9554829E+02   4.8957472E+02   4.8484756E+02   4.7951876E+02
   4.7407229E+02   4.6792946E+02   4.6194747E+02   4.5769404E+02   4.5258441E+02   4.4625770E+02   4.3906468E+02   4.3199752E+02   4.2665206E+02   4.2099277E+02   4.1215909E+02   4.0565673E+02
   4.0003493E+02   3.9437150E+02   3.9016908E+02   3.8476802E+02   3.7877601E+02   3.7263366E+02   3.6731748E+02   3.6292830E+02   3.5862775E+02   3.5168974E+02   3.4427542E+02   3.3628772E+02
   3.2973779E+02   3.2510073E+02   3.1857221E+02   3.1135650E+02   3.0410556E+02   2.9844512E+02   2.9498533E+02   2.9115643E+02   2.8675577E+02   2.8347528E+02   2.8140998E+02   2.7957824E+02
   2.7837800E+02   2.7781830E+02   2.7792255E+02   2.7839572E+02   2.7915469E+02   2.8025645E+02   2.8099311E+02   2.8140746E+02   2.8140069E+02   2.8123676E+02   2.8056864E+02   2.7944228E+02
   2.7774001E+02   2.7577925E+02   2.7387948E+02   2.7179789E+02   2.6791053E+02   2.6372983E+02   2.5811513E+02   2.5470810E+02   2.5102429E+02   2.4495599E+02   2.3868860E+02   2.3158445E+02
   2.2620463E+02   2.2203185E+02   2.1757468E+02   2.1172372E+02   2.0762836E+02   2.0380222E+02   2.0181690E+02   2.0001932E+02   1.9829342E+02   1.9722122E+02   1.9602316E+02   1.9503855E+02
   1.9413965E+02   1.9309837E+02   1.9185752E+02   1.9110276E+02   1.9060777E+02   1.9041823E+02   1.9031817E+02   1.9035062E+02   1.9026464E+02   1.9024224E+02   1.9023258E+02   1.8996627E+02
   1.8959559E+02   1.8917728E+02   1.8857673E+02  -9.9900000E+02
   5.5720347E+02   5.5005005E+02   5.4342319E+02   5.3571911E+02   5.2983504E+02   5.2359065E+02   5.1725627E+02   5.1095559E+02   5.0398597E+02   4.9762064E+02   4.9207997E+02   4.8566920E+02
   4.7991485E+02   4.7340441E+02   4.6600637E+02   4.6069965E+02   4.5460774E+02   4.4784114E+02   4.3969002E+02   4.3242791E+02   4.2681964E+02   4.2100881E+02   4.1204290E+02   4.0505817E+02
   3.9867203E+02   3.9284590E+02   3.8865051E+02   3.8326807E+02   3.7737017E+02   3.7139610E+02   3.6632409E+02   3.6233979E+02   3.5838266E+02   3.5205593E+02   3.4597932E+02   3.3994631E+02
   3.3463078E+02   3.3068922E+02   3.2580523E+02   3.1977197E+02   3.1372950E+02   3.0994638E+02   3.0706725E+02   3.0427483E+02   3.0045191E+02   2.9766622E+02   2.9589101E+02   2.9497873E+02
   2.9411861E+02   2.9356346E+02   2.9356637E+02   2.9384901E+02   2.9429931E+02   2.9523164E+02   2.9565481E+02   2.9570726E+02   2.9567261E+02   2.9553111E+02   2.9501382E+02   2.9396471E+02
   2.9246322E+02   2.9072506E+02   2.8894282E+02   2.8668862E+02   2.8273430E+02   2.7856434E+02   2.7308407E+02   2.6930920E+02   2.6551072E+02   2.5924523E+02   2.5291273E+02   2.4564681E+02
   2.4005509E+02   2.3565418E+02   2.3092614E+02   2.2461815E+02   2.1995146E+02   2.1552603E+02   2.1321231E+02   2.1116994E+02   2.0889368E+02   2.0737711E+02   2.0595694E+02   2.0514845E+02
   2.0460252E+02   2.0411622E+02   2.0390271E+02   2.0415604E+02   2.0496879E+02   2.0555547E+02   2.0621566E+02   2.0732984E+02   2.0837300E+02   2.0964930E+02   2.1029394E+02   2.1067413E+02
   2.1104836E+02   2.1122949E+02   2.1072684E+02  -9.9900000E+02
   5.7002158E+02   5.6191536E+02   5.5567986E+02   5.4694176E+02   5.4124885E+02   5.3425011E+02   5.2736981E+02   5.2020922E+02   5.1252224E+02   5.0583560E+02   4.9997296E+02   4.9260788E+02
   4.8593978E+02   4.7839573E+02   4.7091022E+02   4.6475503E+02   4.5788468E+02   4.4978446E+02   4.4090911E+02   4.3317720E+02   4.2716315E+02   4.2120694E+02   4.1177961E+02   4.0456522E+02
   3.9767412E+02   3.9170072E+02   3.8745719E+02   3.8207892E+02   3.7635836E+02   3.7057486E+02   3.6566310E+02   3.6187376E+02   3.5828910E+02   3.5317740E+02   3.4840439E+02   3.4387397E+02
   3.3980316E+02   3.3716067E+02   3.3333597E+02   3.2923831E+02   3.2456671E+02   3.2148525E+02   3.1925752E+02   3.1739026E+02   3.1420672E+02   3.1141590E+02   3.1045789E+02   3.0987815E+02
   3.0956498E+02   3.0913442E+02   3.0894844E+02   3.0897780E+02   3.0903247E+02   3.0918418E+02   3.0922698E+02   3.0913735E+02   3.0901096E+02   3.0891076E+02   3.0864685E+02   3.0821999E+02
   3.0694648E+02   3.0524915E+02   3.0351418E+02   3.0111979E+02   2.9691793E+02   2.9280694E+02   2.8767657E+02   2.8376260E+02   2.7988916E+02   2.7356967E+02   2.6706814E+02   2.5955476E+02
   2.5373492E+02   2.4911383E+02   2.4409722E+02   2.3732482E+02   2.3216185E+02   2.2693106E+02   2.2468640E+02   2.2244480E+02   2.1960706E+02   2.1746609E+02   2.1588222E+02   2.1527879E+02
   2.1510977E+02   2.1520995E+02   2.1611210E+02   2.1739719E+02   2.1937476E+02   2.2069929E+02   2.2206736E+02   2.2419710E+02   2.2572677E+02   2.2879951E+02   2.3032608E+02   2.3141982E+02
   2.3251010E+02   2.3326925E+02   2.3292080E+02  -9.9900000E+02
   5.8248111E+02   5.7486403E+02   5.6630536E+02   5.5628841E+02   5.5140484E+02   5.4450888E+02   5.3670654E+02   5.2948627E+02   5.2108314E+02   5.1378527E+02   5.0738745E+02   4.9949462E+02
   4.9243099E+02   4.8404450E+02   4.7565616E+02   4.6884737E+02   4.6075836E+02   4.5202895E+02   4.4275380E+02   4.3464890E+02   4.2833454E+02   4.2192477E+02   4.1194927E+02   4.0455664E+02
   3.9742072E+02   3.9132890E+02   3.8708788E+02   3.8173995E+02   3.7609032E+02   3.7041012E+02   3.6571053E+02   3.6224220E+02   3.5906741E+02   3.5507638E+02   3.5148479E+02   3.4751681E+02
   3.4494796E+02   3.4289990E+02   3.4053894E+02   3.3761304E+02   3.3487698E+02   3.3250065E+02   3.3092130E+02   3.2942948E+02   3.2749424E+02   3.2634664E+02   3.2557425E+02   3.2476577E+02
   3.2403637E+02   3.2338513E+02   3.2292189E+02   3.2275203E+02   3.2278526E+02   3.2290705E+02   3.2294788E+02   3.2270998E+02   3.2247322E+02   3.2223094E+02   3.2191239E+02   3.2141080E+02
   3.2033904E+02   3.1886152E+02   3.1715150E+02   3.1436532E+02   3.0878089E+02   3.0616071E+02   3.0066861E+02   2.9714379E+02   2.9357142E+02   2.8724099E+02   2.8059236E+02   2.7284875E+02
   2.6688340E+02   2.6210094E+02   2.5658219E+02   2.4963598E+02   2.4427256E+02   2.3887401E+02   2.3609028E+02   2.3356281E+02   2.3014809E+02   2.2698146E+02   2.2565948E+02   2.2526464E+02
   2.2553871E+02   2.2613461E+02   2.2782879E+02   2.3053858E+02   2.3360574E+02   2.3566340E+02   2.3770345E+02   2.4090466E+02   2.4384816E+02   2.4752525E+02   2.4993500E+02   2.5178745E+02
   2.5337837E+02   2.5373222E+02   2.5343289E+02  -9.9900000E+02
   5.9318595E+02   5.8487732E+02   5.7615759E+02   5.6581541E+02   5.5717098E+02   5.5089682E+02   5.4500747E+02   5.3723725E+02   5.2841214E+02   5.2060108E+02   5.1381019E+02   5.0561844E+02
   4.9797225E+02   4.8917205E+02   4.8013052E+02   4.7285595E+02   4.6441358E+02   4.5458246E+02   4.4503935E+02   4.3656178E+02   4.3002257E+02   4.2332686E+02   4.1276722E+02   4.0511208E+02
   3.9769247E+02   3.9158116E+02   3.8744365E+02   3.8215620E+02   3.7656527E+02   3.7109526E+02   3.6649444E+02   3.6312984E+02   3.6007915E+02   3.5658114E+02   3.5399513E+02   3.5126154E+02
   3.4966740E+02   3.4827072E+02   3.4666601E+02   3.4446844E+02   3.4274353E+02   3.4114812E+02   3.4029837E+02   3.3942357E+02   3.3853528E+02   3.3785698E+02   3.3744137E+02   3.3655147E+02
   3.3564083E+02   3.3467033E+02   3.3402649E+02   3.3369383E+02   3.3350448E+02   3.3355420E+02   3.3351172E+02   3.3310581E+02   3.3266347E+02   3.3238386E+02   3.3204568E+02   3.3162955E+02
   3.3101264E+02   3.2961583E+02   3.2785452E+02   3.2527874E+02   3.2078996E+02   3.1677927E+02   3.0945757E+02   3.0793540E+02   3.0449314E+02   2.9809980E+02   2.9137528E+02   2.8346714E+02
   2.7745287E+02   2.7255694E+02   2.6707625E+02   2.5946616E+02   2.5402004E+02   2.4853283E+02   2.4550296E+02   2.4280808E+02   2.3903429E+02   2.3611398E+02   2.3363953E+02   2.3334117E+02
   2.3409259E+02   2.3545369E+02   2.3796173E+02   2.4100281E+02   2.4474457E+02   2.4722536E+02   2.4975362E+02   2.5364217E+02   2.5705611E+02   2.6155822E+02   2.6431981E+02   2.6657047E+02
   2.6906562E+02   2.7096209E+02   2.7067178E+02  -9.9900000E+02
   6.0827025E+02   5.9969409E+02   5.9092053E+02   5.8115537E+02   5.7210878E+02   5.6383343E+02   5.5727737E+02   5.4673013E+02   5.3996394E+02   5.3169264E+02   5.2431042E+02   5.1558020E+02
   5.0694418E+02   4.9729816E+02   4.8724436E+02   4.7963830E+02   4.7011216E+02   4.5978317E+02   4.4971489E+02   4.4063238E+02   4.3352904E+02   4.2673840E+02   4.1512165E+02   4.0737161E+02
   3.9988791E+02   3.9377490E+02   3.8957831E+02   3.8425392E+02   3.7868535E+02   3.7333954E+02   3.6894394E+02   3.6576455E+02   3.6317793E+02   3.6063990E+02   3.5851901E+02   3.5674566E+02
   3.5576231E+02   3.5531459E+02   3.5430088E+02   3.5345117E+02   3.5294750E+02   3.5219842E+02   3.5171302E+02   3.5117585E+02   3.5078391E+02   3.5070105E+02   3.5049665E+02   3.4965099E+02
   3.4859999E+02   3.4746842E+02   3.4639642E+02   3.4568427E+02   3.4518209E+02   3.4485924E+02   3.4462908E+02   3.4386785E+02   3.4326222E+02   3.4296738E+02   3.4269094E+02   3.4247529E+02
   3.4211303E+02   3.4075804E+02   3.3895530E+02   3.3656719E+02   3.3249528E+02   3.2824087E+02   3.2250807E+02   3.1930650E+02   3.1579890E+02   3.0927521E+02   3.0240074E+02   2.9420367E+02
   2.8821543E+02   2.8318157E+02   2.7757805E+02   2.6968437E+02   2.6377529E+02   2.5769975E+02   2.5495293E+02   2.5197415E+02   2.4792066E+02   2.4474347E+02   2.4165759E+02   2.4158245E+02
   2.4270310E+02   2.4438630E+02   2.4762900E+02   2.5081853E+02   2.5512867E+02   2.5669998E+02   2.6084811E+02   2.6505784E+02   2.6907362E+02   2.7394619E+02   2.7708269E+02   2.7965386E+02
   2.8277024E+02   2.8572695E+02   2.8554976E+02  -9.9900000E+02
   6.2530950E+02   6.1661703E+02   6.0769416E+02   5.9795186E+02   5.8997054E+02   5.8204600E+02   5.7242128E+02   5.5928450E+02   5.5261941E+02   5.4492930E+02   5.3748524E+02   5.2817952E+02
   5.1918421E+02   5.0896580E+02   4.9775733E+02   4.8941911E+02   4.7956325E+02   4.6828804E+02   4.5703914E+02   4.4759520E+02   4.4009317E+02   4.3318813E+02   4.2172136E+02   4.1293686E+02
   4.0450911E+02   3.9894028E+02   3.9453645E+02   3.8916132E+02   3.8368574E+02   3.7854132E+02   3.7442589E+02   3.7160803E+02   3.6943034E+02   3.6732342E+02   3.6616363E+02   3.6542911E+02
   3.6504305E+02   3.6506124E+02   3.6549058E+02   3.6567556E+02   3.6630215E+02   3.6662507E+02   3.6677500E+02   3.6723501E+02   3.6748512E+02   3.6787195E+02   3.6781824E+02   3.6715638E+02
   3.6618622E+02   3.6478811E+02   3.6339090E+02   3.6219979E+02   3.6127962E+02   3.6024667E+02   3.5946390E+02   3.5854130E+02   3.5795080E+02   3.5767235E+02   3.5756889E+02   3.5748380E+02
   3.5714410E+02   3.5607312E+02   3.5449167E+02   3.5242897E+02   3.4856590E+02   3.4488025E+02   3.3989701E+02   3.3636767E+02   3.3264645E+02   3.2630394E+02   3.1959975E+02   3.1001464E+02
   3.0529906E+02   3.0048647E+02   2.9475930E+02   2.8700793E+02   2.8112839E+02   2.7489203E+02   2.7166108E+02   2.6858670E+02   2.6440347E+02   2.6115263E+02   2.5854302E+02   2.5856200E+02
   2.5952980E+02   2.6136903E+02   2.6495668E+02   2.6851596E+02   2.7320871E+02   2.7612131E+02   2.7938648E+02   2.8414652E+02   2.8864741E+02   2.9376751E+02   2.9722198E+02   2.9982532E+02
   3.0249240E+02   3.0409069E+02   3.0419340E+02  -9.9900000E+02
   6.4025437E+02   6.3154280E+02   6.2251155E+02   6.1263736E+02   6.0506103E+02   5.9654363E+02   5.8756156E+02   5.7736825E+02   5.6714919E+02   5.5541882E+02   5.5003122E+02   5.4011924E+02
   5.3078346E+02   5.1989932E+02   5.0861603E+02   4.9947278E+02   4.8926949E+02   4.7766749E+02   4.6565932E+02   4.5563633E+02   4.4792109E+02   4.4062991E+02   4.3065971E+02   4.2098486E+02
   4.1191662E+02   4.0491806E+02   4.0108910E+02   3.9560406E+02   3.9015870E+02   3.8510358E+02   3.8121893E+02   3.7867996E+02   3.7662798E+02   3.7481898E+02   3.7391864E+02   3.7352552E+02
   3.7368808E+02   3.7414919E+02   3.7513431E+02   3.7611454E+02   3.7756463E+02   3.7867641E+02   3.7942787E+02   3.8032357E+02   3.8126887E+02   3.8174946E+02   3.8185955E+02   3.8126886E+02
   3.8026517E+02   3.7866018E+02   3.7684196E+02   3.7518081E+02   3.7360406E+02   3.7188534E+02   3.7080818E+02   3.6982275E+02   3.6924040E+02   3.6899060E+02   3.6893233E+02   3.6891740E+02
   3.6856802E+02   3.6761823E+02   3.6636505E+02   3.6456129E+02   3.6110922E+02   3.5760930E+02   3.5284669E+02   3.4942851E+02   3.4589480E+02   3.3970459E+02   3.3317670E+02   3.2506027E+02
   3.1934134E+02   3.1451443E+02   3.0771189E+02   3.0112901E+02   2.9535269E+02   2.8921295E+02   2.8579852E+02   2.8271957E+02   2.7855773E+02   2.7561158E+02   2.7343322E+02   2.7340574E+02
   2.7419364E+02   2.7578018E+02   2.7931789E+02   2.8279095E+02   2.8735584E+02   2.9028962E+02   2.9340860E+02   2.9810999E+02   3.0254047E+02   3.0603180E+02   3.0829229E+02   3.1303029E+02
   3.1523799E+02   3.1663402E+02   3.1650129E+02  -9.9900000E+02
   6.5486870E+02   6.4620162E+02   6.3716854E+02   6.2727958E+02   6.1967795E+02   6.1117171E+02   6.0214760E+02   5.9253344E+02   5.8150492E+02   5.6963959E+02   5.6298734E+02   5.5299631E+02
   5.4318252E+02   5.3229698E+02   5.2031877E+02   5.1091795E+02   5.0010144E+02   4.8782354E+02   4.7552993E+02   4.6498769E+02   4.5708450E+02   4.4962006E+02   4.3949662E+02   4.2967052E+02
   4.1933245E+02   4.1258662E+02   4.0814479E+02   4.0314320E+02   3.9779443E+02   3.9316053E+02   3.8940741E+02   3.8690441E+02   3.8491038E+02   3.8331797E+02   3.8253910E+02   3.8236400E+02
   3.8272923E+02   3.8346893E+02   3.8474377E+02   3.8625853E+02   3.8831116E+02   3.8989526E+02   3.9122533E+02   3.9250438E+02   3.9377084E+02   3.9458968E+02   3.9478465E+02   3.9414418E+02
   3.9304809E+02   3.9118290E+02   3.8879579E+02   3.8651145E+02   3.8448751E+02   3.8217395E+02   3.8062223E+02   3.7951993E+02   3.7895642E+02   3.7870316E+02   3.7870330E+02   3.7874121E+02
   3.7846192E+02   3.7759950E+02   3.7646438E+02   3.7485323E+02   3.7173058E+02   3.6846364E+02   3.6392551E+02   3.6067354E+02   3.5728167E+02   3.5122345E+02   3.4484844E+02   3.3729385E+02
   3.3144957E+02   3.2663263E+02   3.2117447E+02   3.1170333E+02   3.0694080E+02   3.0175735E+02   2.9812851E+02   2.9522928E+02   2.9129268E+02   2.8852017E+02   2.8646464E+02   2.8642388E+02
   2.8711056E+02   2.8852986E+02   2.9170813E+02   2.9491869E+02   2.9902805E+02   3.0177296E+02   3.0448730E+02   3.0703807E+02   3.1317198E+02   3.1734215E+02   3.1986419E+02   3.2226055E+02
   3.2403730E+02   3.2510558E+02   3.2489022E+02  -9.9900000E+02
   6.7011776E+02   6.6152731E+02   6.5249155E+02   6.4269549E+02   6.3516876E+02   6.2682541E+02   6.1778824E+02   6.0849864E+02   5.9733869E+02   5.8699959E+02   5.7789847E+02   5.6728909E+02
   5.5739054E+02   5.4587630E+02   5.3354532E+02   5.2378936E+02   5.1264566E+02   4.9994526E+02   4.8719576E+02   4.7633682E+02   4.6814481E+02   4.6047614E+02   4.4998561E+02   4.4005390E+02
   4.3029679E+02   4.2355475E+02   4.1850366E+02   4.1279950E+02   4.0741939E+02   4.0266768E+02   3.9938869E+02   3.9691985E+02   3.9494010E+02   3.9345925E+02   3.9269129E+02   3.9260848E+02
   3.9307582E+02   3.9385485E+02   3.9524265E+02   3.9715604E+02   3.9935935E+02   4.0060036E+02   4.0205691E+02   4.0489304E+02   4.0661961E+02   4.0781094E+02   4.0809416E+02   4.0735515E+02
   4.0608686E+02   4.0277634E+02   4.0004122E+02   3.9790812E+02   3.9540497E+02   3.9241959E+02   3.9051972E+02   3.8930150E+02   3.8875324E+02   3.8853981E+02   3.8854198E+02   3.8854782E+02
   3.8824044E+02   3.8742548E+02   3.8637582E+02   3.8489026E+02   3.8199794E+02   3.7894814E+02   3.7465340E+02   3.7153912E+02   3.6827123E+02   3.6235813E+02   3.5610489E+02   3.4870314E+02
   3.4303556E+02   3.3839712E+02   3.3331392E+02   3.2545287E+02   3.1998960E+02   3.1412593E+02   3.0846907E+02   3.0696797E+02   3.0400062E+02   3.0136789E+02   2.9940560E+02   2.9929872E+02
   2.9986726E+02   3.0108956E+02   3.0385336E+02   3.0618352E+02   3.0722656E+02   3.1210298E+02   3.1516527E+02   3.1875117E+02   3.2273471E+02   3.2663532E+02   3.2876039E+02   3.3013496E+02
   3.3137558E+02   3.3190576E+02   3.3152077E+02  -9.9900000E+02
   6.8416769E+02   6.7563246E+02   6.6666615E+02   6.5707281E+02   6.4972262E+02   6.4158570E+02   6.3268547E+02   6.2341035E+02   6.1236485E+02   6.0207694E+02   5.9306870E+02   5.8197984E+02
   5.6955321E+02   5.5605806E+02   5.4556801E+02   5.3715772E+02   5.2534437E+02   5.1257385E+02   4.9939017E+02   4.8835014E+02   4.8004168E+02   4.7224998E+02   4.6154043E+02   4.5141622E+02
   4.4147023E+02   4.3487476E+02   4.3018681E+02   4.2446206E+02   4.1855481E+02   4.1285852E+02   4.1012412E+02   4.0751722E+02   4.0409211E+02   4.0268352E+02   4.0234375E+02   4.0240702E+02
   4.0282292E+02   4.0316867E+02   4.0412049E+02   4.0773971E+02   4.0931261E+02   4.1077141E+02   4.1137069E+02   4.1562146E+02   4.1922938E+02   4.2060065E+02   4.2092712E+02   4.2008753E+02
   4.1856946E+02   4.1319335E+02   4.1018152E+02   4.0872306E+02   4.0553691E+02   4.0150351E+02   3.9996152E+02   3.9867444E+02   3.9826223E+02   3.9814409E+02   3.9809902E+02   3.9796968E+02
   3.9745663E+02   3.9662202E+02   3.9559509E+02   3.9420385E+02   3.9142325E+02   3.8855052E+02   3.8446130E+02   3.8151873E+02   3.7832855E+02   3.7255274E+02   3.6641061E+02   3.5909850E+02
   3.5360263E+02   3.4915064E+02   3.4427498E+02   3.3716451E+02   3.3176439E+02   3.2577211E+02   3.2219115E+02   3.1959880E+02   3.1613797E+02   3.1365706E+02   3.1188887E+02   3.1169150E+02
   3.1203732E+02   3.1301516E+02   3.1531812E+02   3.1753381E+02   3.2005110E+02   3.2255222E+02   3.2489775E+02   3.2813554E+02   3.3108543E+02   3.3397676E+02   3.3556102E+02   3.3653652E+02
   3.3723629E+02   3.3710528E+02   3.3652108E+02  -9.9900000E+02
   6.9650978E+02   6.8811475E+02   6.7916772E+02   6.6968201E+02   6.6263260E+02   6.5458656E+02   6.4601112E+02   6.3681782E+02   6.2569691E+02   6.1526354E+02   6.0612369E+02   5.9506334E+02
   5.8425745E+02   5.7026645E+02   5.5927086E+02   5.4843136E+02   5.3726549E+02   5.2411911E+02   5.1072654E+02   4.9957652E+02   4.9114181E+02   4.8321636E+02   4.7232859E+02   4.6205738E+02
   4.5190660E+02   4.4519362E+02   4.4065873E+02   4.3507230E+02   4.2945919E+02   4.2412197E+02   4.2030016E+02   4.1645930E+02   4.1276510E+02   4.1141985E+02   4.1116218E+02   4.1106101E+02
   4.1107106E+02   4.1119847E+02   4.1166817E+02   4.1676327E+02   4.1987856E+02   4.2250280E+02   4.2471097E+02   4.2736534E+02   4.2985924E+02   4.3136516E+02   4.3186835E+02   4.3094421E+02
   4.2917362E+02   4.2542023E+02   4.2149416E+02   4.1813632E+02   4.1177926E+02   4.0950615E+02   4.0642212E+02   4.0551766E+02   4.0529506E+02   4.0524119E+02   4.0514110E+02   4.0497181E+02
   4.0429229E+02   4.0358112E+02   4.0266708E+02   4.0141149E+02   3.9868144E+02   3.9586278E+02   3.9182552E+02   3.8901165E+02   3.8596265E+02   3.8018061E+02   3.7398409E+02   3.6671926E+02
   3.6130869E+02   3.5694532E+02   3.5221023E+02   3.4531398E+02   3.4007636E+02   3.3429954E+02   3.3129369E+02   3.2853659E+02   3.2498694E+02   3.2257121E+02   3.2087890E+02   3.2062610E+02
   3.2085723E+02   3.2159924E+02   3.2364937E+02   3.2558346E+02   3.2820475E+02   3.2984862E+02   3.3168557E+02   3.3427732E+02   3.3679955E+02   3.3890691E+02   3.4016220E+02   3.4072528E+02
   3.4090107E+02   3.4038712E+02   3.3956751E+02  -9.9900000E+02
   7.1519328E+02   7.0679533E+02   6.9798665E+02   6.8897508E+02   6.8196608E+02   6.7421273E+02   6.6599569E+02   6.5687108E+02   6.4587142E+02   6.3524220E+02   6.2603441E+02   6.1477655E+02
   6.0427825E+02   5.9140530E+02   5.7682884E+02   5.6662897E+02   5.5333549E+02   5.4001838E+02   5.2763362E+02   5.1634753E+02   5.0771001E+02   4.9945163E+02   4.8822758E+02   4.7771976E+02
   4.6724223E+02   4.6044040E+02   4.5588427E+02   4.5009704E+02   4.4439774E+02   4.3903835E+02   4.3491551E+02   4.3169163E+02   4.2912242E+02   4.2753358E+02   4.2685251E+02   4.2643790E+02
   4.2643552E+02   4.2669680E+02   4.2733990E+02   4.2954467E+02   4.3267377E+02   4.3588546E+02   4.3825194E+02   4.4032570E+02   4.4278666E+02   4.4430669E+02   4.4484771E+02   4.4369052E+02
   4.4150256E+02   4.3793083E+02   4.3344490E+02   4.2938805E+02   4.2491361E+02   4.1980295E+02   4.1373595E+02   4.1197923E+02   4.1166876E+02   4.1152460E+02   4.1118008E+02   4.1092380E+02
   4.1046420E+02   4.0986672E+02   4.0959901E+02   4.0883682E+02   4.0636207E+02   4.0261612E+02   3.9894037E+02   3.9663728E+02   3.9375609E+02   3.8781098E+02   3.8149733E+02   3.7425984E+02
   3.6894573E+02   3.6465454E+02   3.5998024E+02   3.5337094E+02   3.4818158E+02   3.4254800E+02   3.3957080E+02   3.3691012E+02   3.3338537E+02   3.3103418E+02   3.2930609E+02   3.2888924E+02
   3.2898257E+02   3.2950047E+02   3.3114681E+02   3.3272418E+02   3.3478679E+02   3.3615796E+02   3.3768518E+02   3.3980712E+02   3.4163595E+02   3.4329042E+02   3.4400351E+02   3.4424284E+02
   3.4409167E+02   3.4314349E+02   3.4227213E+02  -9.9900000E+02
   7.3706375E+02   7.2929655E+02   7.2101378E+02   7.1252294E+02   7.0588419E+02   6.9839651E+02   6.9041918E+02   6.8167495E+02   6.7104470E+02   6.6065451E+02   6.5175893E+02   6.4045180E+02
   6.2983471E+02   6.1681346E+02   6.0299376E+02   5.9218064E+02   5.7721651E+02   5.6518156E+02   5.5124491E+02   5.3955364E+02   5.3069929E+02   5.2247345E+02   5.1101172E+02   5.0031178E+02
   4.8978509E+02   4.8293377E+02   4.7815889E+02   4.7221241E+02   4.6632095E+02   4.6076938E+02   4.5651042E+02   4.5356825E+02   4.5119719E+02   4.4930383E+02   4.4808707E+02   4.4724196E+02
   4.4710735E+02   4.4723033E+02   4.4770624E+02   4.4911439E+02   4.5186469E+02   4.5476617E+02   4.5701529E+02   4.5916120E+02   4.6151472E+02   4.6294383E+02   4.6338268E+02   4.6210174E+02
   4.5989452E+02   4.5620028E+02   4.5157562E+02   4.4739258E+02   4.4331623E+02   4.3766818E+02   4.3410522E+02   4.3222013E+02   4.3128476E+02   4.3039009E+02   4.2920192E+02   4.2776978E+02
   4.2600136E+02   4.2432086E+02   4.2283247E+02   4.2115889E+02   4.1793015E+02   4.1004188E+02   4.0827933E+02   4.0679432E+02   4.0429111E+02   3.9872455E+02   3.9254631E+02   3.8539335E+02
   3.8028717E+02   3.7618877E+02   3.7176591E+02   3.6544698E+02   3.6064460E+02   3.5524166E+02   3.5247272E+02   3.4996002E+02   3.4667142E+02   3.4439482E+02   3.4270034E+02   3.4217813E+02
   3.4205011E+02   3.4236373E+02   3.4336196E+02   3.4440273E+02   3.4566878E+02   3.4656191E+02   3.4740866E+02   3.4862704E+02   3.4950268E+02   3.5006753E+02   3.5005417E+02   3.4976100E+02
   3.4899594E+02   3.4742335E+02   3.4637787E+02  -9.9900000E+02
   7.5364157E+02   7.4675968E+02   7.4107488E+02   7.3327209E+02   7.2703433E+02   7.1960272E+02   7.1173077E+02   7.0345676E+02   6.9337680E+02   6.8353185E+02   6.7512842E+02   6.6349482E+02
   6.5285295E+02   6.3956929E+02   6.2556104E+02   6.1466204E+02   6.0136205E+02   5.8750401E+02   5.7321717E+02   5.6048470E+02   5.4964487E+02   5.4174845E+02   5.3196129E+02   5.2125960E+02
   5.1076241E+02   5.0373346E+02   4.9871056E+02   4.9249734E+02   4.8648235E+02   4.8080457E+02   4.7644721E+02   4.7348655E+02   4.7102032E+02   4.6866979E+02   4.6703768E+02   4.6582750E+02
   4.6540810E+02   4.6535883E+02   4.6568664E+02   4.6686770E+02   4.6897748E+02   4.7141354E+02   4.7315197E+02   4.7487615E+02   4.7691039E+02   4.7808839E+02   4.7822750E+02   4.7699443E+02
   4.7494484E+02   4.7149222E+02   4.6707969E+02   4.6314491E+02   4.5935135E+02   4.5428821E+02   4.5122258E+02   4.4822127E+02   4.4633829E+02   4.4475841E+02   4.4257549E+02   4.4014957E+02
   4.3720523E+02   4.3479474E+02   4.3276112E+02   4.3038169E+02   4.2634973E+02   4.2219122E+02   4.1784730E+02   4.1033899E+02   4.0892802E+02   4.0534944E+02   3.9978489E+02   3.9266740E+02
   3.8771820E+02   3.8375367E+02   3.7944179E+02   3.7329967E+02   3.6861461E+02   3.6351606E+02   3.6082747E+02   3.5839476E+02   3.5519267E+02   3.5304360E+02   3.5132852E+02   3.5069729E+02
   3.5046214E+02   3.5051052E+02   3.5114432E+02   3.5181602E+02   3.5267265E+02   3.5322278E+02   3.5375058E+02   3.5434508E+02   3.5456269E+02   3.5451583E+02   3.5401418E+02   3.5338086E+02
   3.5227310E+02   3.5029795E+02   3.4897627E+02  -9.9900000E+02
   7.6399861E+02   7.6245319E+02   7.5601890E+02   7.4877994E+02   7.4727915E+02   7.4000945E+02   7.3287723E+02   7.2487297E+02   7.1508037E+02   7.0602534E+02   6.9806579E+02   6.8635796E+02
   6.7557076E+02   6.6196095E+02   6.4787284E+02   6.3682740E+02   6.2377620E+02   6.0959581E+02   5.9504351E+02   5.8194391E+02   5.6990628E+02   5.6282178E+02   5.5066458E+02   5.4234409E+02
   5.3190181E+02   5.2483271E+02   5.1973405E+02   5.1329539E+02   5.0713577E+02   5.0124646E+02   4.9678561E+02   4.9375334E+02   4.9105853E+02   4.8824957E+02   4.8632756E+02   4.8476170E+02
   4.8392254E+02   4.8364869E+02   4.8356736E+02   4.8440453E+02   4.8585412E+02   4.8755808E+02   4.8894273E+02   4.9033401E+02   4.9181138E+02   4.9262584E+02   4.9265705E+02   4.9135610E+02
   4.8943886E+02   4.8619604E+02   4.8222612E+02   4.7860172E+02   4.7511293E+02   4.7031597E+02   4.6715966E+02   4.6313372E+02   4.6015813E+02   4.5791606E+02   4.5466393E+02   4.5133006E+02
   4.4733205E+02   4.4420643E+02   4.4167887E+02   4.3876578E+02   4.3399664E+02   4.2998539E+02   4.2480788E+02   4.2092805E+02   4.1744339E+02   4.1005339E+02   4.0528352E+02   3.9841114E+02
   3.9348600E+02   3.8956379E+02   3.8533228E+02   3.7924488E+02   3.7463166E+02   3.6956799E+02   3.6695708E+02   3.6456915E+02   3.6135826E+02   3.5921763E+02   3.5752071E+02   3.5676928E+02
   3.5636349E+02   3.5623626E+02   3.5663705E+02   3.5706148E+02   3.5757110E+02   3.5795993E+02   3.5825698E+02   3.5837883E+02   3.5812523E+02   3.5758505E+02   3.5680217E+02   3.5586342E+02
   3.5452100E+02   3.5231100E+02   3.5086017E+02  -9.9900000E+02
   7.9155554E+02   7.8071067E+02   7.7435746E+02   7.6012148E+02   7.5725065E+02   7.5268322E+02   7.5123261E+02   7.4374872E+02   7.3740803E+02   7.2868124E+02   7.2088578E+02   7.0937126E+02
   6.9840367E+02   6.8455727E+02   6.7040913E+02   6.5938274E+02   6.4628085E+02   6.3218691E+02   6.1761880E+02   6.0508765E+02   5.9566433E+02   5.8684735E+02   5.7143698E+02   5.6437848E+02
   5.5322183E+02   5.4560678E+02   5.4187269E+02   5.3534594E+02   5.2897688E+02   5.2283414E+02   5.1830372E+02   5.1507309E+02   5.1224978E+02   5.0913396E+02   5.0655369E+02   5.0442186E+02
   5.0343301E+02   5.0279806E+02   5.0235404E+02   5.0242745E+02   5.0345896E+02   5.0451623E+02   5.0539098E+02   5.0617818E+02   5.0730065E+02   5.0772893E+02   5.0760205E+02   5.0617932E+02
   5.0428263E+02   5.0129079E+02   4.9765943E+02   4.9435801E+02   4.9113507E+02   4.8651685E+02   4.8327304E+02   4.7843440E+02   4.7464565E+02   4.7164315E+02   4.6721555E+02   4.6289591E+02
   4.5770785E+02   4.5399437E+02   4.5089789E+02   4.4741244E+02   4.4178014E+02   4.3708616E+02   4.3130787E+02   4.2766006E+02   4.2389354E+02   4.1701420E+02   4.0821882E+02   4.0347612E+02
   3.9861848E+02   3.9465216E+02   3.9040841E+02   3.8427098E+02   3.7955447E+02   3.7434554E+02   3.7173181E+02   3.6934075E+02   3.6594442E+02   3.6372912E+02   3.6211317E+02   3.6116847E+02
   3.6049348E+02   3.6020593E+02   3.6051183E+02   3.6074742E+02   3.6101950E+02   3.6136542E+02   3.6158868E+02   3.6126796E+02   3.6068270E+02   3.5984213E+02   3.5881096E+02   3.5767977E+02
   3.5617676E+02   3.5383966E+02   3.5234680E+02  -9.9900000E+02
   8.1118649E+02   8.0465490E+02   7.9942346E+02   7.8374282E+02   7.7731271E+02   7.7412727E+02   7.6676528E+02   7.5682496E+02   7.5387177E+02   7.4930373E+02   7.4312223E+02   7.3181942E+02
   7.2080570E+02   7.0665676E+02   6.9246242E+02   6.8162168E+02   6.6874319E+02   6.5493837E+02   6.4053976E+02   6.2822456E+02   6.1898041E+02   6.1037751E+02   5.9831586E+02   5.8795978E+02
   5.7582850E+02   5.6793442E+02   5.6477798E+02   5.5827202E+02   5.5096544E+02   5.4310181E+02   5.4063371E+02   5.3733891E+02   5.3436108E+02   5.3068997E+02   5.2753934E+02   5.2488324E+02
   5.2339360E+02   5.2239816E+02   5.2154883E+02   5.2102161E+02   5.2128119E+02   5.2166661E+02   5.2204709E+02   5.2238745E+02   5.2281904E+02   5.2292690E+02   5.2248553E+02   5.2100500E+02
   5.1918374E+02   5.1634679E+02   5.1301232E+02   5.1004213E+02   5.0714962E+02   5.0280167E+02   4.9945773E+02   4.9378187E+02   4.8911759E+02   4.8540459E+02   4.7985393E+02   4.7461025E+02
   4.6848515E+02   4.6407382E+02   4.6037471E+02   4.5630339E+02   4.4980740E+02   4.4445485E+02   4.3784389E+02   4.3372324E+02   4.2952320E+02   4.2249524E+02   4.1445902E+02   4.0694303E+02
   4.0314187E+02   3.9901733E+02   3.9458668E+02   3.8810816E+02   3.8316622E+02   3.7763547E+02   3.7474833E+02   3.7209077E+02   3.6854992E+02   3.6613541E+02   3.6413936E+02   3.6310238E+02
   3.6240222E+02   3.6198389E+02   3.6205402E+02   3.6229030E+02   3.6267674E+02   3.6300076E+02   3.6312169E+02   3.6273366E+02   3.6192628E+02   3.6081130E+02   3.5972784E+02   3.5864243E+02
   3.5718366E+02   3.5494047E+02   3.5348922E+02  -9.9900000E+02
   8.2845712E+02   8.2376637E+02   8.1848233E+02   8.1257679E+02   8.0600133E+02   7.9995275E+02   7.9119168E+02   7.8141807E+02   7.7058427E+02   7.6889012E+02   7.5941225E+02   7.4733119E+02
   7.4195383E+02   7.2794522E+02   7.1379171E+02   7.0318491E+02   6.9071028E+02   6.7758798E+02   6.6331900E+02   6.5107639E+02   6.4187645E+02   6.3344948E+02   6.2188257E+02   6.1137611E+02
   6.0093036E+02   5.9361234E+02   5.8832187E+02   5.8147779E+02   5.6931228E+02   5.6502246E+02   5.6279451E+02   5.6003674E+02   5.5684046E+02   5.5128719E+02   5.4698267E+02   5.4418063E+02
   5.4308126E+02   5.4227467E+02   5.4078546E+02   5.3972849E+02   5.3918690E+02   5.3878714E+02   5.3872592E+02   5.3874283E+02   5.3855521E+02   5.3812593E+02   5.3751233E+02   5.3587265E+02
   5.3395778E+02   5.3121333E+02   5.2810391E+02   5.2541119E+02   5.2282198E+02   5.1884886E+02   5.1555666E+02   5.0903427E+02   5.0339565E+02   4.9903893E+02   4.9255328E+02   4.8648008E+02
   4.7938451E+02   4.7429414E+02   4.7006921E+02   4.6541093E+02   4.5803936E+02   4.5197316E+02   4.4451495E+02   4.3990286E+02   4.3522767E+02   4.2769038E+02   4.2038562E+02   4.1022052E+02
   4.0678698E+02   4.0271709E+02   3.9793789E+02   3.9107053E+02   3.8557149E+02   3.7946016E+02   3.7620682E+02   3.7319942E+02   3.6928708E+02   3.6658373E+02   3.6427370E+02   3.6302597E+02
   3.6216988E+02   3.6158399E+02   3.6154283E+02   3.6187559E+02   3.6253415E+02   3.6305714E+02   3.6328660E+02   3.6285777E+02   3.6189975E+02   3.6073047E+02   3.5974438E+02   3.5878556E+02
   3.5751296E+02   3.5560747E+02   3.5429950E+02  -9.9900000E+02
   8.4479276E+02   8.4063300E+02   8.3590040E+02   8.3044297E+02   8.2517244E+02   8.1868632E+02   8.1162853E+02   8.0420301E+02   7.9717578E+02   7.8844874E+02   7.7472158E+02   7.6846196E+02
   7.5575681E+02   7.4733295E+02   7.3355514E+02   7.2360482E+02   7.1169368E+02   6.9901585E+02   6.8543715E+02   6.7334087E+02   6.6439947E+02   6.5620237E+02   6.4492752E+02   6.3469774E+02
   6.2465212E+02   6.1761703E+02   6.1213810E+02   6.0500860E+02   5.9770123E+02   5.9104379E+02   5.8630545E+02   5.8285525E+02   5.7941749E+02   5.7188972E+02   5.6577109E+02   5.6427497E+02
   5.6271451E+02   5.6217241E+02   5.6005539E+02   5.5846273E+02   5.5697972E+02   5.5591909E+02   5.5540117E+02   5.5413329E+02   5.5206906E+02   5.5160138E+02   5.5110005E+02   5.4941376E+02
   5.4780298E+02   5.4544137E+02   5.4263326E+02   5.4011606E+02   5.3778565E+02   5.3440770E+02   5.3118657E+02   5.2355353E+02   5.1713816E+02   5.1231882E+02   5.0512749E+02   4.9825151E+02
   4.9037292E+02   4.8465815E+02   4.7998621E+02   4.7478182E+02   4.6654709E+02   4.5979896E+02   4.5152344E+02   4.4638462E+02   4.4116215E+02   4.3297721E+02   4.2535598E+02   4.1231424E+02
   4.0778306E+02   4.0581298E+02   4.0071940E+02   3.9318948E+02   3.8695331E+02   3.7987385E+02   3.7615600E+02   3.7271487E+02   3.6812873E+02   3.6503775E+02   3.6256086E+02   3.6094424E+02
   3.5972292E+02   3.5890273E+02   3.5893042E+02   3.5939610E+02   3.6039150E+02   3.6144429E+02   3.6210840E+02   3.6159870E+02   3.6057349E+02   3.5959327E+02   3.5887279E+02   3.5820457E+02
   3.5725110E+02   3.5582380E+02   3.5481965E+02  -9.9900000E+02
   8.5981650E+02   8.5610148E+02   8.5174582E+02   8.4617405E+02   8.4110656E+02   8.3460104E+02   8.2809958E+02   8.2159274E+02   8.1398074E+02   8.0709538E+02   7.9871047E+02   7.7712677E+02
   7.7097982E+02   7.6309783E+02   7.4778795E+02   7.4221900E+02   7.3127478E+02   7.1905029E+02   7.0594107E+02   6.9489185E+02   6.8620205E+02   6.7843118E+02   6.6744809E+02   6.5778367E+02
   6.4807114E+02   6.4118547E+02   6.3573614E+02   6.2857537E+02   6.2154179E+02   6.1461592E+02   6.0927432E+02   6.0538944E+02   6.0158380E+02   5.9589480E+02   5.9105785E+02   5.8678213E+02
   5.8399920E+02   5.8185099E+02   5.7903785E+02   5.7660430E+02   5.7429771E+02   5.7270596E+02   5.7176655E+02   5.6440728E+02   5.6305011E+02   5.6219960E+02   5.6180823E+02   5.6108056E+02
   5.6045174E+02   5.5896435E+02   5.5540404E+02   5.5251023E+02   5.5069868E+02   5.4791455E+02   5.4469131E+02   5.3662298E+02   5.3001087E+02   5.2495223E+02   5.1727181E+02   5.0989600E+02
   5.0139761E+02   4.9523268E+02   4.9018369E+02   4.8450240E+02   4.7549273E+02   4.6811210E+02   4.5906018E+02   4.5341881E+02   4.4765214E+02   4.3872260E+02   4.3028131E+02   4.1992340E+02
   4.0830943E+02   4.0744138E+02   4.0275163E+02   3.9411105E+02   3.8684839E+02   3.7865725E+02   3.7430668E+02   3.7021314E+02   3.6470363E+02   3.6093869E+02   3.5796473E+02   3.5594175E+02
   3.5439221E+02   3.5340229E+02   3.5349699E+02   3.5413021E+02   3.5554666E+02   3.5705089E+02   3.5820836E+02   3.5807777E+02   3.5750677E+02   3.5717079E+02   3.5701893E+02   3.5674791E+02
   3.5636993E+02   3.5564883E+02   3.5504845E+02  -9.9900000E+02
   8.7431059E+02   8.7065123E+02   8.6604801E+02   8.6058363E+02   8.5559089E+02   8.4920365E+02   8.4258697E+02   8.3560699E+02   8.2732511E+02   8.2032018E+02   8.1309962E+02   8.0216935E+02
   7.9145432E+02   7.7316883E+02   7.5780113E+02   7.5330333E+02   7.4582500E+02   7.3687979E+02   7.2544221E+02   7.1533119E+02   7.0724478E+02   6.9984382E+02   6.8962807E+02   6.8068159E+02
   6.7114112E+02   6.6458598E+02   6.5918026E+02   6.5200078E+02   6.4472866E+02   6.3740453E+02   6.3166631E+02   6.2750100E+02   6.2337689E+02   6.1736378E+02   6.1239421E+02   6.0707185E+02
   6.0373896E+02   6.0106663E+02   5.9777905E+02   5.9450647E+02   5.9153472E+02   5.8923133E+02   5.8757940E+02   5.8547842E+02   5.8297812E+02   5.8117888E+02   5.7972608E+02   5.7730944E+02
   5.7512866E+02   5.7218697E+02   5.6250424E+02   5.6111178E+02   5.6057549E+02   5.5858593E+02   5.5474710E+02   5.4826799E+02   5.4195762E+02   5.3694180E+02   5.2909441E+02   5.2149336E+02
   5.1264408E+02   5.0613112E+02   5.0078104E+02   4.9471395E+02   4.8504763E+02   4.7710052E+02   4.6729575E+02   4.6119769E+02   4.5496124E+02   4.4514384E+02   4.3582127E+02   4.2507903E+02
   4.1562591E+02   4.0780682E+02   4.0419392E+02   3.9387611E+02   3.8535300E+02   3.7590216E+02   3.7062945E+02   3.6560059E+02   3.5897492E+02   3.5415901E+02   3.4997388E+02   3.4761041E+02
   3.4603030E+02   3.4496125E+02   3.4495630E+02   3.4590757E+02   3.4778108E+02   3.4939311E+02   3.5091094E+02   3.5199556E+02   3.5269896E+02   3.5360299E+02   3.5418989E+02   3.5465795E+02
   3.5494723E+02   3.5521445E+02   3.5505578E+02  -9.9900000E+02
   8.8826018E+02   8.8487541E+02   8.8019529E+02   8.7457326E+02   8.6958249E+02   8.6304134E+02   8.5597127E+02   8.4842010E+02   8.3963510E+02   8.3163537E+02   8.2456058E+02   8.1446277E+02
   8.0506517E+02   7.9140472E+02   7.7278462E+02   7.6865673E+02   7.5712290E+02   7.5260920E+02   7.4234676E+02   7.3490750E+02   7.2768941E+02   7.2088092E+02   7.1147880E+02   7.0297871E+02
   6.9410005E+02   6.8762202E+02   6.8227873E+02   6.7506571E+02   6.6765992E+02   6.6005637E+02   6.5389381E+02   6.4925667E+02   6.4470483E+02   6.3818784E+02   6.3272080E+02   6.2680098E+02
   6.2311840E+02   6.2002349E+02   6.1601901E+02   6.1207160E+02   6.0818684E+02   6.0533537E+02   6.0310146E+02   6.0110348E+02   5.9807048E+02   5.9548704E+02   5.9347799E+02   5.9049426E+02
   5.8802730E+02   5.8479965E+02   5.8073250E+02   5.7778127E+02   5.7507756E+02   5.6633696E+02   5.6106030E+02   5.5787506E+02   5.5274303E+02   5.4834205E+02   5.4086975E+02   5.3318436E+02
   5.2408788E+02   5.1736212E+02   5.1178191E+02   5.0543431E+02   4.9519207E+02   4.8672773E+02   4.7621435E+02   4.6966537E+02   4.6291337E+02   4.5215586E+02   4.4183641E+02   4.2991729E+02
   4.2106422E+02   4.1111490E+02   4.0539716E+02   3.9328475E+02   3.8318861E+02   3.7205103E+02   3.6573663E+02   3.5958203E+02   3.5150943E+02   3.4548795E+02   3.4011423E+02   3.3722771E+02
   3.3537941E+02   3.3412630E+02   3.3419491E+02   3.3549437E+02   3.3790285E+02   3.3991885E+02   3.4211105E+02   3.4469195E+02   3.4685564E+02   3.4908886E+02   3.5057414E+02   3.5186344E+02
   3.5333552E+02   3.5460711E+02   3.5508947E+02  -9.9900000E+02
   9.0249246E+02   8.9901087E+02   8.9428722E+02   8.8842191E+02   8.8319170E+02   8.7619256E+02   8.6903843E+02   8.6073086E+02   8.5150222E+02   8.4286179E+02   8.3526024E+02   8.2539855E+02
   8.1679936E+02   8.0608871E+02   7.9655742E+02   7.8741050E+02   7.7192625E+02   7.5807045E+02   7.5576847E+02   7.5138083E+02   7.4521058E+02   7.4033395E+02   7.3209137E+02   7.2418257E+02
   7.1597473E+02   7.0978222E+02   7.0451680E+02   6.9731013E+02   6.8977841E+02   6.8171354E+02   6.7527579E+02   6.7027266E+02   6.6552516E+02   6.5837559E+02   6.5236472E+02   6.4589793E+02
   6.4175657E+02   6.3825783E+02   6.3361188E+02   6.2916731E+02   6.2454832E+02   6.2107213E+02   6.1841947E+02   6.1581544E+02   6.1207085E+02   6.0886907E+02   6.0654882E+02   6.0320325E+02
   6.0058407E+02   5.9715196E+02   5.9341087E+02   5.9007575E+02   5.8676368E+02   5.8124227E+02   5.7735766E+02   5.6748012E+02   5.6056478E+02   5.5945085E+02   5.5244748E+02   5.4514574E+02
   5.3589831E+02   5.2906007E+02   5.2338510E+02   5.1684044E+02   5.0610070E+02   4.9720018E+02   4.8607175E+02   4.7900015E+02   4.7166051E+02   4.5996533E+02   4.4862918E+02   4.3527174E+02
   4.2558668E+02   4.1699535E+02   4.0600918E+02   3.9287977E+02   3.8089547E+02   3.6762950E+02   3.6003157E+02   3.5252274E+02   3.4250556E+02   3.3508056E+02   3.2859704E+02   3.2495918E+02
   3.2261789E+02   3.2118441E+02   3.2140418E+02   3.2313518E+02   3.2636224E+02   3.2923637E+02   3.3236203E+02   3.3638667E+02   3.3986428E+02   3.4378352E+02   3.4656671E+02   3.4899211E+02
   3.5127884E+02   3.5394466E+02   3.5532449E+02  -9.9900000E+02
   9.0981420E+02   9.0697497E+02   9.0168754E+02   8.9585418E+02   8.9211835E+02   8.8493548E+02   8.7632829E+02   8.6804883E+02   8.5802132E+02   8.4830810E+02   8.4148423E+02   8.3169422E+02
   8.2381254E+02   8.1375204E+02   8.0506939E+02   7.9844335E+02   7.9043713E+02   7.6640032E+02   7.5788825E+02   7.5775263E+02   7.5691042E+02   7.5348135E+02   7.4506242E+02   7.3829169E+02
   7.3028693E+02   7.2446036E+02   7.2035994E+02   7.1239633E+02   7.0448224E+02   6.9670057E+02   6.8946228E+02   6.8432691E+02   6.7995167E+02   6.7255962E+02   6.6620118E+02   6.5946632E+02
   6.5521528E+02   6.5176300E+02   6.4694553E+02   6.4141841E+02   6.3653912E+02   6.3268238E+02   6.2988473E+02   6.2736135E+02   6.2279938E+02   6.1963635E+02   6.1691917E+02   6.1350872E+02
   6.1068522E+02   6.0710957E+02   6.0292895E+02   5.9991304E+02   5.9648115E+02   5.9073877E+02   5.8720497E+02   5.8004766E+02   5.7465459E+02   5.7045942E+02   5.6007629E+02   5.5535961E+02
   5.4672579E+02   5.3970460E+02   5.3453825E+02   5.2776505E+02   5.1626818E+02   5.0747116E+02   4.9563498E+02   4.8845573E+02   4.8040929E+02   4.6804050E+02   4.5581105E+02   4.4133099E+02
   4.3035595E+02   4.2123413E+02   4.0632100E+02   3.9282332E+02   3.7902791E+02   3.6301893E+02   3.5386794E+02   3.4464567E+02   3.3256356E+02   3.2350664E+02   3.1512423E+02   3.0931777E+02
   3.0845711E+02   3.0675876E+02   3.0741892E+02   3.0942228E+02   3.1299378E+02   3.1786984E+02   3.2201029E+02   3.2771950E+02   3.3305622E+02   3.3844216E+02   3.4264303E+02   3.4595621E+02
   3.4974438E+02   3.5365162E+02   3.5588017E+02  -9.9900000E+02
   9.0844232E+02   9.0604519E+02   8.9886975E+02   8.9386874E+02   8.9191782E+02   8.8124050E+02   8.7098401E+02   8.6508934E+02   8.4925292E+02   8.4428856E+02   8.3906681E+02   8.2680695E+02
   8.2168626E+02   8.0936990E+02   8.0226671E+02   8.0026511E+02   7.8868856E+02   7.5776362E+02   7.5799434E+02   7.5818677E+02   7.5548778E+02   7.5258425E+02   7.4212643E+02   7.3691583E+02
   7.2805722E+02   7.2358063E+02   7.2158576E+02   7.1125126E+02   7.0050101E+02   6.9576912E+02   6.8654452E+02   6.8327670E+02   6.7967371E+02   6.7033530E+02   6.6557800E+02   6.5828140E+02
   6.5480617E+02   6.5349138E+02   6.4651721E+02   6.3941607E+02   6.3681614E+02   6.3167123E+02   6.2940383E+02   6.2736991E+02   6.2212313E+02   6.1946957E+02   6.1630054E+02   6.1365280E+02
   6.0985126E+02   6.0734220E+02   6.0150662E+02   6.0126463E+02   5.9651675E+02   5.8978016E+02   5.8716200E+02   5.7916975E+02   5.7475085E+02   5.6921598E+02   5.6006534E+02   5.5289568E+02
   5.4715234E+02   5.3726424E+02   5.3728398E+02   5.2846866E+02   5.1412859E+02   5.0768820E+02   4.9436015E+02   4.8870883E+02   4.7820426E+02   4.6892756E+02   4.5149071E+02   4.4238758E+02
   4.2678761E+02   4.2477934E+02   4.0603615E+02   3.8846422E+02   3.7823365E+02   3.6013162E+02   3.5183430E+02   3.4078174E+02   3.3141227E+02   3.1909845E+02   3.1383114E+02   3.0784887E+02
   3.0740604E+02   3.0527803E+02   3.0614644E+02   3.0779476E+02   3.1215623E+02   3.1666421E+02   3.2172022E+02   3.2658555E+02   3.3376722E+02   3.3781383E+02   3.4324203E+02   3.4427467E+02
   3.4929326E+02   3.5371191E+02   3.5592330E+02  -9.9900000E+02
  -9.9900000E+02  -9.9900000E+02  -9.9900000E+02  -9.9900000E+02  -9.9900000E+02  -9.9900000E+02  -9.9900000E+02  -9.9900000E+02  -9.9900000E+02  -9.9900000E+02  -9.9900000E+02  -9.9900000E+02
  -9.9900000E+02  -9.9900000E+02  -9.9900000E+02  -9.9900000E+02  -9.9900000E+02  -9.9900000E+02  -9.9900000E+02  -9.9900000E+02  -9.9900000E+02  -9.9900000E+02  -9.9900000E+02  -9.9900000E+02
  -9.9900000E+02  -9.9900000E+02  -9.9900000E+02  -9.9900000E+02  -9.9900000E+02  -9.9900000E+02  -9.9900000E+02  -9.9900000E+02  -9.9900000E+02  -9.9900000E+02  -9.9900000E+02  -9.9900000E+02
  -9.9900000E+02  -9.9900000E+02  -9.9900000E+02  -9.9900000E+02  -9.9900000E+02  -9.9900000E+02  -9.9900000E+02  -9.9900000E+02  -9.9900000E+02  -9.9900000E+02  -9.9900000E+02  -9.9900000E+02
  -9.9900000E+02  -9.9900000E+02  -9.9900000E+02  -9.9900000E+02  -9.9900000E+02  -9.9900000E+02  -9.9900000E+02  -9.9900000E+02  -9.9900000E+02  -9.9900000E+02  -9.9900000E+02  -9.9900000E+02
  -9.9900000E+02  -9.9900000E+02  -9.9900000E+02  -9.9900000E+02  -9.9900000E+02  -9.9900000E+02  -9.9900000E+02  -9.9900000E+02  -9.9900000E+02  -9.9900000E+02  -9.9900000E+02  -9.9900000E+02
  -9.9900000E+02  -9.9900000E+02  -9.9900000E+02  -9.9900000E+02  -9.9900000E+02  -9.9900000E+02  -9.9900000E+02  -9.9900000E+02  -9.9900000E+02  -9.9900000E+02  -9.9900000E+02  -9.9900000E+02
  -9.9900000E+02  -9.9900000E+02  -9.9900000E+02  -9.9900000E+02  -9.9900000E+02  -9.9900000E+02  -9.9900000E+02  -9.9900000E+02  -9.9900000E+02  -9.9900000E+02  -9.9900000E+02  -9.9900000E+02
  -9.9900000E+02  -9.9900000E+02  -9.9900000E+02  -9.9900000E+02
