# Supplementary material for: Set-up and input dataset files of the Delft3d model for hydrodynamic modelling considering wind, waves, tides and currents through multidomain grids
Source: Data Brief. 2019 Dec 9;28:104921. doi: 10.1016/j.dib.2019.104921 (PMC6926121; doi:10.1016/j.dib.2019.104921)
Supplement: Multimedia component 1 [file mmc1.zip › Multi_domain_2004_all_forces/outside_Guajira_2004.enc]

     1     1   *** begin left orientated grid enclosure    1
   100     1
   100    97
     1    97
     1     1   *** end left orientated grid enclosure   1
    77    14   *** begin right orientated grid enclosure   1
    84    14
    84    21
    77    21
    77    14   *** end right orientated grid enclosure   1
