# Supplementary material for: Set-up and input dataset files of the Delft3d model for hydrodynamic modelling considering wind, waves, tides and currents through multidomain grids
Source: Data Brief. 2019 Dec 9;28:104921. doi: 10.1016/j.dib.2019.104921 (PMC6926121; doi:10.1016/j.dib.2019.104921)
Supplement: Multimedia component 1 [file mmc1.zip › Multi_domain_2004_all_forces/outside_Guajira_2004.fil]

Domain, Checked : Yes       
     Grid                  : outside_Guajira_2004.grd
     Grid enclosure        : outside_Guajira_2004.enc
     Bathymetry            : outside.dep
     Dry points            : none
     Thin dams             : none

Time frame, Checked : No        

Processes, Checked : Yes       

Initial conditions, Checked : Yes       

Boundaries, Checked : Yes       
     Boundary definitions  : 2004.bnd
     Astronomical flow conditions : none
     Astronomical corrections : none
     Harmonic flow conditions : none
     QH-relation flow conditions : none
     Time series flow conditions : 2004.bct
     Transport conditions  : 2004.bcc

Physical parameters, Checked : Yes       
     Roughness coefficients : Chezy_5_60.rgh
     Hor. viscosity/diffusivity : none
     Heat flux model data  : 2004.tem
     Sediment data         : none
     Morphology data       : none
     Uniform wind data     : 2004.wnd
     Space varying wind data : none

Numerical parameters, Checked : Yes       

Operations, Checked : Yes       
     Discharge definitions : none
     Discharge data        : none
     Dredging and dumping data : none

Monitoring, Checked : Yes       
     Observation points    : outside_puntos.obs
     Drogues               : none
     Cross-sections        : none

Additional parameters, Checked : Yes       

Output, Checked : No        
     Fourier analysis data : none
