# Supplementary material for: Set-up and input dataset files of the Delft3d model for hydrodynamic modelling considering wind, waves, tides and currents through multidomain grids
Source: Data Brief. 2019 Dec 9;28:104921. doi: 10.1016/j.dib.2019.104921 (PMC6926121; doi:10.1016/j.dib.2019.104921)
Supplement: Multimedia component 1 [file mmc1.zip › Multi_domain_2004_all_forces/outside_Guajira_2004.grd]

*
* Deltares, RGFGRID Version 4.20.00.34496, Jun 17 2014, 15:15:54
* File creation date: 2015-05-25, 08:06:03
*
Coordinate System = Cartesian
Missing Value     =    0.00000000000000000E+00
      99      96
 0 0 0
 ETA=    1   1.15382144600000000E+06   1.15432137499808217E+06   1.15482130747848027E+06   1.15532124455842678E+06   1.15582118517413316E+06
             1.15632112949092570E+06   1.15682107726604748E+06   1.15732102753801993E+06   1.15782098037234577E+06   1.15832093578848755E+06
             1.15882089367289538E+06   1.15932085383154266E+06   1.15982081506694783E+06   1.16032077788153244E+06   1.16082074267978570E+06
             1.16132070546017494E+06   1.16182067318075104E+06   1.16232063971455698E+06   1.16282060673525091E+06   1.16332057483609556E+06
             1.16382054319499782E+06   1.16432051043930254E+06   1.16482048590029823E+06   1.16532045989244268E+06   1.16582042966999835E+06
             1.16632040217248211E+06   1.16682036722811125E+06   1.16732033332923008E+06   1.16782030119985528E+06   1.16832027142244810E+06
             1.16882024925749958E+06   1.16932021742888377E+06   1.16982019190431270E+06   1.17032016471267608E+06   1.17082013983461400E+06
             1.17132010839342535E+06   1.17182008176677232E+06   1.17232005803813972E+06   1.17282003272152529E+06   1.17332001020671357E+06
             1.17381998624137463E+06   1.17431996063731075E+06   1.17481993530862010E+06   1.17531991108516930E+06   1.17581988759385585E+06
             1.17631985211916012E+06   1.17681983149465616E+06   1.17731980145199341E+06   1.17781977446350176E+06   1.17831975207092101E+06
             1.17881973405165807E+06   1.17931971858996572E+06   1.17981970758527587E+06   1.18031969702603482E+06   1.18081969307555491E+06
             1.18131968466499588E+06   1.18181969214209123E+06   1.18231971032635472E+06   1.18281973033340322E+06   1.18331974218314118E+06
             1.18381977122802776E+06   1.18431981342632999E+06   1.18481987327216123E+06   1.18531993639236852E+06   1.18582000322200381E+06
             1.18632009331684210E+06   1.18682019331328780E+06   1.18732030960994959E+06   1.18782044786629360E+06   1.18832058983385842E+06
             1.18882072520264960E+06   1.18932087126825913E+06   1.18982101830901206E+06   1.19032114934126381E+06   1.19082125381134287E+06
             1.19132134736612486E+06   1.19182140835680231E+06   1.19232146451910841E+06   1.19282150787296309E+06   1.19332153086942364E+06
             1.19382155390308681E+06   1.19432156523895590E+06   1.19482157629828714E+06   1.19532157167591434E+06   1.19582156388304429E+06
             1.19632155609017354E+06   1.19682153396657389E+06   1.19732151883534412E+06   1.19782149975875905E+06   1.19832149494440993E+06
             1.19882149013006082E+06   1.19932148531571170E+06   1.19982148050136259E+06   1.20032147568701347E+06   1.20082147087266459E+06
             1.20132146605831548E+06   1.20182146124396636E+06   1.20232145642961725E+06   1.20282144600000000E+06
 ETA=    2   1.15382144600000000E+06   1.15432137497649086E+06   1.15482130739236064E+06   1.15532124419341260E+06   1.15582118491712445E+06
             1.15632112925436487E+06   1.15682107682915381E+06   1.15732102770356182E+06   1.15782098064344120E+06   1.15832093583033630E+06
             1.15882089321906632E+06   1.15932085331524722E+06   1.15982081580577279E+06   1.16032077935817558E+06   1.16082074408961320E+06
             1.16132070792653481E+06   1.16182067294077831E+06   1.16232063905062783E+06   1.16282060765659576E+06   1.16332057420889754E+06
             1.16382054315246153E+06   1.16432050980446814E+06   1.16482048378015100E+06   1.16532045747322519E+06   1.16582042737680557E+06
             1.16632039946325449E+06   1.16682036556262546E+06   1.16732033291131957E+06   1.16782030168366735E+06   1.16832027359570167E+06
             1.16882024760525324E+06   1.16932022174308915E+06   1.16982019510526350E+06   1.17032016778028640E+06   1.17082013844423136E+06
             1.17132010874646553E+06   1.17182008288458432E+06   1.17232005783259892E+06   1.17282003172801994E+06   1.17332000519164442E+06
             1.17381998149949871E+06   1.17431995559283276E+06   1.17481993033835501E+06   1.17531990600684215E+06   1.17581988238472771E+06
             1.17631984964019945E+06   1.17681982745393110E+06   1.17731979761671391E+06   1.17781977193117095E+06   1.17831975013255794E+06
             1.17881973186059482E+06   1.17931971618689923E+06   1.17981970504691568E+06   1.18031969509225502E+06   1.18081969080536021E+06
             1.18131968422897905E+06   1.18181969117285614E+06   1.18231970827810443E+06   1.18281972765936935E+06   1.18331974164538458E+06
             1.18381977095841360E+06   1.18431981258402835E+06   1.18481987022563978E+06   1.18531993221011641E+06   1.18581999944927776E+06
             1.18632008697472443E+06   1.18682018526114756E+06   1.18732029926145868E+06   1.18782043340442609E+06   1.18832057300887583E+06
             1.18882071035310277E+06   1.18932086103455140E+06   1.18982101227675588E+06   1.19032114808216551E+06   1.19082125524893147E+06
             1.19132134512052126E+06   1.19182140645225463E+06   1.19232146065250016E+06   1.19282150218822667E+06   1.19332152672094712E+06
             1.19382154918029229E+06   1.19432156128586852E+06   1.19482157039272785E+06   1.19532156679718266E+06   1.19582156001316081E+06
             1.19632155197019060E+06   1.19682153193020308E+06   1.19732151715156971E+06   1.19782149970507668E+06   1.19832149423681921E+06
             1.19882148929402465E+06   1.19932148440030008E+06   1.19982147947873222E+06   1.20032147451597778E+06   1.20082146951124188E+06
             1.20132146447191318E+06   1.20182145943126106E+06   1.20232145449885586E+06   1.20282144600000000E+06
 ETA=    3   1.15382144600000000E+06   1.15432137506365986E+06   1.15482130746549950E+06   1.15532124429334071E+06   1.15582118511045841E+06
             1.15632112948524742E+06   1.15682107711665239E+06   1.15732102792563476E+06   1.15782098085398320E+06   1.15832093631528248E+06
             1.15882089373915829E+06   1.15932085364430095E+06   1.15982081586075714E+06   1.16032077916282648E+06   1.16082074349430250E+06
             1.16132070794816432E+06   1.16182067347394023E+06   1.16232063961136458E+06   1.16282060763818515E+06   1.16332057511120779E+06
             1.16382054409996117E+06   1.16432051156345359E+06   1.16482048414825113E+06   1.16532045715637435E+06   1.16582042711349088E+06
             1.16632039883616799E+06   1.16682036616840563E+06   1.16732033482569107E+06   1.16782030441067601E+06   1.16832027676623897E+06
             1.16882024929705216E+06   1.16932022256572125E+06   1.16982019554889458E+06   1.17032016812328435E+06   1.17082013987692632E+06
             1.17132011145294318E+06   1.17182008525436418E+06   1.17232005910849106E+06   1.17282003252125322E+06   1.17332000518447766E+06
             1.17381998051852663E+06   1.17431995447400375E+06   1.17481992849397124E+06   1.17531990348200710E+06   1.17581987933384487E+06
             1.17631984879044187E+06   1.17681982506950572E+06   1.17731979561887332E+06   1.17781977085570595E+06   1.17831974919586955E+06
             1.17881973016856541E+06   1.17931971366799413E+06   1.17981970162475645E+06   1.18031969144976628E+06   1.18081968622301007E+06
             1.18131968065834395E+06   1.18181968612942146E+06   1.18231970089761540E+06   1.18281971874292614E+06   1.18331973424821324E+06
             1.18381976316186506E+06   1.18431980310736899E+06   1.18481985726807499E+06   1.18531991704772157E+06   1.18581998369688960E+06
             1.18632006781401904E+06   1.18682016327406303E+06   1.18732027387725422E+06   1.18782040324159618E+06   1.18832054098877590E+06
             1.18882068215081398E+06   1.18932084286900680E+06   1.18982100403527962E+06   1.19032114940115507E+06   1.19082126158413244E+06
             1.19132134725455916E+06   1.19182140762519860E+06   1.19232145878507290E+06   1.19282149760879972E+06   1.19332152274791920E+06
             1.19382154411665676E+06   1.19432155627243919E+06   1.19482156337562087E+06   1.19532156066456973E+06   1.19582155501568550E+06
             1.19632154725306481E+06   1.19682152993884566E+06   1.19732151631801226E+06   1.19782150094114104E+06   1.19832149498492270E+06
             1.19882148980147694E+06   1.19932148466408136E+06   1.19982147949784994E+06   1.20032147428195854E+06   1.20082146901212283E+06
             1.20132146369745559E+06   1.20182145839688904E+06   1.20232145332229231E+06   1.20282144600000000E+06
 ETA=    4   1.15382144600000000E+06   1.15432137524538371E+06   1.15482130781895272E+06   1.15532124478863552E+06   1.15582118574193818E+06
             1.15632113026968203E+06   1.15682107804794470E+06   1.15732102889938303E+06   1.15782098194989981E+06   1.15832093761943467E+06
             1.15882089518006239E+06   1.15932085507355025E+06   1.15982081705858302E+06   1.16032078033582168E+06   1.16082074451574823E+06
             1.16132070935824933E+06   1.16182067526494619E+06   1.16232064160604682E+06   1.16282060956077930E+06   1.16332057755367109E+06
             1.16382054666532320E+06   1.16432051499144919E+06   1.16482048676653905E+06   1.16532045907264017E+06   1.16582042923262576E+06
             1.16632040073690983E+06   1.16682036926506925E+06   1.16732033897719695E+06   1.16782030926928460E+06   1.16832028164146049E+06
             1.16882025371450814E+06   1.16932022654192173E+06   1.16982019913922204E+06   1.17032017171110678E+06   1.17082014414753066E+06
             1.17132011641905387E+06   1.17182008980148705E+06   1.17232006300645974E+06   1.17282003616545186E+06   1.17332000858839508E+06
             1.17381998299752851E+06   1.17431995671967207E+06   1.17481992990763555E+06   1.17531990417535533E+06   1.17581987920075189E+06
             1.17631984996485477E+06   1.17681982490998949E+06   1.17731979600711190E+06   1.17781977139232447E+06   1.17831974921331578E+06
             1.17881972911635879E+06   1.17931971147163608E+06   1.17981969794797548E+06   1.18031968672974035E+06   1.18081967989489483E+06
             1.18131967424960667E+06   1.18181967751495191E+06   1.18231968910561106E+06   1.18281970449367049E+06   1.18331972021946753E+06
             1.18381974757869053E+06   1.18431978481997224E+06   1.18481983463297435E+06   1.18531989115327876E+06   1.18581995579925948E+06
             1.18632003560078656E+06   1.18682012707935646E+06   1.18732023332243599E+06   1.18782035758457822E+06   1.18832049365760293E+06
             1.18882063836139580E+06   1.18932081564945122E+06   1.18982099363527936E+06   1.19032115444599139E+06   1.19082127410375816E+06
             1.19132135340770683E+06   1.19182141104183183E+06   1.19232145825317455E+06   1.19282149383182987E+06   1.19332151846617507E+06
             1.19382153828087612E+06   1.19432155008386471E+06   1.19482155589626683E+06   1.19532155404601456E+06   1.19582154927967931E+06
             1.19632154199899849E+06   1.19682152747564483E+06   1.19732151538275112E+06   1.19782150224264921E+06   1.19832149616721366E+06
             1.19882149098533113E+06   1.19932148564008437E+06   1.19982148023991496E+06   1.20032147479376895E+06   1.20082146931265970E+06
             1.20132146380659705E+06   1.20182145831693616E+06   1.20232145300647384E+06   1.20282144600000000E+06
 ETA=    5   1.15382144600000000E+06   1.15432137561116298E+06   1.15482130845809239E+06   1.15532124569027452E+06   1.15582118688769056E+06
             1.15632113164810441E+06   1.15682107966919895E+06   1.15732103065538220E+06   1.15782098394796345E+06   1.15832093982288195E+06
             1.15882089760866971E+06   1.15932085760153155E+06   1.15982081950244308E+06   1.16032078283107816E+06   1.16082074708525534E+06
             1.16132071226194594E+06   1.16182067846564157E+06   1.16232064518090617E+06   1.16282061323919613E+06   1.16332058167920983E+06
             1.16382055097261257E+06   1.16432052005775156E+06   1.16482049143032357E+06   1.16532046327788173E+06   1.16582043377799378E+06
             1.16632040524287568E+06   1.16682037484080298E+06   1.16732034537383891E+06   1.16782031630058284E+06   1.16832028865045495E+06
             1.16882026075583184E+06   1.16932023338232888E+06   1.16982020587043720E+06   1.17032017851531552E+06   1.17082015132327471E+06
             1.17132012394485692E+06   1.17182009705347056E+06   1.17232006994904298E+06   1.17282004291074839E+06   1.17332001523239235E+06
             1.17381998893108778E+06   1.17431996224899567E+06   1.17481993483574805E+06   1.17531990835950850E+06   1.17581988242249796E+06
             1.17631985374011449E+06   1.17681982752966927E+06   1.17731979901374737E+06   1.17781977389862062E+06   1.17831975069483113E+06
             1.17881972925707651E+06   1.17931971013390273E+06   1.17981969464503066E+06   1.18031968162813457E+06   1.18081967252850928E+06
             1.18131966564006219E+06   1.18181966600712878E+06   1.18231967371984804E+06   1.18281968573114253E+06   1.18331970011103386E+06
             1.18381972457126901E+06   1.18431975801796769E+06   1.18481980263829534E+06   1.18531985472149123E+06   1.18581991569666867E+06
             1.18631999008154403E+06   1.18682007626705873E+06   1.18732017700574920E+06   1.18782029556094948E+06   1.18832042956072744E+06
             1.18882057457278739E+06   1.18932077754301880E+06   1.18982098112763488E+06   1.19032116562195797E+06   1.19082129576189257E+06
             1.19132136280489899E+06   1.19182141597614088E+06   1.19232145844273665E+06   1.19282149044463178E+06   1.19332151365625067E+06
             1.19382153166358382E+06   1.19432154282806558E+06   1.19482154801872000E+06   1.19532154700807296E+06   1.19582154264580598E+06
             1.19632153591903532E+06   1.19682152401649207E+06   1.19732151364874956E+06   1.19782150280104717E+06   1.19832149709623936E+06
             1.19882149240572657E+06   1.19932148694713600E+06   1.19982148136682343E+06   1.20032147574834945E+06   1.20082147016021167E+06
             1.20132146464304160E+06   1.20182145918920403E+06   1.20232145368641731E+06   1.20282144600000000E+06
 ETA=    6   1.15382144600000000E+06   1.15432137612498784E+06   1.15482130934628053E+06   1.15532124696829799E+06   1.15582118853603490E+06
             1.15632113364022411E+06   1.15682108199060801E+06   1.15732103322375799E+06   1.15782098685106379E+06   1.15832094297874719E+06
             1.15882090106430906E+06   1.15932086124648433E+06   1.15982082322115847E+06   1.16032078667902714E+06   1.16082075115702162E+06
             1.16132071667621704E+06   1.16182068319188012E+06   1.16232065035707015E+06   1.16282061865065456E+06   1.16332058751962776E+06
             1.16382055709307198E+06   1.16432052683363226E+06   1.16482049809808610E+06   1.16532046977872495E+06   1.16582044071662729E+06
             1.16632041232460621E+06   1.16682038285901095E+06   1.16732035408279113E+06   1.16782032560559176E+06   1.16832029805217334E+06
             1.16882027041328349E+06   1.16932024306629971E+06   1.16982021567403758E+06   1.17032018847464886E+06   1.17082016151152691E+06
             1.17132013435231824E+06   1.17182010735075804E+06   1.17232008014972159E+06   1.17282005296908994E+06   1.17332002525935997E+06
             1.17381999841812067E+06   1.17431997128684237E+06   1.17481994345918950E+06   1.17531991626066901E+06   1.17581988936951570E+06
             1.17631986071874481E+06   1.17681983346782043E+06   1.17731980496502388E+06   1.17781977891125414E+06   1.17831975433447771E+06
             1.17881973127943673E+06   1.17931971029827907E+06   1.17981969240959012E+06   1.18031967692702473E+06   1.18081966492991266E+06
             1.18131965567306662E+06   1.18181965240397630E+06   1.18231965553916851E+06   1.18281966322085587E+06   1.18331967460151738E+06
             1.18381969475139142E+06   1.18431972318885894E+06   1.18481976163467392E+06   1.18531980794660118E+06   1.18581986344817770E+06
             1.18631993104802165E+06   1.18682001035057940E+06   1.18732010400495678E+06   1.18782021558669768E+06   1.18832034636341664E+06
             1.18882048360600369E+06   1.18932072579719243E+06   1.18982096653563576E+06   1.19032118702783622E+06   1.19082133198685525E+06
             1.19132137388820411E+06   1.19182142160277860E+06   1.19232145866587479E+06   1.19282148681414593E+06   1.19332150796789164E+06
             1.19382152413153765E+06   1.19432153454144974E+06   1.19482153959041717E+06   1.19532153949746280E+06   1.19582153484494076E+06
             1.19632152865710598E+06   1.19682151912542107E+06   1.19732151061422215E+06   1.19782150209517824E+06   1.19832149733956554E+06
             1.19882149388889153E+06   1.19932148835012829E+06   1.19982148259411263E+06   1.20032147678183694E+06   1.20082147104647756E+06
             1.20132146546014096E+06   1.20182145997177041E+06   1.20232145425225492E+06   1.20282144600000000E+06
 ETA=    7   1.15382144600000000E+06   1.15432137661194778E+06   1.15482131039771484E+06   1.15532124858659506E+06   1.15582119067752222E+06
             1.15632113625608128E+06   1.15682108503042627E+06   1.15732103662622557E+06   1.15782099066545721E+06   1.15832094712101715E+06
             1.15882090557239484E+06   1.15932086603194778E+06   1.15982082821820932E+06   1.16032079190109996E+06   1.16082075670362706E+06
             1.16132072260514973E+06   1.16182068949270458E+06   1.16232065714613139E+06   1.16282062578875781E+06   1.16332059510328481E+06
             1.16382056506036618E+06   1.16432053539562738E+06   1.16482050678541721E+06   1.16532047855765442E+06   1.16582045000671386E+06
             1.16632042192647583E+06   1.16682039330173167E+06   1.16732036517312028E+06   1.16782033729189564E+06   1.16832031000085920E+06
             1.16882028274095221E+06   1.16932025562590337E+06   1.16982022852304555E+06   1.17032020157698123E+06   1.17082017483262648E+06
             1.17132014789598109E+06   1.17182012093879236E+06   1.17232009378673695E+06   1.17282006655706861E+06   1.17332003888173052E+06
             1.17382001165759657E+06   1.17431998413989530E+06   1.17481995600836305E+06   1.17531992816556268E+06   1.17581990040692920E+06
             1.17631987147173495E+06   1.17681984324851679E+06   1.17731981436378672E+06   1.17781978709601727E+06   1.17831976090859016E+06
             1.17881973596837185E+06   1.17931971275784005E+06   1.17981969206832396E+06   1.18031967353777657E+06   1.18081965803044406E+06
             1.18131964536921005E+06   1.18181963766913489E+06   1.18231963547146623E+06   1.18281963780799997E+06   1.18331964452906232E+06
             1.18381965891153947E+06   1.18431968096508412E+06   1.18481971203060774E+06   1.18531975103931921E+06   1.18581979914427246E+06
             1.18631985827188403E+06   1.18681992873716098E+06   1.18732001316738897E+06   1.18782011566488212E+06   1.18832024099190440E+06
             1.18882035478813783E+06   1.18932065617395658E+06   1.18982094982707873E+06   1.19032122507784306E+06   1.19082139149947464E+06
             1.19132138388941390E+06   1.19182142652648897E+06   1.19232145800261665E+06   1.19282148216617689E+06   1.19332150095643825E+06
             1.19382151543274219E+06   1.19432152518388187E+06   1.19482153047521412E+06   1.19532153152647917E+06   1.19582152554357657E+06
             1.19632151977565396E+06   1.19682151238465216E+06   1.19732150586280716E+06   1.19782149976055184E+06   1.19832149663579231E+06
             1.19882149551460659E+06   1.19932148975464958E+06   1.19982148370302189E+06   1.20032147755704075E+06   1.20082147148937499E+06
             1.20132146559258667E+06   1.20182145982082421E+06   1.20232145388046955E+06   1.20282144600000000E+06
 ETA=    8   1.15382144600000000E+06   1.15432137734530028E+06   1.15482131181529607E+06   1.15532125068432791E+06   1.15582119339919207E+06
             1.15632113954609726E+06   1.15682108882645471E+06   1.15732104088333575E+06   1.15782099540219526E+06   1.15832095226787659E+06
             1.15882091114984127E+06   1.15932087197384587E+06   1.15982083448882564E+06   1.16032079849837953E+06   1.16082076370656211E+06
             1.16132073004604713E+06   1.16182069737951527E+06   1.16232066555728531E+06   1.16282063464730955E+06   1.16332060445306357E+06
             1.16382057488783239E+06   1.16432054580794717E+06   1.16482051751264022E+06   1.16532048958897265E+06   1.16582046161573310E+06
             1.16632043399701617E+06   1.16682040616782103E+06   1.16732037870263821E+06   1.16782035145369242E+06   1.16832032459006924E+06
             1.16882029781280132E+06   1.16932027110669017E+06   1.16982024443229800E+06   1.17032021785667771E+06   1.17082019140749355E+06
             1.17132016477229702E+06   1.17182013801341341E+06   1.17232011104171723E+06   1.17282008389254427E+06   1.17332005633702432E+06
             1.17382002890332812E+06   1.17432000112687494E+06   1.17481997278322722E+06   1.17531994442195818E+06   1.17581991592874378E+06
             1.17631988655625377E+06   1.17681985741696320E+06   1.17731982785138977E+06   1.17781979921445716E+06   1.17831977126268926E+06
             1.17881974421124626E+06   1.17931971845558961E+06   1.17981969461049535E+06   1.18031967253057985E+06   1.18081965292949183E+06
             1.18131963593680086E+06   1.18181962297787773E+06   1.18231961462196708E+06   1.18281961052098777E+06   1.18331961093699583E+06
             1.18381961802046048E+06   1.18431963212614204E+06   1.18481965432618698E+06   1.18531968424964161E+06   1.18581972286127042E+06
             1.18631977148097497E+06   1.18681983076426480E+06   1.18731990326984413E+06   1.18781999357398157E+06   1.18832010916817072E+06
             1.18882017350778473E+06   1.18932056204292667E+06   1.18982093114397395E+06   1.19032128938929969E+06   1.19082148687185720E+06
             1.19132138905933429E+06   1.19182142815269879E+06   1.19232145489275875E+06   1.19282147550048702E+06   1.19332149209637358E+06
             1.19382150528801023E+06   1.19432151473264396E+06   1.19482152071750583E+06   1.19532152326988475E+06   1.19582151441024221E+06
             1.19632150876608049E+06   1.19682150334276911E+06   1.19732149898903724E+06   1.19782149551816494E+06   1.19832149490186851E+06
             1.19882149767500139E+06   1.19932149132616725E+06   1.19982148470838298E+06   1.20032147802567692E+06   1.20082147146708169E+06
             1.20132146515448880E+06   1.20182145909187128E+06   1.20232145310354372E+06   1.20282144600000000E+06
 ETA=    9   1.15382144600000000E+06   1.15432137823088304E+06   1.15482131366547686E+06   1.15532125333039323E+06   1.15582119674654771E+06
             1.15632114353657118E+06   1.15682109339961107E+06   1.15732104600322433E+06   1.15782100106695690E+06   1.15832095842418983E+06
             1.15882091780320415E+06   1.15932087907697493E+06   1.15982084202231420E+06   1.16032080645765178E+06   1.16082077214702824E+06
             1.16132073898964515E+06   1.16182070684468257E+06   1.16232067559326789E+06   1.16282064521834068E+06   1.16332061558020185E+06
             1.16382058657853934E+06   1.16432055811493797E+06   1.16482053029130376E+06   1.16532050284480886E+06   1.16582047552057845E+06
             1.16632044849585742E+06   1.16682042146366904E+06   1.16732039471578877E+06   1.16782036816506344E+06   1.16832034188100533E+06
             1.16882031569898175E+06   1.16932028955791402E+06   1.16982026344449306E+06   1.17032023737424100E+06   1.17082021135034319E+06
             1.17132018514111266E+06   1.17182015874348232E+06   1.17232013209853834E+06   1.17282010519025661E+06   1.17332007787475269E+06
             1.17382005043017888E+06   1.17432002256833808E+06   1.17481999413230456E+06   1.17531996542136045E+06   1.17581993636781257E+06
             1.17631990653669834E+06   1.17681987656476907E+06   1.17731984616026515E+06   1.17781981610490382E+06   1.17831978631901648E+06
             1.17881975700807804E+06   1.17931972848046268E+06   1.17981970120122144E+06   1.18031967516002385E+06   1.18081965093828877E+06
             1.18131962880643015E+06   1.18181960976643534E+06   1.18231959437116049E+06   1.18281958266925835E+06   1.18331957514096377E+06
             1.18381957327488228E+06   1.18431957764120796E+06   1.18481958915109630E+06   1.18531960787995905E+06   1.18581963464555820E+06
             1.18631967040268239E+06   1.18681971587985358E+06   1.18731977325691190E+06   1.18781984668992134E+06   1.18831994395659561E+06
             1.18881992144326889E+06   1.18932043364122720E+06   1.18982091146620410E+06   1.19032139339767559E+06   1.19082163416557549E+06
             1.19132138616968598E+06   1.19182142229249608E+06   1.19232144626184436E+06   1.19282146511648921E+06   1.19332148072311888E+06
             1.19382149357392453E+06   1.19432150341685559E+06   1.19482151070980076E+06   1.19532151510844310E+06   1.19582150123460661E+06
             1.19632149508290854E+06   1.19682149144570110E+06   1.19732148950794921E+06   1.19782148912143009E+06   1.19832149226277531E+06
             1.19882150106361415E+06   1.19932149353403342E+06   1.19982148587287776E+06   1.20032147834139643E+06   1.20082147112036217E+06
             1.20132146432954771E+06   1.20182145801525051E+06   1.20232145213321736E+06   1.20282144600000000E+06
 ETA=   10   1.15382144600000000E+06   1.15432137920077611E+06   1.15482131586081092E+06   1.15532125646481547E+06   1.15582120069678919E+06
             1.15632114822334307E+06   1.15682109875304741E+06   1.15732105198339792E+06   1.15782100765721034E+06   1.15832096558356774E+06
             1.15882092552759824E+06   1.15932088733395608E+06   1.15982085080116661E+06   1.16032081575601688E+06   1.16082078200191283E+06
             1.16132074941895064E+06   1.16182071787043475E+06   1.16232068724770471E+06   1.16282065749012493E+06   1.16332062848344096E+06
             1.16382060012825090E+06   1.16432057233994780E+06   1.16482054512202390E+06   1.16532051829718449E+06   1.16582049170227768E+06
             1.16632046539169620E+06   1.16682043919557845E+06   1.16732041324350820E+06   1.16782038747904100E+06   1.16832036191682494E+06
             1.16882033645619662E+06   1.16932031102753244E+06   1.16982028561404301E+06   1.17032026019981178E+06   1.17082023476437130E+06
             1.17132020913811098E+06   1.17182018328027311E+06   1.17232015713525540E+06   1.17282013065736601E+06   1.17332010374482628E+06
             1.17382007651644130E+06   1.17432004878413840E+06   1.17482002042773110E+06   1.17531999158204044E+06   1.17581996219051816E+06
             1.17631993199427542E+06   1.17681990133372275E+06   1.17731987008282915E+06   1.17781983866988798E+06   1.17831980708139506E+06
             1.17881977547392109E+06   1.17931974406679487E+06   1.17981971318752761E+06   1.18031968288884545E+06   1.18081965361852851E+06
             1.18131962567860191E+06   1.18181959979040921E+06   1.18231957645933027E+06   1.18281955595146678E+06   1.18331953883376322E+06
             1.18381952621127269E+06   1.18431951875597099E+06   1.18481951726999437E+06   1.18531952205684758E+06   1.18581953373524873E+06
             1.18631955283995369E+06   1.18681957966800546E+06   1.18731961527414341E+06   1.18781966199691896E+06   1.18831972497523739E+06
             1.18881957360049407E+06   1.18932026213397225E+06   1.18982090566187096E+06   1.19032157299424615E+06   1.19082187442027451E+06
             1.19132139772783592E+06   1.19182142189687374E+06   1.19232143760155304E+06   1.19282145215854887E+06   1.19332146580861462E+06
             1.19382147813331243E+06   1.19432148820347991E+06   1.19482149624402937E+06   1.19532150110003049E+06   1.19582147814240283E+06
             1.19632146916388953E+06   1.19682146643000469E+06   1.19732146756590251E+06   1.19782147226607660E+06   1.19832148266623216E+06
             1.19882150199951627E+06   1.19932149418698414E+06   1.19982148601735709E+06   1.20032147794208047E+06   1.20082147025143798E+06
             1.20132146314103436E+06   1.20182145674196188E+06   1.20232145114070759E+06   1.20282144600000000E+06
 ETA=   11   1.15382144600000000E+06   1.15432138043274870E+06   1.15482131833339948E+06   1.15532126000949950E+06   1.15582120518283290E+06
             1.15632115355097875E+06   1.15682110484158620E+06   1.15732105878411070E+06   1.15782101514187152E+06   1.15832097371754260E+06
             1.15882093430011487E+06   1.15932089672222058E+06   1.15982086079845065E+06   1.16032082636239566E+06   1.16082079324200982E+06
             1.16132076130884583E+06   1.16182073043192481E+06   1.16232070050464501E+06   1.16282067144511128E+06   1.16332064315042552E+06
             1.16382061552512413E+06   1.16432058848760906E+06   1.16482056199473399E+06   1.16532053591743717E+06   1.16582051014095615E+06
             1.16632048465750623E+06   1.16682045936455159E+06   1.16732043430313002E+06   1.16782040942901932E+06   1.16832038472710247E+06
             1.16882036012526997E+06   1.16932033555716951E+06   1.16982031099409284E+06   1.17032028640110209E+06   1.17082026173883001E+06
             1.17132023687865306E+06   1.17182021175873559E+06   1.17232018631634326E+06   1.17282016048777942E+06   1.17332013418616215E+06
             1.17382010743240593E+06   1.17432008008753997E+06   1.17482005204469105E+06   1.17532002333263028E+06   1.17581999388353946E+06
             1.17631996352423285E+06   1.17681993240454304E+06   1.17731990045035584E+06   1.17781986786403041E+06   1.17831983463087282E+06
             1.17881980083276331E+06   1.17931976659172052E+06   1.17981973210021784E+06   1.18031969740670547E+06   1.18081966281408933E+06
             1.18131962857562141E+06   1.18181959519287129E+06   1.18231956308472925E+06   1.18281953258780367E+06   1.18331950425313623E+06
             1.18381947893153643E+06   1.18431945728900051E+06   1.18481944000651687E+06   1.18531942741465080E+06   1.18581941981345508E+06
             1.18631941710684588E+06   1.18681941855215584E+06   1.18731942303772690E+06   1.18781942897240887E+06   1.18831943437023275E+06
             1.18881911431887490E+06   1.18932004136422742E+06   1.18982091963948426E+06   1.19032184067095467E+06   1.19082222052804916E+06
             1.19132143181492086E+06   1.19182143434979324E+06   1.19232143361539347E+06   1.19282143926976412E+06   1.19332144852931751E+06
             1.19382145914912224E+06   1.19432146847779676E+06   1.19482147592839994E+06   1.19532147898143204E+06   1.19582144281188259E+06
             1.19632142813109444E+06   1.19682142501486186E+06   1.19732142989525571E+06   1.19782144222215423E+06   1.19832146414250229E+06
             1.19882149917908176E+06   1.19932149238186469E+06   1.19982148461906868E+06   1.20032147656717617E+06   1.20082146875475883E+06
             1.20132146156982728E+06   1.20182145529263490E+06   1.20232145014419616E+06   1.20282144600000000E+06
 ETA=   12   1.15382144600000000E+06   1.15432138183176005E+06   1.15482132104896591E+06   1.15532126394247380E+06   1.15582121017521177E+06
             1.15632115948183509E+06   1.15682111162275192E+06   1.15732106636102335E+06   1.15782102348025539E+06   1.15832098278676369E+06
             1.15882094408595189E+06   1.15932090720787994E+06   1.15982087197893322E+06   1.16032083823918691E+06   1.16082080583197973E+06
             1.16132077462680754E+06   1.16182074449803913E+06   1.16232071533915773E+06   1.16282068705863459E+06   1.16332065955911251E+06
             1.16382063274887227E+06   1.16432060654678196E+06   1.16482058088920987E+06   1.16532055567425373E+06   1.16582053081213054E+06
             1.16632050626568473E+06   1.16682048196277325E+06   1.16732045789811434E+06   1.16782043403017102E+06   1.16832041032767529E+06
             1.16882038673056778E+06   1.16932036317715142E+06   1.16982033962736279E+06   1.17032031603445695E+06   1.17082029234575317E+06
             1.17132026845681737E+06   1.17182024429415003E+06   1.17232021978563233E+06   1.17282019485512236E+06   1.17332016941603832E+06
             1.17382014342970983E+06   1.17432011677534436E+06   1.17482008934420045E+06   1.17532006109480327E+06   1.17582003193600895E+06
             1.17632000172312441E+06   1.17681997047675564E+06   1.17731993811282539E+06   1.17781990467736195E+06   1.17831987011075253E+06
             1.17881983440238913E+06   1.17931979756434076E+06   1.17981975964890793E+06   1.18031972063884768E+06   1.18081968067302159E+06
             1.18131963988861069E+06   1.18181959857475827E+06   1.18231955700906832E+06   1.18281951546985167E+06   1.18331947439296520E+06
             1.18381943439317844E+06   1.18431939601247455E+06   1.18481935973828332E+06   1.18531932574026892E+06   1.18581929386254796E+06
             1.18631926314309076E+06   1.18681923115921137E+06   1.18731919316762942E+06   1.18781914024894824E+06   1.18831905644980934E+06
             1.18881853619161923E+06   1.18931976596514811E+06   1.18982094312556204E+06   1.19032217162775388E+06   1.19082263631753996E+06
             1.19132145895803766E+06   1.19182144611980114E+06   1.19232143042730121E+06   1.19282142823792761E+06   1.19332143329556240E+06
             1.19382144212666899E+06   1.19432145041780034E+06   1.19482145696575753E+06   1.19532145741448039E+06   1.19582140741435881E+06
             1.19632138582639652E+06   1.19682138126963936E+06   1.19732138961153687E+06   1.19782141021662997E+06   1.19832144527436933E+06
             1.19882149833744159E+06   1.19932149138784222E+06   1.19982148338716174E+06   1.20032147503787791E+06   1.20082146697616624E+06
             1.20132145971903857E+06   1.20182145366452169E+06   1.20232144912618282E+06   1.20282144600000000E+06
 ETA=   13   1.15382144600000000E+06   1.15432138363496959E+06   1.15482132425893284E+06   1.15532126837110450E+06   1.15582121568965982E+06
             1.15632116598570696E+06   1.15682111904581473E+06   1.15732107465716754E+06   1.15782103261800762E+06   1.15832099274005461E+06
             1.15882095483937976E+06   1.15932091874770983E+06   1.15982088430025731E+06   1.16032085134344269E+06   1.16082081973097962E+06
             1.16132078933399310E+06   1.16182076003170805E+06   1.16232073171820003E+06   1.16282070429847343E+06   1.16332067767865537E+06
             1.16382065177028882E+06   1.16432062649296410E+06   1.16482060177541990E+06   1.16532057753136382E+06   1.16582055368415592E+06
             1.16632053018395579E+06   1.16682050697126403E+06   1.16732048401750857E+06   1.16782046128006955E+06   1.16832043871896947E+06
             1.16882041627909639E+06   1.16932039390208153E+06   1.16982037153976038E+06   1.17032034913805733E+06   1.17082032663590810E+06
             1.17132030394205498E+06   1.17182028097663959E+06   1.17232025765935611E+06   1.17282023390464531E+06   1.17332020961995656E+06
             1.17382018472987995E+06   1.17432015911513846E+06   1.17482013265678915E+06   1.17532010526431515E+06   1.17582007681808691E+06
             1.17632004716849211E+06   1.17682001624234882E+06   1.17731998391416017E+06   1.17781995011041826E+06   1.17831991470015282E+06
             1.17881987756779464E+06   1.17931983860195591E+06   1.17981979770433251E+06   1.18031975473876274E+06   1.18081970965385856E+06
             1.18131966240912490E+06   1.18181961305406503E+06   1.18231956165464432E+06   1.18281950830960926E+06   1.18331945323018637E+06
             1.18381939673122694E+06   1.18431933907248569E+06   1.18481928035890870E+06   1.18531922023926652E+06   1.18581915756836347E+06
             1.18631908958464814E+06   1.18681901057986193E+06   1.18731890977047221E+06   1.18781876760500413E+06   1.18831855003406806E+06
             1.18881781752442312E+06   1.18931943224753486E+06   1.18982098216439690E+06   1.19032256200994528E+06   1.19082309072702075E+06
             1.19133624458638974E+06   1.19184115252880100E+06   1.19234558334408351E+06   1.19283021293946076E+06   1.19332617738008150E+06
             1.19382412919495488E+06   1.19432366671821312E+06   1.19482346764837112E+06   1.19532329001456778E+06   1.19582138673990523E+06
             1.19632135798313376E+06   1.19682135054749507E+06   1.19732136078510596E+06   1.19782138828097307E+06   1.19832143548688898E+06
             1.19882150637332676E+06   1.19932149549359106E+06   1.19982148469091766E+06   1.20032147450931161E+06   1.20082146539346455E+06
             1.20132145771285589E+06   1.20182145179211325E+06   1.20232144795187539E+06   1.20282144600000000E+06
 ETA=   14   1.15382144600000000E+06   1.15432138574777544E+06   1.15482132782666222E+06   1.15532127316068159E+06   1.15582122159774601E+06
             1.15632117294808105E+06   1.15682112701265141E+06   1.15732108359018737E+06   1.15782104248663224E+06   1.15832100351822609E+06
             1.15882096650859946E+06   1.15932093129354506E+06   1.15982089771591476E+06   1.16032086562875961E+06   1.16082083489396935E+06
             1.16132080538648553E+06   1.16182077699034498E+06   1.16232074960148451E+06   1.16282072312492831E+06   1.16332069746990642E+06
             1.16382067255115067E+06   1.16432064828994451E+06   1.16482062461363198E+06   1.16532060144548444E+06   1.16582057871643989E+06
             1.16632055637216126E+06   1.16682053435828607E+06   1.16732051263518771E+06   1.16782049115856690E+06   1.16832046988408477E+06
             1.16882044875897327E+06   1.16932042772711115E+06   1.16982040673569986E+06   1.17032038572658785E+06   1.17082036463429430E+06
             1.17132034337471263E+06   1.17182032186497119E+06   1.17232030001906329E+06   1.17282027774453769E+06   1.17332025494163227E+06
             1.17382023151203571E+06   1.17432020733074029E+06   1.17482018226555781E+06   1.17532015619026590E+06   1.17582012895633164E+06
             1.17632010039260681E+06   1.17682007035379228E+06   1.17732003865993745E+06   1.17782000513873622E+06   1.17831996957456158E+06
             1.17881993173978990E+06   1.17931989138894714E+06   1.17981984826133051E+06   1.18031980205868836E+06   1.18081975250876811E+06
             1.18131969933476509E+06   1.18181964229737199E+06   1.18231958116867510E+06   1.18281951575196837E+06   1.18331944592706207E+06
             1.18381937163679255E+06   1.18431929277438484E+06   1.18481920902443258E+06   1.18531911949783913E+06   1.18581902212790423E+06
             1.18631891247490351E+06   1.18681878171400190E+06   1.18731861337269982E+06   1.18781837804193934E+06   1.18831802517463616E+06
             1.18881715720447619E+06   1.18931932776362495E+06   1.18982139723417000E+06   1.19032340191946644E+06   1.19082390272121946E+06
             1.19133792003454990E+06   0.00000000000000000E+00   0.00000000000000000E+00   0.00000000000000000E+00   0.00000000000000000E+00
             0.00000000000000000E+00   0.00000000000000000E+00   0.00000000000000000E+00   1.19532339741629828E+06   1.19582136797362007E+06
             1.19632132706933981E+06   1.19682131408428401E+06   1.19732132523133513E+06   1.19782136014564289E+06   1.19832142161122523E+06
             1.19882151432544529E+06   1.19932149900025758E+06   1.19982148518472933E+06   1.20032147314621834E+06   1.20082146306213806E+06
             1.20132145510828425E+06   1.20182144951328682E+06   1.20232144659616333E+06   1.20282144600000000E+06
 ETA=   15   1.15382144600000000E+06   1.15432138774224021E+06   1.15482133131421451E+06   1.15532127799838339E+06   1.15582122769399686E+06
             1.15632118023266806E+06   1.15682113542752247E+06   1.15732109308752557E+06   1.15782105302694230E+06   1.15832101506895898E+06
             1.15882097904533474E+06   1.15932094479840319E+06   1.15982091217895225E+06   1.16032088104735501E+06   1.16082085127309058E+06
             1.16132082273635408E+06   1.16182079532634187E+06   1.16232076894218614E+06   1.16282074349109130E+06   1.16332071888572373E+06
             1.16382069504431216E+06   1.16432067189084622E+06   1.16482064935434773E+06   1.16532062736472813E+06   1.16582060585816763E+06
             1.16632058477989770E+06   1.16682056407821039E+06   1.16732054370901641E+06   1.16782052362723509E+06   1.16832050378704886E+06
             1.16882048413759260E+06   1.16932046462485869E+06   1.16982044519446534E+06   1.17032042578694969E+06   1.17082040633565793E+06
             1.17132038676121435E+06   1.17182036698040250E+06   1.17232034690452903E+06   1.17282032643715315E+06   1.17332030547302286E+06
             1.17382028390020039E+06   1.17432026158674294E+06   1.17482023838824290E+06   1.17532021415279433E+06   1.17582018870634772E+06
             1.17632016185140773E+06   1.17682013338645338E+06   1.17732010307627311E+06   1.17782007066524285E+06   1.17832003585118195E+06
             1.17881999829481309E+06   1.17931995761316037E+06   1.17981991337586101E+06   1.18031986509224051E+06   1.18081981223910791E+06
             1.18131975424658670E+06   1.18181969051839504E+06   1.18231962042641011E+06   1.18281954333224450E+06   1.18331945862288610E+06
             1.18381936571303336E+06   1.18431926398051786E+06   1.18481915262058098E+06   1.18531903029599320E+06   1.18581889446783205E+06
             1.18631874011137057E+06   1.18681855751353852E+06   1.18731832864283258E+06   1.18781802123085759E+06   1.18831757940776623E+06
             1.18881674694409757E+06   1.18931975090342225E+06   1.18982261448498000E+06   1.19032524406017968E+06   1.19082560859319102E+06
             1.19133965678526787E+06   0.00000000000000000E+00   0.00000000000000000E+00   0.00000000000000000E+00   0.00000000000000000E+00
             0.00000000000000000E+00   0.00000000000000000E+00   0.00000000000000000E+00   1.19532324711787724E+06   1.19582133329303516E+06
             1.19632127247620840E+06   1.19682125074039213E+06   1.19732126281400258E+06   1.19782130793075124E+06   1.19832138916746969E+06
             1.19882151212944509E+06   1.19932149554823246E+06   1.19982148113611829E+06   1.20032146891070344E+06   1.20082145897740475E+06
             1.20132145152840437E+06   1.20182144683116768E+06   1.20232144521218329E+06   1.20282144600000000E+06
 ETA=   16   1.15382144600000000E+06   1.15432138953085965E+06   1.15482133462203667E+06   1.15532128280572873E+06   1.15582123391578370E+06
             1.15632118778782524E+06   1.15682114424504642E+06   1.15732110310707288E+06   1.15782106419827486E+06   1.15832102735131443E+06
             1.15882099240767467E+06   1.15932095921843057E+06   1.15982092764327372E+06   1.16032089755079150E+06   1.16082086881825165E+06
             1.16132084133213735E+06   1.16182081498735887E+06   1.16232078968739766E+06   1.16282076534310286E+06   1.16332074187117675E+06
             1.16382071919386019E+06   1.16432069723875192E+06   1.16482067593817576E+06   1.16532065522748325E+06   1.16582063504737499E+06
             1.16632061534486501E+06   1.16682059607068100E+06   1.16732057718007360E+06   1.16782055862866575E+06   1.16832054037137004E+06
             1.16882052235986129E+06   1.16932050454295194E+06   1.16982048686733283E+06   1.17032046927481634E+06   1.17082045170042804E+06
             1.17132043406946468E+06   1.17182041630101227E+06   1.17232039830705174E+06   1.17282037999068131E+06   1.17332036124468478E+06
             1.17382034195086686E+06   1.17432032197305071E+06   1.17482030115880421E+06   1.17532027933992608E+06   1.17582025632366864E+06
             1.17632023188985209E+06   1.17682020579587924E+06   1.17732017775976984E+06   1.17782014745964762E+06   1.17832011451645941E+06
             1.17882007849076367E+06   1.17932003887176886E+06   1.17981999506584462E+06   1.18031994638054539E+06   1.18081989202512428E+06
             1.18131983109078137E+06   1.18181976254371763E+06   1.18231968520676252E+06   1.18281959775373153E+06   1.18331949871125934E+06
             1.18381938644758100E+06   1.18431925913478760E+06   1.18481911467526318E+06   1.18531895053194859E+06   1.18581876337930700E+06
             1.18631854837545101E+06   1.18681829778065556E+06   1.18731799847115134E+06   1.18781762771735992E+06   1.18831714655915671E+06
             1.18881655165414535E+06   1.18932072091671126E+06   1.18982481170395412E+06   1.19032860889439099E+06   1.19082915165303973E+06
             1.19134174842400057E+06   0.00000000000000000E+00   0.00000000000000000E+00   0.00000000000000000E+00   0.00000000000000000E+00
             0.00000000000000000E+00   0.00000000000000000E+00   0.00000000000000000E+00   1.19532293560380745E+06   1.19582128998697735E+06
             1.19632120381565019E+06   1.19682117065844242E+06   1.19732118315114547E+06   1.19782123988196976E+06   1.19832134435902908E+06
             1.19882150372891990E+06   1.19932148771501193E+06   1.19982147397356643E+06   1.20032146249407111E+06   1.20082145343561540E+06
             1.20132144704756653E+06   1.20182144364217250E+06   1.20232144358374062E+06   1.20282144600000000E+06
 ETA=   17   1.15382144600000000E+06   1.15432139096790063E+06   1.15482133783749538E+06   1.15532128766614408E+06   1.15582124032403086E+06
             1.15632119565288513E+06   1.15682115348442993E+06   1.15732111365040555E+06   1.15782107598777185E+06   1.15832104034101707E+06
             1.15882100656274147E+06   1.15932097451401921E+06   1.15982094406399550E+06   1.16032091508992808E+06   1.16082088747707941E+06
             1.16132086111884820E+06   1.16182083591636503E+06   1.16232081177834910E+06   1.16282078862032783E+06   1.16332076636369200E+06
             1.16382074493528390E+06   1.16432072426708508E+06   1.16482070429572091E+06   1.16532068496170617E+06   1.16582066621032287E+06
             1.16632064799181232E+06   1.16682063026003749E+06   1.16732061297206348E+06   1.16782059608585853E+06   1.16832057955896179E+06
             1.16882056334677245E+06   1.16932054740219121E+06   1.16982053167539067E+06   1.17032051611197880E+06   1.17082050065136235E+06
             1.17132048522489867E+06   1.17182046975686122E+06   1.17232045416357205E+06   1.17282043835179158E+06   1.17332042221700167E+06
             1.17382040564160119E+06   1.17432038849042845E+06   1.17482037060966552E+06   1.17532035182488547E+06   1.17582033193455590E+06
             1.17632031070567644E+06   1.17682028787168441E+06   1.17732026312011643E+06   1.17782023608537600E+06   1.17832020633359789E+06
             1.17882017335164617E+06   1.17932013653089479E+06   1.17982009514790797E+06   1.18032004834035784E+06   1.18081999508566200E+06
             1.18131993416548497E+06   1.18181986412856402E+06   1.18231978324161633E+06   1.18281968943869742E+06   1.18331958026855323E+06
             1.18381945283697825E+06   1.18431930375234829E+06   1.18481912909596134E+06   1.18531892443608493E+06   1.18581868491651420E+06
             1.18631840543881874E+06   1.18681808099069330E+06   1.18731770722606708E+06   1.18781728151798528E+06   1.18831680469951383E+06
             1.18881661860885122E+06   1.18932224039563211E+06   1.18982810087343073E+06   1.19033425996912993E+06   1.19083753299431782E+06
             1.19134261326303333E+06   0.00000000000000000E+00   0.00000000000000000E+00   0.00000000000000000E+00   0.00000000000000000E+00
             0.00000000000000000E+00   0.00000000000000000E+00   0.00000000000000000E+00   1.19532261012141663E+06   1.19582124294499727E+06
             1.19632112846045382E+06   1.19682108204202959E+06   1.19732109413904720E+06   1.19782116259713937E+06   1.19832129148300178E+06
             1.19882149022803083E+06   1.19932147607477242E+06   1.19982146393021219E+06   1.20032145394788589E+06   1.20082144638349675E+06
             1.20132144154289621E+06   1.20182143978537200E+06   1.20232144156020833E+06   1.20282144600000000E+06
 ETA=   18   1.15382144600000000E+06   1.15432139238305553E+06   1.15482134108733642E+06   1.15532129265147657E+06   1.15582124695764342E+06
             1.15632120384361874E+06   1.15682116314541968E+06   1.15732112470555259E+06   1.15782108837419003E+06   1.15832105400895141E+06
             1.15882102147463872E+06   1.15932099064326426E+06   1.15982096139395330E+06   1.16032093361301045E+06   1.16082090719394106E+06
             1.16132088203749480E+06   1.16182085805145674E+06   1.16232083515046164E+06   1.16282081325547979E+06   1.16332079229320423E+06
             1.16382077219566470E+06   1.16432075289990008E+06   1.16482073434757418E+06   1.16532071648455970E+06   1.16582069926116080E+06
             1.16632068263197038E+06   1.16682066655500885E+06   1.16732065099099418E+06   1.16782063590185391E+06   1.16832062124948693E+06
             1.16882060699446639E+06   1.16932059309536149E+06   1.16982057950808853E+06   1.17032056618452864E+06   1.17082055307113309E+06
             1.17132054010753008E+06   1.17182052722632349E+06   1.17232051435208810E+06   1.17282050139980763E+06   1.17332048827301897E+06
             1.17382047486159252E+06   1.17432046103825537E+06   1.17482044665618381E+06   1.17532043154582474E+06   1.17582041550926375E+06
             1.17632039831490279E+06   1.17682037969206017E+06   1.17732035932028014E+06   1.17782033681912138E+06   1.17832031173337670E+06
             1.17882028351801494E+06   1.17932025151861063E+06   1.17982021494728420E+06   1.18032017285295739E+06   1.18082012408764102E+06
             1.18132006726047792E+06   1.18182000068318821E+06   1.18231992230242584E+06   1.18281982962389500E+06   1.18331971963123418E+06
             1.18381958870698093E+06   1.18431943257827917E+06   1.18481924633495952E+06   1.18531902460291423E+06   1.18581876202641986E+06
             1.18631845432967902E+06   1.18681810043678386E+06   1.18731770638724649E+06   1.18781729194563045E+06   1.18831690064036986E+06
             1.18881723908120813E+06   1.18932440932851145E+06   1.18983231087294407E+06   1.19034197827103292E+06   1.19085330622076755E+06
             1.19134446723439731E+06   0.00000000000000000E+00   0.00000000000000000E+00   0.00000000000000000E+00   0.00000000000000000E+00
             0.00000000000000000E+00   0.00000000000000000E+00   0.00000000000000000E+00   1.19532205093944073E+06   1.19582119588293601E+06
             1.19632105238954490E+06   1.19682099192824960E+06   1.19732100280911149E+06   1.19782108199667814E+06   1.19832123406074010E+06
             1.19882147113326006E+06   1.19932146033968451E+06   1.19982145084113022E+06   1.20032144316501752E+06   1.20082143774700607E+06
             1.20132143500901409E+06   1.20182143539473531E+06   1.20232143939299812E+06   1.20282144600000000E+06
 ETA=   19   1.15382144600000000E+06   1.15432139413281949E+06   1.15482134459226159E+06   1.15532129794366425E+06   1.15582125395449181E+06
             1.15632121244885935E+06   1.15682117327374429E+06   1.15732113628588105E+06   1.15782110134842992E+06   1.15832106833066000E+06
             1.15882103710814519E+06   1.15932100756294001E+06   1.15982097958360519E+06   1.16032095306525263E+06   1.16082092790957354E+06
             1.16132090402483940E+06   1.16182088132578274E+06   1.16232085973343533E+06   1.16282083917478472E+06   1.16332081958236406E+06
             1.16382080089393305E+06   1.16432078305218415E+06   1.16482076600443968E+06   1.16532074970235885E+06   1.16582073410187033E+06
             1.16632071916289837E+06   1.16682070484871161E+06   1.16732069112518500E+06   1.16782067795971967E+06   1.16832066532018734E+06
             1.16882065317388228E+06   1.16932064148674649E+06   1.16982063022259274E+06   1.17032061934197997E+06   1.17082060880102729E+06
             1.17132059855025425E+06   1.17182058853389067E+06   1.17232057868879125E+06   1.17282056894293823E+06   1.17332055921360222E+06
             1.17382054940508446E+06   1.17432053940574266E+06   1.17482052908512019E+06   1.17532051829036139E+06   1.17582050684110099E+06
             1.17632049452388962E+06   1.17682048108570813E+06   1.17732046622437076E+06   1.17782044957781839E+06   1.17832043071030849E+06
             1.17882040909685451E+06   1.17932038410390657E+06   1.17982035496576526E+06   1.18032032075585169E+06   1.18082028035269142E+06
             1.18132023239640379E+06   1.18182017523623374E+06   1.18232010686711152E+06   1.18282002485806216E+06   1.18331992627776996E+06
             1.18381980763220834E+06   1.18431966485237260E+06   1.18481949341231561E+06   1.18531928872570489E+06   1.18581904707209230E+06
             1.18631876742646773E+06   1.18681845467380807E+06   1.18731812472553272E+06   1.18781781207568035E+06   1.18831758070382033E+06
             1.18881843435199698E+06   1.18932689897629851E+06   1.18983620760950400E+06   1.19034746013833210E+06   1.19085965137224551E+06
             1.19134570062069665E+06   0.00000000000000000E+00   0.00000000000000000E+00   0.00000000000000000E+00   0.00000000000000000E+00
             0.00000000000000000E+00   0.00000000000000000E+00   0.00000000000000000E+00   1.19532145454593888E+06   1.19582115206941240E+06
             1.19632098110485170E+06   1.19682090720477700E+06   1.19732091641607857E+06   1.19782100443843449E+06   1.19832117596550519E+06
             1.19882144558202033E+06   1.19932144026344968E+06   1.19982143485088949E+06   1.20032143048711168E+06   1.20082142793039628E+06
             1.20132142779912567E+06   1.20182143067512941E+06   1.20232143711652188E+06   1.20282144600000000E+06
 ETA=   20   1.15382144600000000E+06   1.15432139627747471E+06   1.15482134859727509E+06   1.15532130369878700E+06   1.15582126138708275E+06
             1.15632122149443091E+06   1.15682118387088273E+06   1.15732114837803505E+06   1.15782111488611135E+06   1.15832108327268786E+06
             1.15882105342212762E+06   1.15932102522530756E+06   1.15982099857944530E+06   1.16032097338801180E+06   1.16082094956067158E+06
             1.16132092701323563E+06   1.16182090566756111E+06   1.16232088545141090E+06   1.16282086629822361E+06   1.16332084814683045E+06
             1.16382083094120631E+06   1.16432081463022949E+06   1.16482079916743655E+06   1.16532078451078944E+06   1.16582077062249603E+06
             1.16632075746870483E+06   1.16682074501897581E+06   1.16732073324563424E+06   1.16782072212294210E+06   1.16832071162623027E+06
             1.16882070173104201E+06   1.16932069241239224E+06   1.16982068364400743E+06   1.17032067539740028E+06   1.17082066764088743E+06
             1.17132066033860389E+06   1.17182065344969206E+06   1.17232064692725125E+06   1.17282064071698929E+06   1.17332063475555787E+06
             1.17382062896850589E+06   1.17432062326774304E+06   1.17482061754876538E+06   1.17532061168725346E+06   1.17582060553463898E+06
             1.17632059891299042E+06   1.17682059160888218E+06   1.17732058336531720E+06   1.17782057387234271E+06   1.17832056275564479E+06
             1.17882054956357158E+06   1.17932053375184117E+06   1.17982051466584811E+06   1.18032049152061623E+06   1.18082046337889694E+06
             1.18132042912690458E+06   1.18182038744985522E+06   1.18232033681003167E+06   1.18282027543378761E+06   1.18332020131745748E+06
             1.18382011226916290E+06   1.18432000601651869E+06   1.18481988043088419E+06   1.18531973395002261E+06   1.18581956633058283E+06
             1.18631937993980222E+06   1.18681918192401668E+06   1.18731898779144976E+06   1.18781882725469954E+06   1.18831875368610001E+06
             1.18881997193971393E+06   1.18932929064595350E+06   1.18983927748411847E+06   1.19035088005036581E+06   1.19086234453701880E+06
             1.19134652831551712E+06   0.00000000000000000E+00   0.00000000000000000E+00   0.00000000000000000E+00   0.00000000000000000E+00
             0.00000000000000000E+00   0.00000000000000000E+00   0.00000000000000000E+00   1.19532055510547291E+06   1.19582111392253521E+06
             1.19632091983821453E+06   1.19682083546612388E+06   1.19732084364282782E+06   1.19782093801204721E+06   1.19832112265095068E+06
             1.19882141365322121E+06   1.19932141618847754E+06   1.19982141655557114E+06   1.20032141660767840E+06   1.20082141759042582E+06
             1.20132142042189185E+06   1.20182142587489216E+06   1.20232143468724797E+06   1.20282144600000000E+06
 ETA=   21   1.15382144600000000E+06   1.15432139882456674E+06   1.15482135298015806E+06   1.15532130982491071E+06   1.15582126919145207E+06
             1.15632123092998820E+06   1.15682119489203882E+06   1.15732116093883989E+06   1.15782112894333084E+06   1.15832109878873010E+06
             1.15882107036675257E+06   1.15932104357635300E+06   1.15982101832299074E+06   1.16032099451825465E+06   1.16082097207967611E+06
             1.16132095093062939E+06   1.16182093100023409E+06   1.16232091222324385E+06   1.16282089453989151E+06   1.16332087789569190E+06
             1.16382086224126373E+06   1.16432084753213963E+06   1.16482083372858027E+06   1.16532082079537748E+06   1.16582080870165792E+06
             1.16632079742059973E+06   1.16682078692900622E+06   1.16732077720677457E+06   1.16782076823626016E+06   1.16832076000159374E+06
             1.16882075248799287E+06   1.16932074568113312E+06   1.16982073956649215E+06   1.17032073412861582E+06   1.17082072935035173E+06
             1.17132072521206131E+06   1.17182072169088619E+06   1.17232071875986690E+06   1.17282071638684720E+06   1.17332071453313180E+06
             1.17382071315183816E+06   1.17432071218590485E+06   1.17482071156580420E+06   1.17532071120676817E+06   1.17582071100533288E+06
             1.17632071083528223E+06   1.17682071054281946E+06   1.17732070994059322E+06   1.17782070880084019E+06   1.17832070684751612E+06
             1.17882070374777820E+06   1.17932069910290139E+06   1.17982069243920781E+06   1.18032068320008297E+06   1.18082067074085842E+06
             1.18132065432889597E+06   1.18182063315354730E+06   1.18232060635275114E+06   1.18282057306630234E+06   1.18332053252872778E+06
             1.18382048421697691E+06   1.18432042806827859E+06   1.18482036477819667E+06   1.18532029617592646E+06   1.18582022565889824E+06
             1.18632015867590159E+06   1.18682010333989840E+06   1.18732007152956002E+06   1.18782008138813870E+06   1.18832016287875245E+06
             1.18882162996754143E+06   1.18933145408238564E+06   1.18984162968156347E+06   1.19035298862968455E+06   1.19086348320077499E+06
             1.19134750235994579E+06   1.19184870900134393E+06   1.19234834395812568E+06   1.19283361456819205E+06   1.19332584911861760E+06
             1.19382056137448223E+06   1.19432008288079151E+06   1.19481974719417514E+06   1.19531962639154820E+06   1.19582107823105133E+06
             1.19632087139387126E+06   1.19682078536520735E+06   1.19732079620952462E+06   1.19782089447675855E+06   1.19832108303947165E+06
             1.19882137855422799E+06   1.19932139012239687E+06   1.19982139744521864E+06   1.20032140270686196E+06   1.20082140761600109E+06
             1.20132141349674971E+06   1.20182142142126709E+06   1.20232143240558053E+06   1.20282144600000000E+06
 ETA=   22   1.15382144600000000E+06   1.15432140112970746E+06   1.15482135732637462E+06   1.15532131607096130E+06   1.15582127723763487E+06
             1.15632124068824761E+06   1.15682120629269048E+06   1.15732117392737418E+06   1.15782114347590716E+06   1.15832111482977658E+06
             1.15882108788824547E+06   1.15932106255780743E+06   1.15982103875159984E+06   1.16032101638894645E+06   1.16082099539506109E+06
             1.16132097570086014E+06   1.16182095724283438E+06   1.16232093996294006E+06   1.16282092380848760E+06   1.16332090873200959E+06
             1.16382089469113806E+06   1.16432088164847530E+06   1.16482086957145459E+06   1.16532085843219375E+06   1.16582084820732451E+06
             1.16632083887776290E+06   1.16682083042838098E+06   1.16732082284760475E+06   1.16782081612694403E+06   1.16832081026048749E+06
             1.16882080524438713E+06   1.16932080107637774E+06   1.16982079775528191E+06   1.17032079528048541E+06   1.17082079365140549E+06
             1.17132079286693945E+06   1.17182079292494315E+06   1.17232079382162308E+06   1.17282079555079644E+06   1.17332079810299352E+06
             1.17382080146436254E+06   1.17432080561535759E+06   1.17482081052921177E+06   1.17532081617011409E+06   1.17582082249099342E+06
             1.17632082943095616E+06   1.17682083691229718E+06   1.17732084483702877E+06   1.17782085308310413E+06   1.17832086150050582E+06
             1.17882086990764691E+06   1.17932087808857160E+06   1.17982088579190732E+06   1.18032089273300185E+06   1.18082089860138600E+06
             1.18132090307645802E+06   1.18182090585592459E+06   1.18232090670309123E+06   1.18282090552098094E+06   1.18332090246265498E+06
             1.18382089808773017E+06   1.18432089357426739E+06   1.18482089099119185E+06   1.18532089362706221E+06   1.18582090635326249E+06
             1.18632093596865982E+06   1.18682099142857199E+06   1.18732108383703325E+06   1.18782122621815931E+06   1.18832143365971860E+06
             1.18882305458436860E+06   1.18933311786911543E+06   1.18984316279727384E+06   1.19035391530854744E+06   1.19086304358422128E+06
             1.19136886658668146E+06   1.19186294594309712E+06   1.19235445810199715E+06   1.19284605829440360E+06   1.19333652575485362E+06
             1.19382604879254801E+06   1.19432372957493062E+06   1.19482229924105294E+06   1.19532147262046323E+06   1.19582107637225627E+06
             1.19632087575540086E+06   1.19682080005513295E+06   1.19732081602898333E+06   1.19782091123753018E+06   1.19832108735407516E+06
             1.19882136143034277E+06   1.19932137594030681E+06   1.19982138618466374E+06   1.20032139406396612E+06   1.20082140122964745E+06
             1.20132140905740694E+06   1.20182141870516795E+06   1.20232143125026627E+06   1.20282144600000000E+06
 ETA=   23   1.15382144600000000E+06   1.15432140290337149E+06   1.15482136129099270E+06   1.15532132209417713E+06   1.15582128521721857E+06
             1.15632125052502030E+06   1.15682121789438929E+06   1.15732118721572333E+06   1.15782115838839929E+06   1.15832113131836359E+06
             1.15882110591735784E+06   1.15932108210270503E+06   1.15982105979720061E+06   1.16032103892903822E+06   1.16082101943175914E+06
             1.16132100124422205E+06   1.16182098431058507E+06   1.16232096858027834E+06   1.16282095400796947E+06   1.16332094055350637E+06
             1.16382092818185710E+06   1.16432091686304240E+06   1.16482090657205693E+06   1.16532089728877670E+06   1.16582088899784000E+06
             1.16632088168849307E+06   1.16682087535436219E+06   1.16732086999318446E+06   1.16782086560649169E+06   1.16832086219927948E+06
             1.16882085977966990E+06   1.16932085835860693E+06   1.16982085794955143E+06   1.17032085856818967E+06   1.17082086023215321E+06
             1.17132086296074884E+06   1.17182086677472992E+06   1.17232087169604097E+06   1.17282087774751708E+06   1.17332088495252398E+06
             1.17382089333452075E+06   1.17432090291654039E+06   1.17482091372060543E+06   1.17532092576704291E+06   1.17582093907369813E+06
             1.17632095365508366E+06   1.17682096952149272E+06   1.17732098667814909E+06   1.17782100512459362E+06   1.17832102485458949E+06
             1.17882104585701716E+06   1.17932106811833475E+06   1.17982109162752866E+06   1.18032111638480774E+06   1.18082114241573680E+06
             1.18132116979300929E+06   1.18182119866893324E+06   1.18232122932246933E+06   1.18282126222540229E+06   1.18332129813269502E+06
             1.18382133820203622E+06   1.18432138414711528E+06   1.18482143842729740E+06   1.18532150447215745E+06   1.18582158693001722E+06
             1.18632169190969039E+06   1.18682182714207354E+06   1.18732200189706637E+06   1.18782222632175707E+06   1.18832250968305441E+06
             1.18882416945078038E+06   1.18933421286157425E+06   1.18984388764529210E+06   1.19035386934271967E+06   1.19086170764164976E+06
             1.19136591765576787E+06   1.19185976436685747E+06   1.19235131108300528E+06   1.19284317179872049E+06   1.19333415174082038E+06
             1.19382452078574360E+06   1.19432299377653236E+06   1.19482200691851950E+06   1.19532142895099754E+06   1.19582110644421587E+06
             1.19632094993265509E+06   1.19682089770883252E+06   1.19732091900277534E+06   1.19782100198022230E+06   1.19832114792106766E+06
             1.19882137438549520E+06   1.19932138243652740E+06   1.19982138884637924E+06   1.20032139474585187E+06   1.20082140112018748E+06
             1.20132140884666704E+06   1.20182141873908974E+06   1.20232143154739635E+06   1.20282144600000000E+06
 ETA=   24   1.15382144600000000E+06   1.15432140483902115E+06   1.15482136529738968E+06   1.15532132819473254E+06   1.15582129332106188E+06
             1.15632126053785556E+06   1.15682122972954204E+06   1.15732120079639344E+06   1.15782117365013016E+06   1.15832114821004518E+06
             1.15882112440068601E+06   1.15932110215096059E+06   1.15982108139400883E+06   1.16032106206738786E+06   1.16082104411329655E+06
             1.16132102747877664E+06   1.16182101211585198E+06   1.16232099798162654E+06   1.16282098503833520E+06   1.16332097325337096E+06
             1.16382096259929123E+06   1.16432095305381343E+06   1.16482094459980167E+06   1.16532093722523609E+06   1.16582093092316040E+06
             1.16632092569160997E+06   1.16682092153349658E+06   1.16732091845646081E+06   1.16782091647271323E+06   1.16832091559887188E+06
             1.16882091585580306E+06   1.16932091726850905E+06   1.16982091986603639E+06   1.17032092368142167E+06   1.17082092875168822E+06
             1.17132093511788058E+06   1.17182094282517885E+06   1.17232095192304673E+06   1.17282096246542339E+06   1.17332097451095353E+06
             1.17382098812326859E+06   1.17432100337132905E+06   1.17482102032986307E+06   1.17532103907991690E+06   1.17582105970956478E+06
             1.17632108231484680E+06   1.17682110700102150E+06   1.17732113388427533E+06   1.17782116309410287E+06   1.17832119477665052E+06
             1.17882122909944248E+06   1.17932126625797688E+06   1.17982130648487178E+06   1.18032135006239242E+06   1.18082139733935404E+06
             1.18132144875359023E+06   1.18182150486150989E+06   1.18232156637648912E+06   1.18282163421795727E+06   1.18332170957306400E+06
             1.18382179397265473E+06   1.18432188938321732E+06   1.18482199831627309E+06   1.18532212395637017E+06   1.18582227030679630E+06
             1.18632244234405621E+06   1.18682264614701527E+06   1.18732288889969024E+06   1.18782317849183199E+06   1.18832352199026267E+06
             1.18882513680330571E+06   1.18933493903826666E+06   1.18984406527853385E+06   1.19035318351187487E+06   1.19085983418539562E+06
             1.19136276407653047E+06   1.19185680476459838E+06   1.19234861665624520E+06   1.19284085731685231E+06   1.19333234666284244E+06
             1.19382333505164622E+06   1.19432232674726169E+06   1.19482169902950642E+06   1.19532134220756730E+06   1.19582113474073540E+06
             1.19632104300867673E+06   1.19682102250428777E+06   1.19732105055704829E+06   1.19782111861674744E+06   1.19832122838966199E+06
             1.19882139728264767E+06   1.19932139779745927E+06   1.19982139948364790E+06   1.20032140232698503E+06   1.20082140658474597E+06
             1.20132141271935171E+06   1.20182142131161108E+06   1.20232143293933407E+06   1.20282144600000000E+06
 ETA=   25   1.15382144600000000E+06   1.15432140709438594E+06   1.15482136972813378E+06   1.15532133472035476E+06   1.15582130182944448E+06
             1.15632127092617331E+06   1.15682124191822018E+06   1.15732121472469065E+06   1.15782118927009986E+06   1.15832116548324097E+06
             1.15882114329700614E+06   1.15932112264839304E+06   1.15982110347860493E+06   1.16032108573322464E+06   1.16082106936239917E+06
             1.16132105432101432E+06   1.16182104056884558E+06   1.16232102807068010E+06   1.16282101679640939E+06   1.16332100672110613E+06
             1.16382099782508286E+06   1.16432099009394646E+06   1.16482098351864703E+06   1.16532097809551167E+06   1.16582097382626869E+06
             1.16632097071806295E+06   1.16682096878344682E+06   1.16732096804036456E+06   1.16782096851213626E+06   1.16832097022746108E+06
             1.16882097322043823E+06   1.16932097753064893E+06   1.16982098320328211E+06   1.17032099028932839E+06   1.17082099884585501E+06
             1.17132100893635838E+06   1.17182102063124115E+06   1.17232103400838538E+06   1.17282104915385181E+06   1.17332106616272172E+06
             1.17382108514010557E+06   1.17432110620235349E+06   1.17482112947853026E+06   1.17532115511219902E+06   1.17582118326360011E+06
             1.17632121411233349E+06   1.17682124786065682E+06   1.17732128473758767E+06   1.17782132500402164E+06   1.17832136895913328E+06
             1.17882141694840114E+06   1.17932146937359869E+06   1.17982152670516446E+06   1.18032158949734806E+06   1.18082165840646508E+06
             1.18132173421258549E+06   1.18182181784491357E+06   1.18232191041104752E+06   1.18282201323013124E+06   1.18332212786983838E+06
             1.18382225618716353E+06   1.18432240037334780E+06   1.18482256300379243E+06   1.18532274709442677E+06   1.18582295616626111E+06
             1.18632319431946217E+06   1.18682346631339379E+06   1.18732377761712461E+06   1.18782413426071801E+06   1.18832454190561431E+06
             1.18882605378170102E+06   1.18933542248788383E+06   1.18984385358869238E+06   1.19035202663481864E+06   1.19085755636190274E+06
             1.19135939920135192E+06   1.19185388327487814E+06   1.19234614221564541E+06   1.19283886915790034E+06   1.19333089390321053E+06
             1.19382243624238740E+06   1.19432179976947396E+06   1.19482144396679499E+06   1.19532125991137000E+06   1.19582116794424062E+06
             1.19632114227858186E+06   1.19682115380516206E+06   1.19732118846884975E+06   1.19782124183036922E+06   1.19832131650209730E+06
             1.19882142893106886E+06   1.19932142258038535E+06   1.19982141913247807E+06   1.20032141782297473E+06   1.20082141848087427E+06
             1.20132142133965925E+06   1.20182142686372530E+06   1.20232143560223863E+06   1.20282144600000000E+06
 ETA=   26   1.15382144600000000E+06   1.15432140947518800E+06   1.15482137439696258E+06   1.15532134146313556E+06   1.15582131054163654E+06
             1.15632128152755881E+06   1.15682125434074970E+06   1.15732122891243291E+06   1.15782120517789177E+06   1.15832118307493255E+06
             1.15882116254435969E+06   1.15932114353066729E+06   1.15982112598250946E+06   1.16032110985300108E+06   1.16082109509990015E+06
             1.16132108168574469E+06   1.16182106957797939E+06   1.16232105874906899E+06   1.16282104917660169E+06   1.16332104084340017E+06
             1.16382103373762546E+06   1.16432102785287984E+06   1.16482102318831836E+06   1.16532101974874944E+06   1.16582101754473569E+06
             1.16632101659269771E+06   1.16682101691501355E+06   1.16732101854012394E+06   1.16782102150265733E+06   1.16832102584358980E+06
             1.16882103161043767E+06   1.16932103885753290E+06   1.16982104764636350E+06   1.17032105804600473E+06   1.17082107013366767E+06
             1.17132108399536810E+06   1.17182109972675401E+06   1.17232111743410281E+06   1.17282113723551272E+06   1.17332115926232608E+06
             1.17382118366083759E+06   1.17432121059432928E+06   1.17482124024551152E+06   1.17532127281947061E+06   1.17582130854720017E+06
             1.17632134768988541E+06   1.17682139054406458E+06   1.17732143744789390E+06   1.17782148878871650E+06   1.17832154501220188E+06
             1.17882160663334234E+06   1.17932167424953612E+06   1.17982174855600880E+06   1.18032183036365383E+06   1.18082192061922140E+06
             1.18132202042755578E+06   1.18182213107528025E+06   1.18232225405489607E+06   1.18282239108769316E+06   1.18332254414327070E+06
             1.18382271545308037E+06   1.18432290751571371E+06   1.18482312309382088E+06   1.18532336520808144E+06   1.18582363714345824E+06
             1.18632394249258447E+06   1.18682428525311267E+06   1.18732466993504087E+06   1.18782510148113687E+06   1.18832558453908656E+06
             1.18882696299837902E+06   1.18933573086563405E+06   1.18984333924413356E+06   1.19035047973451344E+06   1.19085492810853082E+06
             1.19135583489299216E+06   1.19185091372015513E+06   1.19234376472023013E+06   1.19283708130297926E+06   1.19332970466144802E+06
             1.19382182139775227E+06   1.19432145519114705E+06   1.19482129394961963E+06   1.19532123249262827E+06   1.19582123120613280E+06
             1.19632125654216460E+06   1.19682129123503575E+06   1.19732132835704111E+06   1.19782136710772687E+06   1.19832141093149967E+06
             1.19882147440228122E+06   1.19932146089838725E+06   1.19982145068141422E+06   1.20032144315234455E+06   1.20082143813401205E+06
             1.20132143575480417E+06   1.20182143632503459E+06   1.20232144021825050E+06   1.20282144600000000E+06
 ETA=   27   1.15382144600000000E+06   1.15432141189511376E+06   1.15482137915362115E+06   1.15532134831942851E+06   1.15582131936828676E+06
             1.15632129225169914E+06   1.15682126690941746E+06   1.15732124327900051E+06   1.15782122130035190E+06   1.15832120091700461E+06
             1.15882118207649048E+06   1.15932116473058891E+06   1.15982114883551677E+06   1.16032113435207983E+06   1.16082112124577980E+06
             1.16132110948690330E+06   1.16182109905062593E+06   1.16232108991713077E+06   1.16282108207173785E+06   1.16332107550504641E+06
             1.16382107021308760E+06   1.16432106619748077E+06   1.16482106346560223E+06   1.16532106203076150E+06   1.16582106191237248E+06
             1.16632106313614524E+06   1.16682106573428796E+06   1.16732106974572944E+06   1.16782107521637110E+06   1.16832108219939377E+06
             1.16882109075561468E+06   1.16932110095393960E+06   1.16982111287190416E+06   1.17032112659632764E+06   1.17082114222411765E+06
             1.17132115986322681E+06   1.17182117963381158E+06   1.17232120166961174E+06   1.17282122611959046E+06   1.17332125314988615E+06
             1.17382128294613399E+06   1.17432131571623124E+06   1.17482135169362905E+06   1.17532139114128146E+06   1.17582143435634603E+06
             1.17632148167584208E+06   1.17682153348340071E+06   1.17732159021737333E+06   1.17782165238051908E+06   1.17832172055154527E+06
             1.17882179539879994E+06   1.17932187769634556E+06   1.17982196834262041E+06   1.18032206838173233E+06   1.18082217902719905E+06
             1.18132230168773048E+06   1.18182243799420493E+06   1.18232258982653567E+06   1.18282275933845947E+06   1.18332294897754444E+06
             1.18382316149713169E+06   1.18432339995649527E+06   1.18482366770565440E+06   1.18532396835191734E+06   1.18582430570549797E+06
             1.18632468369905720E+06   1.18682510626440588E+06   1.18732557711165329E+06   1.18782609925055155E+06   1.18832667386914277E+06
             1.18882791537765483E+06   1.18933592183970287E+06   1.18984257488564891E+06   1.19034857458960591E+06   1.19085195834992663E+06
             1.19135207842483371E+06   1.19184783778816927E+06   1.19234140976154059E+06   1.19283542576778145E+06   1.19332874670352531E+06
             1.19382151620952552E+06   1.19432133074034122E+06   1.19482128699672199E+06   1.19532129302966595E+06   1.19582133841844928E+06
             1.19632138447302557E+06   1.19682142322843685E+06   1.19732145342328423E+06   1.19782147695809952E+06   1.19832149730419205E+06
             1.19882152548854589E+06   1.19932150741634262E+06   1.19982149126272835E+06   1.20032147705055820E+06   1.20082146505388408E+06
             1.20132145569002558E+06   1.20182144942714972E+06   1.20232144665842038E+06   1.20282144600000000E+06
 ETA=   28   1.15382144600000000E+06   1.15432141412909958E+06   1.15482138368595415E+06   1.15532135502707842E+06   1.15582132813733281E+06
             1.15632130299314763E+06   1.15682127955306880E+06   1.15732125776712899E+06   1.15782123758413433E+06   1.15832121895540552E+06
             1.15882120183628658E+06   1.15932118618661002E+06   1.15982117197076487E+06   1.16032115915770340E+06   1.16082114772096416E+06
             1.16132113763874839E+06   1.16182112889403943E+06   1.16232112147475593E+06   1.16282111537392507E+06   1.16332111058987724E+06
             1.16382110712645249E+06   1.16432110499321134E+06   1.16482110420566704E+06   1.16532110478552687E+06   1.16582110676093888E+06
             1.16632111016676505E+06   1.16682111504487344E+06   1.16732112144447141E+06   1.16782112942247489E+06   1.16832113904394140E+06
             1.16882115038257837E+06   1.16932116352134966E+06   1.16982117855320033E+06   1.17032119558190531E+06   1.17082121472309600E+06
             1.17132123610547162E+06   1.17182125987223932E+06   1.17232128618282382E+06   1.17282131521487958E+06   1.17332134716668376E+06
             1.17382138225995703E+06   1.17432142074321606E+06   1.17482146289574448E+06   1.17532150903232163E+06   1.17582155950883380E+06
             1.17632161472897977E+06   1.17682167515223590E+06   1.17732174130337150E+06   1.17782181378376158E+06   1.17832189328482817E+06
             1.17882198060395266E+06   1.17932207666319492E+06   1.17982218253113655E+06   1.18032229944806662E+06   1.18082242885456467E+06
             1.18132257242335938E+06   1.18182273209396889E+06   1.18232291010919656E+06   1.18282310905205621E+06   1.18332333188114548E+06
             1.18382358196210582E+06   1.18432386309178337E+06   1.18482417950838315E+06   1.18532453587029828E+06   1.18582493716019881E+06
             1.18632538841954293E+06   1.18682589414092130E+06   1.18732645706924144E+06   1.18782707616063394E+06   1.18832774361533159E+06
             1.18882885053378716E+06   1.18933592578013521E+06   1.18984148735599522E+06   1.19034624857990164E+06   1.19084860666742176E+06
             1.19134813351387065E+06   1.19184463045371580E+06   1.19233906349880318E+06   1.19283390938601620E+06   1.19332806374850683E+06
             1.19382160946470778E+06   1.19432152273168880E+06   1.19482151504870271E+06   1.19532152318056417E+06   1.19582155698619829E+06
             1.19632158211636473E+06   1.19682159696213389E+06   1.19732160307789850E+06   1.19782160296830838E+06   1.19832159898104984E+06
             1.19882159780489444E+06   1.19932157143779378E+06   1.19982154601990548E+06   1.20032152213245956E+06   1.20082150043430901E+06
             1.20132148156727105E+06   1.20182146613693261E+06   1.20232145469853887E+06   1.20282144600000000E+06
 ETA=   29   1.15382144600000000E+06   1.15432141666318616E+06   1.15482138836668734E+06   1.15532136178512266E+06   1.15582133693811856E+06
             1.15632131378597836E+06   1.15682129227860086E+06   1.15732127236701804E+06   1.15782125400610012E+06   1.15832123715525051E+06
             1.15882122177847987E+06   1.15932120784429554E+06   1.15982119532558043E+06   1.16032118419954949E+06   1.16082117444778397E+06
             1.16132116605633963E+06   1.16182115901591093E+06   1.16232115332203219E+06   1.16282114897530596E+06   1.16332114598164381E+06
             1.16382114435253153E+06   1.16432114410529565E+06   1.16482114526339038E+06   1.16532114785670186E+06   1.16582115192186413E+06
             1.16632115750260302E+06   1.16682116465011472E+06   1.16732117342348956E+06   1.16782118389018415E+06   1.16832119612656697E+06
             1.16882121021855180E+06   1.16932122626233776E+06   1.16982124436528375E+06   1.17032126464692270E+06   1.17082128724016855E+06
             1.17132131229272834E+06   1.17182133996876865E+06   1.17232137045087619E+06   1.17282140394235728E+06   1.17332144066994777E+06
             1.17382148088700068E+06   1.17432152487724368E+06   1.17482157295921165E+06   1.17532162549148849E+06   1.17582168287889753E+06
             1.17632174557984620E+06   1.17682181411501556E+06   1.17732188907768019E+06   1.17782197114593536E+06   1.17832206109720608E+06
             1.17882215982542536E+06   1.17932226836136426E+06   1.17982238789660926E+06   1.18032251981175994E+06   1.18082266570943664E+06
             1.18132282745277346E+06   1.18182300720994314E+06   1.18232320750494720E+06   1.18282343127395003E+06   1.18332368192420644E+06
             1.18382396338811400E+06   1.18432428015622054E+06   1.18482463725807960E+06   1.18532504013621574E+06   1.18582549432487879E+06
             1.18632600480217440E+06   1.18682657483513793E+06   1.18732720409728144E+06   1.18782788586370228E+06   1.18832860332807689E+06
             1.18882956665124441E+06   1.18933557846418046E+06   1.18984000672674226E+06   1.19034357062263065E+06   1.19084506178604928E+06
             1.19134425266468059E+06   1.19184149421346863E+06   1.19233686739769415E+06   1.19283260502114031E+06   1.19332767802464706E+06
             1.19382210253550508E+06   1.19432203805687325E+06   1.19482199590899097E+06   1.19532194948269567E+06   1.19582192148711043E+06
             1.19632188861503405E+06   1.19682185236604419E+06   1.19732181441141595E+06   1.19782177620795206E+06   1.19832173855381575E+06
             1.19882170448579709E+06   1.19932166026923177E+06   1.19982161857411428E+06   1.20032157996554393E+06   1.20082154489065311E+06
             1.20132151371099008E+06   1.20182148677002173E+06   1.20232146450171154E+06   1.20282144600000000E+06
 ETA=   30   1.15382144600000000E+06   1.15432141918728990E+06   1.15482139310504380E+06   1.15532136863570521E+06   1.15582134583615442E+06
             1.15632132467476930E+06   1.15682130510236905E+06   1.15732128707181290E+06   1.15782127054245025E+06   1.15832125548022403E+06
             1.15882124185681902E+06   1.15932122964886343E+06   1.15982121883740299E+06   1.16032120940767252E+06   1.16082120134907705E+06
             1.16132119465530477E+06   1.16182118932453636E+06   1.16232118535969127E+06   1.16282118276870670E+06   1.16332118156483327E+06
             1.16382118176694307E+06   1.16432118339985469E+06   1.16482118649466452E+06   1.16532119108910789E+06   1.16582119722793438E+06
             1.16632120496331318E+06   1.16682121435528225E+06   1.16732122547225165E+06   1.16782123839155561E+06   1.16832125320009165E+06
             1.16882126999505493E+06   1.16932128888478363E+06   1.16982130998974782E+06   1.17032133344368893E+06   1.17082135939495894E+06
             1.17132138800807879E+06   1.17182141946555674E+06   1.17232145397001691E+06   1.17282149174667941E+06   1.17332153304625978E+06
             1.17382157814836339E+06   1.17432162736545061E+06   1.17482168104748777E+06   1.17532173958740407E+06   1.17582180342747946E+06
             1.17632187306687282E+06   1.17682194907044596E+06   1.17732203207915719E+06   1.17782212282227050E+06   1.17832222213172703E+06
             1.17882233095902461E+06   1.17932245039504021E+06   1.17982258169326093E+06   1.18032272629691102E+06   1.18082288587048161E+06
             1.18132306233612052E+06   1.18182325791496830E+06   1.18232347517271410E+06   1.18282371706673573E+06   1.18332398698848183E+06
             1.18382428878813982E+06   1.18432462675800151E+06   1.18482500553592388E+06   1.18532542987223575E+06   1.18582590418732679E+06
             1.18632643184153945E+06   1.18682701405217662E+06   1.18732764841734199E+06   1.18782832700007409E+06   1.18832903383742715E+06
             1.18882986485373392E+06   1.18933479786304338E+06   1.18983821621430642E+06   1.19034080481738923E+06   1.19084170119084325E+06
             1.19134081946063531E+06   1.19183874174974649E+06   1.19233503225812363E+06   1.19283161394172441E+06   1.19332758961650939E+06
             1.19382292223140690E+06   1.19432280777103314E+06   1.19482267697086441E+06   1.19532253424430895E+06   1.19582240814779466E+06
             1.19632228809722117E+06   1.19682217735089781E+06   1.19732207711822027E+06   1.19782198735891492E+06   1.19832190702469065E+06
             1.19882183595158346E+06   1.19932176666011638E+06   1.19982170378154330E+06   1.20032164701184933E+06   1.20082159600696084E+06
             1.20132155048866454E+06   1.20182151035775710E+06   1.20232147585119936E+06   1.20282144600000000E+06
 ETA=   31   1.15382144600000000E+06   1.15432142103301664E+06   1.15482139729635417E+06   1.15532137515687151E+06   1.15582135457282234E+06
             1.15632133551023388E+06   1.15682131793660135E+06   1.15732130182299810E+06   1.15782128714514314E+06   1.15832127388299978E+06
             1.15882126202013926E+06   1.15932125154340663E+06   1.15982124244288472E+06   1.16032123471205262E+06   1.16082122834804398E+06
             1.16132122335194843E+06   1.16182121972913737E+06   1.16232121748960344E+06   1.16282121664829692E+06   1.16332121722547803E+06
             1.16382121924706618E+06   1.16432122274500947E+06   1.16482122775765811E+06   1.16532123433016753E+06   1.16582124251492461E+06
             1.16632125237200153E+06   1.16682126396966167E+06   1.16732127738491981E+06   1.16782129270416265E+06   1.16832131002385379E+06
             1.16882132945134165E+06   1.16932135110578034E+06   1.16982137511919322E+06   1.17032140163769969E+06   1.17082143082293146E+06
             1.17132146285367245E+06   1.17182149792776024E+06   1.17232153626428801E+06   1.17282157810615748E+06   1.17332162372303498E+06
             1.17382167341478821E+06   1.17432172751545697E+06   1.17482178639788064E+06   1.17532185047906055E+06   1.17582192022637976E+06
             1.17632199616483669E+06   1.17682207888541999E+06   1.17732216905482649E+06   1.17782226742669148E+06   1.17832237485455419E+06
             1.17882249230674794E+06   1.17932262088340009E+06   1.17982276183566242E+06   1.18032291658713110E+06   1.18082308675719332E+06
             1.18132327418561769E+06   1.18182348095694743E+06   1.18232370942207193E+06   1.18282396221257770E+06   1.18332424224098679E+06
             1.18382455267685326E+06   1.18432489688491262E+06   1.18482527830745350E+06   1.18532570026860037E+06   1.18582616567354486E+06
             1.18632667657156009E+06   1.18682723355201469E+06   1.18732783495676261E+06   1.18782847591955401E+06   1.18832914721873007E+06
             1.18882988653554604E+06   1.18933382067745971E+06   1.18983641846733447E+06   1.19033828070720681E+06   1.19083881155163143E+06
             1.19133800803894456E+06   1.19183646505596326E+06   1.19233355288887699E+06   1.19283084450569749E+06   1.19332761787872878E+06
             1.19382380923850066E+06   1.19432359311055718E+06   1.19482335113473004E+06   1.19532310444418085E+06   1.19582288022676460E+06
             1.19632267615727033E+06   1.19682249486495904E+06   1.19732233606927376E+06   1.19782219788071979E+06   1.19832207748697163E+06
             1.19882197242285148E+06   1.19932187750932365E+06   1.19982179300785367E+06   1.20032171763600688E+06   1.20082165025670710E+06
             1.20132158995737112E+06   1.20182153613574733E+06   1.20232148869386106E+06   1.20282144600000000E+06
 ETA=   32   1.15382144600000000E+06   1.15432142306609289E+06   1.15482140166872763E+06   1.15532138183212979E+06   1.15582136344091198E+06
             1.15632134645499755E+06   1.15682133085868182E+06   1.15732131664381735E+06   1.15782130380379013E+06   1.15832129233220965E+06
             1.15882128222337039E+06   1.15932127347307769E+06   1.15982126607937808E+06   1.16032126004314283E+06   1.16082125536856544E+06
             1.16132125206358638E+06   1.16182125014029862E+06   1.16232124961534166E+06   1.16282125051027443E+06   1.16332125285196700E+06
             1.16382125667297747E+06   1.16432126201195084E+06   1.16482126891402621E+06   1.16532127743126848E+06   1.16582128762313304E+06
             1.16632129955695360E+06   1.16682131330849021E+06   1.16732132896253024E+06   1.16782134661355172E+06   1.16832136636647559E+06
             1.16882138833751297E+06   1.16932141265513538E+06   1.16982143946117605E+06   1.17032146891209134E+06   1.17082150118040922E+06
             1.17132153645638749E+06   1.17182157494992204E+06   1.17232161689273617E+06   1.17282166254089866E+06   1.17332171217770851E+06
             1.17382176611701725E+06   1.17432182470703032E+06   1.17482188833467127E+06   1.17532195743058878E+06   1.17582203247486870E+06
             1.17632211400357378E+06   1.17682220261617121E+06   1.17732229898396996E+06   1.17782240385962417E+06   1.17832251808777102E+06
             1.17882264261680632E+06   1.17932277851170837E+06   1.17982292696769233E+06   1.18032308932422311E+06   1.18082326707862853E+06
             1.18132346189809358E+06   1.18182367562819528E+06   1.18232391029535071E+06   1.18282416809965041E+06   1.18332445139364712E+06
             1.18382476264202781E+06   1.18432510435696901E+06   1.18482547900470975E+06   1.18532588888024539E+06   1.18582633594843769E+06
             1.18632682164940564E+06   1.18682734666272742E+06   1.18732791062328545E+06   1.18782851180451363E+06   1.18832914686574112E+06
             1.18882982873010193E+06   1.18933288182656677E+06   1.18983482788515231E+06   1.19033615003247536E+06   1.19083644662277633E+06
             1.19133575573292025E+06   1.19183457504526363E+06   1.19233229711690964E+06   1.19283013801881624E+06   1.19332756635440118E+06
             1.19382451874260115E+06   1.19432418572878418E+06   1.19482384585887077E+06   1.19532352137517836E+06   1.19582323085402348E+06
             1.19632297287702747E+06   1.19682274673459027E+06   1.19732254978022352E+06   1.19782237853533053E+06   1.19832222924468620E+06
             1.19882209852550738E+06   1.19932198231500760E+06   1.19982187903781561E+06   1.20032178690692876E+06   1.20082170437009097E+06
             1.20132163012549118E+06   1.20182156311263819E+06   1.20232150247443118E+06   1.20282144600000000E+06
 ETA=   33   1.15382144600000000E+06   1.15432142561799195E+06   1.15482140651733219E+06   1.15532138884599297E+06   1.15582137251851126E+06
             1.15632135751636815E+06   1.15682134383936040E+06   1.15732133148934739E+06   1.15782132046716684E+06   1.15832131077328650E+06
             1.15882130240887241E+06   1.15932129537661211E+06   1.15982128968133428E+06   1.16032128533054283E+06   1.16082128233491327E+06
             1.16132128070874861E+06   1.16182128047041711E+06   1.16232128164277528E+06   1.16282128425357002E+06   1.16332128833584860E+06
             1.16382129392835591E+06   1.16432130107595352E+06   1.16482130983004509E+06   1.16532132024903176E+06   1.16582133239879482E+06
             1.16632134635321121E+06   1.16682136219472322E+06   1.16732138001496065E+06   1.16782139991543372E+06   1.16832142200830020E+06
             1.16882144641723321E+06   1.16932147327840095E+06   1.16982150274157384E+06   1.17032153497137898E+06   1.17082157014872646E+06
             1.17132160847243061E+06   1.17182165016105608E+06   1.17232169545501238E+06   1.17282174461894203E+06   1.17332179794442118E+06
             1.17382185575303482E+06   1.17432191839984874E+06   1.17482198627732950E+06   1.17532205981977540E+06   1.17582213950827089E+06
             1.17632222587623028E+06   1.17682231951554585E+06   1.17732242108335439E+06   1.17782253130938718E+06   1.17832265100383549E+06
             1.17882278106557694E+06   1.17932292249047384E+06   1.17982307637932757E+06   1.18032324394479860E+06   1.18082342651638435E+06
             1.18132362554216641E+06   1.18182384258570289E+06   1.18232407931603771E+06   1.18282433748857724E+06   1.18332461891461769E+06
             1.18382492541795829E+06   1.18432525877863006E+06   1.18482562066686735E+06   1.18532601257522195E+06   1.18582643576321891E+06
             1.18632689123541862E+06   1.18682737977681216E+06   1.18732790206427919E+06   1.18782845886354661E+06   1.18832905135909445E+06
             1.18882968610261404E+06   1.18933199532894744E+06   1.18983343800980714E+06   1.19033436836932134E+06   1.19083452035668143E+06
             1.19133394415908866E+06   1.19183300723774685E+06   1.19233122805039724E+06   1.19282949332156754E+06   1.19332744815295422E+06
             1.19382504784366069E+06   1.19432461277369247E+06   1.19482420061521512E+06   1.19532382485001720E+06   1.19582349334376398E+06
             1.19632320235702745E+06   1.19682294803339290E+06   1.19732272598075867E+06   1.19782253183960170E+06   1.19832236150744604E+06
             1.19882221135744010E+06   1.19932207787392032E+06   1.19982195878144866E+06   1.20032185203185841E+06   1.20082175584002445E+06
             1.20132166864359635E+06   1.20182158902407298E+06   1.20232151559594413E+06   1.20282144600000000E+06
 ETA=   34   1.15382144600000000E+06   1.15432142842935538E+06   1.15482141156625259E+06   1.15532139595919335E+06   1.15582138162330841E+06
             1.15632136856543971E+06   1.15682135678699124E+06   1.15732134628883842E+06   1.15782133707399201E+06   1.15832132914781291E+06
             1.15882132251760480E+06   1.15932131719250255E+06   1.15982131318371673E+06   1.16032131050497363E+06   1.16082130917302147E+06
             1.16132130920811580E+06   1.16182131063449685E+06   1.16232131348082703E+06   1.16282131778061599E+06   1.16332132357264054E+06
             1.16382133090135618E+06   1.16432133981732768E+06   1.16482135037765861E+06   1.16532136264646426E+06   1.16582137669535796E+06
             1.16632139260398247E+06   1.16682141046058363E+06   1.16732143036264204E+06   1.16782145241756900E+06   1.16832147674347158E+06
             1.16882150347001175E+06   1.16932153273936920E+06   1.16982156470731623E+06   1.17032159954442969E+06   1.17082163743744907E+06
             1.17132167859080713E+06   1.17182172322835634E+06   1.17232177159529785E+06   1.17282182396036037E+06   1.17332188061822485E+06
             1.17382194189224695E+06   1.17432200813748105E+06   1.17482207974402187E+06   1.17532215714070830E+06   1.17582224079915648E+06
             1.17632233123814012E+06   1.17682242902827729E+06   1.17732253479696787E+06   1.17782264923346159E+06   1.17832277309390251E+06
             1.17882290720608109E+06   1.17932305247352109E+06   1.17982320987838460E+06   1.18032338048248226E+06   1.18082356542551424E+06
             1.18132376591944066E+06   1.18182398323774827E+06   1.18232421869828762E+06   1.18282447363851964E+06   1.18332474938251986E+06
             1.18382504720027861E+06   1.18432536826201179E+06   1.18482571359398495E+06   1.18532608404833451E+06   1.18582648030839884E+06
             1.18632690296314121E+06   1.18682735269761086E+06   1.18732783065449516E+06   1.18782833901138883E+06   1.18832888178434293E+06
             1.18882946632749261E+06   1.18933117408150597E+06   1.18983223581609805E+06   1.19033288573741447E+06   1.19083294986164919E+06
             1.19133247412572126E+06   1.19183170687199547E+06   1.19233031513301469E+06   1.19282891054410301E+06   1.19332728162006382E+06
             1.19382540994248586E+06   1.19432490342303389E+06   1.19482444727303670E+06   1.19532404302032711E+06   1.19582368926503300E+06
             1.19632337963687675E+06   1.19682310833336366E+06   1.19732287009740481E+06   1.19782266027445043E+06   1.19832247475996870E+06
             1.19882230998340412E+06   1.19932216274522408E+06   1.19982203056477942E+06   1.20032191128535988E+06   1.20082180300067109E+06
             1.20132170398800331E+06   1.20182161262086313E+06   1.20232152724325354E+06   1.20282144600000000E+06
 ETA=   35   1.15382144600000000E+06   1.15432143109099753E+06   1.15482141644721595E+06   1.15532140293445555E+06   1.15582139062663424E+06
             1.15632137953166780E+06   1.15682136965233786E+06   1.15732136099681724E+06   1.15782135357662593E+06   1.15832134740466531E+06
             1.15882134249482141E+06   1.15932133886229573E+06   1.15982133652413567E+06   1.16032133549978468E+06   1.16082133581161802E+06
             1.16132133748543658E+06   1.16182134055094863E+06   1.16232134504221450E+06   1.16282135099807638E+06   1.16332135846258420E+06
             1.16382136748541030E+06   1.16432137812228152E+06   1.16482139043541369E+06   1.16532140449397708E+06   1.16582142037459137E+06
             1.16632143816184835E+06   1.16682145794888306E+06   1.16732147983799456E+06   1.16782150394132826E+06   1.16832153038162063E+06
             1.16882155929302447E+06   1.16932159082202590E+06   1.16982162512846431E+06   1.17032166238665860E+06   1.17082170278666634E+06
             1.17132174653567816E+06   1.17182179385957215E+06   1.17232184500462678E+06   1.17282190023942827E+06   1.17332195985695091E+06
             1.17382202417685441E+06   1.17432209354797960E+06   1.17482216835103137E+06   1.17532224900147389E+06   1.17582233595256391E+06
             1.17632242969851056E+06   1.17682253077766509E+06   1.17732263977564638E+06   1.17782275732822181E+06   1.17832288412373792E+06
             1.17882302090478619E+06   1.17932316846870305E+06   1.17982332766638743E+06   1.18032349939878937E+06   1.18082368461032584E+06
             1.18132388427838706E+06   1.18182409939809470E+06   1.18232433096158202E+06   1.18282457993141701E+06   1.18332484720849991E+06
             1.18382513359606196E+06   1.18432543976358324E+06   1.18482576621803013E+06   1.18532611329546035E+06   1.18582648119493434E+06
             1.18632687009017053E+06   1.18682728037364432E+06   1.18732771311114100E+06   1.18782817080065794E+06   1.18832865850323718E+06
             1.18882918519962952E+06   1.18933042557873740E+06   1.18983120265593193E+06   1.19033165277475351E+06   1.19083166307160212E+06
             1.19133126863812399E+06   1.19183062676398549E+06   1.19232953242403269E+06   1.19282838746564044E+06   1.19332708405757765E+06
             1.19382562868132978E+06   1.19432508542442927E+06   1.19482461059324583E+06   1.19532419561046129E+06   1.19582383297860227E+06
             1.19632351474115066E+06   1.19682323435208201E+06   1.19732298638702044E+06   1.19782276627851371E+06   1.19832257011320023E+06
             1.19882239451358351E+06   1.19932223652455444E+06   1.19982209368023276E+06   1.20032196382744471E+06   1.20082184503993439E+06
             1.20132173554614955E+06   1.20182163364729122E+06   1.20232153758187336E+06   1.20282144600000000E+06
 ETA=   36   1.15382144600000000E+06   1.15432143331943965E+06   1.15482142093547899E+06   1.15532140962563711E+06   1.15582139941740897E+06
             1.15632139032090548E+06   1.15682138235619501E+06   1.15732137554716272E+06   1.15782136991751799E+06   1.15832136548999115E+06
             1.15882136228671810E+06   1.15932136033001426E+06   1.15982135964323184E+06   1.16032136025158525E+06   1.16082136218288401E+06
             1.16132136546815769E+06   1.16182137014220399E+06   1.16232137624406768E+06   1.16282138381748646E+06   1.16332139291131357E+06
             1.16382140357993077E+06   1.16432141588367498E+06   1.16482142988926382E+06   1.16532144567025336E+06   1.16582146330751968E+06
             1.16632148288977169E+06   1.16682150451410096E+06   1.16732152828658116E+06   1.16782155432291981E+06   1.16832158274916257E+06
             1.16882161370246811E+06   1.16932164733195608E+06   1.16982168379964284E+06   1.17032172328146268E+06   1.17082176596838911E+06
             1.17132181206766306E+06   1.17182186180413910E+06   1.17232191542174388E+06   1.17282197318506520E+06   1.17332203538105101E+06
             1.17382210232083919E+06   1.17432217434167722E+06   1.17482225180892181E+06   1.17532233511809818E+06   1.17582242469693325E+06
             1.17632252100732038E+06   1.17682262454708759E+06   1.17732273585144663E+06   1.17782285549391783E+06   1.17832298408649862E+06
             1.17882312227876671E+06   1.17932327075552265E+06   1.17982343023251160E+06   1.18032360144969122E+06   1.18082378516145051E+06
             1.18132398212320893E+06   1.18182419307388645E+06   1.18232441871394729E+06   1.18282465967915021E+06   1.18332491651084786E+06
             1.18382518962490605E+06   1.18432547928319965E+06   1.18482578557462781E+06   1.18532610841718246E+06   1.18582644759982545E+06
             1.18632680289445375E+06   1.18682717428674456E+06   1.18732756240353314E+06   1.18782796925363410E+06   1.18832839943026402E+06
             1.18882886184477853E+06   1.18932975128534413E+06   1.18983031694614165E+06   1.19033062455433561E+06   1.19083060096556717E+06
             1.19133026982385060E+06   1.19182972629949404E+06   1.19232885813044687E+06   1.19282791942592175E+06   1.19332686921139318E+06
             1.19382573216463649E+06   1.19432518316958728E+06   1.19482470947297616E+06   1.19532429669854650E+06   1.19582393460529973E+06
             1.19632361492783017E+06   1.19682333124648291E+06   1.19732307842380204E+06   1.19782285221129609E+06   1.19832264900119207E+06
             1.19882246568026836E+06   1.19932229953091429E+06   1.19982214820674364E+06   1.20032200963639864E+06   1.20082188195088459E+06
             1.20132176341352658E+06   1.20182165233375598E+06   1.20232154697631206E+06   1.20282144600000000E+06
 ETA=   37   1.15382144600000000E+06   1.15432143523645494E+06   1.15482142531358497E+06   1.15532141626908514E+06   1.15582140814707358E+06
             1.15632140101668588E+06   1.15682139493327076E+06   1.15732138994045323E+06   1.15782138607457979E+06   1.15832138336737058E+06
             1.15882138184788357E+06   1.15932138154421537E+06   1.15982138248491776E+06   1.16032138470012858E+06   1.16082138822244643E+06
             1.16132139308760990E+06   1.16182139933505189E+06   1.16232140700837108E+06   1.16282141615576041E+06   1.16332142683041003E+06
             1.16382143909091037E+06   1.16432145300165238E+06   1.16482146863324731E+06   1.16532148606296070E+06   1.16582150537517690E+06
             1.16632152666188753E+06   1.16682155002321466E+06   1.16732157556797354E+06   1.16782160341428081E+06   1.16832163369020401E+06
             1.16882166653446946E+06   1.16932170209722500E+06   1.16982174054087163E+06   1.17032178204095340E+06   1.17082182678712602E+06
             1.17132187498419173E+06   1.17182192685321276E+06   1.17232198263268988E+06   1.17282204257981526E+06   1.17332210697176587E+06
             1.17382217610704899E+06   1.17432225030684704E+06   1.17482232991633168E+06   1.17532241530591599E+06   1.17582250687234197E+06
             1.17632260503953579E+06   1.17682271025910066E+06   1.17732282301029377E+06   1.17782294379929313E+06   1.17832307315752096E+06
             1.17882321163872257E+06   1.17932335981447063E+06   1.17982351826769183E+06   1.18032368758379947E+06   1.18082386833900912E+06
             1.18132406108545815E+06   1.18182426633288735E+06   1.18232448452686844E+06   1.18282471602399461E+06   1.18332496106508281E+06
             1.18382521974846534E+06   1.18432549200693960E+06   1.18482577759419451E+06   1.18532607608982478E+06   1.18582638693713257E+06
             1.18632670953594917E+06   1.18682704342628177E+06   1.18732738862266508E+06   1.18782774620210286E+06   1.18832811931942450E+06
             1.18882851492105238E+06   1.18932914794021449E+06   1.18982955684378115E+06   1.19032976239727065E+06   1.19082971678029746E+06
             1.19132943432277511E+06   1.19182897111137444E+06   1.19232827419320680E+06   1.19282750041743345E+06   1.19332664693395142E+06
             1.19382574835094693E+06   1.19432521700165258E+06   1.19482475836863206E+06   1.19532435674450523E+06   1.19582400176897342E+06
             1.19632368585085147E+06   1.19682340322303260E+06   1.19732314929838455E+06   1.19782292028129473E+06   1.19832271293698042E+06
             1.19882252445481485E+06   1.19932235236207442E+06   1.19982219447762170E+06   1.20032204885165114E+06   1.20082191371551785E+06
             1.20132178743489296E+06   1.20182166844868497E+06   1.20232155514257099E+06   1.20282144600000000E+06
 ETA=   38   1.15382144600000000E+06   1.15432143704089220E+06   1.15482142943964200E+06   1.15532142264483729E+06   1.15582141662772279E+06
             1.15632141147427447E+06   1.15682140727141523E+06   1.15732140408739820E+06   1.15782140197410900E+06   1.15832140097298636E+06
             1.15882140111993137E+06   1.15932140244864323E+06   1.15982140499275108E+06   1.16032140878722491E+06   1.16082141386933345E+06
             1.16132142027935223E+06   1.16182142806111206E+06   1.16232143726246501E+06   1.16282144793569413E+06   1.16332146013790951E+06
             1.16382147393142898E+06   1.16432148938416340E+06   1.16482150657001860E+06   1.16532152556930413E+06   1.16582154646917526E+06
             1.16632156936408998E+06   1.16682159435629472E+06   1.16732162155634467E+06   1.16782165108365472E+06   1.16832168306708662E+06
             1.16882171764557157E+06   1.16932175496878126E+06   1.16982179519783496E+06   1.17032183850605087E+06   1.17082188507973845E+06
             1.17132193511903356E+06   1.17182198883876367E+06   1.17232204646933870E+06   1.17282210825765552E+06   1.17332217446799297E+06
             1.17382224538287311E+06   1.17432232130385679E+06   1.17482240255220933E+06   1.17532248946940340E+06   1.17582258241734654E+06
             1.17632268177826423E+06   1.17682278795408434E+06   1.17732290136519168E+06   1.17782302244835603E+06   1.17832315165361110E+06
             1.17882328943983535E+06   1.17932343626874732E+06   1.17982359259699285E+06   1.18032375886601815E+06   1.18082393548943941E+06
             1.18132412283768971E+06   1.18182432121988828E+06   1.18232453086306481E+06   1.18282475188930007E+06   1.18332498429181892E+06
             1.18382522791188862E+06   1.18432548241943610E+06   1.18482574730182835E+06   1.18532602186732786E+06   1.18582630527274637E+06
             1.18632659658932406E+06   1.18682689492834173E+06   1.18732719966219668E+06   1.18782751080666715E+06   1.18832782969704503E+06
             1.18882816024134378E+06   1.18932860945113096E+06   1.18982890209921543E+06   1.19032903424441442E+06   1.19082897402195004E+06
             1.19132872923715180E+06   1.19182833280439558E+06   1.19232776572716096E+06   1.19282712418441521E+06   1.19332642384359636E+06
             1.19382570206068712E+06   1.19432520331693627E+06   1.19482476852045185E+06   1.19532438389008469E+06   1.19582404054937861E+06
             1.19632373215003498E+06   1.19682345384315890E+06   1.19732320172311226E+06   1.19782297251428198E+06   1.19832276338853687E+06
             1.19882257185592595E+06   1.19932239569623955E+06   1.19982223291651788E+06   1.20032208171316097E+06   1.20082194044466224E+06
             1.20132180761411786E+06   1.20182168184748013E+06   1.20232156183468527E+06   1.20282144600000000E+06
 ETA=   39   1.15382144600000000E+06   1.15432143948392943E+06   1.15482143390209298E+06   1.15532142906943406E+06   1.15582142498635291E+06
             1.15632142172333901E+06   1.15682141935933381E+06   1.15732141796117579E+06   1.15782141758286860E+06   1.15832141826974228E+06
             1.15882142006237805E+06   1.15932142299939203E+06   1.15982142711930117E+06   1.16032143246181565E+06   1.16082143906875909E+06
             1.16132144698476396E+06   1.16182145625781757E+06   1.16232146693972289E+06   1.16282147908649757E+06   1.16332149275875720E+06
             1.16382150802208181E+06   1.16432152494737622E+06   1.16482154361125524E+06   1.16532156409642706E+06   1.16582158649210166E+06
             1.16632161089441204E+06   1.16682163740686234E+06   1.16732166614079103E+06   1.16782169721586467E+06   1.16832173076058668E+06
             1.16882176691283332E+06   1.16932180582041619E+06   1.16982184764166665E+06   1.17032189254602743E+06   1.17082194071467407E+06
             1.17132199234113842E+06   1.17182204763192381E+06   1.17232210680710990E+06   1.17282217010091897E+06   1.17332223776222207E+06
             1.17382231005495111E+06   1.17432238725837460E+06   1.17482246966718091E+06   1.17532255759130535E+06   1.17582265135542070E+06
             1.17632275129797938E+06   1.17682285776969604E+06   1.17732297113131848E+06   1.17782309175052401E+06   1.17832321999773919E+06
             1.17882335624067253E+06   1.17932350083733397E+06   1.17982365412729490E+06   1.18032381642096094E+06   1.18082398798669409E+06
             1.18132416903567151E+06   1.18182435970453592E+06   1.18232456003606017E+06   1.18282476995840040E+06   1.18332498926385539E+06
             1.18382521758864471E+06   1.18432545439588325E+06   1.18482569896484283E+06   1.18532595039062179E+06   1.18582620759965735E+06
             1.18632646938809566E+06   1.18682673449226934E+06   1.18732700170485768E+06   1.18782727006165101E+06   1.18832753915825323E+06
             1.18882780976001173E+06   1.18932812857688335E+06   1.18982833499047579E+06   1.19032841416975134E+06   1.19082834432203835E+06
             1.19132812917216378E+06   1.19182778844060237E+06   1.19232732044348819E+06   1.19282678492599237E+06   1.19332620422838815E+06
             1.19382561355341435E+06   1.19432515505153779E+06   1.19482474884219631E+06   1.19532438471938879E+06   1.19582405598944495E+06
             1.19632375776628125E+06   1.19682348620953178E+06   1.19732323813884286E+06   1.19782301082137623E+06   1.19832280184786743E+06
             1.19882260905777989E+06   1.19932243049272452E+06   1.19982226436705189E+06   1.20032210904579493E+06   1.20082196303017088E+06
             1.20132182495148783E+06   1.20182169357308676E+06   1.20232156777517102E+06   1.20282144600000000E+06
 ETA=   40   1.15382144600000000E+06   1.15432144235586352E+06   1.15482143878198043E+06   1.15532143571143621E+06   1.15582143337951112E+06
             1.15632143188030296E+06   1.15682143127092137E+06   1.15732143159957160E+06   1.15782143291119905E+06   1.15832143524846132E+06
             1.15882143865258736E+06   1.15932144316449040E+06   1.15982144882582594E+06   1.16032145567987254E+06   1.16082146377220796E+06
             1.16132147315124702E+06   1.16182148386867531E+06   1.16232149597983668E+06   1.16282150954407989E+06   1.16332152462509321E+06
             1.16382154129125108E+06   1.16432155961594079E+06   1.16482157967791357E+06   1.16532160156165157E+06   1.16582162535773125E+06
             1.16632165116321039E+06   1.16682167908202996E+06   1.16732170922541735E+06   1.16782174171231734E+06   1.16832177666981635E+06
             1.16882181423359201E+06   1.16932185454835603E+06   1.16982189776831190E+06   1.17032194405759429E+06   1.17082199359070719E+06
             1.17132204655294120E+06   1.17182210314074950E+06   1.17232216356207314E+06   1.17282222803658992E+06   1.17332229679585807E+06
             1.17382237008331623E+06   1.17432244815409440E+06   1.17482253127458319E+06   1.17532261972168484E+06   1.17582271378167463E+06
             1.17632281374856643E+06   1.17682291992187663E+06   1.17732303260364826E+06   1.17782315209459374E+06   1.17832327868918772E+06
             1.17882341266953829E+06   1.17932355429786164E+06   1.17982370380737795E+06   1.18032386139148660E+06   1.18082402719112113E+06
             1.18132420128026116E+06   1.18182438364971685E+06   1.18232457418943779E+06   1.18282477266986389E+06   1.18332497872306942E+06
             1.18382519182484411E+06   1.18432541127919056E+06   1.18482563620713842E+06   1.18532586554203252E+06   1.18582609803352947E+06
             1.18632633226205036E+06   1.18682656666401168E+06   1.18732679956528987E+06   1.18782702921625506E+06   1.18832725382080325E+06
             1.18882747157533723E+06   1.18932769807460974E+06   1.18982784056960349E+06   1.19032788150724187E+06   1.19082780558276293E+06
             1.19132761422895337E+06   1.19182731979903392E+06   1.19232692816496291E+06   1.19282647759952676E+06   1.19332599082001927E+06
             1.19382549830876593E+06   1.19432508226950094E+06   1.19482470650234167E+06   1.19532436467791186E+06   1.19582405235806457E+06
             1.19632376609938778E+06   1.19682350304701459E+06   1.19732326072983490E+06   1.19782303694645036E+06   1.19832282969750138E+06
             1.19882263714416279E+06   1.19932245758228004E+06   1.19982228942636540E+06   1.20032213119939296E+06   1.20082198152846377E+06
             1.20132183915056125E+06   1.20182170295122894E+06   1.20232157213519351E+06   1.20282144600000000E+06
 ETA=   41   1.15382144600000000E+06   1.15432144477218483E+06   1.15482144326957176E+06   1.15532144206475141E+06   1.15582144152500667E+06
             1.15632144178380840E+06   1.15682144290485675E+06   1.15732144493239792E+06   1.15782144790609134E+06   1.15832145186546142E+06
             1.15882145685120230E+06   1.15932146290564397E+06   1.15982147007305385E+06   1.16032147839994892E+06   1.16082148793540709E+06
             1.16132149873137893E+06   1.16182151084297942E+06   1.16232152432878665E+06   1.16282153925112868E+06   1.16332155567637598E+06
             1.16382157367524831E+06   1.16432159332312085E+06   1.16482161470034043E+06   1.16532163789256359E+06   1.16582166299108299E+06
             1.16632169009317458E+06   1.16682171930245054E+06   1.16732175072920206E+06   1.16782178449076484E+06   1.16832182071185741E+06
             1.16882185952493595E+06   1.16932190107052703E+06   1.16982194549755333E+06   1.17032199296361906E+06   1.17082204363527824E+06
             1.17132209768824978E+06   1.17182215530756512E+06   1.17232221668763808E+06   1.17282228203221527E+06   1.17332235155419912E+06
             1.17382242547527794E+06   1.17432250402533752E+06   1.17482258744158433E+06   1.17532267596732732E+06   1.17582276985032554E+06
             1.17632286934062699E+06   1.17682297468778864E+06   1.17732308613736462E+06   1.17782320392654417E+06   1.17832332827879419E+06
             1.17882345939738234E+06   1.17932359745764360E+06   1.17982374259786913E+06   1.18032389490873250E+06   1.18082405442120205E+06
             1.18132422109298594E+06   1.18182439479363291E+06   1.18232457528854394E+06   1.18282476222233451E+06   1.18332495510210004E+06
             1.18382515328139928E+06   1.18432535594583140E+06   1.18482556210116553E+06   1.18532577056471212E+06   1.18582597995992168E+06
             1.18632618871248863E+06   1.18682639504279196E+06   1.18732659694275027E+06   1.18782679211239121E+06   1.18832697780808015E+06
             1.18882715051599615E+06   1.18932731131204474E+06   1.18982740650735586E+06   1.19032741989783105E+06   1.19082734051348059E+06
             1.19132716865684092E+06   1.19182691254410869E+06   1.19232658045486128E+06   1.19282619795989385E+06   1.19332578533086064E+06
             1.19382536753966659E+06   1.19432499271075707E+06   1.19482464729229244E+06   1.19532432830718230E+06   1.19582403329595015E+06
             1.19632376009884034E+06   1.19682350675415550E+06   1.19732327144411439E+06   1.19782305246253521E+06   1.19832284819441591E+06
             1.19882265710284095E+06   1.19932247772089974E+06   1.19982230864792387E+06   1.20032214855153440E+06   1.20082199618218211E+06
             1.20132185041650222E+06   1.20182171036643046E+06   1.20232157564187655E+06   1.20282144600000000E+06
 ETA=   42   1.15382144600000000E+06   1.15432144658247824E+06   1.15482144717697427E+06   1.15532144796430995E+06   1.15582144929881813E+06
             1.15632145135120349E+06   1.15682145420866879E+06   1.15732145792408171E+06   1.15782146253922000E+06   1.15832146809419873E+06
             1.15882147463077400E+06   1.15932148219325929E+06   1.15982149082867894E+06   1.16032150058676163E+06   1.16082151151998341E+06
             1.16132152368367277E+06   1.16182153713616659E+06   1.16232155193901574E+06   1.16282156815721258E+06   1.16332158585943864E+06
             1.16382160511833802E+06   1.16432162601080420E+06   1.16482164861825830E+06   1.16532167302696547E+06   1.16582169932832359E+06
             1.16632172761916998E+06   1.16682175800208375E+06   1.16732179058567202E+06   1.16782182548486348E+06   1.16832186282116850E+06
             1.16882190272293519E+06   1.16932194532557437E+06   1.16982199077175814E+06   1.17032203921155888E+06   1.17082209080255544E+06
             1.17132214570985665E+06   1.17182220410604472E+06   1.17232226617100509E+06   1.17282233209161996E+06   1.17332240206129989E+06
             1.17382247627930157E+06   1.17432255494980095E+06   1.17482263828065246E+06   1.17532272648178786E+06   1.17582281976317568E+06
             1.17632291833226336E+06   1.17682302239081240E+06   1.17732313213103847E+06   1.17782324773094454E+06   1.17832336934875068E+06
             1.17882349711630680E+06   1.17932363113141689E+06   1.17982377144897287E+06   1.18032391807087348E+06   1.18082407093470544E+06
             1.18132422990127630E+06   1.18182439474110934E+06   1.18232456512014614E+06   1.18282474058499304E+06   1.18332492054810352E+06
             1.18382510427341401E+06   1.18432529086285620E+06   1.18482547924400773E+06   1.18532566815859475E+06   1.18582585615045205E+06
             1.18632604154932685E+06   1.18682622244277131E+06   1.18732639662051899E+06   1.18782656146066939E+06   1.18832671369680855E+06
             1.18882684894271335E+06   1.18932696249162615E+06   1.18982702275783313E+06   1.19032701641534269E+06   1.19082693551694322E+06
             1.19132677991731255E+06   1.19182655543068214E+06   1.19232627033080603E+06   1.19282594247143785E+06   1.19332558878600085E+06
             1.19382522902137390E+06   1.19432489225504384E+06   1.19482457587260497E+06   1.19532427939052973E+06   1.19582400190905994E+06
             1.19632374232898070E+06   1.19682349945436884E+06   1.19732327204444818E+06   1.19782305884146830E+06   1.19832285858672019E+06
             1.19882267003053729E+06   1.19932249193968903E+06   1.19982232310510799E+06   1.20032216235422273E+06   1.20082200857570162E+06
             1.20132186077011470E+06   1.20182171814396512E+06   1.20232158024266642E+06   1.20282144600000000E+06
 ETA=   43   1.15382144600000000E+06   1.15432144771748176E+06   1.15482145033508074E+06   1.15532145318264957E+06   1.15582145649804175E+06
             1.15632146043473901E+06   1.15682146508487430E+06   1.15732147051218757E+06   1.15782147676891321E+06   1.15832148390356055E+06
             1.15882149196440075E+06   1.15932150100102974E+06   1.15982151106504444E+06   1.16032152221032977E+06   1.16082153449320258E+06
             1.16132154797252035E+06   1.16182156270980509E+06   1.16232157876941236E+06   1.16282159621873498E+06   1.16332161512842751E+06
             1.16382163557266095E+06   1.16432165762939141E+06   1.16482168138062302E+06   1.16532170691269403E+06   1.16582173431653483E+06
             1.16632176368793868E+06   1.16682179512781324E+06   1.16732182874241099E+06   1.16782186464355420E+06   1.16832190294881514E+06
             1.16882194378168113E+06   1.16932198727167421E+06   1.16982203355442919E+06   1.17032208277169568E+06   1.17082213507129322E+06
             1.17132219060696475E+06   1.17182224953812989E+06   1.17232231202950678E+06   1.17282237825057842E+06   1.17332244837487931E+06
             1.17382252257905365E+06   1.17432260104164598E+06   1.17482268394157919E+06   1.17532277145625837E+06   1.17582286375924433E+06
             1.17632296101742215E+06   1.17682306338759232E+06   1.17732317101241532E+06   1.17782328401561198E+06   1.17832340249635465E+06
             1.17882352652277309E+06   1.17932365612451220E+06   1.17982379128429899E+06   1.18032393192850868E+06   1.18082407791674137E+06
             1.18132422903051437E+06   1.18182438496116502E+06   1.18232454529718240E+06   1.18282470951121952E+06   1.18332487694703555E+06
             1.18382504680665629E+06   1.18432521813785844E+06   1.18482538982178899E+06   1.18532556055987254E+06   1.18582572885793378E+06
             1.18632589300326467E+06   1.18682605102641205E+06   1.18732620063239103E+06   1.18782633907282981E+06   1.18832646290441370E+06
             1.18882656752316188E+06   1.18932664665351529E+06   1.18982668117804918E+06   1.19032666083045513E+06   1.19082657984860265E+06
             1.19132643799912021E+06   1.19182623961979989E+06   1.19232599203019706E+06   1.19282570818275795E+06   1.19332540172269824E+06
             1.19382508795129950E+06   1.19432478530369163E+06   1.19482449595549330E+06   1.19532422105416632E+06   1.19582396082689008E+06
             1.19632371499717771E+06   1.19682348299457133E+06   1.19732326406889805E+06   1.19782305735707819E+06   1.19832286192458705E+06
             1.19882267679258133E+06   1.19932250095675397E+06   1.19982233340181597E+06   1.20032217311489186E+06   1.20082201910064649E+06
             1.20132187039839104E+06   1.20182172609162098E+06   1.20232158527454361E+06   1.20282144600000000E+06
 ETA=   44   1.15382144600000000E+06   1.15432144868380972E+06   1.15482145300724474E+06   1.15532145784751489E+06   1.15582146317278617E+06
             1.15632146903876239E+06   1.15682147551684896E+06   1.15732148267460684E+06   1.15782149057430914E+06   1.15832149927502056E+06
             1.15882150883452548E+06   1.15932151931057358E+06   1.15982153076161258E+06   1.16032154324724711E+06   1.16082155682856590E+06
             1.16132157156840689E+06   1.16182158753159782E+06   1.16232160478520417E+06   1.16282162339878036E+06   1.16332164344461961E+06
             1.16382166499802540E+06   1.16432168813757342E+06   1.16482171294537233E+06   1.16532173950732430E+06   1.16582176791336201E+06
             1.16632179825767805E+06   1.16682183063893626E+06   1.16732186516044335E+06   1.16782190193030937E+06   1.16832194106155331E+06
             1.16882198267218121E+06   1.16932202688520518E+06   1.16982207382860989E+06   1.17032212363523361E+06   1.17082217644258286E+06
             1.17132223239253182E+06   1.17182229163091234E+06   1.17232235430695629E+06   1.17282242057256959E+06   1.17332249058141490E+06
             1.17382256448776019E+06   1.17432264244505041E+06   1.17482272460417124E+06   1.17532281111134216E+06   1.17582290210559568E+06
             1.17632299771577935E+06   1.17682309805701952E+06   1.17732320322659472E+06   1.17782331329914136E+06   1.17832342832115223E+06
             1.17882354830470541E+06   1.17932367322039814E+06   1.17982380298946123E+06   1.18032393747507362E+06   1.18082407647289312E+06
             1.18132421970092645E+06   1.18182436678881128E+06   1.18232451726670237E+06   1.18282467055393010E+06   1.18332482594758784E+06
             1.18382498261116911E+06   1.18432513956315909E+06   1.18482529566514562E+06   1.18532544960836670E+06   1.18582559989647963E+06
             1.18632574482042273E+06   1.18682588241805905E+06   1.18732601040584128E+06   1.18782612606035871E+06   1.18832622601014795E+06
             1.18882630586305261E+06   1.18932635958317481E+06   1.18982637517034751E+06   1.19032634501854819E+06   1.19082626497906703E+06
             1.19132613489333005E+06   1.19182595812762366E+06   1.19232574080761289E+06   1.19282549260884710E+06   1.19332522431919887E+06
             1.19382494769108179E+06   1.19432467509537213E+06   1.19482441045830003E+06   1.19532415585370222E+06   1.19582391225501616E+06
             1.19632367998515256E+06   1.19682345895950869E+06   1.19732324882700364E+06   1.19782304905705317E+06   1.19832285899602505E+06
             1.19882267790543288E+06   1.19932250498855114E+06   1.19982233940881910E+06   1.20032218030077289E+06   1.20082202677044529E+06
             1.20132187787486752E+06   1.20182173255515518E+06   1.20232158946979395E+06   1.20282144600000000E+06
 ETA=   45   1.15382144600000000E+06   1.15432144990362367E+06   1.15482145585064497E+06   1.15532146256491682E+06   1.15582146979623521E+06
             1.15632147750684968E+06   1.15682148574089678E+06   1.15732149456522148E+06   1.15782150404941384E+06   1.15832151426111790E+06
             1.15882152526597981E+06   1.15932153712854232E+06   1.15982154991306504E+06   1.16032156368411845E+06   1.16082157850701432E+06
             1.16132159444813337E+06   1.16182161157522164E+06   1.16232162995766732E+06   1.16282164966678759E+06   1.16332167077609687E+06
             1.16382169336158852E+06   1.16432171750200097E+06   1.16482174327907083E+06   1.16532177077778080E+06   1.16582180008656741E+06
             1.16632183129752055E+06   1.16682186450654967E+06   1.16732189981350349E+06   1.16782193732226966E+06   1.16832197714080755E+06
             1.16882201938114758E+06   1.16932206415931764E+06   1.16982211159520759E+06   1.17032216181233805E+06   1.17082221493755654E+06
             1.17132227110059978E+06   1.17182233043354331E+06   1.17232239307009336E+06   1.17282245914470498E+06   1.17332252879149979E+06
             1.17382260214295099E+06   1.17432267932829820E+06   1.17482276047165296E+06   1.17532284568975819E+06   1.17582293508935208E+06
             1.17632302876409306E+06   1.17682312679099455E+06   1.17732322922632471E+06   1.17782333610092662E+06   1.17832344741492742E+06
             1.17882356313179154E+06   1.17932368317172071E+06   1.17982380740439007E+06   1.18032393564105500E+06   1.18082406762606255E+06
             1.18132420302787609E+06   1.18182434142968687E+06   1.18232448231975734E+06   1.18282462508162903E+06   1.18332476898426539E+06
             1.18382491317214957E+06   1.18432505665514874E+06   1.18482519829760422E+06   1.18532533680557273E+06   1.18582547071018210E+06
             1.18632559834362450E+06   1.18682571780202002E+06   1.18732582688583364E+06   1.18782592300311266E+06   1.18832600301206531E+06
             1.18882606296533556E+06   1.18932609769612923E+06   1.18982609937453549E+06   1.19032606249464257E+06   1.19082598410651018E+06
             1.19132586417950457E+06   1.19182570539843920E+06   1.19232551275726384E+06   1.19282529363561259E+06   1.19332505648953072E+06
             1.19382481034217728E+06   1.19432456396845053E+06   1.19482432164174691E+06   1.19532408585809590E+06   1.19582385803431529E+06
             1.19632363890034915E+06   1.19682342872948875E+06   1.19732322748089628E+06   1.19782303489192924E+06   1.19832285054025450E+06
             1.19882267388684349E+06   1.19932250430605910E+06   1.19982234110573004E+06   1.20032218353698147E+06   1.20082203078915901E+06
             1.20132188195857266E+06   1.20182173597144987E+06   1.20232159143287456E+06   1.20282144600000000E+06
 ETA=   46   1.15382144600000000E+06   1.15432145148298517E+06   1.15482145914568775E+06   1.15532146756783058E+06   1.15582147651705286E+06
             1.15632148592581181E+06   1.15682149580826657E+06   1.15732150621598796E+06   1.15782151721464144E+06   1.15832152887382731E+06
             1.15882154126352910E+06   1.15932155445324816E+06   1.15982156851203321E+06   1.16032158350874926E+06   1.16082159951239009E+06
             1.16132161659238813E+06   1.16182163481892436E+06   1.16232165426323353E+06   1.16282167499791994E+06   1.16332169709724328E+06
             1.16382172063741228E+06   1.16432174569685804E+06   1.16482177235647687E+06   1.16532180069986731E+06   1.16582183081351011E+06
             1.16632186278693867E+06   1.16682189671286219E+06   1.16732193268723763E+06   1.16782197080930974E+06   1.16832201118157920E+06
             1.16882205390972761E+06   1.16932209910245892E+06   1.16982214687127550E+06   1.17032219733014726E+06   1.17082225059510279E+06
             1.17132230678367754E+06   1.17182236601424566E+06   1.17232242840518942E+06   1.17282249407389201E+06   1.17332256313553266E+06
             1.17382263570165145E+06   1.17432271187845129E+06   1.17482279176481161E+06   1.17532287544996617E+06   1.17582296301082894E+06
             1.17632305450890958E+06   1.17682314998679748E+06   1.17732324946417054E+06   1.17782335293330718E+06   1.17832346035407740E+06
             1.17882357164839283E+06   1.17932368669412867E+06   1.17982380531851575E+06   1.18032392729106080E+06   1.18082405231601978E+06
             1.18132418002453959E+06   1.18182430996652553E+06   1.18232444160235557E+06   1.18282457429453265E+06   1.18332470729930606E+06
             1.18382483975823340E+06   1.18432497068944690E+06   1.18482509897811827E+06   1.18532522336517414E+06   1.18582534243260417E+06
             1.18632545458271820E+06   1.18682555800732528E+06   1.18732565064088837E+06   1.18782573008952150E+06   1.18832579352552001E+06
             1.18882583753725281E+06   1.18932585793208680E+06   1.18982584941513557E+06   1.19032580805249419E+06   1.19082573178086267E+06
             1.19132562069596723E+06   1.19182547697984800E+06   1.19232530465951446E+06   1.19282510944730090E+06   1.19332489795990544E+06
             1.19382467716204352E+06   1.19432445357556758E+06   1.19482423123216443E+06   1.19532401272526896E+06   1.19582379969203076E+06
             1.19632359311485966E+06   1.19682339351581177E+06   1.19732320108539611E+06   1.19782301577018830E+06   1.19832283733363263E+06
             1.19882266539860866E+06   1.19932249947671266E+06   1.19982233898682240E+06   1.20032218326382083E+06   1.20082203155723377E+06
             1.20132188301946246E+06   1.20182173668555892E+06   1.20232159145774948E+06   1.20282144600000000E+06
 ETA=   47   1.15382144600000000E+06   1.15432145374235651E+06   1.15482146305533662E+06   1.15532147302121832E+06   1.15582148349701590E+06
             1.15632149442814477E+06   1.15682150581506011E+06   1.15732151769136521E+06   1.15782153011034266E+06   1.15832154313598410E+06
             1.15882155683743092E+06   1.15932157128589111E+06   1.15982158655314939E+06   1.16032160271097813E+06   1.16082161983103445E+06
             1.16132163798498712E+06   1.16182165724475915E+06   1.16232167768281652E+06   1.16282169937248249E+06   1.16332172238823259E+06
             1.16382174680599058E+06   1.16432177270340174E+06   1.16482180016006553E+06   1.16532182925775461E+06   1.16582186008057464E+06
             1.16632189271509973E+06   1.16682192725045700E+06   1.16732196377835306E+06   1.16782200239305873E+06   1.16832204319131700E+06
             1.16882208627219871E+06   1.16932213173687179E+06   1.16982217968829744E+06   1.17032223023081431E+06   1.17082228346963762E+06
             1.17132233951021661E+06   1.17182239845746825E+06   1.17232246041485365E+06   1.17282252548327274E+06   1.17332259375977353E+06
             1.17382266533603589E+06   1.17432274029660481E+06   1.17482281871685991E+06   1.17532290066066617E+06   1.17582298617771524E+06
             1.17632307530049398E+06   1.17682316804087535E+06   1.17732326438629674E+06   1.17782336429551989E+06   1.17832346769395750E+06
             1.17882357446856215E+06   1.17932368446229026E+06   1.17982379746817355E+06   1.18032391322303680E+06   1.18082403140090266E+06
             1.18132415160618909E+06   1.18182427336675767E+06   1.18232439612690173E+06   1.18282451924034511E+06   1.18332464196327096E+06
             1.18382476344732451E+06   1.18432488273237273E+06   1.18482499873860460E+06   1.18532511025721487E+06   1.18582521593847219E+06
             1.18632531427537045E+06   1.18682540358040808E+06   1.18732548195237736E+06   1.18782554722999386E+06   1.18832559693091619E+06
             1.18882562818178278E+06   1.18932563766749296E+06   1.18982562169946637E+06   1.19032557748597697E+06   1.19082550361262308E+06
             1.19132540027708211E+06   1.19182526927688834E+06   1.19232511385141849E+06   1.19282493847236945E+06   1.19332474833145831E+06
             1.19382454885167419E+06   1.19432434505514055E+06   1.19482414052648540E+06   1.19532393776738108E+06   1.19582373848170228E+06
             1.19632354378689174E+06   1.19682335436538234E+06   1.19732317057252326E+06   1.19782299251388945E+06   1.19832282010086463E+06
             1.19882265309033357E+06   1.19932249111217679E+06   1.19982233368682233E+06   1.20032218023452489E+06   1.20082203007850819E+06
             1.20132188244676217E+06   1.20182173648435506E+06   1.20232159130255063E+06   1.20282144600000000E+06
 ETA=   48   1.15382144600000000E+06   1.15432145603507175E+06   1.15482146703099622E+06   1.15532147855791845E+06   1.15582149053655169E+06
             1.15632150292977807E+06   1.15682151573840273E+06   1.15732152899284917E+06   1.15782154274331732E+06   1.15832155705197481E+06
             1.15882157198754814E+06   1.15932158762193611E+06   1.15982160402826662E+06   1.16032162127991021E+06   1.16082163945007138E+06
             1.16132165861172602E+06   1.16182167883775034E+06   1.16232170020115632E+06   1.16282172277537477E+06   1.16332174663454155E+06
             1.16382177185378666E+06   1.16432179850949743E+06   1.16482182667953731E+06   1.16532185644344566E+06   1.16582188788257563E+06
             1.16632192108019325E+06   1.16682195612152666E+06   1.16732199309374648E+06   1.16782203208590206E+06   1.16832207318877405E+06
             1.16882211649466585E+06   1.16932216209711391E+06   1.16982221009050705E+06   1.17032226056960761E+06   1.17082231362896762E+06
             1.17132236936221621E+06   1.17182242786121811E+06   1.17232248921507713E+06   1.17282255350896553E+06   1.17332262082277541E+06
             1.17382269122955506E+06   1.17432276479371591E+06   1.17482284156899154E+06   1.17532292159611383E+06   1.17582300490020821E+06
             1.17632309148786240E+06   1.17682318134387094E+06   1.17732327442762512E+06   1.17782337066916190E+06   1.17832346996485419E+06
             1.17882357217275910E+06   1.17932367710763728E+06   1.17982378453569231E+06   1.18032389416905679E+06   1.18082400566008454E+06
             1.18132411859554145E+06   1.18182423249073816E+06   1.18232434678370156E+06   1.18282446082942397E+06   1.18332457389421365E+06
             1.18382468515009759E+06   1.18432479366910039E+06   1.18482489841710054E+06   1.18532499824672448E+06   1.18582509188851318E+06
             1.18632517793930741E+06   1.18682525484664855E+06   1.18732532088815840E+06   1.18782537414595904E+06   1.18832541247956897E+06
             1.18882543350942968E+06   1.18932543464551913E+06   1.18982541325871227E+06   1.19032536737428210E+06   1.19082529604656296E+06
             1.19132519954491989E+06   1.19182507936542830E+06   1.19232493812012882E+06   1.19282477934291912E+06   1.19332460713047627E+06
             1.19382442574928375E+06   1.19432423916590633E+06   1.19482405048178346E+06   1.19532386200951738E+06   1.19582367542073084E+06
             1.19632349188290304E+06   1.19682331216991157E+06   1.19732313674733159E+06   1.19782296583710285E+06   1.19832279946602043E+06
             1.19882263750153617E+06   1.19932247967735445E+06   1.19982232561055571E+06   1.20032217481181328E+06   1.20082202669089427E+06
             1.20132188056149799E+06   1.20182173565305280E+06   1.20232159114299458E+06   1.20282144600000000E+06
 ETA=   49   1.15382144600000000E+06   1.15432145859001786E+06   1.15482147124351258E+06   1.15532148425817373E+06   1.15582149765126617E+06
             1.15632151141389925E+06   1.15682152555287560E+06   1.15732154009741987E+06   1.15782155509537947E+06   1.15832157060727221E+06
             1.15882158670118870E+06   1.15932160344919330E+06   1.15982162092503579E+06   1.16032163920286577E+06   1.16082165835660300E+06
             1.16132167845973349E+06   1.16182169958535396E+06   1.16232172180635249E+06   1.16282174519566237E+06   1.16332176982653630E+06
             1.16382179577281419E+06   1.16432182310917578E+06   1.16482185191133991E+06   1.16532188225624594E+06   1.16582191422216268E+06
             1.16632194788875710E+06   1.16682198333710269E+06   1.16732202064962336E+06   1.16782205990998028E+06   1.16832210120287375E+06
             1.16882214461378078E+06   1.16932219022861123E+06   1.16982223813326517E+06   1.17032228841309622E+06   1.17082234115226893E+06
             1.17132239643298555E+06   1.17182245433459198E+06   1.17232251493252884E+06   1.17282257829712238E+06   1.17332264449220314E+06
             1.17382271357352613E+06   1.17432278558698250E+06   1.17482286056658137E+06   1.17532293853218690E+06   1.17582301948700123E+06
             1.17632310341477161E+06   1.17682319027671870E+06   1.17732328000816703E+06   1.17782337251490681E+06   1.17832346766926441E+06
             1.17882356530591426E+06   1.17932366521744826E+06   1.17982376714975690E+06   1.18032387079725019E+06   1.18082397579797893E+06
             1.18132408172874223E+06   1.18182418810022296E+06   1.18232429435223690E+06   1.18282439984913450E+06   1.18332450387538178E+06
             1.18382460563129047E+06   1.18432470422878000E+06   1.18482479868698888E+06   1.18532488792740903E+06   1.18582497076813551E+06
             1.18632504591677058E+06   1.18682511196168908E+06   1.18732516736195376E+06   1.18782521043773578E+06   1.18832523936661845E+06
             1.18882525219874969E+06   1.18932524691973114E+06   1.18982522162366402E+06   1.19032517491619126E+06   1.19082510618563951E+06
             1.19132501574498182E+06   1.19182490484970482E+06   1.19232477561677294E+06   1.19282463086362020E+06   1.19332447384682461E+06
             1.19382430795932515E+06   1.19432413639061037E+06   1.19482396179068927E+06   1.19532378624309017E+06   1.19582361132839206E+06
             1.19632343820570991E+06   1.19682326768869860E+06   1.19732310030959989E+06   1.19782293637086730E+06   1.19832277598570357E+06
             1.19882261910924409E+06   1.19932246556196827E+06   1.19982231504672021E+06   1.20032216716045188E+06   1.20082202140154457E+06
             1.20132187717348011E+06   1.20182173378630285E+06   1.20232159045828250E+06   1.20282144600000000E+06
 ETA=   50   1.15382144600000000E+06   1.15432146153383935E+06   1.15482147589900694E+06   1.15532149031544500E+06   1.15582150498718000E+06
             1.15632151997588621E+06   1.15682153531162278E+06   1.15732155102796992E+06   1.15782156717023882E+06   1.15832158379478753E+06
             1.15882160096600535E+06   1.15932161875331984E+06   1.15982163722885307E+06   1.16032165646582749E+06   1.16082167653760500E+06
             1.16132169751720340E+06   1.16182171947715222E+06   1.16232174248955306E+06   1.16282176662626653E+06   1.16332179195914650E+06
             1.16382181856028340E+06   1.16432184650223842E+06   1.16482187585822213E+06   1.16532190670225257E+06   1.16582193910923600E+06
             1.16632197315500653E+06   1.16682200891629560E+06   1.16732204647063767E+06   1.16782208589621331E+06   1.16832212727160775E+06
             1.16882217067550193E+06   1.16932221618627431E+06   1.16982226388151455E+06   1.17032231383743975E+06   1.17082236612820183E+06
             1.17132242082507350E+06   1.17182247799551790E+06   1.17232253770210594E+06   1.17282260000129254E+06   1.17332266494202265E+06
             1.17382273256416153E+06   1.17432280289673782E+06   1.17482287595597561E+06   1.17532295174311846E+06   1.17582303024202888E+06
             1.17632311141655431E+06   1.17682319520766358E+06   1.17732328153034043E+06   1.17782337027025991E+06   1.17832346128025069E+06
             1.17882355437655817E+06   1.17932364933495130E+06   1.17982374588671047E+06   1.18032384371453640E+06   1.18082394244843884E+06
             1.18132404166168463E+06   1.18182414086684468E+06   1.18232423951202142E+06   1.18282433697729977E+06   1.18332443257145188E+06
             1.18382452552889963E+06   1.18432461500686710E+06   1.18482470008265530E+06   1.18532477975087753E+06   1.18582485292054201E+06
             1.18632491841192381E+06   1.18682497495353688E+06   1.18732502118019946E+06   1.18782505563478381E+06   1.18832507677919208E+06
             1.18882508302554581E+06   1.18932507280790131E+06   1.18982504472763720E+06   1.19032499780194857E+06   1.19082493165389635E+06
             1.19132484661724628E+06   1.19182474375283881E+06   1.19232462478762725E+06   1.19282449198714760E+06   1.19332434796174197E+06
             1.19382419543802016E+06   1.19432403701413935E+06   1.19482387494274206E+06   1.19532371107151988E+06   1.19582354685928067E+06
             1.19632338341935701E+06   1.19682322156872135E+06   1.19732306187390257E+06   1.19782290469061257E+06   1.19832275019640382E+06
             1.19882259841665183E+06   1.19932244924447057E+06   1.19982230245530768E+06   1.20032215771716414E+06   1.20082201459757425E+06
             1.20132187256809347E+06   1.20182173100425396E+06   1.20232158917204151E+06   1.20282144600000000E+06
 ETA=   51   1.15382144600000000E+06   1.15432146352792694E+06   1.15482147965723928E+06   1.15532149565669755E+06   1.15582151176237012E+06
             1.15632152807689877E+06   1.15682154465803178E+06   1.15732156155557721E+06   1.15782157882384839E+06   1.15832159652434569E+06
             1.15882161472470686E+06   1.15932163349656528E+06   1.15982165291350917E+06   1.16032167304959334E+06   1.16082169397844397E+06
             1.16132171577283856E+06   1.16182173850461841E+06   1.16232176224479731E+06   1.16282178706378466E+06   1.16332181303163827E+06
             1.16382184021831723E+06   1.16432186869391450E+06   1.16482189852882270E+06   1.16532192979387194E+06   1.16582196256038733E+06
             1.16632199690019502E+06   1.16682203288555960E+06   1.16732207058905344E+06   1.16782211008335673E+06   1.16832215144098038E+06
             1.16882219473391259E+06   1.16932224003318208E+06   1.16982228740833024E+06   1.17032233692679135E+06   1.17082238865316496E+06
             1.17132244264837378E+06   1.17182249896871066E+06   1.17232255766474572E+06   1.17282261878009676E+06   1.17332268235004740E+06
             1.17382274840000947E+06   1.17432281694381451E+06   1.17482288798182015E+06   1.17532296149883978E+06   1.17582303746187687E+06
             1.17632311581767141E+06   1.17682319649005169E+06   1.17732327937710006E+06   1.17782336434815126E+06   1.17832345124063152E+06
             1.17882353985676868E+06   1.17932362996019982E+06   1.17982372127253423E+06   1.18032381346989470E+06   1.18082390617951192E+06
             1.18132399897643272E+06   1.18182409138038731E+06   1.18232418285289803E+06   1.18282427279467136E+06   1.18332436054330994E+06
             1.18382444537139242E+06   1.18432452648488269E+06   1.18482460302190203E+06   1.18532467405183055E+06   1.18582473857482104E+06
             1.18632479552193824E+06   1.18682484375654114E+06   1.18732488207820780E+06   1.18782490923183179E+06   1.18832492392668780E+06
             1.18882492487367615E+06   1.18932491085341317E+06   1.18982488083038083E+06   1.19032483411388379E+06   1.19082477048964705E+06
             1.19132469029520638E+06   1.19182459443216445E+06   1.19232448431941122E+06   1.19282436179412995E+06   1.19332422896678559E+06
             1.19382408805003879E+06   1.19432394118132978E+06   1.19482379027288058E+06   1.19532363694735407E+06   1.19582348252931377E+06
             1.19632332806397695E+06   1.19682317434660927E+06   1.19732302195395576E+06   1.19782287127367756E+06   1.19832272253006441E+06
             1.19882257580537023E+06   1.19932243105654302E+06   1.19982228812714037E+06   1.20032214675407368E+06   1.20082200656872918E+06
             1.20132186709176586E+06   1.20182172771745268E+06   1.20232158766173152E+06   1.20282144600000000E+06
 ETA=   52   1.15382144600000000E+06   1.15432146421680879E+06   1.15482148208975559E+06   1.15532149991101865E+06   1.15582151769860648E+06
             1.15632153552429355E+06   1.15682155346473772E+06   1.15732157159690862E+06   1.15782159000016726E+06   1.15832160875618435E+06
             1.15882162794739776E+06   1.15932164765545237E+06   1.15982166796016926E+06   1.16032168893907173E+06   1.16082171066732588E+06
             1.16132173321793065E+06   1.16182175666204840E+06   1.16232178106938349E+06   1.16282180650857417E+06   1.16332183304753550E+06
             1.16382186075376323E+06   1.16432188969458197E+06   1.16482191993731004E+06   1.16532195154938125E+06   1.16582198459837539E+06
             1.16632201915199915E+06   1.16682205527798925E+06   1.16732209304394643E+06   1.16782213251710031E+06   1.16832217376399506E+06
             1.16882221685010195E+06   1.16932226183935115E+06   1.16982230879356735E+06   1.17032235777182551E+06   1.17082240882970090E+06
             1.17132246201840928E+06   1.17182251738384366E+06   1.17232257496548607E+06   1.17282263479518867E+06   1.17332269689582149E+06
             1.17382276127978042E+06   1.17432282794734417E+06   1.17482289688487002E+06   1.17532296806284576E+06   1.17582304143377044E+06
             1.17632311692989059E+06   1.17682319446077384E+06   1.17732327391074877E+06   1.17782335513621476E+06   1.17832343796285614E+06
             1.17882352218276309E+06   1.17932360755152069E+06   1.17982369378529745E+06   1.18032378055796889E+06   1.18082386749834823E+06
             1.18132395418757736E+06   1.18182404015672882E+06   1.18232412488469249E+06   1.18282420779639995E+06   1.18332428826142964E+06
             1.18382436559306202E+06   1.18432443904779456E+06   1.18482450782539928E+06   1.18532457106959913E+06   1.18582462786954967E+06
             1.18632467726250133E+06   1.18682471823836444E+06   1.18732474974750192E+06   1.18782477071406390E+06   1.18832478005859721E+06
             1.18882477673551743E+06   1.18932475979258865E+06   1.18982472845808184E+06   1.19032468224903755E+06   1.19082462106216000E+06
             1.19132454522690619E+06   1.19182445551337185E+06   1.19232435309581179E+06   1.19282423947637971E+06   1.19332411637599440E+06
             1.19382398560636723E+06   1.19432384893984906E+06   1.19482370800058241E+06   1.19532356420511543E+06   1.19582341874243226E+06
             1.19632327257753047E+06   1.19682312646689825E+06   1.19732298097869568E+06   1.19782283651364967E+06   1.19832269332451909E+06
             1.19882255153304269E+06   1.19932241114376602E+06   1.19982227205419424E+06   1.20032213406030112E+06   1.20082199685524125E+06
             1.20132186001760513E+06   1.20182172298687045E+06   1.20232158502848959E+06   1.20282144600000000E+06
 ETA=   53   1.15382144600000000E+06   1.15432146449035080E+06   1.15482148404611554E+06   1.15532150372600951E+06   1.15582152326055756E+06
             1.15632154263507947E+06   1.15682156193309091E+06   1.15732158126859856E+06   1.15782160075884522E+06   1.15832162051476538E+06
             1.15882164063867740E+06   1.15932166122463555E+06   1.15982168235957297E+06   1.16032170412457618E+06   1.16082172659606417E+06
             1.16132174984681304E+06   1.16182177394681401E+06   1.16232179896398867E+06   1.16282182496476779E+06   1.16332185201454582E+06
             1.16382188017803524E+06   1.16432190951952897E+06   1.16482194010306406E+06   1.16532197199252201E+06   1.16582200525163789E+06
             1.16632203994394653E+06   1.16682207613265654E+06   1.16732211388045107E+06   1.16782215324922022E+06   1.16832219429971441E+06
             1.16882223709112429E+06   1.16932228168059187E+06   1.16982232812261675E+06   1.17032237646839488E+06   1.17082242676505586E+06
             1.17132247905479651E+06   1.17182253337391955E+06   1.17232258975175861E+06   1.17282264820948872E+06   1.17332270875881100E+06
             1.17382277140052035E+06   1.17432283612293936E+06   1.17482290290022292E+06   1.17532297169052670E+06   1.17582304243405373E+06
             1.17632311505098012E+06   1.17682318943925109E+06   1.17732326547229011E+06   1.17782334299661242E+06   1.17832342182938778E+06
             1.17882350175595819E+06   1.17932358252736321E+06   1.17982366385791660E+06   1.18032374542285060E+06   1.18082382685612305E+06
             1.18132390774841164E+06   1.18182398764536576E+06   1.18232406604617136E+06   1.18282414240250201E+06   1.18332421611789358E+06
             1.18382428654763661E+06   1.18432435299922270E+06   1.18482441473346343E+06   1.18532447096642735E+06   1.18582452087242575E+06
             1.18632456358849094E+06   1.18682459822105803E+06   1.18732462385602714E+06   1.18782463957407884E+06   1.18832464447390987E+06
             1.18882463770690933E+06   1.18932461852685502E+06   1.18982458635574719E+06   1.19032454085863428E+06   1.19082448200651724E+06
             1.19132441011310183E+06   1.19182432583898283E+06   1.19232423016280262E+06   1.19282412432254246E+06   1.19332400973297190E+06
             1.19382388788955752E+06   1.19432376027167658E+06   1.19482362826097105E+06   1.19532349308977020E+06   1.19582335581694776E+06
             1.19632321732276282E+06   1.19682307831498748E+06   1.19732293934083870E+06   1.19782280080122291E+06   1.19832266296523390E+06
             1.19882252598368516E+06   1.19932238990090415E+06   1.19982225466389791E+06   1.20032212012719037E+06   1.20082198604953056E+06
             1.20132185207479610E+06   1.20182171768851741E+06   1.20232158221561764E+06   1.20282144600000000E+06
 ETA=   54   1.15382144600000000E+06   1.15432146569015831E+06   1.15482148696678272E+06   1.15532150822532061E+06   1.15582152919176291E+06
             1.15632154985167482E+06   1.15682157030615606E+06   1.15732159069391876E+06   1.15782161115521938E+06   1.15832163181867264E+06
             1.15882165279851155E+06   1.15932167419585190E+06   1.15982169610109390E+06   1.16032171859634342E+06   1.16082174175745924E+06
             1.16132176565568405E+06   1.16182179035888310E+06   1.16232181593248714E+06   1.16282184244019259E+06   1.16332186994448188E+06
             1.16382189850698691E+06   1.16432192818875611E+06   1.16482195905039506E+06   1.16532199115214171E+06   1.16582202455384471E+06
             1.16632205931487889E+06   1.16682209549398813E+06   1.16732213314905111E+06   1.16782217233678605E+06   1.16832221311237640E+06
             1.16882225552902697E+06   1.16932229963745200E+06   1.16982234548526537E+06   1.17032239311630791E+06   1.17082244256987912E+06
             1.17132249387987657E+06   1.17182254707384156E+06   1.17232260217191395E+06   1.17282265918567241E+06   1.17332271811687597E+06
             1.17382277895609266E+06   1.17432284168122616E+06   1.17482290625592717E+06   1.17532297262789821E+06   1.17582304072709405E+06
             1.17632311046384345E+06   1.17682318172686407E+06   1.17732325438123173E+06   1.17782332826627814E+06   1.17832340319348662E+06
             1.17882347894437471E+06   1.17932355526842410E+06   1.17982363188108802E+06   1.18032370846191864E+06   1.18082378465287061E+06
             1.18132386005683849E+06   1.18182393423646339E+06   1.18232400671329140E+06   1.18282407696734252E+06   1.18332414443713590E+06
             1.18382420852027670E+06   1.18432426857465855E+06   1.18482432392042666E+06   1.18532437384286057E+06   1.18582441759644006E+06
             1.18632445441052341E+06   1.18682448349726642E+06   1.18732450406276365E+06   1.18782451532280049E+06   1.18832451652499987E+06
             1.18882450697940867E+06   1.18932448609897634E+06   1.18982445344912750E+06   1.19032440880047926E+06   1.19082435217253049E+06
             1.19132428385870950E+06   1.19182420442778221E+06   1.19232411470076302E+06   1.19282401570556057E+06   1.19332390861416748E+06
             1.19382379467003164E+06   1.19432367511510383E+06   1.19482355112721119E+06   1.19532342377646011E+06   1.19582329400072014E+06
             1.19632316259585042E+06   1.19682303021582821E+06   1.19732289737879462E+06   1.19782276447621849E+06   1.19832263178336550E+06
             1.19882249946990632E+06   1.19932236760998913E+06   1.19982223619121336E+06   1.20032210512170452E+06   1.20082197423353605E+06
             1.20132184327848884E+06   1.20182171190222888E+06   1.20232157948303991E+06   1.20282144600000000E+06
 ETA=   55   1.15382144600000000E+06   1.15432146837967052E+06   1.15482149150056113E+06   1.15532151396644115E+06   1.15582153589039878E+06
             1.15632155742064142E+06   1.15682157871587365E+06   1.15732159992952831E+06   1.15782162120209355E+06   1.15832164265851630E+06
             1.15882166440872289E+06   1.15932168654969032E+06   1.15982170916794986E+06   1.16032173234195239E+06   1.16082175614405982E+06
             1.16132178064212762E+06   1.16182180590071646E+06   1.16232183198200259E+06   1.16282185894644936E+06   1.16332188685329258E+06
             1.16382191576086869E+06   1.16432194572684378E+06   1.16482197680831910E+06   1.16532200906186993E+06   1.16582204254348669E+06
             1.16632207730846107E+06   1.16682211341118976E+06   1.16732215090491925E+06   1.16782218984141806E+06   1.16832223027057946E+06
             1.16882227223996213E+06   1.16932231579425512E+06   1.16982236097466340E+06   1.17032240781823033E+06   1.17082245635706745E+06
             1.17132250661750673E+06   1.17182255861916835E+06   1.17232261237394670E+06   1.17282266788488906E+06   1.17332272514500073E+06
             1.17382278413594631E+06   1.17432284482666873E+06   1.17482290717191505E+06   1.17532297111067385E+06   1.17582303656454012E+06
             1.17632310343601648E+06   1.17682317160674790E+06   1.17732324093573308E+06   1.17782331125749508E+06   1.17832338238028204E+06
             1.17882345408428600E+06   1.17932352611993696E+06   1.17982359820630425E+06   1.18032367002964369E+06   1.18082374124214938E+06
             1.18132381146094739E+06   1.18182388026739424E+06   1.18232394720673445E+06   1.18282401178818382E+06   1.18332407348549273E+06
             1.18382413173809275E+06   1.18432418595289136E+06   1.18482423550686007E+06   1.18532427975059301E+06   1.18582431801307388E+06
             1.18632434960804484E+06   1.18682437384249363E+06   1.18732439002802200E+06   1.18782439749605558E+06   1.18832439561801567E+06
             1.18882438383150054E+06   1.18932436167276395E+06   1.18982432881406439E+06   1.19032428510131012E+06   1.19082423058449849E+06
             1.19132416553452960E+06   1.19182409044267819E+06   1.19232400600191136E+06   1.19282391307163751E+06   1.19332381262957770E+06
             1.19382370571641973E+06   1.19432359338012827E+06   1.19482347662715358E+06   1.19532335638604686E+06   1.19582323348440067E+06
             1.19632310863701045E+06   1.19682298244228889E+06   1.19732285538411885E+06   1.19782272783692437E+06   1.19832260007230425E+06
             1.19882247226602538E+06   1.19932234450457571E+06   1.19982221679091244E+06   1.20032208905011788E+06   1.20082196113826591E+06
             1.20132183286142233E+06   1.20182170400831988E+06   1.20232157436200604E+06   1.20282144600000000E+06
 ETA=   56   1.15382144600000000E+06   1.15432147142425971E+06   1.15482149635993293E+06   1.15532151991659123E+06   1.15582154264135729E+06
             1.15632156487901905E+06   1.15682158686781651E+06   1.15732160878581344E+06   1.15782163077404397E+06   1.15832165294909035E+06
             1.15882167541055637E+06   1.15932169824586227E+06   1.15982172153349710E+06   1.16032174534533010E+06   1.16082176974829077E+06
             1.16132179480562429E+06   1.16182182057783613E+06   1.16232184712339402E+06   1.16282187449925998E+06   1.16332190276127076E+06
             1.16382193196439371E+06   1.16432196216289094E+06   1.16482199341038289E+06   1.16532202575984481E+06   1.16582205926350760E+06
             1.16632209397271764E+06   1.16682212993770395E+06   1.16732216720730299E+06   1.16782220582860196E+06   1.16832224584652623E+06
             1.16882228730336437E+06   1.16932233023821888E+06   1.16982237468639156E+06   1.17032242067870381E+06   1.17082246824073792E+06
             1.17132251739200507E+06   1.17182256814503716E+06   1.17232262050441350E+06   1.17282267446568678E+06   1.17332273001425201E+06
             1.17382278712412808E+06   1.17432284575666976E+06   1.17482290585920867E+06   1.17532296736362670E+06   1.17582303018487594E+06
             1.17632309421946015E+06   1.17682315934387059E+06   1.17732322541303164E+06   1.17782329225872247E+06   1.17832335968805943E+06
             1.17882342748201895E+06   1.17932349539405713E+06   1.17982356314886967E+06   1.18032363044130080E+06   1.18082369693548419E+06
             1.18132376226423681E+06   1.18182382602876611E+06   1.18232388779874775E+06   1.18282394711283036E+06   1.18332400347963115E+06
             1.18382405637931358E+06   1.18432410526582156E+06   1.18482414956990723E+06   1.18532418870312022E+06   1.18582422206296469E+06
             1.18632424903956475E+06   1.18682426902422658E+06   1.18732428142046393E+06   1.18782428565811017E+06   1.18832428121114708E+06
             1.18882426761968038E+06   1.18932424451577873E+06   1.18982421165166050E+06   1.19032416892683762E+06   1.19082411640936905E+06
             1.19132405434693908E+06   1.19182398316508182E+06   1.19232390345191583E+06   1.19282381593053252E+06   1.19332372142182384E+06
             1.19382362080191192E+06   1.19432351495914417E+06   1.19482340475563263E+06   1.19532329099705443E+06   1.19582317441181652E+06
             1.19632305563865788E+06   1.19682293522091792E+06   1.19732281360552437E+06   1.19782269114497281E+06   1.19832256810100726E+06
             1.19882244464911614E+06   1.19932232088350877E+06   1.19982219682289078E+06   1.20032207241820614E+06   1.20082194756482774E+06
             1.20132182212462928E+06   1.20182169597884896E+06   1.20232156924688863E+06   1.20282144600000000E+06
 ETA=   57   1.15382144600000000E+06   1.15432147369445302E+06   1.15482150011677272E+06   1.15532152476865682E+06   1.15582154839619505E+06
             1.15632157144996850E+06   1.15682159421791579E+06   1.15732161689715949E+06   1.15782163963270094E+06   1.15832166253851354E+06
             1.15882168570923130E+06   1.15932170922683855E+06   1.15982173316464736E+06   1.16032175758980797E+06   1.16082178256497975E+06
             1.16132180814950191E+06   1.16182183440024545E+06   1.16232186137223314E+06   1.16282188911910099E+06   1.16332191769341798E+06
             1.16382194714689534E+06   1.16432197753050947E+06   1.16482200889452430E+06   1.16532204128845781E+06   1.16582207476095273E+06
             1.16632210935960454E+06   1.16682214513070579E+06   1.16732218211894925E+06   1.16782222036705236E+06   1.16832225991532952E+06
             1.16882230080120452E+06   1.16932234305865993E+06   1.16982238671761821E+06   1.17032243180327094E+06   1.17082247833533399E+06
             1.17132252632723493E+06   1.17182257578523969E+06   1.17232262670751847E+06   1.17282267908312636E+06   1.17332273289093818E+06
             1.17382278809851035E+06   1.17432284466089029E+06   1.17482290251937066E+06   1.17532296160019399E+06   1.17582302181322291E+06
             1.17632308305059490E+06   1.17682314518534741E+06   1.17732320807007700E+06   1.17782327153559960E+06   1.17832333538968186E+06
             1.17882339941584272E+06   1.17932346337226592E+06   1.17982352699086675E+06   1.18032358997652563E+06   1.18082365200656047E+06
             1.18132371273045661E+06   1.18182377176992269E+06   1.18232382871930790E+06   1.18282388314644084E+06   1.18332393459396623E+06
             1.18382398258123593E+06   1.18432402660685079E+06   1.18482406615196308E+06   1.18532410068449751E+06   1.18582412966445088E+06
             1.18632415255055833E+06   1.18682416880859318E+06   1.18732417792170052E+06   1.18782417940313136E+06   1.18832417281168676E+06
             1.18882415776992496E+06   1.18932413398461323E+06   1.18982410126805142E+06   1.19032405955777364E+06   1.19082400893140328E+06
             1.19132394961376023E+06   1.19182388197435765E+06   1.19232380651481450E+06   1.19282372384704044E+06   1.19332363466427103E+06
             1.19382353970801714E+06   1.19432343973449571E+06   1.19482333548404416E+06   1.19532322765612230E+06   1.19582311689097807E+06
             1.19632300375769334E+06   1.19682288874760503E+06   1.19732277227180847E+06   1.19782265466152388E+06   1.19832253617036436E+06
             1.19882241697790008E+06   1.19932229719446437E+06   1.19982217686799192E+06   1.20032205599471158E+06   1.20082193453677371E+06
             1.20132181245227228E+06   1.20182168975169770E+06   1.20232156657938077E+06   1.20282144600000000E+06
 ETA=   58   1.15382144600000000E+06   1.15432147491048160E+06   1.15482150238779350E+06   1.15532152814715193E+06   1.15582155283518694E+06
             1.15632157688182336E+06   1.15682160057780892E+06   1.15732162412771955E+06   1.15782164768320299E+06   1.15832167136280821E+06
             1.15882169526365097E+06   1.15932171946843271E+06   1.15982174404984247E+06   1.16032176907346747E+06   1.16082179459979385E+06
             1.16132182068562182E+06   1.16182184738507331E+06   1.16232187475031125E+06   1.16282190283204825E+06   1.16332193167988118E+06
             1.16382196134250448E+06   1.16432199186781561E+06   1.16482202330292785E+06   1.16532205569410906E+06   1.16582208908663457E+06
             1.16632212352459528E+06   1.16682215905062039E+06   1.16732219570556493E+06   1.16782223352811788E+06   1.16832227255436662E+06
             1.16882231281730300E+06   1.16932235434627114E+06   1.16982239716635062E+06   1.17032244129770040E+06   1.17082248675482953E+06
             1.17132253354580957E+06   1.17182258167144028E+06   1.17232263112435513E+06   1.17282268188806274E+06   1.17332273393594520E+06
             1.17382278723020619E+06   1.17432284172076895E+06   1.17482289734414965E+06   1.17532295402228180E+06   1.17582301166133443E+06
             1.17632307015052531E+06   1.17682312936092657E+06   1.17732318914432102E+06   1.17782324933207454E+06   1.17832330973409908E+06
             1.17882337013790174E+06   1.17932343030775175E+06   1.17982348998402175E+06   1.18032354888269817E+06   1.18082360669513396E+06
             1.18132366308806697E+06   1.18182371770395222E+06   1.18232377016165783E+06   1.18282382005756325E+06   1.18332386696714512E+06
             1.18382391044708644E+06   1.18432395003800956E+06   1.18482398526792182E+06   1.18532401565650012E+06   1.18582404072035942E+06
             1.18632405997949815E+06   1.18682407296512579E+06   1.18732407922911341E+06   1.18782407835526299E+06   1.18832406997249299E+06
             1.18882405376979546E+06   1.18932402951237978E+06   1.18982399705783976E+06   1.19032395637052436E+06   1.19082390753189870E+06
             1.19132385074493382E+06   1.19182378633123008E+06   1.19232371472055558E+06   1.19282363643345889E+06   1.19332355205848627E+06
             1.19382346222628304E+06   1.19432336758313281E+06   1.19482326876645023E+06   1.19532316638411628E+06   1.19582306099864817E+06
             1.19632295311625418E+06   1.19682284318027738E+06   1.19732273156826315E+06   1.19782261859188229E+06   1.19832250449904799E+06
             1.19882238947768183E+06   1.19932227366079832E+06   1.19982215713272453E+06   1.20032203993690037E+06   1.20082192208728869E+06
             1.20132180358754518E+06   1.20182168445787043E+06   1.20232156475286372E+06   1.20282144600000000E+06
 ETA=   59   1.15382144600000000E+06   1.15432147555755428E+06   1.15482150378896878E+06   1.15532153060946963E+06   1.15582155640111095E+06
             1.15632158149793302E+06   1.15682160616774368E+06   1.15732163061862672E+06   1.15782165501167648E+06   1.15832167947332631E+06
             1.15882170410536532E+06   1.15932172899242141E+06   1.15982175420725206E+06   1.16032177981437719E+06   1.16082180587255326E+06
             1.16132183243646054E+06   1.16182185955786332E+06   1.16232188728641509E+06   1.16282191567021236E+06   1.16332194475615630E+06
             1.16382197459017741E+06   1.16432200521733472E+06   1.16482203668182762E+06   1.16532206902691931E+06   1.16582210229477799E+06
             1.16632213652626681E+06   1.16682217176065641E+06   1.16732220803529723E+06   1.16782224538521725E+06   1.16832228384268284E+06
             1.16882232343670144E+06   1.16932236419246765E+06   1.16982240613076184E+06   1.17032244926730474E+06   1.17082249361204752E+06
             1.17132253916841722E+06   1.17182258593251696E+06   1.17232263389227935E+06   1.17282268302656384E+06   1.17332273330422514E+06
             1.17382278468314139E+06   1.17432283710920368E+06   1.17482289051529556E+06   1.17532294482024084E+06   1.17582299992775545E+06
             1.17632305572541174E+06   1.17682311208361085E+06   1.17732316885461332E+06   1.17782322587161278E+06   1.17832328294790094E+06
             1.17882333987613395E+06   1.17932339642773266E+06   1.17982345235245069E+06   1.18032350737812440E+06   1.18082356121066655E+06
             1.18132361353431898E+06   1.18182366401220509E+06   1.18232371228724765E+06   1.18282375798345846E+06   1.18332380070769694E+06
             1.18382384005191526E+06   1.18432387559598964E+06   1.18482390691119432E+06   1.18532393356443662E+06   1.18582395512335142E+06
             1.18632397116239555E+06   1.18682398127006833E+06   1.18732398505740729E+06   1.18782398216782161E+06   1.18832397228823137E+06
             1.18882395516128745E+06   1.18932393059809250E+06   1.18982389849049062E+06   1.19032385882157693E+06   1.19082381167289289E+06
             1.19132375722696702E+06   1.19182369576430484E+06   1.19232362765463768E+06   1.19282355334293633E+06   1.19332347333132755E+06
             1.19382338815860730E+06   1.19432329837919516E+06   1.19482320454334910E+06   1.19532310718007595E+06   1.19582300678358832E+06
             1.19632290380350291E+06   1.19682279863860155E+06   1.19732269163374696E+06   1.19782258307949640E+06   1.19832247321405192E+06
             1.19882236222726060E+06   1.19932225026647607E+06   1.19982213744393247E+06   1.20032202384491242E+06   1.20082190953496820E+06
             1.20132179456244200E+06   1.20182167894976307E+06   1.20232156266207690E+06   1.20282144600000000E+06
 ETA=   60   1.15382144600000000E+06   1.15432147674714122E+06   1.15482150554709439E+06   1.15532153311304771E+06   1.15582155973407510E+06
             1.15632158568867855E+06   1.15682161121387035E+06   1.15732163649966195E+06   1.15782166169572691E+06   1.15832168692099792E+06
             1.15882171227225405E+06   1.15932173783064750E+06   1.15982176366631524E+06   1.16032178984155017E+06   1.16082181641300092E+06
             1.16132184343321715E+06   1.16182187095175148E+06   1.16232189901595400E+06   1.16282192767152935E+06   1.16332195696291374E+06
             1.16382198693350423E+06   1.16432201762576238E+06   1.16482204908122076E+06   1.16532208134039934E+06   1.16582211444263742E+06
             1.16632214842587197E+06   1.16682218332633888E+06   1.16732221917823586E+06   1.16782225601331517E+06   1.16832229386043921E+06
             1.16882233274508454E+06   1.16932237268879451E+06   1.16982241370858927E+06   1.17032245581633691E+06   1.17082249901806517E+06
             1.17132254331324250E+06   1.17182258869401412E+06   1.17232263514440204E+06   1.17282268263946217E+06   1.17332273114441917E+06
             1.17382278061377211E+06   1.17432283099037269E+06   1.17482288220450934E+06   1.17532293417296722E+06   1.17582298679810483E+06
             1.17632303996695997E+06   1.17682309355037147E+06   1.17732314740217663E+06   1.17782320135845384E+06   1.17832325523687503E+06
             1.17882330883616395E+06   1.17932336193569400E+06   1.17982341429525497E+06   1.18032346565500693E+06   1.18082351573567139E+06
             1.18132356423897156E+06   1.18182361084836768E+06   1.18232365523013147E+06   1.18282369703477900E+06   1.18332373589893384E+06
             1.18382377144764178E+06   1.18432380329722050E+06   1.18482383105868427E+06   1.18532385434183665E+06   1.18582387276009866E+06
             1.18632388593617082E+06   1.18682389350858913E+06   1.18732389513926161E+06   1.18782389052195614E+06   1.18832387939164601E+06
             1.18882386153445207E+06   1.18932383679766417E+06   1.18982380509909987E+06   1.19032376643480081E+06   1.19082372088398761E+06
             1.19132366861035721E+06   1.19182360985909356E+06   1.19232354494950431E+06   1.19282347426367458E+06   1.19332339823198714E+06
             1.19382331731676962E+06   1.19432323199540935E+06   1.19482314274428808E+06   1.19532305002463004E+06   1.19582295427097753E+06
             1.19632285588253895E+06   1.19682275521741738E+06   1.19732265258951089E+06   1.19782254826786509E+06   1.19832244247833150E+06
             1.19882233540744195E+06   1.19932222720837663E+06   1.19982211800846923E+06   1.20032200791674876E+06   1.20082189702850650E+06
             1.20132178542243200E+06   1.20182167314585648E+06   1.20232156018211320E+06   1.20282144600000000E+06
 ETA=   61   1.15382144600000000E+06   1.15432147846007883E+06   1.15482150769904489E+06   1.15532153568825452E+06   1.15582156285368977E+06
             1.15632158947432018E+06   1.15682161574374302E+06   1.15732164180593705E+06   1.15782166777525144E+06   1.15832169374749810E+06
             1.15882171980575682E+06   1.15932174602344935E+06   1.15982177246624068E+06   1.16032179919349565E+06   1.16082182625955110E+06
             1.16132185371481627E+06   1.16182188160670758E+06   1.16232190998038463E+06   1.16282193887930433E+06   1.16332196834560647E+06
             1.16382199842034793E+06   1.16432202914361050E+06   1.16482206055450090E+06   1.16532209269106109E+06   1.16582212559008808E+06
             1.16632215928690485E+06   1.16682219381504855E+06   1.16732222920592804E+06   1.16782226548841270E+06   1.16832230268838443E+06
             1.16882234082824807E+06   1.16932237992638792E+06   1.16982241999659641E+06   1.17032246104745939E+06   1.17082250308169844E+06
             1.17132254609547881E+06   1.17182259007768985E+06   1.17232263500918681E+06   1.17282268086201185E+06   1.17332272759858798E+06
             1.17382277517090109E+06   1.17432282351966738E+06   1.17482287257350725E+06   1.17532292224811623E+06   1.17582297244545515E+06
             1.17632302305298601E+06   1.17682307394293253E+06   1.17732312497161888E+06   1.17782317597887549E+06   1.17832322678754851E+06
             1.17882327720312728E+06   1.17932332701351563E+06   1.17982337598896609E+06   1.18032342388220225E+06   1.18082347042877693E+06
             1.18132351534765819E+06   1.18182355834210617E+06   1.18232359910086053E+06   1.18282363729966548E+06   1.18332367260318948E+06
             1.18382370466735191E+06   1.18432373314213147E+06   1.18482375767487939E+06   1.18532377791421115E+06   1.18582379351450852E+06
             1.18632380414111051E+06   1.18682380947619211E+06   1.18732380922538112E+06   1.18782380312502664E+06   1.18832379095000261E+06
             1.18882377252177312E+06   1.18932374771628901E+06   1.18982371647112211E+06   1.19032367879110365E+06   1.19082363475168892E+06
             1.19132358449942456E+06   1.19182352824908565E+06   1.19232346627744474E+06   1.19282339891399071E+06   1.19332332652924582E+06
             1.19382324952159566E+06   1.19432316830364149E+06   1.19482308328909404E+06   1.19532299488103553E+06   1.19582290346213616E+06
             1.19632280938708060E+06   1.19682271297727060E+06   1.19732261451770272E+06   1.19782251425594534E+06   1.19832241240314557E+06
             1.19882230913704052E+06   1.19932220460692118E+06   1.19982209894025000E+06   1.20032199225012143E+06   1.20082188464169670E+06
             1.20132177621490182E+06   1.20182166706373240E+06   1.20232155727916677E+06   1.20282144600000000E+06
 ETA=   62   1.15382144600000000E+06   1.15432147936016950E+06   1.15482150898328167E+06   1.15532153746165917E+06   1.15582156526693725E+06
             1.15632159263474145E+06   1.15682161969947815E+06   1.15732164656030829E+06   1.15782167330493662E+06   1.15832170001490996E+06
             1.15882172676560376E+06   1.15932175362576032E+06   1.15982178065768071E+06   1.16032180791793531E+06   1.16082183545832499E+06
             1.16132186332685244E+06   1.16182189156859880E+06   1.16232192022643844E+06   1.16282194934157841E+06   1.16332197895393800E+06
             1.16382200910237082E+06   1.16432203982476634E+06   1.16482207115803100E+06   1.16532210313798976E+06   1.16582213579918817E+06
             1.16632216917464999E+06   1.16682220329555823E+06   1.16732223819090240E+06   1.16782227388706384E+06   1.16832231040736916E+06
             1.16882234777160478E+06   1.16932238599548372E+06   1.16982242509008921E+06   1.17032246506127971E+06   1.17082250590905920E+06
             1.17132254762691632E+06   1.17182259020114550E+06   1.17232263361013331E+06   1.17282267782363738E+06   1.17332272280204017E+06
             1.17382276849560556E+06   1.17432281484372308E+06   1.17482286177417310E+06   1.17532290920239384E+06   1.17582295703078411E+06
             1.17632300514804921E+06   1.17682305342859006E+06   1.17732310173196858E+06   1.17782314990245760E+06   1.17832319776868890E+06
             1.17882324514342775E+06   1.17932329182348982E+06   1.17982333758982061E+06   1.18032338220775989E+06   1.18082342542752530E+06
             1.18132346698492230E+06   1.18182350660232012E+06   1.18232354398991750E+06   1.18282357884732052E+06   1.18332361086547235E+06
             1.18382363972895639E+06   1.18432366511871270E+06   1.18482368671520241E+06   1.18532370420205151E+06   1.18582371727020410E+06
             1.18632372562262835E+06   1.18682372897953307E+06   1.18732372708413610E+06   1.18782371970885340E+06   1.18832370666178293E+06
             1.18882368779324461E+06   1.18932366300199879E+06   1.18982363224069285E+06   1.19032359551997948E+06   1.19082355291075632E+06
             1.19132350454409071E+06   1.19182345060853660E+06   1.19232339134483784E+06   1.19282332703828719E+06   1.19332325800921558E+06
             1.19382318460231274E+06   1.19432310717551876E+06   1.19482302608928387E+06   1.19532294169680029E+06   1.19582285433568200E+06
             1.19632276432128693E+06   1.19682267194174440E+06   1.19732257745464286E+06   1.19782248108538031E+06   1.19832238302719221E+06
             1.19882228344304301E+06   1.19932218246975541E+06   1.19982208022498479E+06   1.20032197681780881E+06   1.20082187236293755E+06
             1.20132176699383091E+06   1.20182166085816105E+06   1.20232155410002335E+06   1.20282144600000000E+06
 ETA=   63   1.15382144600000000E+06   1.15432147857650975E+06   1.15482150867723441E+06   1.15532153800134687E+06   1.15582156677531241E+06
             1.15632159510526620E+06   1.15682162308001146E+06   1.15732165078983572E+06   1.15782167832462117E+06   1.15832170576919150E+06
             1.15882173320057173E+06   1.15932176068738452E+06   1.15982178829056956E+06   1.16032181606462575E+06   1.16082184405895812E+06
             1.16132187231907994E+06   1.16182190088761132E+06   1.16232192980505223E+06   1.16282195911034173E+06   1.16332198884123191E+06
             1.16382201903449325E+06   1.16432204972599610E+06   1.16482208095067018E+06   1.16532211274238094E+06   1.16582214513371559E+06
             1.16632217815572023E+06   1.16682221183756785E+06   1.16732224620619952E+06   1.16782228128590458E+06   1.16832231709787366E+06
             1.16882235365972249E+06   1.16932239098496805E+06   1.16982242908248515E+06   1.17032246795593877E+06   1.17082250760317571E+06
             1.17132254801560007E+06   1.17182258917753119E+06   1.17232263106553606E+06   1.17282267364775972E+06   1.17332271688324050E+06
             1.17382276072123018E+06   1.17432280510051874E+06   1.17482284994877689E+06   1.17532289518191456E+06   1.17582294070348144E+06
             1.17632298640411883E+06   1.17682303216105979E+06   1.17732307783770980E+06   1.17782312328331848E+06   1.17832316833275463E+06
             1.17882321280640387E+06   1.17932325651021092E+06   1.17982329923588037E+06   1.18032334076125827E+06   1.18082338085091533E+06
             1.18132341925695166E+06   1.18182345572004118E+06   1.18232348997074785E+06   1.18282352173112007E+06   1.18332355071660480E+06
             1.18382357663828577E+06   1.18432359920548624E+06   1.18482361812874814E+06   1.18532363312321133E+06   1.18582364391240850E+06
             1.18632365023248643E+06   1.18682365183681110E+06   1.18732364850095799E+06   1.18782364002795843E+06   1.18832362625367404E+06
             1.18882360705209267E+06   1.18932358234022791E+06   1.18982355208227248E+06   1.19032351629259810E+06   1.19082347503719479E+06
             1.19132342843325087E+06   1.19182337664667051E+06   1.19232331988756405E+06   1.19282325840390939E+06   1.19332319247375312E+06
             1.19382312239649496E+06   1.19432304848380294E+06   1.19482297105077654E+06   1.19532289040779648E+06   1.19582280685341940E+06
             1.19632272066840553E+06   1.19682263211094961E+06   1.19732254141306668E+06   1.19782244877820020E+06   1.19832235438017477E+06
             1.19882225836392771E+06   1.19932216084879451E+06   1.19982206193559011E+06   1.20032196171930595E+06   1.20082186030987836E+06
             1.20132175786445476E+06   1.20182165463366639E+06   1.20232155098629300E+06   1.20282144600000000E+06
 ETA=   64   1.15382144600000000E+06   1.15432147663484421E+06   1.15482150750767137E+06   1.15532153794851084E+06   1.15582156783968024E+06
             1.15632159718831023E+06   1.15682162607927551E+06   1.15732165462291171E+06   1.15782168292613304E+06   1.15832171108289831E+06
             1.15882173917344445E+06   1.15932176726624370E+06   1.15982179542041593E+06   1.16032182368790172E+06   1.16082185211529024E+06
             1.16132188074527611E+06   1.16182190961778583E+06   1.16232193877080781E+06   1.16282196824096935E+06   1.16332199806389236E+06
             1.16382202827437804E+06   1.16432205890645203E+06   1.16482208999329200E+06   1.16532212156706722E+06   1.16582215365870274E+06
             1.16632218629758921E+06   1.16682221951123863E+06   1.16732225332491333E+06   1.16782228776119952E+06   1.16832232283956697E+06
             1.16882235857589426E+06   1.16932239498196100E+06   1.16982243206491927E+06   1.17032246982674557E+06   1.17082250826366083E+06
             1.17132254736554180E+06   1.17182258711530897E+06   1.17232262748830952E+06   1.17282266845169081E+06   1.17332270996377687E+06
             1.17382275197345018E+06   1.17432279441954242E+06   1.17482283723025536E+06   1.17532288032259885E+06   1.17582292360188253E+06
             1.17632296696125949E+06   1.17682301028132392E+06   1.17732305342979939E+06   1.17782309626131225E+06   1.17832313861727715E+06
             1.17882318032590416E+06   1.17932322120234137E+06   1.17982326104898192E+06   1.18032329965593782E+06   1.18082333680170309E+06
             1.18132337225402589E+06   1.18182340577100171E+06   1.18232343710241374E+06   1.18282346599131729E+06   1.18332349217591551E+06
             1.18382351539171208E+06   1.18432353537397273E+06   1.18482355186050828E+06   1.18532356459478335E+06   1.18582357332935021E+06
             1.18632357782961242E+06   1.18682357787786284E+06   1.18732357327757985E+06   1.18782356385785691E+06   1.18832354947785311E+06
             1.18882353003107104E+06   1.18932350544921705E+06   1.18982347570536984E+06   1.19032344081614423E+06   1.19082340084256302E+06
             1.19132335588942794E+06   1.19182330610304838E+06   1.19232325166738336E+06   1.19282319279875210E+06   1.19332312973940652E+06
             1.19382306275038444E+06   1.19432299210407119E+06   1.19482291807694361E+06   1.19532284094281192E+06   1.19582276096678618E+06
             1.19632267840002850E+06   1.19682259347528615E+06   1.19732250640317868E+06   1.19782241736923088E+06   1.19832232653177087E+06
             1.19882223402109416E+06   1.19932213994075893E+06   1.19982204437252157E+06   1.20032194738730160E+06   1.20082184906579787E+06
             1.20132174953463394E+06   1.20182164902550261E+06   1.20232154792787461E+06   1.20282144600000000E+06
 ETA=   65   1.15382144600000000E+06   1.15432147483901796E+06   1.15482150670898519E+06   1.15532153822196694E+06   1.15582156905790186E+06
             1.15632159925337904E+06   1.15682162893125881E+06   1.15732165821853117E+06   1.15782168722655182E+06   1.15832171604856430E+06
             1.15882174476184603E+06   1.15932177343086060E+06   1.15982180211032275E+06   1.16032183084778767E+06   1.16082185968573461E+06
             1.16132188866314548E+06   1.16182191781667969E+06   1.16232194718148280E+06   1.16282197679172549E+06   1.16332200668089651E+06
             1.16382203688192763E+06   1.16432206742717559E+06   1.16482209834829438E+06   1.16532212967603118E+06   1.16582216143995104E+06
             1.16632219366811682E+06   1.16682222638672730E+06   1.16732225961973029E+06   1.16782229338839580E+06   1.16832232771087345E+06
             1.16882236260172608E+06   1.16932239807143435E+06   1.16982243412588770E+06   1.17032247076585493E+06   1.17082250798643357E+06
             1.17132254577648500E+06   1.17182258411807008E+06   1.17232262298586429E+06   1.17282266234657774E+06   1.17332270215839078E+06
             1.17382274237038312E+06   1.17432278292199806E+06   1.17482282374252356E+06   1.17532286475060834E+06   1.17582290585383191E+06
             1.17632294694832759E+06   1.17682298791847192E+06   1.17732302863666345E+06   1.17782306896318286E+06   1.17832310874617985E+06
             1.17882314782176609E+06   1.17932318601425388E+06   1.17982322313653654E+06   1.18032325899064587E+06   1.18082329336847691E+06
             1.18132332605270576E+06   1.18182335681791231E+06   1.18232338543192577E+06   1.18282341165738436E+06   1.18332343525354844E+06
             1.18382345597835700E+06   1.18432347359073558E+06   1.18482348785317573E+06   1.18532349853457278E+06   1.18582350541331619E+06
             1.18632350828062091E+06   1.18682350694405241E+06   1.18732350123120798E+06   1.18782349099344714E+06   1.18832347610956756E+06
             1.18882345648925682E+06   1.18932343207613402E+06   1.18982340285015455E+06   1.19032336882915627E+06   1.19082333006932563E+06
             1.19132328666444961E+06   1.19182323874384630E+06   1.19232318646905432E+06   1.19282313002939429E+06   1.19332306963664293E+06
             1.19382300551916636E+06   1.19432293791583902E+06   1.19482286707013100E+06   1.19532279322455684E+06   1.19582271661565686E+06
             1.19632263746951474E+06   1.19682255599780451E+06   1.19732247239427292E+06   1.19782238683154411E+06   1.19832229945815937E+06
             1.19882221039588004E+06   1.19932211973762908E+06   1.19982202754714945E+06   1.20032193386289966E+06   1.20082183871069504E+06
             1.20132174213008187E+06   1.20182164421439031E+06   1.20232154518013983E+06   1.20282144600000000E+06
 ETA=   66   1.15382144600000000E+06   1.15432147477516532E+06   1.15482150724236621E+06   1.15532153928140271E+06   1.15582157066943031E+06
             1.15632160145662888E+06   1.15682163175401394E+06   1.15732166167198285E+06   1.15782169130641758E+06   1.15832172073749104E+06
             1.15882175003158743E+06   1.15932177924394188E+06   1.15982180842133774E+06   1.16032183760452410E+06   1.16082186683020601E+06
             1.16132189613255206E+06   1.16182192554426496E+06   1.16232195509727439E+06   1.16282198482314474E+06   1.16332201475324482E+06
             1.16382204491876136E+06   1.16432207535058144E+06   1.16482210607909132E+06   1.16532213713390403E+06   1.16582216854353878E+06
             1.16632220033506397E+06   1.16682223253371241E+06   1.16732226516247843E+06   1.16782229824168934E+06   1.16832233178856364E+06
             1.16882236581675010E+06   1.16932240033585066E+06   1.16982243535092496E+06   1.17032247086198512E+06   1.17082250686347019E+06
             1.17132254334370955E+06   1.17182258028439479E+06   1.17232261766002933E+06   1.17282265543739591E+06   1.17332269357503741E+06
             1.17382273202273925E+06   1.17432277072104928E+06   1.17482280960082263E+06   1.17532284858280071E+06   1.17582288757725153E+06
             1.17632292648366676E+06   1.17682296519052563E+06   1.17732300357515272E+06   1.17782304150366015E+06   1.17832307883101236E+06
             1.17882311540119885E+06   1.17932315104754805E+06   1.17982318559317617E+06   1.18032321885160450E+06   1.18082325062753307E+06
             1.18132328071779106E+06   1.18182330891247652E+06   1.18232333499628585E+06   1.18282335875004227E+06   1.18332337995243282E+06
             1.18382339838195662E+06   1.18432341381907789E+06   1.18482342604860244E+06   1.18532343486224650E+06   1.18582344006141019E+06
             1.18632344146010559E+06   1.18682343888802337E+06   1.18732343219367205E+06   1.18782342124751233E+06   1.18832340594498371E+06
             1.18882338620928791E+06   1.18932336199378106E+06   1.18982333328378550E+06   1.19032330009767367E+06   1.19082326248704595E+06
             1.19132322053591674E+06   1.19182317435884010E+06   1.19232312409804389E+06   1.19282306991968397E+06   1.19332301200941508E+06
             1.19382295056756027E+06   1.19432288580416515E+06   1.19482281793419481E+06   1.19532274717302155E+06   1.19582267373231100E+06
             1.19632259781629103E+06   1.19682251961837756E+06   1.19732243931801314E+06   1.19782235707748192E+06   1.19832227303841221E+06
             1.19882218731757859E+06   1.19932210000173328E+06   1.19982201114161196E+06   1.20032192074659211E+06   1.20082182878436404E+06
             1.20132173519612267E+06   1.20182163995373412E+06   1.20232154325176892E+06   1.20282144600000000E+06
 ETA=   67   1.15382144600000000E+06   1.15432147636050591E+06   1.15482150902312435E+06   1.15532154114373331E+06   1.15582157275511674E+06
             1.15632160389940650E+06   1.15682163464461477E+06   1.15732166506711440E+06   1.15782169523690059E+06   1.15832172521248367E+06
             1.15882175504152686E+06   1.15932178476342070E+06   1.15982181441199291E+06   1.16032184401771589E+06   1.16082187360931467E+06
             1.16132190321484325E+06   1.16182193286236166E+06   1.16232196258029016E+06   1.16282199239753908E+06   1.16332202234346373E+06
             1.16382205244770646E+06   1.16432208273994760E+06   1.16482211324959737E+06   1.16532214400545158E+06   1.16582217503531440E+06
             1.16632220636559906E+06   1.16682223802091787E+06   1.16732227002366656E+06   1.16782230239359080E+06   1.16832233514734660E+06
             1.16882236829805188E+06   1.16932240185482358E+06   1.16982243582229875E+06   1.17032247020015283E+06   1.17082250498259743E+06
             1.17132254015787342E+06   1.17182257570774970E+06   1.17232261160701397E+06   1.17282264782297635E+06   1.17332268431499507E+06
             1.17382272103400552E+06   1.17432275792209036E+06   1.17482279491207935E+06   1.17532283192718751E+06   1.17582286888071033E+06
             1.17632290567578794E+06   1.17682294220523536E+06   1.17732297835146426E+06   1.17782301398650277E+06   1.17832304897211771E+06
             1.17882308316006232E+06   1.17932311639245017E+06   1.17982314850226231E+06   1.18032317931401148E+06   1.18082320864455379E+06
             1.18132323630406172E+06   1.18182326209716592E+06   1.18232328582426719E+06   1.18282330728301429E+06   1.18332332626996748E+06
             1.18382334258242906E+06   1.18432335602044431E+06   1.18482336638897494E+06   1.18532337350022164E+06   1.18582337717609270E+06
             1.18632337725077057E+06   1.18682337357336469E+06   1.18732336601058044E+06   1.18782335444934247E+06   1.18832333879928151E+06
             1.18882331899497029E+06   1.18932329499779828E+06   1.18982326679732674E+06   1.19032323441202007E+06   1.19082319788921881E+06
             1.19132315730429231E+06   1.19182311275893450E+06   1.19232306437866786E+06   1.19282301230965066E+06   1.19332295671497378E+06
             1.19382289777067560E+06   1.19432283566171606E+06   1.19482277057808219E+06   1.19532270271113515E+06   1.19582263225027546E+06
             1.19632255937991291E+06   1.19682248427672312E+06   1.19732240710705519E+06   1.19782232802428980E+06   1.19832224716583593E+06
             1.19882216464924044E+06   1.19932208056659554E+06   1.19982199497598759E+06   1.20032190788847208E+06   1.20082181924990285E+06
             1.20132172892218526E+06   1.20182163667983911E+06   1.20232154219505028E+06   1.20282144600000000E+06
 ETA=   68   1.15382144600000000E+06   1.15432147847908409E+06   1.15482151128647523E+06   1.15532154338316014E+06   1.15582157504333300E+06
             1.15632160638203006E+06   1.15682163745907368E+06   1.15732166831377847E+06   1.15782169897577446E+06   1.15832172946899687E+06
             1.15882175981390872E+06   1.15932179002920445E+06   1.15982182013318036E+06   1.16032185014473880E+06   1.16082188008403778E+06
             1.16132190997283044E+06   1.16182193983457144E+06   1.16232196969434526E+06   1.16282199957866711E+06   1.16332202951518074E+06
             1.16382205953231617E+06   1.16432208965888945E+06   1.16482211992368568E+06   1.16532215035503195E+06   1.16582218098036363E+06
             1.16632221182578313E+06   1.16682224291562359E+06   1.16732227427202486E+06   1.16782230591449328E+06   1.16832233785947412E+06
             1.16882237011991069E+06   1.16932240270480118E+06   1.16982243561873795E+06   1.17032246886144741E+06   1.17082250242731022E+06
             1.17132253630488203E+06   1.17182257047641766E+06   1.17232260491739726E+06   1.17282263959606411E+06   1.17332267447299208E+06
             1.17382270950065204E+06   1.17432274462303333E+06   1.17482277977528539E+06   1.17532281488340604E+06   1.17582284986398718E+06
             1.17632288462403393E+06   1.17682291906084982E+06   1.17732295306201861E+06   1.17782298650548141E+06   1.17832301925972011E+06
             1.17882305118405982E+06   1.17932308212909685E+06   1.17982311193725513E+06   1.18032314044348779E+06   1.18082316747611668E+06
             1.18132319285782520E+06   1.18182321640679031E+06   1.18232323793797288E+06   1.18282325726454332E+06   1.18332327419946203E+06
             1.18382328855719743E+06   1.18432330015557492E+06   1.18482330881776172E+06   1.18532331437435094E+06   1.18582331666555558E+06
             1.18632331554344390E+06   1.18682331087422441E+06   1.18732330254050577E+06   1.18782329044348304E+06   1.18832327450497332E+06
             1.18882325466920133E+06   1.18932323090426368E+06   1.18982320320312912E+06   1.19032317158409511E+06   1.19082313609061646E+06
             1.19132309679044411E+06   1.19182305377406324E+06   1.19232300715248962E+06   1.19282295705452492E+06   1.19332290362362843E+06
             1.19382284701461764E+06   1.19432278739037178E+06   1.19482272491866839E+06   1.19532265976923122E+06   1.19582259211105434E+06
             1.19632252210999653E+06   1.19682244992661243E+06   1.19732237571412604E+06   1.19782229961638292E+06   1.19832222176552215E+06
             1.19882214227885497E+06   1.19932206125385826E+06   1.19982197875895863E+06   1.20032189481552364E+06   1.20082180936311209E+06
             1.20132172219699854E+06   1.20182163286887202E+06   1.20232154055770580E+06   1.20282144600000000E+06
 ETA=   69   1.15382144600000000E+06   1.15432148006521934E+06   1.15482151290032570E+06   1.15532154501285800E+06   1.15582157681124844E+06
             1.15632160843875050E+06   1.15682163992839330E+06   1.15732167127616005E+06   1.15782170247156080E+06   1.15832173350690654E+06
             1.15882176437903196E+06   1.15932179508915194E+06   1.15982182564255456E+06   1.16032185604841774E+06   1.16082188631964428E+06
             1.16132191647264105E+06   1.16182194652699446E+06   1.16232197650506161E+06   1.16282200643148925E+06   1.16332203633269458E+06
             1.16382206623633811E+06   1.16432209617078886E+06   1.16482212616460351E+06   1.16532215624601487E+06   1.16582218644244596E+06
             1.16632221678003087E+06   1.16682224728315510E+06   1.16732227797402698E+06   1.16782230887223827E+06   1.16832233999434556E+06
             1.16882237135344720E+06   1.16932240295875771E+06   1.16982243481517164E+06   1.17032246692282008E+06   1.17082249927661545E+06
             1.17132253186579118E+06   1.17182256467345706E+06   1.17232259767614910E+06   1.17282263084340352E+06   1.17332266413735808E+06
             1.17382269751235703E+06   1.17432273091461044E+06   1.17482276428187429E+06   1.17532279754317994E+06   1.17582283061862201E+06
             1.17632286341921939E+06   1.17682289584684954E+06   1.17732292779428023E+06   1.17782295914529590E+06   1.17832298977493448E+06
             1.17882301954983594E+06   1.17932304832871701E+06   1.17982307596296887E+06   1.18032310229738872E+06   1.18082312717104936E+06
             1.18132315041829576E+06   1.18182317186987540E+06   1.18232319135419698E+06   1.18282320869870204E+06   1.18332322373136366E+06
             1.18382323628229718E+06   1.18432324618546339E+06   1.18482325328047061E+06   1.18532325741444551E+06   1.18582325844396628E+06
             1.18632325623701001E+06   1.18682325067489967E+06   1.18732324165421329E+06   1.18782322908859607E+06   1.18832321291041048E+06
             1.18882319307216490E+06   1.18932316954763583E+06   1.18982314233259438E+06   1.19032311144505953E+06   1.19082307692501112E+06
             1.19132303883352899E+06   1.19182299725134089E+06   1.19232295227684802E+06   1.19282290402372554E+06   1.19332285261824890E+06
             1.19382279819652345E+06   1.19432274090175494E+06   1.19482268088164669E+06   1.19532261828601244E+06   1.19582255326463003E+06
             1.19632248596536112E+06   1.19682241653243895E+06   1.19732234510481963E+06   1.19782227181433467E+06   1.19832219678324508E+06
             1.19882212012052163E+06   1.19932204191569239E+06   1.19982196222823695E+06   1.20032188106879289E+06   1.20082179836486350E+06
             1.20132171389687434E+06   1.20182162719180109E+06   1.20232153753688745E+06   1.20282144600000000E+06
 ETA=   70   1.15382144600000000E+06   1.15432148073710105E+06   1.15482151367005636E+06   1.15532154601557390E+06   1.15582157817633590E+06
             1.15632161024711840E+06   1.15682164223204856E+06   1.15732167410959490E+06   1.15782170585166616E+06   1.15832173743152572E+06
             1.15882176882765302E+06   1.15932180002538930E+06   1.15982183101731841E+06   1.16032186180297984E+06   1.16082189238825929E+06
             1.16132192278462742E+06   1.16182195300832554E+06   1.16232198307955312E+06   1.16282201302165398E+06   1.16332204286035709E+06
             1.16382207262305240E+06   1.16432210233811964E+06   1.16482213203430711E+06   1.16532216174014006E+06   1.16582219148338423E+06
             1.16632222129053692E+06   1.16682225118635339E+06   1.16732228119341074E+06   1.16782231133167888E+06   1.16832234161811904E+06
             1.16882237206628220E+06   1.16932240268590255E+06   1.16982243348248815E+06   1.17032246445689606E+06   1.17082249560489389E+06
             1.17132252691672533E+06   1.17182255837667896E+06   1.17232258996267011E+06   1.17282262164584221E+06   1.17332265339019918E+06
             1.17382268515224615E+06   1.17432271688068123E+06   1.17482274851610442E+06   1.17532277999077993E+06   1.17582281122845388E+06
             1.17632284214425087E+06   1.17682287264464702E+06   1.17732290262754471E+06   1.17782293198244064E+06   1.17832296059070830E+06
             1.17882298832598887E+06   1.17932301505470718E+06   1.17982304063669988E+06   1.18032306492598215E+06   1.18082308777163597E+06
             1.18132310901882011E+06   1.18182312850988586E+06   1.18232314608561224E+06   1.18282316158652306E+06   1.18332317485430464E+06
             1.18382318573331344E+06   1.18432319407214224E+06   1.18482319972525700E+06   1.18532320255466597E+06   1.18582320243161800E+06
             1.18632319923828659E+06   1.18682319286941900E+06   1.18732318323393934E+06   1.18782317025643098E+06   1.18832315387847205E+06
             1.18882313405975979E+06   1.18932311077896669E+06   1.18982308403424616E+06   1.19032305384333758E+06   1.19082302024319372E+06
             1.19132298328911676E+06   1.19182294305338757E+06   1.19232289962345804E+06   1.19282285309980973E+06   1.19332280359361810E+06
             1.19382275122436811E+06   1.19432269611752569E+06   1.19482263840232720E+06   1.19532257820978342E+06   1.19582251567089511E+06
             1.19632245091511915E+06   1.19682238406896847E+06   1.19732231525463704E+06   1.19782224458835530E+06   1.19832217217802512E+06
             1.19882209811942256E+06   1.19932202249006089E+06   1.19982194533989369E+06   1.20032186667877552E+06   1.20082178646251000E+06
             1.20132170458188560E+06   1.20182162084706267E+06   1.20232153473826847E+06   1.20282144600000000E+06
 ETA=   71   1.15382144600000000E+06   1.15432147949019936E+06   1.15482151299785869E+06   1.15532154614973417E+06   1.15582157902942086E+06
             1.15632161174141034E+06   1.15682164433603338E+06   1.15732167681300757E+06   1.15782170914418180E+06   1.15832174129245966E+06
             1.15882177322300035E+06   1.15932180490854848E+06   1.15982183633127017E+06   1.16032186748277023E+06   1.16082189836326335E+06
             1.16132192898041336E+06   1.16182195934809186E+06   1.16232198948518629E+06   1.16282201941448357E+06   1.16332204916166910E+06
             1.16382207875442994E+06   1.16432210822165362E+06   1.16482213759271242E+06   1.16532216689681262E+06   1.16582219616240868E+06
             1.16632222541667661E+06   1.16682225468502683E+06   1.16732228399067651E+06   1.16782231335423514E+06   1.16832234279332403E+06
             1.16882237232220452E+06   1.16932240195140173E+06   1.16982243168731220E+06   1.17032246153180441E+06   1.17082249148179428E+06
             1.17132252152882540E+06   1.17182255165865505E+06   1.17232258185085817E+06   1.17282261207845667E+06   1.17332264230758068E+06
             1.17382267249714164E+06   1.17432270259854803E+06   1.17482273255543993E+06   1.17532276230346854E+06   1.17582279177013552E+06
             1.17632282087471243E+06   1.17682284952824563E+06   1.17732287763366732E+06   1.17782290508600185E+06   1.17832293177268654E+06
             1.17882295757400175E+06   1.17932298236361938E+06   1.17982300600926555E+06   1.18032302837351686E+06   1.18082304931471054E+06
             1.18132306868796609E+06   1.18182308634629496E+06   1.18232310214180732E+06   1.18282311592698051E+06   1.18332312755599874E+06
             1.18382313688616245E+06   1.18432314377933368E+06   1.18482314810341084E+06   1.18532314973382326E+06   1.18582314855500963E+06
             1.18632314446186810E+06   1.18682313736113766E+06   1.18732312717272481E+06   1.18782311383090774E+06   1.18832309728539968E+06
             1.18882307750222320E+06   1.18932305446435185E+06   1.18982302817205386E+06   1.19032299864287907E+06   1.19082296591123403E+06
             1.19132293002751051E+06   1.19182289105676534E+06   1.19232284907702636E+06   1.19282280417732755E+06   1.19332275645561051E+06
             1.19382270601659548E+06   1.19432265296971588E+06   1.19482259742714860E+06   1.19532253950204421E+06   1.19582247930692509E+06
             1.19632241695229523E+06   1.19682235254537128E+06   1.19732228618889535E+06   1.19782221797991800E+06   1.19832214800845808E+06
             1.19882207635593670E+06   1.19932200309314742E+06   1.19982192827742128E+06   1.20032185194834741E+06   1.20082177412101254E+06
             1.20132169477115688E+06   1.20182161377925333E+06   1.20232153071032604E+06   1.20282144600000000E+06
 ETA=   72   1.15382144600000000E+06   1.15432147834067000E+06   1.15482151212076726E+06   1.15532154583248869E+06   1.15582157938787225E+06
             1.15632161282620230E+06   1.15682164615555550E+06   1.15732167934697145E+06   1.15782171235393779E+06   1.15832174512722972E+06
             1.15882177762329346E+06   1.15932180980820465E+06   1.15982184165898501E+06   1.16032187316342234E+06   1.16082190431911359E+06
             1.16132193513214868E+06   1.16182196561568440E+06   1.16232199578854837E+06   1.16282202567394194E+06   1.16332205529828276E+06
             1.16382208469018480E+06   1.16432211387956492E+06   1.16482214289686014E+06   1.16532217177233379E+06   1.16582220053545642E+06
             1.16632222921436490E+06   1.16682225783537864E+06   1.16732228642258630E+06   1.16782231499745394E+06   1.16832234357847949E+06
             1.16882237218085350E+06   1.16932240081611578E+06   1.16982242949179816E+06   1.17032245821103035E+06   1.17082248697213503E+06
             1.17132251576821296E+06   1.17182254458673974E+06   1.17232257340919087E+06   1.17282260221069749E+06   1.17332263095973316E+06
             1.17382265961782192E+06   1.17432268813927239E+06   1.17482271647092397E+06   1.17532274455193547E+06   1.17582277231362881E+06
             1.17632279967942275E+06   1.17682282656485983E+06   1.17732285287774913E+06   1.17782287851840793E+06   1.17832290338002052E+06
             1.17882292734909803E+06   1.17932295030606142E+06   1.17982297212593840E+06   1.18032299267918477E+06   1.18082301183262654E+06
             1.18132302945049456E+06   1.18182304539553635E+06   1.18232305953019671E+06   1.18282307171783783E+06   1.18332308182400838E+06
             1.18382308971776185E+06   1.18432309527298762E+06   1.18482309836974391E+06   1.18532309889559005E+06   1.18582309674687241E+06
             1.18632309182994999E+06   1.18682308406234416E+06   1.18732307337380736E+06   1.18782305970729282E+06   1.18832304301977903E+06
             1.18882302328293514E+06   1.18932300048359577E+06   1.18982297462398559E+06   1.19032294572163420E+06   1.19082291380891996E+06
             1.19132287893218850E+06   1.19182284115045634E+06   1.19232280053377920E+06   1.19282275716139982E+06   1.19332271111979685E+06
             1.19382266250072955E+06   1.19432261139933649E+06   1.19482255791233573E+06   1.19532250213640276E+06   1.19582244416671060E+06
             1.19632238409566763E+06   1.19682232201179606E+06   1.19732225799879152E+06   1.19782219213479408E+06   1.19832212449209974E+06
             1.19882205513768573E+06   1.19932198413496511E+06   1.19982191154671041E+06   1.20032183743694308E+06   1.20082176186377532E+06
             1.20132168484317558E+06   1.20182160625796346E+06   1.20232152583140484E+06   1.20282144600000000E+06
 ETA=   73   1.15382144600000000E+06   1.15432147878253320E+06   1.15482151232791506E+06   1.15532154604140809E+06   1.15582157997472142E+06
             1.15632161402340024E+06   1.15682164806066756E+06   1.15732168197491672E+06   1.15782171567419474E+06   1.15832174908491992E+06
             1.15882178215028648E+06   1.15932181482893624E+06   1.15982184709366155E+06   1.16032187892996846E+06   1.16082191033447348E+06
             1.16132194131321413E+06   1.16182197187995119E+06   1.16232200205456722E+06   1.16282203186159604E+06   1.16332206132893753E+06
             1.16382209048674605E+06   1.16432211936647119E+06   1.16482214800003148E+06   1.16532217641909467E+06   1.16582220465443656E+06
             1.16632223273540149E+06   1.16682226068942575E+06   1.16732228854165110E+06   1.16782231631456991E+06   1.16832234402772319E+06
             1.16882237169740302E+06   1.16932239933635341E+06   1.16982242695344286E+06   1.17032245455328654E+06   1.17082248213583883E+06
             1.17132250969598070E+06   1.17182253722311952E+06   1.17232256470083399E+06   1.17282259210655000E+06   1.17332261941126548E+06
             1.17382264657929097E+06   1.17432267356799333E+06   1.17482270032754866E+06   1.17532272680071858E+06   1.17582275292268232E+06
             1.17632277862097044E+06   1.17682280381550826E+06   1.17732282841878501E+06   1.17782285233613127E+06   1.17832287546611647E+06
             1.17882289770103758E+06   1.17932291892753332E+06   1.17982293902731012E+06   1.18032295787800080E+06   1.18082297535414062E+06
             1.18132299132822873E+06   1.18182300567184715E+06   1.18232301825681934E+06   1.18282302895638556E+06   1.18332303764640540E+06
             1.18382304420658946E+06   1.18432304852172732E+06   1.18482305048290221E+06   1.18532304998866795E+06   1.18582304694616492E+06
             1.18632304127214453E+06   1.18682303289389284E+06   1.18732302175007132E+06   1.18782300779147586E+06   1.18832299098165194E+06
             1.18882297129738727E+06   1.18932294872905244E+06   1.18982292328075506E+06   1.19032289497023309E+06   1.19082286382838711E+06
             1.19132282989839348E+06   1.19182279323440674E+06   1.19232275389993424E+06   1.19282271196603961E+06   1.19332266750948108E+06
             1.19382262061085971E+06   1.19432257135285344E+06   1.19482251981856371E+06   1.19532246609005285E+06   1.19582241024709377E+06
             1.19632235236616898E+06   1.19682229251968116E+06   1.19732223077541823E+06   1.19782216719628358E+06   1.19832210184047860E+06
             1.19882203476244397E+06   1.19932196601495519E+06   1.19982189565259404E+06   1.20032182373607415E+06   1.20082175033565727E+06
             1.20132167553259409E+06   1.20182159942707536E+06   1.20232152211858332E+06   1.20282144600000000E+06
 ETA=   74   1.15382144600000000E+06   1.15432147776778042E+06   1.15482151145756221E+06   1.15532154579195660E+06   1.15582158050550078E+06
             1.15632161536690849E+06   1.15682165020047571E+06   1.15732168486992852E+06   1.15782171926754783E+06   1.15832175330848736E+06
             1.15882178692785837E+06   1.15932182007884933E+06   1.15982185273099900E+06   1.16032188486834778E+06   1.16082191648743185E+06
             1.16132194759521564E+06   1.16182197820705618E+06   1.16232200834481139E+06   1.16282203803515900E+06   1.16332206730816769E+06
             1.16382209619609290E+06   1.16432212473237701E+06   1.16482215295079327E+06   1.16532218088471401E+06   1.16582220856646635E+06
             1.16632223602679465E+06   1.16682226329440717E+06   1.16732229039562214E+06   1.16782231735407235E+06   1.16832234419045271E+06
             1.16882237092227931E+06   1.16932239756364282E+06   1.16982242412492051E+06   1.17032245061240415E+06   1.17082247702788096E+06
             1.17132250336820050E+06   1.17182252962488285E+06   1.17232255578376655E+06   1.17282258182471944E+06   1.17332260772140557E+06
             1.17382263344106311E+06   1.17432265894425870E+06   1.17482268418462854E+06   1.17532270910862158E+06   1.17582273365529487E+06
             1.17632275775622786E+06   1.17682278133557830E+06   1.17732280431027757E+06   1.17782282659034617E+06   1.17832284807934123E+06
             1.17882286867486313E+06   1.17932288826919952E+06   1.17982290675008879E+06   1.18032292400161317E+06   1.18082293990522251E+06
             1.18132295434084581E+06   1.18182296718802187E+06   1.18232297832704219E+06   1.18282298764008144E+06   1.18332299501233059E+06
             1.18382300033315108E+06   1.18432300349721522E+06   1.18482300440561306E+06   1.18532300296689663E+06   1.18582299909804529E+06
             1.18632299272530247E+06   1.18682298378487560E+06   1.18732297222356615E+06   1.18782295799933933E+06   1.18832294108175673E+06
             1.18882292145230784E+06   1.18932289910465525E+06   1.18982287404477224E+06   1.19032284629086312E+06   1.19082281587293348E+06
             1.19132278283189307E+06   1.19182274721821933E+06   1.19232270909028873E+06   1.19282266851256648E+06   1.19332262555378024E+06
             1.19382258028513403E+06   1.19432253277863562E+06   1.19482248310557194E+06   1.19532243133520102E+06   1.19582237753372383E+06
             1.19632232176359743E+06   1.19682226408314425E+06   1.19732220454644668E+06   1.19782214320345456E+06   1.19832208010036242E+06
             1.19882201528039505E+06   1.19932194878530269E+06   1.19982188065802865E+06   1.20032181094800564E+06   1.20082173972382699E+06
             1.20132166710422980E+06   1.20182159332269523E+06   1.20232151884417632E+06   1.20282144600000000E+06
 ETA=   75   1.15382144600000000E+06   1.15432147690845281E+06   1.15482151094510523E+06   1.15532154598149937E+06   1.15582158149237023E+06
             1.15632161716134916E+06   1.15682165277747740E+06   1.15732168818496284E+06   1.15782172326157731E+06   1.15832175791072054E+06
             1.15882179205850302E+06   1.15932182565202098E+06   1.15982185865748324E+06   1.16032189105793973E+06   1.16082192285071430E+06
             1.16132195404476067E+06   1.16182198465811647E+06   1.16232201471560984E+06   1.16282204424690315E+06   1.16332207328490913E+06
             1.16382210186451417E+06   1.16432213002156257E+06   1.16482215779200080E+06   1.16532218521115487E+06   1.16582221231308929E+06
             1.16632223913008091E+06   1.16682226569219888E+06   1.16732229202699685E+06   1.16782231815929408E+06   1.16832234411099274E+06
             1.16882236990089505E+06   1.16932239554453734E+06   1.16982242105394462E+06   1.17032244643725757E+06   1.17082247169826808E+06
             1.17132249683596427E+06   1.17182252184411604E+06   1.17232254671094124E+06   1.17282257141884835E+06   1.17332259594426304E+06
             1.17382262025747169E+06   1.17432264432236995E+06   1.17482266809618031E+06   1.17532269152913149E+06   1.17582271456417115E+06
             1.17632273713684687E+06   1.17682275917536789E+06   1.17732278060082626E+06   1.17782280132756941E+06   1.17832282126370305E+06
             1.17882284031161200E+06   1.17932285836863448E+06   1.17982287532785814E+06   1.18032289107905864E+06   1.18082290550979413E+06
             1.18132291850658623E+06   1.18182292995608086E+06   1.18232293974617450E+06   1.18282294776709727E+06   1.18332295391246956E+06
             1.18382295808037859E+06   1.18432296017445344E+06   1.18482296010488318E+06   1.18532295778934052E+06   1.18582295315383235E+06
             1.18632294613334676E+06   1.18682293667232618E+06   1.18732292472508294E+06   1.18782291025622142E+06   1.18832289324088395E+06
             1.18882287366493000E+06   1.18932285152511741E+06   1.18982282682927651E+06   1.19032279959635157E+06   1.19082276985605690E+06
             1.19132273764796904E+06   1.19182270302010607E+06   1.19232266602713196E+06   1.19282262672846369E+06   1.19332258518642117E+06
             1.19382254146446940E+06   1.19432249562559673E+06   1.19482244773086370E+06   1.19532239783819276E+06   1.19582234600149584E+06
             1.19632229227025714E+06   1.19682223668948165E+06   1.19732217929992313E+06   1.19782212013842701E+06   1.19832205923836003E+06
             1.19882199663043302E+06   1.19932193234473490E+06   1.19982186641538492E+06   1.20032179889045120E+06   1.20082172985212412E+06
             1.20132165945568960E+06   1.20182158800214599E+06   1.20232151607537596E+06   1.20282144600000000E+06
 ETA=   76   1.15382144600000000E+06   1.15432147779183206E+06   1.15482151226050826E+06   1.15532154762978479E+06   1.15582158356404398E+06
             1.15632161977507989E+06   1.15682165601295116E+06   1.15732169206795283E+06   1.15782172777106916E+06   1.15832176299186028E+06
             1.15882179763482953E+06   1.15932183163505257E+06   1.15982186495351489E+06   1.16032189757251507E+06   1.16082192949134693E+06
             1.16132196072241571E+06   1.16182199128783378E+06   1.16232202121657343E+06   1.16282205054219137E+06   1.16332207930111373E+06
             1.16382210753133427E+06   1.16432213527143165E+06   1.16482216255977587E+06   1.16532218943382124E+06   1.16582221592948935E+06
             1.16632224208065146E+06   1.16682226791874622E+06   1.16732229347254685E+06   1.16782231876803352E+06   1.16832234382829722E+06
             1.16882236867342819E+06   1.16932239332045428E+06   1.16982241778316395E+06   1.17032244207170606E+06   1.17082246619204478E+06
             1.17132249014544580E+06   1.17182251392803784E+06   1.17232253753048740E+06   1.17282256093777809E+06   1.17332258412914560E+06
             1.17382260707802000E+06   1.17432262975175772E+06   1.17482265211131750E+06   1.17532267411083146E+06   1.17582269569716533E+06
             1.17632271680974681E+06   1.17682273738062568E+06   1.17732275733472686E+06   1.17782277659030096E+06   1.17832279505952774E+06
             1.17882281264901627E+06   1.17932282926052273E+06   1.17982284479177510E+06   1.18032285913745640E+06   1.18082287219039700E+06
             1.18132288384288363E+06   1.18182289398784935E+06   1.18232290251998790E+06   1.18282290933678090E+06   1.18332291433944786E+06
             1.18382291743394942E+06   1.18432291853202740E+06   1.18482291755215824E+06   1.18532291442035604E+06   1.18582290907096700E+06
             1.18632290144712524E+06   1.18682289150096430E+06   1.18732287919379468E+06   1.18782286449645506E+06   1.18832284738933202E+06
             1.18882282786238845E+06   1.18932280591527605E+06   1.18982278155764984E+06   1.19032275480944687E+06   1.19082272570070531E+06
             1.19132269427065388E+06   1.19182266056612390E+06   1.19232262463951600E+06   1.19282258654672629E+06   1.19332254634523205E+06
             1.19382250409231824E+06   1.19432245984347211E+06   1.19482241365094483E+06   1.19532236556256539E+06   1.19582231562096090E+06
             1.19632226386341872E+06   1.19682221032227180E+06   1.19732215502558835E+06   1.19782209799787984E+06   1.19832203926069685E+06
             1.19882197883355292E+06   1.19932191673647100E+06   1.19982185299578658E+06   1.20032178765572631E+06   1.20082172080024146E+06
             1.20132165259308438E+06   1.20182158334985562E+06   1.20232151366642397E+06   1.20282144600000000E+06
 ETA=   77   1.15382144600000000E+06   1.15432147898458922E+06   1.15482151399258478E+06   1.15532154975382751E+06   1.15582158615613426E+06
             1.15632162294280133E+06   1.15682165982450265E+06   1.15732169653672562E+06   1.15782173286269978E+06   1.15832176863801014E+06
             1.15882180374663370E+06   1.15932183811364463E+06   1.15982187169729616E+06   1.16032190448169573E+06   1.16082193647049903E+06
             1.16132196768163773E+06   1.16182199814299331E+06   1.16232202788895345E+06   1.16282205695786467E+06   1.16332208539024810E+06
             1.16382211322755390E+06   1.16432214051131275E+06   1.16482216728245327E+06   1.16532219358064793E+06   1.16582221944371331E+06
             1.16632224490709603E+06   1.16682227000352857E+06   1.16732229476289405E+06   1.16782231921222247E+06   1.16832234337570891E+06
             1.16882236727464851E+06   1.16932239092755644E+06   1.16982241435008799E+06   1.17032243755458132E+06   1.17082246054933639E+06
             1.17132248333802330E+06   1.17182250591919175E+06   1.17232252828596998E+06   1.17282255042586988E+06   1.17332257232091483E+06
             1.17382259394775913E+06   1.17432261527736555E+06   1.17482263627463626E+06   1.17532265689780866E+06   1.17582267709773546E+06
             1.17632269681762392E+06   1.17682271599311451E+06   1.17732273455257039E+06   1.17782275241764868E+06   1.17832276950409845E+06
             1.17882278572214651E+06   1.17932280097730621E+06   1.17982281517121056E+06   1.18032282820262760E+06   1.18082283996878634E+06
             1.18132285036691767E+06   1.18182285929545807E+06   1.18232286665515602E+06   1.18282287235002872E+06   1.18332287628814648E+06
             1.18382287838254520E+06   1.18432287855230505E+06   1.18482287672345643E+06   1.18532287282964424E+06   1.18582286681297980E+06
             1.18632285862428788E+06   1.18682284822297981E+06   1.18732283557693986E+06   1.18782282066295948E+06   1.18832280346643645E+06
             1.18882278398120287E+06   1.18932276220957027E+06   1.18982273816288938E+06   1.19032271186228190E+06   1.19082268333873828E+06
             1.19132265263219294E+06   1.19182261978966836E+06   1.19232258486281731E+06   1.19282254790554335E+06   1.19332250897200033E+06
             1.19382246811478049E+06   1.19432242538328515E+06   1.19482238082223758E+06   1.19532233447042620E+06   1.19582228635992482E+06
             1.19632223651633784E+06   1.19682218495988473E+06   1.19732213170693791E+06   1.19782207677147351E+06   1.19832202016592328E+06
             1.19882196190151200E+06   1.19932190198966698E+06   1.19982184044574527E+06   1.20032177729770262E+06   1.20082171260569338E+06
             1.20132164650454535E+06   1.20182157928634877E+06   1.20232151154675218E+06   1.20282144600000000E+06
 ETA=   78   1.15382144600000000E+06   1.15432147938703327E+06   1.15482151495374879E+06   1.15532155144134304E+06   1.15582158867991506E+06
             1.15632162634032220E+06   1.15682166407190170E+06   1.15732170156481257E+06   1.15782173857276794E+06   1.15832177491518715E+06
             1.15882181046995055E+06   1.15932184516296582E+06   1.15982187895767740E+06   1.16032191184579674E+06   1.16082194383959984E+06
             1.16132197496565455E+06   1.16182200525982096E+06   1.16232203476335411E+06   1.16282206352024944E+06   1.16332209157556645E+06
             1.16382211897437810E+06   1.16432214576119650E+06   1.16482217197951209E+06   1.16532219767119852E+06   1.16582222287592245E+06
             1.16632224763060687E+06   1.16682227196909394E+06   1.16732229592215992E+06   1.16782231951767649E+06   1.16832234278078494E+06
             1.16882236573380535E+06   1.16932238839667849E+06   1.16982241078705899E+06   1.17032243291970924E+06   1.17082245480543654E+06
             1.17132247645042697E+06   1.17182249785566400E+06   1.17232251901668357E+06   1.17282253992336057E+06   1.17332256056037685E+06
             1.17382258090769243E+06   1.17432260094006173E+06   1.17482262062663562E+06   1.17532263993010321E+06   1.17582265880541992E+06
             1.17632267719945800E+06   1.17682269505114807E+06   1.17732271229181485E+06   1.17782272884591622E+06   1.17832274463225319E+06
             1.17882275956400530E+06   1.17932277354976512E+06   1.17982278649432235E+06   1.18032279829965881E+06   1.18082280886645848E+06
             1.18132281809609267E+06   1.18182282589176064E+06   1.18232283215960255E+06   1.18282283680958021E+06   1.18332283975595329E+06
             1.18382284091806505E+06   1.18432284022160084E+06   1.18482283759949170E+06   1.18532283299231180E+06   1.18582282634946425E+06
             1.18632281762915803E+06   1.18682280679781619E+06   1.18732279382950510E+06   1.18782277870685095E+06   1.18832276142012607E+06
             1.18882274196684617E+06   1.18932272035163641E+06   1.18982269658724079E+06   1.19032267069603479E+06   1.19082264271059260E+06
             1.19132261267272173E+06   1.19182258063118416E+06   1.19232254663851950E+06   1.19282251074819057E+06   1.19332247301253257E+06
             1.19382243348088395E+06   1.19432239219791116E+06   1.19482234920198913E+06   1.19532230452369410E+06   1.19582225818475545E+06
             1.19632221019873209E+06   1.19682216057301615E+06   1.19732210931162280E+06   1.19782205641788431E+06   1.19832200189597206E+06
             1.19882194575074781E+06   1.19932188798856223E+06   1.19982182861905289E+06   1.20032176765927346E+06   1.20082170514514484E+06
             1.20132164116482274E+06   1.20182157593470602E+06   1.20232150994830439E+06   1.20282144600000000E+06
 ETA=   79   1.15382144600000000E+06   1.15432147835480561E+06   1.15482151450210344E+06   1.15532155220105033E+06   1.15582159081677813E+06
             1.15632162979663117E+06   1.15682166869250196E+06   1.15732170716082351E+06   1.15782174495149381E+06   1.15832178189339861E+06
             1.15882181787964678E+06   1.15932185285352147E+06   1.15982188679599739E+06   1.16032191971528181E+06   1.16082195163849345E+06
             1.16132198260503099E+06   1.16182201266142563E+06   1.16232204185730405E+06   1.16282207024300029E+06   1.16332209786827676E+06
             1.16382212478168053E+06   1.16432215103047434E+06   1.16482217666053725E+06   1.16532220171582373E+06   1.16582222623773059E+06
             1.16632225026447629E+06   1.16682227383069624E+06   1.16732229696771502E+06   1.16782231970392331E+06   1.16832234206520277E+06
             1.16882236407457618E+06   1.16932238575332263E+06   1.16982240712128649E+06   1.17032242819598014E+06   1.17082244899091241E+06
             1.17132246951490291E+06   1.17182248977132048E+06   1.17232250975798024E+06   1.17282252946676221E+06   1.17332254888471751E+06
             1.17382256799524743E+06   1.17432258677711757E+06   1.17482260520418128E+06   1.17532262324415683E+06   1.17582264085628395E+06
             1.17632265799096506E+06   1.17682267459007446E+06   1.17732269058730919E+06   1.17782270590913156E+06   1.17832272047692444E+06
             1.17882273420606460E+06   1.17932274700753810E+06   1.17982275878856261E+06   1.18032276945340028E+06   1.18082277890510857E+06
             1.18132278704844299E+06   1.18182279379067570E+06   1.18232279904277110E+06   1.18282280272023170E+06   1.18332280474295234E+06
             1.18382280503578577E+06   1.18432280353030539E+06   1.18482280016577314E+06   1.18532279488890525E+06   1.18582278765601269E+06
             1.18632277843257040E+06   1.18682276719192788E+06   1.18732275391388522E+06   1.18782273858702974E+06   1.18832272120649926E+06
             1.18882270177336363E+06   1.18932268029402220E+06   1.18982265678199730E+06   1.19032263126078062E+06   1.19082260376515985E+06
             1.19132257434014487E+06   1.19182254303806182E+06   1.19232250991416350E+06   1.19282247502305591E+06   1.19332243841677951E+06
             1.19382240014286479E+06   1.19432236024264898E+06   1.19482231874941452E+06   1.19532227568636881E+06   1.19582223106473801E+06
             1.19632218488486996E+06   1.19682213713930943E+06   1.19732208781728218E+06   1.19782203690927848E+06   1.19832198441003705E+06
             1.19882193031844287E+06   1.19932187464031298E+06   1.19982181739143073E+06   1.20032175859837257E+06   1.20082169829550106E+06
             1.20132163653041562E+06   1.20182157338909036E+06   1.20232150906424969E+06   1.20282144600000000E+06
 ETA=   80   1.15382144600000000E+06   1.15432147740118275E+06   1.15482151425268757E+06   1.15532155333588878E+06   1.15582159351128293E+06
             1.15632163397365669E+06   1.15682167415523110E+06   1.15732171366629447E+06   1.15782175225264858E+06   1.15832178976161475E+06
             1.15882182611452881E+06   1.15932186128476402E+06   1.15982189528111601E+06   1.16032192813567445E+06   1.16082195989535027E+06
             1.16132199061545450E+06   1.16182202035495848E+06   1.16232204917250271E+06   1.16282207712470810E+06   1.16332210426558647E+06
             1.16382213064646348E+06   1.16432215631673019E+06   1.16482218132428313E+06   1.16532220571494405E+06   1.16582222953167045E+06
             1.16632225281372783E+06   1.16682227559605869E+06   1.16732229791004723E+06   1.16782231978413556E+06   1.16832234124475811E+06
             1.16882236231514392E+06   1.16932238301774231E+06   1.16982240337487939E+06   1.17032242340737721E+06   1.17082244313167408E+06
             1.17132246255935752E+06   1.17182248169603106E+06   1.17232250054161437E+06   1.17282251908931835E+06   1.17332253732804302E+06
             1.17382255524485093E+06   1.17432257282275427E+06   1.17482259004094824E+06   1.17532260687317629E+06   1.17582262328326493E+06
             1.17632263922497188E+06   1.17682265464269952E+06   1.17732266947176750E+06   1.17782268363952590E+06   1.17832269706964446E+06
             1.17882270967875794E+06   1.17932272137958510E+06   1.17982273208112689E+06   1.18032274168891250E+06   1.18082275010702619E+06
             1.18132275724297925E+06   1.18182276300746691E+06   1.18232276731581008E+06   1.18282277008895972E+06   1.18332277125204564E+06
             1.18382277073447732E+06   1.18432276847295347E+06   1.18482276441265899E+06   1.18532275850539608E+06   1.18582275071409484E+06
             1.18632274101164006E+06   1.18682272937849839E+06   1.18732271579948696E+06   1.18782270026974194E+06   1.18832268278938415E+06
             1.18882266336304881E+06   1.18932264199802396E+06   1.18982261870748666E+06   1.19032259351557330E+06   1.19082256645989791E+06
             1.19132253759022523E+06   1.19182250696470914E+06   1.19232247464342113E+06   1.19282244068369456E+06   1.19332240513884486E+06
             1.19382236805610359E+06   1.19432232947509363E+06   1.19482228942564619E+06   1.19532224792501237E+06   1.19582220497397892E+06
             1.19632216055854573E+06   1.19682211465423042E+06   1.19732206723279553E+06   1.19782201826921571E+06   1.19832196774630225E+06
             1.19882191565280082E+06   1.19932186199046765E+06   1.19982180678350269E+06   1.20032175008444395E+06   1.20082169195993384E+06
             1.20132163245534152E+06   1.20182157151339785E+06   1.20232150888059894E+06   1.20282144600000000E+06
 ETA=   81   1.15382144600000000E+06   1.15432147725892323E+06   1.15482151530048577E+06   1.15532155605605314E+06   1.15582159791995259E+06
             1.15632163986533857E+06   1.15682168124398100E+06   1.15732172165806335E+06   1.15782176087783393E+06   1.15832179878681153E+06
             1.15882183534437930E+06   1.15932187055894686E+06   1.15982190446945606E+06   1.16032193713275832E+06   1.16082196861585882E+06
             1.16132199898987659E+06   1.16182202832592186E+06   1.16232205669070594E+06   1.16282208414595132E+06   1.16332211074861651E+06
             1.16382213655139832E+06   1.16432216160471854E+06   1.16482218595794751E+06   1.16532220965853753E+06   1.16582223275084770E+06
             1.16632225527492771E+06   1.16682227726530493E+06   1.16732229875277844E+06   1.16782231976518244E+06   1.16832234032955510E+06
             1.16882236046836758E+06   1.16932238020498864E+06   1.16982239956484153E+06   1.17032241857298347E+06   1.17082243724899925E+06
             1.17132245560745988E+06   1.17182247365588369E+06   1.17232249139613705E+06   1.17282250882160803E+06   1.17332252592201764E+06
             1.17382254268858139E+06   1.17432255910867685E+06   1.17482257516775373E+06   1.17532259084740351E+06   1.17582260611645714E+06
             1.17632262093171221E+06   1.17682263523962046E+06   1.17732264897620957E+06   1.17782266206796467E+06   1.17832267444103095E+06
             1.17882268601195281E+06   1.17932269669458899E+06   1.17982270639933809E+06   1.18032271503188671E+06   1.18082272249544808E+06
             1.18132272869999218E+06   1.18182273355897632E+06   1.18232273699167185E+06   1.18282273892494594E+06   1.18332273928900249E+06
             1.18382273801643401E+06   1.18432273504818883E+06   1.18482273033533595E+06   1.18532272383309924E+06   1.18582271551085939E+06
             1.18632270534945349E+06   1.18682269333712617E+06   1.18732267946228781E+06   1.18782266372811189E+06   1.18832264613989159E+06
             1.18882262670618668E+06   1.18932260543367499E+06   1.18982258233327442E+06   1.19032255742876814E+06   1.19082253076118883E+06
             1.19132250238689315E+06   1.19182247237281315E+06   1.19232244078633352E+06   1.19282240768896509E+06   1.19332237313690898E+06
             1.19382233717862191E+06   1.19432229985390021E+06   1.19482226119131688E+06   1.19532222120462917E+06   1.19582217988472409E+06
             1.19632213720262609E+06   1.19682209311530460E+06   1.19732204757609218E+06   1.19782200054499344E+06   1.19832195199522190E+06
             1.19882190190266119E+06   1.19932185025526676E+06   1.19982179706544336E+06   1.20032174238176062E+06   1.20082168627182092E+06
             1.20132162879783614E+06   1.20182156990278140E+06   1.20232150904140854E+06   1.20282144600000000E+06
 ETA=   82   1.15382144600000000E+06   1.15432147856579209E+06   1.15482151841214905E+06   1.15532156104590883E+06   1.15582160458427994E+06
             1.15632164787834138E+06   1.15682169025719562E+06   1.15732173135056393E+06   1.15782177097516437E+06   1.15832180906377966E+06
             1.15882184562136931E+06   1.15932188069512672E+06   1.15982191435548873E+06   1.16032194668367854E+06   1.16082197776591522E+06
             1.16132200768780662E+06   1.16182203653139505E+06   1.16232206436935533E+06   1.16282209126647096E+06   1.16332211728064390E+06
             1.16382214246378071E+06   1.16432216686575813E+06   1.16482219053681009E+06   1.16532221352592576E+06   1.16582223587883729E+06
             1.16632225763621391E+06   1.16682227883107681E+06   1.16732229949287116E+06   1.16782231964791054E+06   1.16832233932429017E+06
             1.16882235854194523E+06   1.16932237732498883E+06   1.16982239570301864E+06   1.17032241370689892E+06   1.17082243135947944E+06
             1.17132244867871189E+06   1.17182246567336866E+06   1.17232248234741972E+06   1.17282249869222054E+06   1.17332251469657943E+06
             1.17382253035686165E+06   1.17432254566460080E+06   1.17482256061284035E+06   1.17532257519429992E+06   1.17582258938328386E+06
             1.17632260313900583E+06   1.17682261640948965E+06   1.17732262913040328E+06   1.17782264122436475E+06   1.17832265262129600E+06
             1.17882266323543550E+06   1.17932267298131436E+06   1.17982268177098827E+06   1.18032268950907444E+06   1.18082269609487127E+06
             1.18132270144132851E+06   1.18182270546381921E+06   1.18232270808509574E+06   1.18282270923943794E+06   1.18332270886238152E+06
             1.18382270688739698E+06   1.18432270325856796E+06   1.18482269793370203E+06   1.18532269086852460E+06   1.18582268203885923E+06
             1.18632267143468210E+06   1.18682265905351704E+06   1.18732264488432580E+06   1.18782262894163909E+06   1.18832261123592872E+06
             1.18882259178084345E+06   1.18932257057985780E+06   1.18982254763857066E+06   1.19032252297861339E+06   1.19082249664499611E+06
             1.19132246870281314E+06   1.19182243923185905E+06   1.19232240830985131E+06   1.19282237600350543E+06   1.19332234237352037E+06
             1.19382230747092748E+06   1.19432227133775013E+06   1.19482223400389450E+06   1.19532219548328477E+06   1.19582215575697529E+06
             1.19632211477926327E+06   1.19682207248452841E+06   1.19732202880419814E+06   1.19782198368186131E+06   1.19832193708413304E+06
             1.19882188896909915E+06   1.19932183929836145E+06   1.19982178804656980E+06   1.20032173521420220E+06   1.20082168078594655E+06
             1.20132162473943527E+06   1.20182156701454474E+06   1.20232150730928639E+06   1.20282144600000000E+06
 ETA=   83   1.15382144600000000E+06   1.15432148180458089E+06   1.15482152415793762E+06   1.15532156877652463E+06   1.15582161382867349E+06
             1.15632165821455861E+06   1.15682170131298783E+06   1.15732174280619319E+06   1.15782178256655321E+06   1.15832182058207318E+06
             1.15882185690899636E+06   1.15932189163710317E+06   1.15982192486981302E+06   1.16032195671145478E+06   1.16082198726574262E+06
             1.16132201663033036E+06   1.16182204489636212E+06   1.16232207213908737E+06   1.16282209842365840E+06   1.16332212380637345E+06
             1.16382214833533415E+06   1.16432217205780186E+06   1.16482219502438325E+06   1.16532221728594066E+06   1.16582223888987117E+06
             1.16632225987759209E+06   1.16682228027888620E+06   1.16732230012115370E+06   1.16782231942744856E+06   1.16832233822863852E+06
             1.16882235653875163E+06   1.16932237438257458E+06   1.16982239179591998E+06   1.17032240881806775E+06   1.17082242547485838E+06
             1.17132244178845664E+06   1.17182245776759321E+06   1.17232247341913823E+06   1.17282248872856540E+06   1.17332250368068321E+06
             1.17382251827924745E+06   1.17432253251888813E+06   1.17482254640207556E+06   1.17532255993857794E+06   1.17582257310857577E+06
             1.17632258587236190E+06   1.17682259817921766E+06   1.17732260996337514E+06   1.17782262113811146E+06   1.17832263164084661E+06
             1.17882264137949352E+06   1.17932265026893234E+06   1.17982265822463995E+06   1.18032266514876811E+06   1.18082267093131063E+06
             1.18132267549064523E+06   1.18182267874256661E+06   1.18232268061243533E+06   1.18282268104536296E+06   1.18332267998330691E+06
             1.18382267735634698E+06   1.18432267311016470E+06   1.18482266721215611E+06   1.18532265961318929E+06   1.18582265029571601E+06
             1.18632263926114142E+06   1.18682262651924347E+06   1.18732261205312493E+06   1.18782259589568083E+06   1.18832257806164096E+06
             1.18882255857270351E+06   1.18932253742452688E+06   1.18982251461284119E+06   1.19032249015410966E+06   1.19082246409783233E+06
             1.19132243652021675E+06   1.19182240751995263E+06   1.19232237718882714E+06   1.19282234559881920E+06   1.19332231281680567E+06
             1.19382227889727475E+06   1.19432224388669245E+06   1.19482220781916101E+06   1.19532217071460350E+06   1.19582213254327397E+06
             1.19632209323931462E+06   1.19682205270545394E+06   1.19732201084280014E+06   1.19782196757192211E+06   1.19832192285580141E+06
             1.19882187662514509E+06   1.19932182880502916E+06   1.19982177932558069E+06   1.20032172815352818E+06   1.20082167519184994E+06
             1.20132162031697482E+06   1.20182156342668738E+06   1.20232150461023347E+06   1.20282144600000000E+06
 ETA=   84   1.15382144600000000E+06   1.15432148698835634E+06   1.15482153291808907E+06   1.15532157986695785E+06   1.15582162632773235E+06
             1.15632167145844642E+06   1.15682171482960647E+06   1.15732175626543188E+06   1.15782179574287077E+06   1.15832183332523308E+06
             1.15882186912391963E+06   1.15932190326589695E+06   1.15982193587924447E+06   1.16032196708118357E+06   1.16082199698594562E+06
             1.16132202569720615E+06   1.16182205331210955E+06   1.16232207990307617E+06   1.16282210553259752E+06   1.16332213025255082E+06
             1.16382215410312987E+06   1.16432217712640110E+06   1.16482219937318680E+06   1.16532222089753393E+06   1.16582224174934439E+06
             1.16632226197151258E+06   1.16682228158777580E+06   1.16732230062292004E+06   1.16782231909366115E+06   1.16832233703798102E+06
             1.16882235445719026E+06   1.16932237137743551E+06   1.16982238784440677E+06   1.17032240390998428E+06   1.17082241960172262E+06
             1.17132243494790210E+06   1.17182244995424733E+06   1.17232246463338775E+06   1.17282247895770893E+06   1.17332249290314736E+06
             1.17382250648549199E+06   1.17432251969929808E+06   1.17482253255899623E+06   1.17532254510209407E+06   1.17582255731463735E+06
             1.17632256915503996E+06   1.17682258057412691E+06   1.17732259150406159E+06   1.17782260183852445E+06   1.17832261153106461E+06
             1.17882262047571945E+06   1.17932262858732161E+06   1.17982263578987797E+06   1.18032264198138984E+06   1.18082264703245694E+06
             1.18132265087366221E+06   1.18182265341792116E+06   1.18232265459125955E+06   1.18282265435660374E+06   1.18332265266508190E+06
             1.18382264943518932E+06   1.18432264461192209E+06   1.18482263817927614E+06   1.18532263007343770E+06   1.18582262028375524E+06
             1.18632260882733227E+06   1.18682259573164885E+06   1.18732258096101135E+06   1.18782256458089431E+06   1.18832254660674813E+06
             1.18882252707494935E+06   1.18932250596495438E+06   1.18982248325653467E+06   1.19032245895609492E+06   1.19082243311806815E+06
             1.19132240583197307E+06   1.19182237722495408E+06   1.19232234740746929E+06   1.19282231645495608E+06   1.19332228444249113E+06
             1.19382225142803346E+06   1.19432221746506938E+06   1.19482218259494775E+06   1.19532214685405581E+06   1.19582211020017602E+06
             1.19632207254442014E+06   1.19682203374351515E+06   1.19732199365869537E+06   1.19782195218171459E+06   1.19832190928926668E+06
             1.19882186488009151E+06   1.19932181884111161E+06   1.19982177105860529E+06   1.20032172150927829E+06   1.20082167004759819E+06
             1.20132161652478483E+06   1.20182156087953970E+06   1.20232150332808937E+06   1.20282144600000000E+06
 ETA=   85   1.15382144600000000E+06   1.15432149628304387E+06   1.15482154672944173E+06   1.15532159571371367E+06   1.15582164282485587E+06
             1.15632168785196496E+06   1.15682173072971753E+06   1.15732177148194052E+06   1.15782181018954422E+06   1.15832184696778958E+06
             1.15882188195841969E+06   1.15932191530300421E+06   1.15982194713781681E+06   1.16032197757705604E+06   1.16082200673800032E+06
             1.16132203472397244E+06   1.16182206163655710E+06   1.16232208753856272E+06   1.16282211248804629E+06   1.16332213653021818E+06
             1.16382215969183622E+06   1.16432218200668111E+06   1.16482220352619397E+06   1.16532222431082954E+06   1.16582224441462150E+06
             1.16632226388379652E+06   1.16682228273097007E+06   1.16732230097885756E+06   1.16782231863183388E+06   1.16832233574437024E+06
             1.16882235229168599E+06   1.16932236830395996E+06   1.16982238384312461E+06   1.17032239898023219E+06   1.17082241374105751E+06
             1.17132242816392798E+06   1.17182244224552391E+06   1.17232245601120894E+06   1.17282246940735495E+06   1.17332248239364335E+06
             1.17382249500692566E+06   1.17432250723389746E+06   1.17482251910473476E+06   1.17532253070364264E+06   1.17582254202139936E+06
             1.17632255300808465E+06   1.17682256361803785E+06   1.17732257378219091E+06   1.17782258335540863E+06   1.17832259232538356E+06
             1.17882260055822413E+06   1.17932260796730104E+06   1.17982261449748371E+06   1.18032262004022370E+06   1.18082262442763126E+06
             1.18132262761841319E+06   1.18182262951490493E+06   1.18232263003969076E+06   1.18282262918682606E+06   1.18332262692263490E+06
             1.18382262313835160E+06   1.18432261777470051E+06   1.18482261084737303E+06   1.18532260226033698E+06   1.18582259200963192E+06
             1.18632258013603301E+06   1.18682256669398956E+06   1.18732255160428002E+06   1.18782253499265271E+06   1.18832251686578919E+06
             1.18882249728823081E+06   1.18932247620781790E+06   1.18982245358174620E+06   1.19032242939847964E+06   1.19082240371761587E+06
             1.19132237664280273E+06   1.19182234834586247E+06   1.19232231896117702E+06   1.19282228856259282E+06   1.19332225723632914E+06
             1.19382222504226281E+06   1.19432219204418687E+06   1.19482215829317179E+06   1.19532212386078644E+06   1.19582208868935029E+06
             1.19632205266763107E+06   1.19682201558080339E+06   1.19732197723932052E+06   1.19782193749817112E+06   1.19832189638482360E+06
             1.19882185375965643E+06   1.19932180947184376E+06   1.19982176335578994E+06   1.20032171546005947E+06   1.20082166558044078E+06
             1.20132161352987308E+06   1.20182155922842328E+06   1.20232150285797426E+06   1.20282144600000000E+06
 ETA=   86   1.15382144600000000E+06   1.15432150621556863E+06   1.15482156136847497E+06   1.15532161236962560E+06   1.15582166002681898E+06
             1.15632170482404856E+06   1.15682174708697852E+06   1.15732178704367136E+06   1.15782182487617945E+06   1.15832186074933875E+06
             1.15882189483943791E+06   1.15932192730495753E+06   1.15982195829460095E+06   1.16032198791329795E+06   1.16082201628473494E+06
             1.16132204351103399E+06   1.16182206970197265E+06   1.16232209490294964E+06   1.16282211916929693E+06   1.16332214253901597E+06
             1.16382216501746117E+06   1.16432218662641407E+06   1.16482220741890254E+06   1.16532222746856278E+06   1.16582224683612748E+06
             1.16632226557458844E+06   1.16682228367666900E+06   1.16732230116623128E+06   1.16782231802352192E+06   1.16832233433808852E+06
             1.16882235003325925E+06   1.16932236515086354E+06   1.16982237977956655E+06   1.17032239401988802E+06   1.17082240788745275E+06
             1.17132242143895733E+06   1.17182243464966491E+06   1.17232244757319498E+06   1.17282246010685968E+06   1.17332247218377306E+06
             1.17382248387835152E+06   1.17432249515223550E+06   1.17482250605782657E+06   1.17532251675870805E+06   1.17582252724681562E+06
             1.17632253745040600E+06   1.17682254733327078E+06   1.17732255682951212E+06   1.17782256571973069E+06   1.17832257406080863E+06
             1.17882258166555571E+06   1.17932258844076144E+06   1.17982259437949141E+06   1.18032259936229978E+06   1.18082260314735910E+06
             1.18132260575551004E+06   1.18182260706108110E+06   1.18232260697547928E+06   1.18282260554776085E+06   1.18332260277177603E+06
             1.18382259848232870E+06   1.18432259260997083E+06   1.18482258523183595E+06   1.18532257618969493E+06   1.18582256548394030E+06
             1.18632255319402646E+06   1.18682253941592714E+06   1.18732252398214582E+06   1.18782250713034766E+06   1.18832248883739533E+06
             1.18882246922083991E+06   1.18932244816880045E+06   1.18982242561249714E+06   1.19032240150952409E+06   1.19082237592410157E+06
             1.19132234897051961E+06   1.19182232089449279E+06   1.19232229185873689E+06   1.19282226192546170E+06   1.19332223119684472E+06
             1.19382219973048428E+06   1.19432216760500940E+06   1.19482213488120679E+06   1.19532210169791826E+06   1.19582206797609315E+06
             1.19632203359347465E+06   1.19682199821365881E+06   1.19732196158508444E+06   1.19782192351095006E+06   1.19832188413475640E+06
             1.19882184326251736E+06   1.19932180070538865E+06   1.19982175621666992E+06   1.20032171002093889E+06   1.20082166180746048E+06
             1.20132161130790296E+06   1.20182155833903095E+06   1.20232150291279424E+06   1.20282144600000000E+06
 ETA=   87   1.15382144600000000E+06   1.15432151295282925E+06   1.15482157228697301E+06   1.15532162573967455E+06   1.15582167465180927E+06
             1.15632171989911050E+06   1.15682176208666596E+06   1.15732180162790860E+06   1.15782183882721234E+06   1.15832187393307616E+06
             1.15882190719594574E+06   1.15932193881802820E+06   1.15982196898443834E+06   1.16032199778805370E+06   1.16082202537327609E+06
             1.16132205184507533E+06   1.16182207732967148E+06   1.16232210184390470E+06   1.16282212544735800E+06   1.16332214817313547E+06
             1.16382216999231745E+06   1.16432219090997614E+06   1.16482221098180092E+06   1.16532223030778742E+06   1.16582224895843794E+06
             1.16632226699943421E+06   1.16682228438863484E+06   1.16732230116017302E+06   1.16782231724787201E+06   1.16832233280996792E+06
             1.16882234767012857E+06   1.16932236190061038E+06   1.16982237563252961E+06   1.17032238901259913E+06   1.17082240202824003E+06
             1.17132241477072495E+06   1.17182242717032321E+06   1.17232243933994602E+06   1.17282245108804223E+06   1.17332246230811719E+06
             1.17382247314072563E+06   1.17432248348680558E+06   1.17482249343390856E+06   1.17532250327940658E+06   1.17582251300774352E+06
             1.17632252249898482E+06   1.17682253174047451E+06   1.17732254068146367E+06   1.17782254896437004E+06   1.17832255678005074E+06
             1.17882256384370732E+06   1.17932257004062179E+06   1.17982257546914229E+06   1.18032257998927240E+06   1.18082258322236384E+06
             1.18132258531843801E+06   1.18182258608678379E+06   1.18232258541488182E+06   1.18282258344687778E+06   1.18332258022816200E+06
             1.18382257548522204E+06   1.18432256912813638E+06   1.18482256135016587E+06   1.18532255188220413E+06   1.18582254072081181E+06
             1.18632252801212529E+06   1.18682251391450758E+06   1.18732249809544231E+06   1.18782248099642713E+06   1.18832246252399497E+06
             1.18882244288943033E+06   1.18932242187112826E+06   1.18982239938399545E+06   1.19032237533297460E+06   1.19082234978377959E+06
             1.19132232284712931E+06   1.19182229489758005E+06   1.19232226612489671E+06   1.19282223656318034E+06   1.19332220633845963E+06
             1.19382217549786693E+06   1.19432214414136414E+06   1.19482211233367049E+06   1.19532208033258398E+06   1.19582204802640178E+06
             1.19632201532008965E+06   1.19682198165523075E+06   1.19732194671335886E+06   1.19782191022083932E+06   1.19832187254525558E+06
             1.19882183340837155E+06   1.19932179258381505E+06   1.19982174967085011E+06   1.20032170524065010E+06   1.20082165876711765E+06
             1.20132160984519892E+06   1.20182155811800947E+06   1.20232150335182506E+06   1.20282144600000000E+06
 ETA=   88   1.15382144600000000E+06   1.15432151774484222E+06   1.15482158053771034E+06   1.15532163643000834E+06   1.15582168687986792E+06
             1.15632173293155059E+06   1.15682177538053086E+06   1.15732181479089404E+06   1.15782185157591174E+06   1.15832188606961351E+06
             1.15882191861640220E+06   1.15932194947570027E+06   1.15982197889135522E+06   1.16032200692510325E+06   1.16082203376284684E+06
             1.16132205951916054E+06   1.16182208434460312E+06   1.16232210820987402E+06   1.16282213119227393E+06   1.16332215332776727E+06
             1.16382217453057016E+06   1.16432219478268386E+06   1.16482221414289437E+06   1.16532223276165430E+06   1.16582225072138268E+06
             1.16632226811017748E+06   1.16682228482613480E+06   1.16732230093493499E+06   1.16782231628375337E+06   1.16832233115477394E+06
             1.16882234518823051E+06   1.16932235852879076E+06   1.16982237136942451E+06   1.17032238393335254E+06   1.17082239614282944E+06
             1.17132240815214138E+06   1.17182241980568855E+06   1.17232243133202149E+06   1.17282244238531170E+06   1.17332245280503901E+06
             1.17382246284485445E+06   1.17432247227477538E+06   1.17482248124537687E+06   1.17532249027522909E+06   1.17582249932147679E+06
             1.17632250816941541E+06   1.17682251685817726E+06   1.17732252537944564E+06   1.17782253312468063E+06   1.17832254053461296E+06
             1.17882254715069104E+06   1.17932255280065932E+06   1.17982255780087993E+06   1.18032256196775427E+06   1.18082256468182406E+06
             1.18132256634372869E+06   1.18182256662523956E+06   1.18232256537159299E+06   1.18282256288455240E+06   1.18332255930568441E+06
             1.18382255416626879E+06   1.18432254733650945E+06   1.18482253922059317E+06   1.18532252936353534E+06   1.18582251773745124E+06
             1.18632250460568327E+06   1.18682249021581910E+06   1.18732247394505143E+06   1.18782245659482456E+06   1.18832243793281936E+06
             1.18882241832089936E+06   1.18932239734216733E+06   1.18982237493974692E+06   1.19032235092881462E+06   1.19082232536555687E+06
             1.19132229831959913E+06   1.19182227039957303E+06   1.19232224180329964E+06   1.19282221251455694E+06   1.19332218269501952E+06
             1.19382215236812597E+06   1.19432212166411174E+06   1.19482209063592856E+06   1.19532205973614263E+06   1.19582202880094480E+06
             1.19632199785910104E+06   1.19682196592998039E+06   1.19732193264124356E+06   1.19782189760417654E+06   1.19832186156880553E+06
             1.19882182412465313E+06   1.19932178501512879E+06   1.19982174355239072E+06   1.20032170095041511E+06   1.20082165630010655E+06
             1.20132160902741947E+06   1.20182155854875827E+06   1.20232150425501424E+06   1.20282144600000000E+06
 ETA=   89   1.15382144600000000E+06   1.15432152128322329E+06   1.15482158690482797E+06   1.15532164502614597E+06   1.15582169702624297E+06
             1.15632174399552238E+06   1.15682178687027912E+06   1.15732182632923219E+06   1.15782186286136531E+06   1.15832189687137655E+06
             1.15882192880819039E+06   1.15932195899590803E+06   1.15982198776110495E+06   1.16032201508918940E+06   1.16082204123821901E+06
             1.16132206634579133E+06   1.16182209058582899E+06   1.16232211385885742E+06   1.16282213627880951E+06   1.16332215790507360E+06
             1.16382217855383083E+06   1.16432219817481795E+06   1.16482221682985825E+06   1.16532223476146930E+06   1.16582225206103455E+06
             1.16632226885532378E+06   1.16682228494263836E+06   1.16732230046465644E+06   1.16782231511327927E+06   1.16832232937589963E+06
             1.16882234257154213E+06   1.16932235500401072E+06   1.16982236694174632E+06   1.17032237874651444E+06   1.17082239020346967E+06
             1.17132240157127823E+06   1.17182241254740697E+06   1.17232242356869648E+06   1.17282243403422809E+06   1.17332244371671625E+06
             1.17382245305606234E+06   1.17432246156001068E+06   1.17482246950125555E+06   1.17532247775601735E+06   1.17582248620782117E+06
             1.17632249447721243E+06   1.17682250270191231E+06   1.17732251097388915E+06   1.17782251823808020E+06   1.17832252538940008E+06
             1.17882253166308254E+06   1.17932253675556462E+06   1.17982254141084012E+06   1.18032254534794227E+06   1.18082254755092086E+06
             1.18132254887043079E+06   1.18182254871236254E+06   1.18232254685625946E+06   1.18282254385103728E+06   1.18332254001371958E+06
             1.18382253454531753E+06   1.18432252723712311E+06   1.18482251886034757E+06   1.18532250866392534E+06   1.18582249655341101E+06
             1.18632248299588519E+06   1.18682246835750458E+06   1.18732245153008704E+06   1.18782243392836023E+06   1.18832241507971659E+06
             1.18882239555631811E+06   1.18932237460703962E+06   1.18982235232455027E+06   1.19032232837320003E+06   1.19082230276660714E+06
             1.19132227545036725E+06   1.19182224746635510E+06   1.19232221895965422E+06   1.19282218984136800E+06   1.19332216032366641E+06
             1.19382213038850483E+06   1.19432210020695720E+06   1.19482206979205948E+06   1.19532203988790000E+06   1.19582201025131554E+06
             1.19632198124379339E+06   1.19682195108382776E+06   1.19732191939443164E+06   1.19782188562855124E+06   1.19832185111876391E+06
             1.19882181526142661E+06   1.19932177778955107E+06   1.19982173751532286E+06   1.20032169676731830E+06   1.20082165403176914E+06
             1.20132160859777336E+06   1.20182155962359533E+06   1.20232150588297518E+06   1.20282144600000000E+06
 ETA=   90   1.15382144600000000E+06   1.15432152398880199E+06   1.15482159190926864E+06   1.15532165196069051E+06   1.15582170537164994E+06
             1.15632175321675814E+06   1.15682179655945371E+06   1.15732183616198599E+06   1.15782187254410563E+06   1.15832190615901630E+06
             1.15882193756699073E+06   1.15932196716855373E+06   1.15982199540085415E+06   1.16032202208990906E+06   1.16082204761420330E+06
             1.16132207216405356E+06   1.16182209591238806E+06   1.16232211866553035E+06   1.16282214058955340E+06   1.16332216181929270E+06
             1.16382218199662236E+06   1.16432220102431113E+06   1.16482221897149482E+06   1.16532223623972572E+06   1.16582225291052205E+06
             1.16632226917929691E+06   1.16682228468249040E+06   1.16732229972302564E+06   1.16782231372731691E+06   1.16832232749123615E+06
             1.16882233980235318E+06   1.16932235128934891E+06   1.16982236227794620E+06   1.17032237340219668E+06   1.17082238418014627E+06
             1.17132239501131815E+06   1.17182240537915495E+06   1.17232241606447613E+06   1.17282242606685241E+06   1.17332243508738838E+06
             1.17382244385901326E+06   1.17432245139574236E+06   1.17482245820809784E+06   1.17532246573983412E+06   1.17582247369099478E+06
             1.17632248144059349E+06   1.17682248928317707E+06   1.17732249752813298E+06   1.17782250434140209E+06   1.17832251142942975E+06
             1.17882251748485630E+06   1.17932252194234659E+06   1.17982252633856679E+06   1.18032253017870197E+06   1.18082253184765927E+06
             1.18132253293747199E+06   1.18182253238592041E+06   1.18232252987776347E+06   1.18282252632356761E+06   1.18332252235253598E+06
             1.18382251664209063E+06   1.18432250882479525E+06   1.18482250028399518E+06   1.18532248981644679E+06   1.18582247718883073E+06
             1.18632246321239858E+06   1.18682244839207223E+06   1.18732243084605597E+06   1.18782241299507953E+06   1.18832239399784501E+06
             1.18882237465763465E+06   1.18932235367879830E+06   1.18982233157054707E+06   1.19032230775648169E+06   1.19082228211986250E+06
             1.19132225431858492E+06   1.19182222618963430E+06   1.19232219768472621E+06   1.19282216863227123E+06   1.19332213930876832E+06
             1.19382210963589442E+06   1.19432207983398950E+06   1.19482204983907612E+06   1.19532202078361181E+06   1.19582199232016364E+06
             1.19632196554108011E+06   1.19682193720690859E+06   1.19732190703812311E+06   1.19782187431694358E+06   1.19832184116422781E+06
             1.19882180674073915E+06   1.19932177080589579E+06   1.19982173135820194E+06   1.20032169242892717E+06   1.20082165155416145E+06
             1.20132160795197426E+06   1.20182156062229839E+06   1.20232150765954936E+06   1.20282144600000000E+06
 ETA=   91   1.15382144600000000E+06   1.15432152611443121E+06   1.15482159587700223E+06   1.15532165751685598E+06   1.15582171211619372E+06
             1.15632176070328080E+06   1.15682180448180740E+06   1.15732184426690522E+06   1.15782188055534940E+06   1.15832191382419202E+06
             1.15882194475074601E+06   1.15932197384251934E+06   1.15982200167717389E+06   1.16032202778166486E+06   1.16082205273661064E+06
             1.16132207684181468E+06   1.16182210020522401E+06   1.16232212252786336E+06   1.16282214401523420E+06   1.16332216500096233E+06
             1.16382218481190898E+06   1.16432220327676926E+06   1.16482222049810877E+06   1.16532223713566992E+06   1.16582225320077362E+06
             1.16632226901946520E+06   1.16682228397522052E+06   1.16732229868118302E+06   1.16782231213273364E+06   1.16832232553896913E+06
             1.16882233686294011E+06   1.16932234734606137E+06   1.16982235727435141E+06   1.17032236782968696E+06   1.17082237805387122E+06
             1.17132238845023746E+06   1.17182239827413764E+06   1.17232240882185125E+06   1.17282241850106628E+06   1.17332242695809319E+06
             1.17382243536004657E+06   1.17432244184873556E+06   1.17482244737487286E+06   1.17532245426926389E+06   1.17582246180037875E+06
             1.17632246908513946E+06   1.17682247661012923E+06   1.17732248512127600E+06   1.17782249146595225E+06   1.17832249876706745E+06
             1.17882250475942926E+06   1.17932250840563141E+06   1.17982251263051829E+06   1.18032251649774448E+06   1.18082251757784351E+06
             1.18132251857651956E+06   1.18182251768323686E+06   1.18232251444881875E+06   1.18282251026302599E+06   1.18332250630701543E+06
             1.18382250047484878E+06   1.18432249208640074E+06   1.18482248350255261E+06   1.18532247285294812E+06   1.18582245965977595E+06
             1.18632244529831200E+06   1.18682243038994377E+06   1.18732241188377957E+06   1.18782239378531929E+06   1.18832237475288124E+06
             1.18882235571622616E+06   1.18932233454696438E+06   1.18982231267411192E+06   1.19032228917531972E+06   1.19082226360363699E+06
             1.19132223502487829E+06   1.19182220669025555E+06   1.19232217809627182E+06   1.19282214900615602E+06   1.19332211976562417E+06
             1.19382209022380714E+06   1.19432206064899778E+06   1.19482203086748417E+06   1.19532200244927709E+06   1.19582197494580946E+06
             1.19632195084755262E+06   1.19682192443786515E+06   1.19732189567851461E+06   1.19782186375877354E+06   1.19832183172650449E+06
             1.19882179854628514E+06   1.19932176407588879E+06   1.19982172516121226E+06   1.20032168811038858E+06   1.20082164909615600E+06
             1.20132160726550128E+06   1.20182156142951618E+06   1.20232150899726246E+06   1.20282144600000000E+06
 ETA=   92   1.15382144600000000E+06   1.15432152778473683E+06   1.15482159899342433E+06   1.15532166185379238E+06   1.15582171736598271E+06
             1.15632176651612180E+06   1.15682181067044055E+06   1.15732185064928140E+06   1.15782188686840329E+06   1.15832191980286944E+06
             1.15882195025926060E+06   1.15932197891526762E+06   1.15982200651906175E+06   1.16032203206445021E+06   1.16082205648513883E+06
             1.16132208027153672E+06   1.16182210336611047E+06   1.16232212537423591E+06   1.16282214645325276E+06   1.16332216739964602E+06
             1.16382218697700836E+06   1.16432220488151954E+06   1.16482222134057223E+06   1.16532223740533926E+06   1.16582225286089070E+06
             1.16632226829971932E+06   1.16682228272882034E+06   1.16732229730318603E+06   1.16782231035870663E+06   1.16832232357955631E+06
             1.16882233374275523E+06   1.16932234313702839E+06   1.16982235178953991E+06   1.17032236192984367E+06   1.17082237184098875E+06
             1.17132238186079264E+06   1.17182239118952095E+06   1.17232240181721188E+06   1.17282241131997481E+06   1.17332241935551469E+06
             1.17382242768087541E+06   1.17432243300558138E+06   1.17482243703116081E+06   1.17532244343793625E+06   1.17582245057117147E+06
             1.17632245744894212E+06   1.17682246469547413E+06   1.17732247384305624E+06   1.17782247963691666E+06   1.17832248753996450E+06
             1.17882249368881597E+06   1.17932249621123308E+06   1.17982250034485688E+06   1.18032250431865896E+06   1.18082250472402223E+06
             1.18132250579687068E+06   1.18182250463470258E+06   1.18232250060057221E+06   1.18282249560745596E+06   1.18332249184177956E+06
             1.18382248605790711E+06   1.18432247700300324E+06   1.18482246852381504E+06   1.18532245779664931E+06   1.18582244396839873E+06
             1.18632242931687320E+06   1.18682241443959321E+06   1.18732239463124657E+06   1.18782237628685054E+06   1.18832235746214190E+06
             1.18882233885814669E+06   1.18932231717108516E+06   1.18982229556792369E+06   1.19032227270604693E+06   1.19082224745581206E+06
             1.19132221770277363E+06   1.19182218911656900E+06   1.19232216033826419E+06   1.19282213111398672E+06   1.19332210184425209E+06
             1.19382207231024816E+06   1.19432204280825355E+06   1.19482201304775593E+06   1.19532198496762640E+06   1.19582195808599074E+06
             1.19632193726652791E+06   1.19682191294108913E+06   1.19732188545099343E+06   1.19782185406778799E+06   1.19832182277133432E+06
             1.19882179050397919E+06   1.19932175732144271E+06   1.19982171874349844E+06   1.20032168356128992E+06   1.20082164641473838E+06
             1.20132160648696544E+06   1.20182156240410032E+06   1.20232151062278473E+06   1.20282144600000000E+06
 ETA=   93   1.15382144600000000E+06   1.15432152901627589E+06   1.15482160133370990E+06   1.15532166502981586E+06   1.15582172112610843E+06
             1.15632177065967186E+06   1.15682181515378342E+06   1.15732185533339786E+06   1.15782189148577605E+06   1.15832192405165895E+06
             1.15882195401702751E+06   1.15932198232546914E+06   1.15982200992966653E+06   1.16032203489134600E+06   1.16082205878409627E+06
             1.16132208235772792E+06   1.16182210531118256E+06   1.16232212717217486E+06   1.16282214780870499E+06   1.16332216898068506E+06
             1.16382218850059644E+06   1.16432220578300441E+06   1.16482222143210215E+06   1.16532223703268426E+06   1.16582225181569834E+06
             1.16632226692496077E+06   1.16682228082526894E+06   1.16732229553803336E+06   1.16782230845444137E+06   1.16832232168812933E+06
             1.16882233045443380E+06   1.16932233862146293E+06   1.16982234565686714E+06   1.17032235558425845E+06   1.17082236562054139E+06
             1.17132237521258998E+06   1.17182238405305077E+06   1.17232239497176022E+06   1.17282240443783929E+06   1.17332241227469058E+06
             1.17382242093211506E+06   1.17432242497500591E+06   1.17482242728461465E+06   1.17532243342231237E+06   1.17582244005098264E+06
             1.17632244658668805E+06   1.17682245357644814E+06   1.17732246376782400E+06   1.17782246889765561E+06   1.17832247787533072E+06
             1.17882248456574418E+06   1.17932248547507171E+06   1.17982248955664411E+06   1.18032249362387927E+06   1.18082249322038237E+06
             1.18132249455457483E+06   1.18182249324737000E+06   1.18232248840937251E+06   1.18282248226180137E+06   1.18332247890555020E+06
             1.18382247339821653E+06   1.18432246355655789E+06   1.18482245535262045E+06   1.18532244465056132E+06   1.18582243008932378E+06
             1.18632241535156430E+06   1.18682240064071631E+06   1.18732237908317056E+06   1.18782236051995424E+06   1.18832234229890490E+06
             1.18882232423474779E+06   1.18932230149341840E+06   1.18982228011125512E+06   1.19032225833126996E+06   1.19082223399999831E+06
             1.19132220253121410E+06   1.19182217363359453E+06   1.19232214457519585E+06   1.19282211513855960E+06   1.19332208573463559E+06
             1.19382205610721349E+06   1.19432202653921931E+06   1.19482199666030938E+06   1.19532196853024024E+06   1.19582194178449782E+06
             1.19632192488773027E+06   1.19682190285386750E+06   1.19732187657259800E+06   1.19782184539884073E+06   1.19832181424979377E+06
             1.19882178234403743E+06   1.19932175002687168E+06   1.19982171185873775E+06   1.20032167818787508E+06   1.20082164263321063E+06
             1.20132160466748220E+06   1.20182156297013466E+06   1.20232151279007271E+06   1.20282144600000000E+06
 ETA=   94   1.15382144600000000E+06   1.15432152973163873E+06   1.15482160286592063E+06   1.15532166701980098E+06   1.15582172329928004E+06
             1.15632177309679729E+06   1.15682181797173852E+06   1.15732185837009922E+06   1.15782189443510375E+06   1.15832192653059680E+06
             1.15882195593873551E+06   1.15932198406117200E+06   1.15982201199533534E+06   1.16032203629856440E+06   1.16082205962392362E+06
             1.16132208300982555E+06   1.16182210593394586E+06   1.16232212794631952E+06   1.16282214800924063E+06   1.16332216970253293E+06
             1.16382218942836276E+06   1.16432220591090922E+06   1.16482222073844913E+06   1.16532223600415955E+06   1.16582224998115376E+06
             1.16632226480048266E+06   1.16682227811997198E+06   1.16732229330682871E+06   1.16782230645963969E+06   1.16832231994084036E+06
             1.16882232703872025E+06   1.16932233372790762E+06   1.16982233874595910E+06   1.17032234873410966E+06   1.17082235955248261E+06
             1.17132236845963472E+06   1.17182237673059269E+06   1.17232238809160073E+06   1.17282239764574100E+06   1.17332240567377862E+06
             1.17382241515520937E+06   1.17432241783714574E+06   1.17482241849144013E+06   1.17532242449772125E+06   1.17582243032409647E+06
             1.17632243658641260E+06   1.17682244332938921E+06   1.17732245489356853E+06   1.17782245939551457E+06   1.17832246980549837E+06
             1.17882247778475867E+06   1.17932247642988781E+06   1.17982248036601720E+06   1.18032248439971241E+06   1.18082248288957030E+06
             1.18132248468336812E+06   1.18182248347657244E+06   1.18232247801592899E+06   1.18282247011094284E+06   1.18332246745342994E+06
             1.18382246249388554E+06   1.18432245173985581E+06   1.18482244398577348E+06   1.18532243338309950E+06   1.18582241796342912E+06
             1.18632240347356535E+06   1.18682238908085087E+06   1.18732236527695251E+06   1.18782234664542950E+06   1.18832232942511048E+06
             1.18882231198586454E+06   1.18932228749072761E+06   1.18982226614745311E+06   1.19032224580939300E+06   1.19082222366719996E+06
             1.19132218971920782E+06   1.19182216040333011E+06   1.19232213098271331E+06   1.19282210129372729E+06   1.19332207167627988E+06
             1.19382204189352575E+06   1.19432201216486003E+06   1.19482198212390370E+06   1.19532195352524426E+06   1.19582192629869701E+06
             1.19632191380402795E+06   1.19682189416184649E+06   1.19732186942030140E+06   1.19782183796287607E+06   1.19832180622680020E+06
             1.19882177397288871E+06   1.19932174182745768E+06   1.19982170488578454E+06   1.20032167195595917E+06   1.20082163741161604E+06
             1.20132160116420756E+06   1.20182156217711768E+06   1.20232151456519752E+06   1.20282144600000000E+06
 ETA=   95   1.15382144600000000E+06   1.15432152976171253E+06   1.15482160342518194E+06   1.15532166772912373E+06   1.15582172366650403E+06
             1.15632177391422936E+06   1.15682181915860274E+06   1.15732185981909907E+06   1.15782189579127985E+06   1.15832192724012397E+06
             1.15882195578787848E+06   1.15932198424844211E+06   1.15982201282299962E+06   1.16032203651566198E+06   1.16082205906061758E+06
             1.16132208224469610E+06   1.16182210493011330E+06   1.16232212781952927E+06   1.16282214705103356E+06   1.16332216952341190E+06
             1.16382218968880270E+06   1.16432220535828313E+06   1.16482221924881032E+06   1.16532223418379901E+06   1.16582224729721178E+06
             1.16632226188416546E+06   1.16682227448112308E+06   1.16732229048397066E+06   1.16782230427654181E+06   1.16832231845449470E+06
             1.16882232348819636E+06   1.16932232824670291E+06   1.16982233114888635E+06   1.17032234165238030E+06   1.17082235390911670E+06
             1.17132236144088535E+06   1.17182236888582422E+06   1.17232238084074669E+06   1.17282239039790630E+06   1.17332239967024932E+06
             1.17382241020113183E+06   1.17432241134158010E+06   1.17482241176611255E+06   1.17532241690838360E+06   1.17582242165949638E+06
             1.17632242761598667E+06   1.17682243402166665E+06   1.17732244697824563E+06   1.17782245161475101E+06   1.17832246327203000E+06
             1.17882247354353243E+06   1.17932246961720870E+06   1.17982247293089214E+06   1.18032247692908905E+06   1.18082247311960696E+06
             1.18132247579165571E+06   1.18182247519636271E+06   1.18232246956637222E+06   1.18282245914499066E+06   1.18332245750369551E+06
             1.18382245333190821E+06   1.18432244155921973E+06   1.18482243439195538E+06   1.18532242391988635E+06   1.18582240752048185E+06
             1.18632239364417805E+06   1.18682237969676522E+06   1.18732235358158988E+06   1.18782233497228101E+06   1.18832231891566864E+06
             1.18882230210506776E+06   1.18932227527548163E+06   1.18982225367740984E+06   1.19032223469444853E+06   1.19082221678909496E+06
             1.19132217942632386E+06   1.19182214956181590E+06   1.19232211975342361E+06   1.19282208983434900E+06   1.19332205997641827E+06
             1.19382203003309015E+06   1.19432200012610829E+06   1.19482197001429019E+06   1.19532194066310115E+06   1.19582191231124289E+06
             1.19632190419273521E+06   1.19682188658310450E+06   1.19732186432685563E+06   1.19782183188018645E+06   1.19832179885748262E+06
             1.19882176556351222E+06   1.19932173265833058E+06   1.19982169853860629E+06   1.20032166507319291E+06   1.20082163055703393E+06
             1.20132159528518841E+06   1.20182155871908879E+06   1.20232151444174605E+06   1.20282144600000000E+06
 ETA=   96   1.15382144600000000E+06   1.15432152971466677E+06   1.15482160369806038E+06   1.15532166807966726E+06   1.15582172354700998E+06
             1.15632177490436565E+06   1.15682182007293659E+06   1.15732185979061341E+06   1.15782189574941131E+06   1.15832192625235231E+06
             1.15882195694259228E+06   1.15932198404988600E+06   1.15982201241981192E+06   1.16032203579586581E+06   1.16082205820315587E+06
             1.16132208325641649E+06   1.16182210552746826E+06   1.16232212608690001E+06   1.16282214508702443E+06   1.16332216804937390E+06
             1.16382218872548128E+06   1.16432220498440252E+06   1.16482221608531359E+06   1.16532223132107174E+06   1.16582224394911388E+06
             1.16632225835780660E+06   1.16682227005505282E+06   1.16732228707867092E+06   1.16782230176003627E+06   1.16832231772774993E+06
             1.16882231979332096E+06   1.16932232076075114E+06   1.16982232316732896E+06   1.17032233488762192E+06   1.17082234955881629E+06
             1.17132235323900869E+06   1.17182236054183915E+06   1.17232237307651737E+06   1.17282239120615181E+06   1.17332239559323760E+06
             1.17382240571952076E+06   1.17432241059226822E+06   1.17482240910802525E+06   1.17532241066858266E+06   1.17582241423487430E+06
             1.17632241995133087E+06   1.17682242561338330E+06   1.17732244752561278E+06   1.17782244729813933E+06   1.17832246369087184E+06
             1.17882247241263604E+06   1.17932246421493962E+06   1.17982246898123506E+06   1.18032246996161342E+06   1.18082246369600482E+06
             1.18132246779902000E+06   1.18182246805373649E+06   1.18232246279164334E+06   1.18282244963635830E+06   1.18332244924911275E+06
             1.18382244586913730E+06   1.18432243304148992E+06   1.18482242652899725E+06   1.18532241623388999E+06   1.18582239888073201E+06
             1.18632238585900143E+06   1.18682237263699318E+06   1.18732234474912053E+06   1.18782232546065748E+06   1.18832231024016091E+06
             1.18882229415169638E+06   1.18932226510446891E+06   1.18982224319986161E+06   1.19032222479155962E+06   1.19082221249475027E+06
             1.19132217131592752E+06   1.19182214128612843E+06   1.19232211126257014E+06   1.19282208123743930E+06   1.19332205121260206E+06
             1.19382202118807845E+06   1.19432199116209755E+06   1.19482196117372368E+06   1.19532193114985386E+06   1.19582190112919523E+06
             1.19632189640552271E+06   1.19682187949245307E+06   1.19732186030973983E+06   1.19782182649996621E+06   1.19832179236088786E+06
             1.19882175821876759E+06   1.19932172407141211E+06   1.19982169415434357E+06   1.20032165930784284E+06   1.20082162445439864E+06
             1.20132158960222919E+06   1.20182155475066951E+06   1.20232151375114173E+06   1.20282144600000000E+06
 ETA=    1   1.82788593100000010E+06   1.82788593100000010E+06   1.82788593100000010E+06   1.82788593100000010E+06   1.82788593100000010E+06
             1.82788593100000010E+06   1.82788593100000010E+06   1.82788593100000010E+06   1.82788593100000010E+06   1.82788593100000010E+06
             1.82788593100000010E+06   1.82788593100000010E+06   1.82788593100000010E+06   1.82788593100000010E+06   1.82788593100000010E+06
             1.82788593100000010E+06   1.82788593100000010E+06   1.82788593100000010E+06   1.82788593100000010E+06   1.82788593100000010E+06
             1.82788593100000010E+06   1.82788593100000010E+06   1.82788593100000010E+06   1.82788593100000010E+06   1.82788593100000010E+06
             1.82788593100000010E+06   1.82788593100000010E+06   1.82788593100000010E+06   1.82788593100000010E+06   1.82788593100000010E+06
             1.82788593100000010E+06   1.82788593100000010E+06   1.82788593100000010E+06   1.82788593100000010E+06   1.82788593100000010E+06
             1.82788593100000010E+06   1.82788593100000010E+06   1.82788593100000010E+06   1.82788593100000010E+06   1.82788593100000010E+06
             1.82788593100000010E+06   1.82788593100000010E+06   1.82788593100000010E+06   1.82788593100000010E+06   1.82788593100000010E+06
             1.82788593100000010E+06   1.82788593100000010E+06   1.82788593100000010E+06   1.82788593100000010E+06   1.82788593100000010E+06
             1.82788593100000010E+06   1.82788593100000010E+06   1.82788593100000010E+06   1.82788593100000010E+06   1.82788593100000010E+06
             1.82788593100000010E+06   1.82788593100000010E+06   1.82788593100000010E+06   1.82788593100000010E+06   1.82788593100000010E+06
             1.82788593100000010E+06   1.82788593100000010E+06   1.82788593100000010E+06   1.82788593100000010E+06   1.82788593100000010E+06
             1.82788593100000010E+06   1.82788593100000010E+06   1.82788593100000010E+06   1.82788593100000010E+06   1.82788593100000010E+06
             1.82788593100000010E+06   1.82788593100000010E+06   1.82788593100000010E+06   1.82788593100000010E+06   1.82788593100000010E+06
             1.82788593100000010E+06   1.82788593100000010E+06   1.82788593100000010E+06   1.82788593100000010E+06   1.82788593100000010E+06
             1.82788593100000010E+06   1.82788593100000010E+06   1.82788593100000010E+06   1.82788593100000010E+06   1.82788593100000010E+06
             1.82788593100000010E+06   1.82788593100000010E+06   1.82788593100000010E+06   1.82788593100000010E+06   1.82788593100000010E+06
             1.82788593100000010E+06   1.82788593100000010E+06   1.82788593100000010E+06   1.82788593100000010E+06   1.82788593100000010E+06
             1.82788593100000010E+06   1.82788593100000010E+06   1.82788593100000010E+06   1.82788593100000010E+06
 ETA=    2   1.82838585713523231E+06   1.82838585695399484E+06   1.82838585670887865E+06   1.82838585635736119E+06   1.82838585582648776E+06
             1.82838585520826257E+06   1.82838585449256399E+06   1.82838585370862018E+06   1.82838585299963318E+06   1.82838585224369564E+06
             1.82838585124642146E+06   1.82838585014737677E+06   1.82838584895389341E+06   1.82838584760242794E+06   1.82838584644285403E+06
             1.82838584526430606E+06   1.82838584384087170E+06   1.82838584231380676E+06   1.82838584093473572E+06   1.82838583936756337E+06
             1.82838583750376152E+06   1.82838583509547915E+06   1.82838583258427004E+06   1.82838583083764208E+06   1.82838582930168440E+06
             1.82838582800491434E+06   1.82838582653035293E+06   1.82838582422861853E+06   1.82838582131202496E+06   1.82838581796790310E+06
             1.82838581457943749E+06   1.82838581135292700E+06   1.82838580851698597E+06   1.82838580630806996E+06   1.82838580396908219E+06
             1.82838580091143609E+06   1.82838579782542121E+06   1.82838579548208020E+06   1.82838579329288774E+06   1.82838579033417418E+06
             1.82838578708852688E+06   1.82838578406610107E+06   1.82838578137122188E+06   1.82838577952053188E+06   1.82838577853342122E+06
             1.82838577704949910E+06   1.82838577550610481E+06   1.82838577480574301E+06   1.82838577379666036E+06   1.82838577246079105E+06
             1.82838577159073087E+06   1.82838577167615644E+06   1.82838577276835311E+06   1.82838577456489624E+06   1.82838577710599871E+06
             1.82838577987607475E+06   1.82838578305559279E+06   1.82838578797182976E+06   1.82838579457473499E+06   1.82838580122091691E+06
             1.82838580735502904E+06   1.82838581416626554E+06   1.82838582276089699E+06   1.82838583319218853E+06   1.82838584404077381E+06
             1.82838585561175039E+06   1.82838586861484312E+06   1.82838588282243349E+06   1.82838589903430035E+06   1.82838591686681332E+06
             1.82838593323582830E+06   1.82838594459425146E+06   1.82838594974836707E+06   1.82838594897508528E+06   1.82838594355691550E+06
             1.82838593788502156E+06   1.82838593361828406E+06   1.82838593034901377E+06   1.82838592911411263E+06   1.82838592854712461E+06
             1.82838592813787842E+06   1.82838592829728662E+06   1.82838592961550294E+06   1.82838593181311805E+06   1.82838593342149630E+06
             1.82838593467819830E+06   1.82838593495048536E+06   1.82838593390890420E+06   1.82838593182244059E+06   1.82838592931550206E+06
             1.82838592729345593E+06   1.82838592558171880E+06   1.82838592413372360E+06   1.82838592291901913E+06   1.82838592191679170E+06
             1.82838592111505428E+06   1.82838592050028313E+06   1.82838592001711647E+06   1.82838591895116167E+06
 ETA=    3   1.82888578600910655E+06   1.82888578569579124E+06   1.82888578511515842E+06   1.82888578433067328E+06   1.82888578334666253E+06
             1.82888578216639161E+06   1.82888578078452311E+06   1.82888577926527685E+06   1.82888577765849256E+06   1.82888577586968592E+06
             1.82888577381419158E+06   1.82888577155661210E+06   1.82888576922875829E+06   1.82888576680744672E+06   1.82888576439593988E+06
             1.82888576191900182E+06   1.82888575912138750E+06   1.82888575609702501E+06   1.82888575301498733E+06   1.82888574968988355E+06
             1.82888574604567327E+06   1.82888574175196234E+06   1.82888573724637134E+06   1.82888573343817703E+06   1.82888572987333522E+06
             1.82888572641287115E+06   1.82888572261327715E+06   1.82888571782919113E+06   1.82888571229938231E+06   1.82888570640957751E+06
             1.82888570050875749E+06   1.82888569469637983E+06   1.82888568919781107E+06   1.82888568409864767E+06   1.82888567882605363E+06
             1.82888567298465269E+06   1.82888566715619969E+06   1.82888566187980608E+06   1.82888565662702266E+06   1.82888565080287331E+06
             1.82888564490669686E+06   1.82888563923958247E+06   1.82888563402688899E+06   1.82888562976836669E+06   1.82888562648658035E+06
             1.82888562308206712E+06   1.82888561988818808E+06   1.82888561744100531E+06   1.82888561484330124E+06   1.82888561253098911E+06
             1.82888561120722163E+06   1.82888561123624491E+06   1.82888561278489907E+06   1.82888561573116807E+06   1.82888562013525655E+06
             1.82888562545996462E+06   1.82888563195748371E+06   1.82888564115921268E+06   1.82888565308958548E+06   1.82888566590213589E+06
             1.82888567899092915E+06   1.82888569370307238E+06   1.82888571129132551E+06   1.82888573182040383E+06   1.82888575380018726E+06
             1.82888577756043966E+06   1.82888580392307881E+06   1.82888583272824949E+06   1.82888586462071212E+06   1.82888589859573427E+06
             1.82888593052215734E+06   1.82888595371521031E+06   1.82888596419467824E+06   1.82888596252043173E+06   1.82888595202600001E+06
             1.82888594078090228E+06   1.82888593260794948E+06   1.82888592696152464E+06   1.82888592452437454E+06   1.82888592370981514E+06
             1.82888592380530527E+06   1.82888592492538481E+06   1.82888592719023721E+06   1.82888593009047210E+06   1.82888593233263283E+06
             1.82888593414228130E+06   1.82888593465925497E+06   1.82888593340052385E+06   1.82888593064410379E+06   1.82888592717329832E+06
             1.82888592407665402E+06   1.82888592127295583E+06   1.82888591876674024E+06   1.82888591652190685E+06   1.82888591449740017E+06
             1.82888591265730187E+06   1.82888591097687185E+06   1.82888590943315253E+06   1.82888590755206835E+06
 ETA=    4   1.82938571853258251E+06   1.82938571833936824E+06   1.82938571744423569E+06   1.82938571621579188E+06   1.82938571468670224E+06
             1.82938571287642489E+06   1.82938571078025457E+06   1.82938570845411834E+06   1.82938570591212902E+06   1.82938570309653506E+06
             1.82938569997869595E+06   1.82938569658685476E+06   1.82938569307003729E+06   1.82938568945016339E+06   1.82938568570810882E+06
             1.82938568176349020E+06   1.82938567750532948E+06   1.82938567292473861E+06   1.82938566811363935E+06   1.82938566300172405E+06
             1.82938565753688500E+06   1.82938565148294508E+06   1.82938564514327282E+06   1.82938563925340003E+06   1.82938563345256890E+06
             1.82938562757225754E+06   1.82938562124910462E+06   1.82938561400234816E+06   1.82938560604925337E+06   1.82938559777326393E+06
             1.82938558939672308E+06   1.82938558097157208E+06   1.82938557268063375E+06   1.82938556450557290E+06   1.82938555617583357E+06
             1.82938554750666744E+06   1.82938553884099447E+06   1.82938553044047276E+06   1.82938552201496321E+06   1.82938551327178651E+06
             1.82938550455273385E+06   1.82938549614582700E+06   1.82938548819226865E+06   1.82938548104323051E+06   1.82938547492635087E+06
             1.82938546912000421E+06   1.82938546379446145E+06   1.82938545912013063E+06   1.82938545463894703E+06   1.82938545106512029E+06
             1.82938544888985669E+06   1.82938544835487893E+06   1.82938544974581571E+06   1.82938545316445688E+06   1.82938545873251162E+06
             1.82938546606526058E+06   1.82938547543395171E+06   1.82938548821690679E+06   1.82938550455241511E+06   1.82938552289943164E+06
             1.82938554281911999E+06   1.82938556550327176E+06   1.82938559203648753E+06   1.82938562253409857E+06   1.82938565585083514E+06
             1.82938569228781597E+06   1.82938573253817926E+06   1.82938577646860061E+06   1.82938582434973167E+06   1.82938587468490703E+06
             1.82938592367074499E+06   1.82938596064819815E+06   1.82938597699622181E+06   1.82938597364584962E+06   1.82938595660308748E+06
             1.82938593925717450E+06   1.82938592780490406E+06   1.82938592041925713E+06   1.82938591702076001E+06   1.82938591602831264E+06
             1.82938591666160687E+06   1.82938591869068285E+06   1.82938592169435904E+06   1.82938592499890947E+06   1.82938592783407168E+06
             1.82938593035396188E+06   1.82938593153543957E+06   1.82938593081343942E+06   1.82938592838502978E+06   1.82938592496986268E+06
             1.82938592155161547E+06   1.82938591821658565E+06   1.82938591512443591E+06   1.82938591225741315E+06   1.82938590955480258E+06
             1.82938590693717729E+06   1.82938590433949418E+06   1.82938590178200626E+06   1.82938589925041562E+06
 ETA=    5   1.82988565505219484E+06   1.82988565464114002E+06   1.82988565342344274E+06   1.82988565174187883E+06   1.82988564963628142E+06
             1.82988564714427316E+06   1.82988564428313193E+06   1.82988564110306697E+06   1.82988563759966101E+06   1.82988563375021331E+06
             1.82988562955122627E+06   1.82988562501963717E+06   1.82988562027785950E+06   1.82988561536353477E+06   1.82988561022279249E+06
             1.82988560477312747E+06   1.82988559897954203E+06   1.82988559279119456E+06   1.82988558625105419E+06   1.82988557935189968E+06
             1.82988557205853960E+06   1.82988556421240396E+06   1.82988555602887715E+06   1.82988554802343482E+06   1.82988553991278028E+06
             1.82988553155637579E+06   1.82988552269028383E+06   1.82988551299295831E+06   1.82988550264189299E+06   1.82988549193899799E+06
             1.82988548102476681E+06   1.82988546992090554E+06   1.82988545875271782E+06   1.82988544749260647E+06   1.82988543606903893E+06
             1.82988542442274536E+06   1.82988541272792034E+06   1.82988540109445294E+06   1.82988538940859144E+06   1.82988537754875585E+06
             1.82988536575796222E+06   1.82988535433163983E+06   1.82988534331950103E+06   1.82988533297660458E+06   1.82988532364708837E+06
             1.82988531490907725E+06   1.82988530685467715E+06   1.82988529951866344E+06   1.82988529277557228E+06   1.82988528738133260E+06
             1.82988528370813979E+06   1.82988528198579722E+06   1.82988528258784558E+06   1.82988528577757324E+06   1.82988529176409589E+06
             1.82988530038141855E+06   1.82988531194158667E+06   1.82988532760355598E+06   1.82988534761765623E+06   1.82988537090258603E+06
             1.82988539725013310E+06   1.82988542763461918E+06   1.82988546292293002E+06   1.82988550329679577E+06   1.82988554803749360E+06
             1.82988559744172334E+06   1.82988565205480298E+06   1.82988571179215866E+06   1.82988577663336997E+06   1.82988584472850570E+06
             1.82988591424050811E+06   1.82988596862001438E+06   1.82988599171473901E+06   1.82988598501899024E+06   1.82988595789910085E+06
             1.82988593299418595E+06   1.82988591909166449E+06   1.82988591057529114E+06   1.82988590672580013E+06   1.82988590592033230E+06
             1.82988590725123975E+06   1.82988591018069698E+06   1.82988591392899468E+06   1.82988591769646225E+06   1.82988592125782347E+06
             1.82988592475435440E+06   1.82988592699616146E+06   1.82988592735754140E+06   1.82988592590918136E+06   1.82988592318951944E+06
             1.82988591990785114E+06   1.82988591637347266E+06   1.82988591301888856E+06   1.82988590984221874E+06   1.82988590674969647E+06
             1.82988590357039100E+06   1.82988590011281823E+06   1.82988589634549315E+06   1.82988589255429921E+06
 ETA=    6   1.83038559395342087E+06   1.83038559411954554E+06   1.83038559255161230E+06   1.83038559044688568E+06   1.83038558780807443E+06
             1.83038558466424374E+06   1.83038558104821830E+06   1.83038557700956124E+06   1.83038557254525856E+06   1.83038556765952869E+06
             1.83038556236396753E+06   1.83038555667571118E+06   1.83038555068351584E+06   1.83038554442303954E+06   1.83038553784409398E+06
             1.83038553087551985E+06   1.83038552350486256E+06   1.83038551567821135E+06   1.83038550741148670E+06   1.83038549872167502E+06
             1.83038548958345084E+06   1.83038547989592841E+06   1.83038546981115360E+06   1.83038545965613471E+06   1.83038544922145410E+06
             1.83038543840113515E+06   1.83038542701519909E+06   1.83038541486096010E+06   1.83038540207230439E+06   1.83038538885892811E+06
             1.83038537531894585E+06   1.83038536146066268E+06   1.83038534735795204E+06   1.83038533300990216E+06   1.83038531844704715E+06
             1.83038530366909923E+06   1.83038528875992657E+06   1.83038527377315029E+06   1.83038525869297097E+06   1.83038524348566029E+06
             1.83038522834817902E+06   1.83038521355669224E+06   1.83038519913017750E+06   1.83038518527812115E+06   1.83038517236170499E+06
             1.83038516017860174E+06   1.83038514881142438E+06   1.83038513831004826E+06   1.83038512876210921E+06   1.83038512085246854E+06
             1.83038511492687929E+06   1.83038511127353134E+06   1.83038511033582478E+06   1.83038511249098252E+06   1.83038511804829538E+06
             1.83038512707491009E+06   1.83038513996350393E+06   1.83038515769998659E+06   1.83038518064444419E+06   1.83038520819004788E+06
             1.83038524036203744E+06   1.83038527796325576E+06   1.83038532170436205E+06   1.83038537184451753E+06   1.83038542805283726E+06
             1.83038549066837155E+06   1.83038556017189613E+06   1.83038563660998503E+06   1.83038571986240614E+06   1.83038580786211137E+06
             1.83038590340441628E+06   1.83038598097428214E+06   1.83038601224844577E+06   1.83038599950963119E+06   1.83038595624100952E+06
             1.83038592132529197E+06   1.83038590645350609E+06   1.83038589762446377E+06   1.83038589401682257E+06   1.83038589393578656E+06
             1.83038589627198409E+06   1.83038590022289916E+06   1.83038590482179471E+06   1.83038590916955634E+06   1.83038591363697546E+06
             1.83038591846555658E+06   1.83038592218384985E+06   1.83038592408069875E+06   1.83038592407995509E+06   1.83038592247790494E+06
             1.83038591956950561E+06   1.83038591599227255E+06   1.83038591265017563E+06   1.83038590958121675E+06   1.83038590677206963E+06
             1.83038590418399824E+06   1.83038590179029200E+06   1.83038589960525581E+06   1.83038589753795508E+06
 ETA=    7   1.83088553659529355E+06   1.83088553663651668E+06   1.83088553491735621E+06   1.83088553244018252E+06   1.83088552924717893E+06
             1.83088552540946659E+06   1.83088552099483670E+06   1.83088551606200193E+06   1.83088551061876281E+06   1.83088550468359818E+06
             1.83088549827464065E+06   1.83088549141028337E+06   1.83088548415057641E+06   1.83088547652233625E+06   1.83088546848856355E+06
             1.83088545999494474E+06   1.83088545103030838E+06   1.83088544155014912E+06   1.83088543155741855E+06   1.83088542107107001E+06
             1.83088541007209825E+06   1.83088539849961526E+06   1.83088538645554101E+06   1.83088537413034402E+06   1.83088536137823784E+06
             1.83088534812119044E+06   1.83088533423902933E+06   1.83088531960893585E+06   1.83088530432488397E+06   1.83088528852141253E+06
             1.83088527227251162E+06   1.83088525558343530E+06   1.83088523849491519E+06   1.83088522103002830E+06   1.83088520325875189E+06
             1.83088518520747335E+06   1.83088516691926867E+06   1.83088514843545784E+06   1.83088512978827907E+06   1.83088511099121161E+06
             1.83088509221550776E+06   1.83088507370343711E+06   1.83088505548866838E+06   1.83088503775923257E+06   1.83088502084770729E+06
             1.83088500470750476E+06   1.83088498944964889E+06   1.83088497519490588E+06   1.83088496216169279E+06   1.83088495094997506E+06
             1.83088494193196786E+06   1.83088493547882442E+06   1.83088493209969788E+06   1.83088493226724840E+06   1.83088493640178582E+06
             1.83088494479538640E+06   1.83088495795644587E+06   1.83088497678382229E+06   1.83088500176324206E+06   1.83088503272813885E+06
             1.83088506993135577E+06   1.83088511409616098E+06   1.83088516587316501E+06   1.83088522561985883E+06   1.83088529333104589E+06
             1.83088536943661282E+06   1.83088545446364954E+06   1.83088554868840706E+06   1.83088565210777661E+06   1.83088576277586306E+06
             1.83088589222470461E+06   1.83088600163186667E+06   1.83088604338378017E+06   1.83088602042106260E+06   1.83088595157830953E+06
             1.83088590294122789E+06   1.83088588966150093E+06   1.83088588195496798E+06   1.83088587956268666E+06   1.83088588089482998E+06
             1.83088588466256461E+06   1.83088588985062204E+06   1.83088589539714344E+06   1.83088590033499710E+06   1.83088590584604023E+06
             1.83088591242276225E+06   1.83088591807631915E+06   1.83088592193862353E+06   1.83088592377164611E+06   1.83088592357583274E+06
             1.83088592106846697E+06   1.83088591738581867E+06   1.83088591417219723E+06   1.83088591142835887E+06   1.83088590913377190E+06
             1.83088590723703755E+06   1.83088590565737616E+06   1.83088590426623612E+06   1.83088590262996918E+06
 ETA=    8   1.83138548485706327E+06   1.83138548349415231E+06   1.83138548103003949E+06   1.83138547778111091E+06   1.83138547381828190E+06
             1.83138546918740775E+06   1.83138546393082151E+06   1.83138545808618143E+06   1.83138545166052971E+06   1.83138544467434706E+06
             1.83138543714684574E+06   1.83138542909660633E+06   1.83138542056338442E+06   1.83138541156506026E+06   1.83138540207674052E+06
             1.83138539205968776E+06   1.83138538149970188E+06   1.83138537036244757E+06   1.83138535864464636E+06   1.83138534635837213E+06
             1.83138533348855004E+06   1.83138531999901030E+06   1.83138530595238111E+06   1.83138529144985392E+06   1.83138527639318211E+06
             1.83138526072416478E+06   1.83138524436183437E+06   1.83138522723271023E+06   1.83138520939757372E+06   1.83138519093837123E+06
             1.83138517191069992E+06   1.83138515232040780E+06   1.83138513219123869E+06   1.83138511155727995E+06   1.83138509049413912E+06
             1.83138506903939252E+06   1.83138504722142383E+06   1.83138502508212696E+06   1.83138500267447205E+06   1.83138498003880796E+06
             1.83138495732638938E+06   1.83138493474387610E+06   1.83138491235543136E+06   1.83138489033827884E+06   1.83138486898641940E+06
             1.83138484836037317E+06   1.83138482861376600E+06   1.83138480994219030E+06   1.83138479264505790E+06   1.83138477726387838E+06
             1.83138476421980746E+06   1.83138475396839948E+06   1.83138474708605185E+06   1.83138474413946248E+06   1.83138474567239382E+06
             1.83138475218763272E+06   1.83138476433802699E+06   1.83138478302818676E+06   1.83138480890435772E+06   1.83138484220319428E+06
             1.83138488341794955E+06   1.83138493330416805E+06   1.83138499255771493E+06   1.83138506167405145E+06   1.83138514092861791E+06
             1.83138523087595869E+06   1.83138533215987100E+06   1.83138544534479571E+06   1.83138557086112280E+06   1.83138570796216535E+06
             1.83138588206828455E+06   1.83138603540567099E+06   1.83138609106588131E+06   1.83138605146686314E+06   1.83138594362987741E+06
             1.83138587583029969E+06   1.83138586778809899E+06   1.83138586391154234E+06   1.83138586438272870E+06   1.83138586806595302E+06
             1.83138587375677400E+06   1.83138588036708673E+06   1.83138588680583308E+06   1.83138589212501468E+06   1.83138589868928422E+06
             1.83138590742742666E+06   1.83138591552753863E+06   1.83138592182048596E+06   1.83138592584759975E+06   1.83138592720674607E+06
             1.83138592484212155E+06   1.83138592063603736E+06   1.83138591732859286E+06   1.83138591479667719E+06   1.83138591292262590E+06
             1.83138591158355866E+06   1.83138591062289430E+06   1.83138590979555831E+06   1.83138590851534461E+06
 ETA=    9   1.83188543453000300E+06   1.83188543246957520E+06   1.83188542964752391E+06   1.83188542583486997E+06   1.83188542119546351E+06
             1.83188541580420430E+06   1.83188540971047548E+06   1.83188540295218630E+06   1.83188539554402418E+06   1.83188538750797044E+06
             1.83188537886286457E+06   1.83188536962583638E+06   1.83188535982272425E+06   1.83188534946414619E+06   1.83188533853338123E+06
             1.83188532700305991E+06   1.83188531485700281E+06   1.83188530206847703E+06   1.83188528863046062E+06   1.83188527454657713E+06
             1.83188525980349211E+06   1.83188524437811947E+06   1.83188522830372397E+06   1.83188521162683051E+06   1.83188519428071636E+06
             1.83188517621998303E+06   1.83188515738794603E+06   1.83188513773888117E+06   1.83188511730757006E+06   1.83188509614131413E+06
             1.83188507427900331E+06   1.83188505172653287E+06   1.83188502849929663E+06   1.83188500463146018E+06   1.83188498018873879E+06
             1.83188495521055628E+06   1.83188492972137267E+06   1.83188490376362833E+06   1.83188487739591114E+06   1.83188485067270766E+06
             1.83188482372648153E+06   1.83188479673184315E+06   1.83188476977977180E+06   1.83188474304056703E+06   1.83188471677360404E+06
             1.83188469110948546E+06   1.83188466624304093E+06   1.83188464242892573E+06   1.83188462001772947E+06   1.83188459952245955E+06
             1.83188458141770423E+06   1.83188456623639259E+06   1.83188455462355446E+06   1.83188454724385706E+06   1.83188454477549810E+06
             1.83188454792006011E+06   1.83188455750004668E+06   1.83188457451147726E+06   1.83188459980947664E+06   1.83188463401859906E+06
             1.83188467791696475E+06   1.83188473242192972E+06   1.83188479839772847E+06   1.83188487654731236E+06   1.83188496739614406E+06
             1.83188507157955761E+06   1.83188518979057716E+06   1.83188532295750896E+06   1.83188547282493324E+06   1.83188564243640541E+06
             1.83188587555276067E+06   1.83188608823229792E+06   1.83188616200174903E+06   1.83188609635389899E+06   1.83188593237272394E+06
             1.83188583767460519E+06   1.83188583856590511E+06   1.83188584316479368E+06   1.83188584981028829E+06   1.83188585749385366E+06
             1.83188586561951111E+06   1.83188587353579421E+06   1.83188588040792430E+06   1.83188588556754077E+06   1.83188589296119288E+06
             1.83188590415950236E+06   1.83188591528743901E+06   1.83188592461805348E+06   1.83188593127204874E+06   1.83188593423484056E+06
             1.83188593153183092E+06   1.83188592613364058E+06   1.83188592229310959E+06   1.83188591973318625E+06   1.83188591813283227E+06
             1.83188591719808872E+06   1.83188591664335132E+06   1.83188591612001788E+06   1.83188591501788935E+06
 ETA=   10   1.83238538671277976E+06   1.83238538432503538E+06   1.83238538091198914E+06   1.83238537650022493E+06   1.83238537120285537E+06
             1.83238536506975768E+06   1.83238535815373785E+06   1.83238535049722879E+06   1.83238534212283930E+06   1.83238533305313252E+06
             1.83238532330566901E+06   1.83238531289509055E+06   1.83238530183788878E+06   1.83238529013952729E+06   1.83238527778811101E+06
             1.83238526476360369E+06   1.83238525104947831E+06   1.83238523662392562E+06   1.83238522147703753E+06   1.83238520560515788E+06
             1.83238518899482838E+06   1.83238517162827845E+06   1.83238515351775382E+06   1.83238513467747183E+06   1.83238511505941278E+06
             1.83238509462554823E+06   1.83238507333307690E+06   1.83238505114983954E+06   1.83238502809081366E+06   1.83238500417998945E+06
             1.83238497944066790E+06   1.83238495387631585E+06   1.83238492749636434E+06   1.83238490032819193E+06   1.83238487242164463E+06
             1.83238484381127683E+06   1.83238481451928965E+06   1.83238478458462050E+06   1.83238475406227843E+06   1.83238472301068017E+06
             1.83238469154305081E+06   1.83238465980558353E+06   1.83238462790406845E+06   1.83238459600092703E+06   1.83238456432645163E+06
             1.83238453305236506E+06   1.83238450240402156E+06   1.83238447267442243E+06   1.83238444424501364E+06   1.83238441761919227E+06
             1.83238439331883332E+06   1.83238437194316369E+06   1.83238435420382046E+06   1.83238434086486697E+06   1.83238433274411177E+06
             1.83238433073345572E+06   1.83238433584671724E+06   1.83238434924385231E+06   1.83238437204349367E+06   1.83238440527280048E+06
             1.83238445007614139E+06   1.83238450770173362E+06   1.83238457940137945E+06   1.83238466638567229E+06   1.83238476989328326E+06
             1.83238489150258293E+06   1.83238503335796669E+06   1.83238519864351070E+06   1.83238539236884541E+06   1.83238562247757334E+06
             1.83238594565001852E+06   1.83238623537666863E+06   1.83238631513345148E+06   1.83238617951572314E+06   1.83238589777045581E+06
             1.83238572037598724E+06   1.83238569116670126E+06   1.83238568141431618E+06   1.83238568465523212E+06   1.83238569496968179E+06
             1.83238570856448822E+06   1.83238572337887040E+06   1.83238573856088310E+06   1.83238575427111960E+06   1.83238577639802173E+06
             1.83238580708955578E+06   1.83238584047067352E+06   1.83238587239511544E+06   1.83238589948030072E+06   1.83238591844379739E+06
             1.83238592570318701E+06   1.83238592573189386E+06   1.83238592523629148E+06   1.83238592468752433E+06   1.83238592431408470E+06
             1.83238592414311809E+06   1.83238592404240905E+06   1.83238592373518902E+06   1.83238592273116577E+06
 ETA=   11   1.83288533753077779E+06   1.83288533742085495E+06   1.83288533376924321E+06   1.83288532906887564E+06   1.83288532331483485E+06
             1.83288531658825860E+06   1.83288530896302196E+06   1.83288530049534142E+06   1.83288529122094531E+06   1.83288528116847202E+06
             1.83288527035866491E+06   1.83288525880688499E+06   1.83288524652570579E+06   1.83288523351858533E+06   1.83288521977707860E+06
             1.83288520528601669E+06   1.83288519002969400E+06   1.83288517398933112E+06   1.83288515715263342E+06   1.83288513951034588E+06
             1.83288512104757386E+06   1.83288510174724110E+06   1.83288508160687145E+06   1.83288506062162854E+06   1.83288503875311092E+06
             1.83288501596666337E+06   1.83288499222616130E+06   1.83288496750413766E+06   1.83288494180028792E+06   1.83288491512150294E+06
             1.83288488747658348E+06   1.83288485886359098E+06   1.83288482928498718E+06   1.83288479875734448E+06   1.83288476731269923E+06
             1.83288473497565510E+06   1.83288470176320174E+06   1.83288466770588397E+06   1.83288463284862740E+06   1.83288459724468039E+06
             1.83288456098626158E+06   1.83288452419253043E+06   1.83288448697016877E+06   1.83288444946886925E+06   1.83288441189184459E+06
             1.83288437442801101E+06   1.83288433731738082E+06   1.83288430087007442E+06   1.83288426548056002E+06   1.83288423164749332E+06
             1.83288419992620614E+06   1.83288417096643569E+06   1.83288414553803648E+06   1.83288412449816591E+06   1.83288410879981006E+06
             1.83288409951578313E+06   1.83288409786532680E+06   1.83288410522659030E+06   1.83288412303150981E+06   1.83288415274129645E+06
             1.83288419595553912E+06   1.83288425440342049E+06   1.83288432989077084E+06   1.83288442427909141E+06   1.83288453956292034E+06
             1.83288467813981767E+06   1.83288484319816902E+06   1.83288503964553261E+06   1.83288527607925981E+06   1.83288556858308241E+06
             1.83288598505816306E+06   1.83288635548763070E+06   1.83288645061096526E+06   1.83288626551944739E+06   1.83288589868689328E+06
             1.83288567537568044E+06   1.83288564005568647E+06   1.83288562715260964E+06   1.83288562982811220E+06   1.83288564092505700E+06
             1.83288565610753791E+06   1.83288567305740807E+06   1.83288569094321155E+06   1.83288571013225522E+06   1.83288573722653324E+06
             1.83288577532375534E+06   1.83288581785058882E+06   1.83288585943094455E+06   1.83288589524821774E+06   1.83288592062500399E+06
             1.83288593091743649E+06   1.83288593204297381E+06   1.83288593250716780E+06   1.83288593276759610E+06   1.83288593307677167E+06
             1.83288593346797605E+06   1.83288593379684491E+06   1.83288593377814931E+06   1.83288593298747740E+06
 ETA=   12   1.83338529362889100E+06   1.83338529295189003E+06   1.83338528919565026E+06   1.83338528413977218E+06   1.83338527787552681E+06
             1.83338527052537305E+06   1.83338526218660967E+06   1.83338525292447978E+06   1.83338524277927610E+06   1.83338523177936557E+06
             1.83338521994427103E+06   1.83338520728765847E+06   1.83338519381897920E+06   1.83338517954041995E+06   1.83338516444565798E+06
             1.83338514852264873E+06   1.83338513175689266E+06   1.83338511413139035E+06   1.83338509563188697E+06   1.83338507624492771E+06
             1.83338505595340510E+06   1.83338503473848151E+06   1.83338501258729654E+06   1.83338498948329897E+06   1.83338496539174416E+06
             1.83338494027843256E+06   1.83338491410896950E+06   1.83338488685518689E+06   1.83338485850433423E+06   1.83338482904928294E+06
             1.83338479848516290E+06   1.83338476680186228E+06   1.83338473399262549E+06   1.83338470006068028E+06   1.83338466501955804E+06
             1.83338462887998298E+06   1.83338459164905059E+06   1.83338455334407929E+06   1.83338451399452519E+06   1.83338447364029195E+06
             1.83338443234950886E+06   1.83338439021294634E+06   1.83338434732487937E+06   1.83338430381451244E+06   1.83338425985518820E+06
             1.83338421563185542E+06   1.83338417138039065E+06   1.83338412740645744E+06   1.83338408409814676E+06   1.83338404194133519E+06
             1.83338400150375813E+06   1.83338396346298559E+06   1.83338392862919020E+06   1.83338389793457394E+06   1.83338387244961900E+06
             1.83338385341048636E+06   1.83338384224176011E+06   1.83338384056995064E+06   1.83338385017449432E+06   1.83338387298487965E+06
             1.83338391114546801E+06   1.83338396702421503E+06   1.83338404320548219E+06   1.83338414251497248E+06   1.83338426814663643E+06
             1.83338442399895331E+06   1.83338461535104667E+06   1.83338485045647249E+06   1.83338514388539107E+06   1.83338552268646122E+06
             1.83338605447235517E+06   1.83338651501297089E+06   1.83338662704660464E+06   1.83338639639320225E+06   1.83338596359722177E+06
             1.83338573372361832E+06   1.83338571055764426E+06   1.83338570128636784E+06   1.83338570367444050E+06   1.83338571213315823E+06
             1.83338572359551815E+06   1.83338573632468539E+06   1.83338574966858630E+06   1.83338576366793690E+06   1.83338578331349883E+06
             1.83338581450148439E+06   1.83338585143877310E+06   1.83338588861343986E+06   1.83338592070121528E+06   1.83338594241743675E+06
             1.83338594846812892E+06   1.83338594610179449E+06   1.83338594499620097E+06   1.83338594478536700E+06   1.83338594519218523E+06
             1.83338594593135966E+06   1.83338594664872368E+06   1.83338594690659735E+06   1.83338594624497998E+06
 ETA=   13   1.83388525253674132E+06   1.83388525072331633E+06   1.83388524668123317E+06   1.83388524114484363E+06   1.83388523437283654E+06
             1.83388522647887655E+06   1.83388521753094578E+06   1.83388520757653052E+06   1.83388519664937607E+06   1.83388518477603095E+06
             1.83388517197702313E+06   1.83388515826772014E+06   1.83388514365850878E+06   1.83388512815306266E+06   1.83388511174780363E+06
             1.83388509443351650E+06   1.83388507619726611E+06   1.83388505702322046E+06   1.83388503689560550E+06   1.83388501579776895E+06
             1.83388499371002172E+06   1.83388497061062627E+06   1.83388494647910213E+06   1.83388492129101255E+06   1.83388489501154982E+06
             1.83388486760482541E+06   1.83388483903483441E+06   1.83388480926945782E+06   1.83388477828501840E+06   1.83388474606175907E+06
             1.83388471258157911E+06   1.83388467782390257E+06   1.83388464177039941E+06   1.83388460440911632E+06   1.83388456573450542E+06
             1.83388452574028075E+06   1.83388448441881011E+06   1.83388444176963624E+06   1.83388439780185977E+06   1.83388435253479821E+06
             1.83388430600832566E+06   1.83388425828118366E+06   1.83388420942314109E+06   1.83388415953326598E+06   1.83388410874795821E+06
             1.83388405722836684E+06   1.83388400518561993E+06   1.83388395289812051E+06   1.83388390072461707E+06   1.83388384911913075E+06
             1.83388379863292701E+06   1.83388374993956648E+06   1.83388370385900536E+06   1.83388366136513534E+06   1.83388362361100200E+06
             1.83388359196241596E+06   1.83388356802720297E+06   1.83388355367864855E+06   1.83388355104749068E+06   1.83388356254061870E+06
             1.83388359089821600E+06   1.83388363924092427E+06   1.83388371115082758E+06   1.83388381086213514E+06   1.83388394369077007E+06
             1.83388411687514698E+06   1.83388434100204147E+06   1.83388463229891239E+06   1.83388501602701517E+06   1.83388553142281948E+06
             1.83388622495166678E+06   1.83388679521623929E+06   1.83388691479587578E+06   1.83388660892578401E+06   1.83388609287239681E+06
             1.83388757305303123E+06   1.83388585948299034E+06   1.83388465839201258E+06   1.83388371432661940E+06   1.83388305243889592E+06
             1.83388270589597384E+06   1.83388274112646212E+06   1.83388273057977576E+06   1.83388264503549109E+06   1.83388592654010793E+06
             1.83388593459635112E+06   1.83388595011792122E+06   1.83388596795002581E+06   1.83388598295507673E+06   1.83388598981628194E+06
             1.83388598269974440E+06   1.83388597032480361E+06   1.83388596357530099E+06   1.83388596068578260E+06   1.83388596016948461E+06
             1.83388596089568688E+06   1.83388596202478069E+06   1.83388596286070067E+06   1.83388596279487084E+06
 ETA=   14   1.83438521099004848E+06   1.83438520944609866E+06   1.83438520544927823E+06   1.83438519979555462E+06   1.83438519276612578E+06
             1.83438518449007347E+06   1.83438517504268629E+06   1.83438516447624029E+06   1.83438515283065545E+06   1.83438514013829664E+06
             1.83438512642477662E+06   1.83438511170938052E+06   1.83438509600516153E+06   1.83438507931822655E+06   1.83438506164768920E+06
             1.83438504298673710E+06   1.83438502332390752E+06   1.83438500264407904E+06   1.83438498093022779E+06   1.83438495816312032E+06
             1.83438493432034762E+06   1.83438490937682684E+06   1.83438488330611936E+06   1.83438485607777257E+06   1.83438482765467349E+06
             1.83438479799768026E+06   1.83438476706696302E+06   1.83438473482448957E+06   1.83438470123632532E+06   1.83438466627064510E+06
             1.83438462989623146E+06   1.83438459208028251E+06   1.83438455279090255E+06   1.83438451199949603E+06   1.83438446968071884E+06
             1.83438442580872681E+06   1.83438438035689411E+06   1.83438433330286760E+06   1.83438428463088209E+06   1.83438423433337384E+06
             1.83438418241717154E+06   1.83438412890388118E+06   1.83438407382785738E+06   1.83438401724743564E+06   1.83438395925195678E+06
             1.83438389995961729E+06   1.83438383953504497E+06   1.83438377820480475E+06   1.83438371627116692E+06   1.83438365412789001E+06
             1.83438359227233613E+06   1.83438353133105114E+06   1.83438347208764381E+06   1.83438341550535243E+06   1.83438336276298575E+06
             1.83438331529898685E+06   1.83438327485443628E+06   1.83438324351259600E+06   1.83438322372016241E+06   1.83438321831403696E+06
             1.83438323054978927E+06   1.83438326409885893E+06   1.83438332302321983E+06   1.83438341175626661E+06   1.83438353515639156E+06
             1.83438369874598435E+06   1.83438390932634450E+06   1.83438417634201841E+06   1.83438451446195086E+06   1.83438494786788453E+06
             1.83438546140843234E+06   1.83438564874256845E+06   1.83438513588327309E+06   1.83438398191894498E+06   1.83438253508183383E+06
             1.83438726506547956E+06   0.00000000000000000E+00   0.00000000000000000E+00   0.00000000000000000E+00   0.00000000000000000E+00
             0.00000000000000000E+00   0.00000000000000000E+00   0.00000000000000000E+00   1.83438259622024419E+06   1.83438574652241892E+06
             1.83438578251326736E+06   1.83438583037910121E+06   1.83438588147636387E+06   1.83438592757500010E+06   1.83438596041802783E+06
             1.83438597130476497E+06   1.83438597016064310E+06   1.83438597091921093E+06   1.83438597275549453E+06   1.83438597512406670E+06
             1.83438597759188293E+06   1.83438597972699092E+06   1.83438598105493234E+06   1.83438598121341900E+06
 ETA=   15   1.83488516994814179E+06   1.83488516974794958E+06   1.83488516572375875E+06   1.83488516013244935E+06   1.83488515303473524E+06
             1.83488514452449814E+06   1.83488513468607515E+06   1.83488512358920905E+06   1.83488511129006022E+06   1.83488509783357382E+06
             1.83488508325479832E+06   1.83488506757986150E+06   1.83488505082659121E+06   1.83488503300468833E+06   1.83488501411620504E+06
             1.83488499415653478E+06   1.83488497311549564E+06   1.83488495097833104E+06   1.83488492772689182E+06   1.83488490333969379E+06
             1.83488487779158540E+06   1.83488485105401557E+06   1.83488482309554215E+06   1.83488479388055881E+06   1.83488476336832531E+06
             1.83488473151534027E+06   1.83488469827652350E+06   1.83488466360675567E+06   1.83488462746206555E+06   1.83488458979876828E+06
             1.83488455057247472E+06   1.83488450973690883E+06   1.83488446724511380E+06   1.83488442305071210E+06   1.83488437710778252E+06
             1.83488432936889632E+06   1.83488427978500072E+06   1.83488422830831003E+06   1.83488417489420483E+06   1.83488411950293370E+06
             1.83488406210342282E+06   1.83488400267449161E+06   1.83488394120539143E+06   1.83488387770309160E+06   1.83488381219823589E+06
             1.83488374474768247E+06   1.83488367544747610E+06   1.83488360444633500E+06   1.83488353195929853E+06   1.83488345828389586E+06
             1.83488338381736889E+06   1.83488330908347853E+06   1.83488323476459389E+06   1.83488316173664574E+06   1.83488309111787542E+06
             1.83488302432990773E+06   1.83488296316664596E+06   1.83488290986958542E+06   1.83488286720137228E+06   1.83488283852491807E+06
             1.83488282787869335E+06   1.83488284002437699E+06   1.83488288046146277E+06   1.83488295541278343E+06   1.83488307178976666E+06
             1.83488323711608769E+06   1.83488345930777723E+06   1.83488374611574179E+06   1.83488410394227295E+06   1.83488453567244252E+06
             1.83488494053859031E+06   1.83488477828628873E+06   1.83488358562761405E+06   1.83488136215272709E+06   1.83487847768291575E+06
             1.83488332855687547E+06   0.00000000000000000E+00   0.00000000000000000E+00   0.00000000000000000E+00   0.00000000000000000E+00
             0.00000000000000000E+00   0.00000000000000000E+00   0.00000000000000000E+00   1.83488034544627485E+06   1.83488563905065600E+06
             1.83488569174583582E+06   1.83488576065265853E+06   1.83488583405761165E+06   1.83488590129899862E+06   1.83488595176701900E+06
             1.83488597409643466E+06   1.83488597939362843E+06   1.83488598460257077E+06   1.83488598951831460E+06   1.83488599398679077E+06
             1.83488599780118768E+06   1.83488600069623813E+06   1.83488600238705124E+06   1.83488600272508920E+06
 ETA=   16   1.83538513410243276E+06   1.83538513253109320E+06   1.83538512863645377E+06   1.83538512299395492E+06   1.83538511571501778E+06
             1.83538510690258467E+06   1.83538509664327814E+06   1.83538508501144731E+06   1.83538507207030384E+06   1.83538505787214497E+06
             1.83538504245844274E+06   1.83538502586032031E+06   1.83538500809922186E+06   1.83538498918754421E+06   1.83538496912941756E+06
             1.83538494792168657E+06   1.83538492555489996E+06   1.83538490201422572E+06   1.83538487728032516E+06   1.83538485132959718E+06
             1.83538482413415518E+06   1.83538479566199915E+06   1.83538476587722334E+06   1.83538473473945516E+06   1.83538470220358460E+06
             1.83538466822102037E+06   1.83538463274057116E+06   1.83538459570937045E+06   1.83538455707348092E+06   1.83538451677747280E+06
             1.83538447476373287E+06   1.83538443097173749E+06   1.83538438533850131E+06   1.83538433779908251E+06   1.83538428828633507E+06
             1.83538423672977113E+06   1.83538418305540038E+06   1.83538412718723482E+06   1.83538406904856581E+06   1.83538400856325892E+06
             1.83538394565800438E+06   1.83538388026352087E+06   1.83538381231577019E+06   1.83538374176064716E+06   1.83538366855856730E+06
             1.83538359268822521E+06   1.83538351415601978E+06   1.83538343300686148E+06   1.83538334933613730E+06   1.83538326330440678E+06
             1.83538317515520239E+06   1.83538308524074219E+06   1.83538299405510863E+06   1.83538290227614995E+06   1.83538281082489411E+06
             1.83538272094682395E+06   1.83538263431994058E+06   1.83538255319907097E+06   1.83538248060555314E+06   1.83538242057729745E+06
             1.83538237847693008E+06   1.83538236132414173E+06   1.83538237807621923E+06   1.83538243970599584E+06   1.83538255883029569E+06
             1.83538274854894239E+06   1.83538302011481044E+06   1.83538337905382505E+06   1.83538381909650960E+06   1.83538431234669778E+06
             1.83538466392330010E+06   1.83538419721203507E+06   1.83538231263961876E+06   1.83537875610874221E+06   1.83537339124898403E+06
             1.83538196141404193E+06   0.00000000000000000E+00   0.00000000000000000E+00   0.00000000000000000E+00   0.00000000000000000E+00
             0.00000000000000000E+00   0.00000000000000000E+00   0.00000000000000000E+00   1.83538012316438206E+06   1.83538558342858963E+06
             1.83538564501398453E+06   1.83538572601800389E+06   1.83538581285799807E+06   1.83538589334648149E+06   1.83538595536274929E+06
             1.83538598554417584E+06   1.83538599552586768E+06   1.83538600419816165E+06   1.83538601167253824E+06   1.83538601798675791E+06
             1.83538602312266454E+06   1.83538602701929142E+06   1.83538602954667201E+06   1.83538603056807304E+06
 ETA=   17   1.83588509755969839E+06   1.83588509829885978E+06   1.83588509419753891E+06   1.83588508837459679E+06   1.83588508084844099E+06
             1.83588507167955185E+06   1.83588506095553795E+06   1.83588504876201111E+06   1.83588503517124732E+06   1.83588502024080907E+06
             1.83588500401497167E+06   1.83588498652646551E+06   1.83588496779783606E+06   1.83588494784240052E+06   1.83588492666507978E+06
             1.83588490426323959E+06   1.83588488062751084E+06   1.83588485574254184E+06   1.83588482958766981E+06   1.83588480213721469E+06
             1.83588477336059045E+06   1.83588474322243733E+06   1.83588471168271941E+06   1.83588467869650526E+06   1.83588464421395212E+06
             1.83588460818097601E+06   1.83588457053983002E+06   1.83588453122961614E+06   1.83588449018653901E+06   1.83588444734360371E+06
             1.83588440263005928E+06   1.83588435597081645E+06   1.83588430728641083E+06   1.83588425649298332E+06   1.83588420350184315E+06
             1.83588414821859635E+06   1.83588409054277511E+06   1.83588403036835813E+06   1.83588396758431988E+06   1.83588390207524225E+06
             1.83588383372233575E+06   1.83588376240404835E+06   1.83588368799685943E+06   1.83588361037783208E+06   1.83588352942740009E+06
             1.83588344503222662E+06   1.83588335709107947E+06   1.83588326552197081E+06   1.83588317027044506E+06   1.83588307131999265E+06
             1.83588296870536148E+06   1.83588286253145244E+06   1.83588275299843145E+06   1.83588264043482463E+06   1.83588252534410101E+06
             1.83588240846843761E+06   1.83588229087365139E+06   1.83588217406167509E+06   1.83588206011746707E+06   1.83588195190110034E+06
             1.83588185329180397E+06   1.83588176948502194E+06   1.83588170733626699E+06   1.83588167571557616E+06   1.83588168574918946E+06
             1.83588175060409866E+06   1.83588188400300825E+06   1.83588209585794830E+06   1.83588238244445669E+06   1.83588270814274834E+06
             1.83588283062277222E+06   1.83588200681497203E+06   1.83587953476668498E+06   1.83587479715957865E+06   1.83586644077484729E+06
             1.83588108286969503E+06   0.00000000000000000E+00   0.00000000000000000E+00   0.00000000000000000E+00   0.00000000000000000E+00
             0.00000000000000000E+00   0.00000000000000000E+00   0.00000000000000000E+00   1.83587968917823653E+06   1.83588556877427199E+06
             1.83588563366668043E+06   1.83588571965592424E+06   1.83588581251357123E+06   1.83588589955502981E+06   1.83588596822662163E+06
             1.83588600437440444E+06   1.83588601903814008E+06   1.83588603126884182E+06   1.83588604145053192E+06   1.83588604977665842E+06
             1.83588605634481856E+06   1.83588606120067625E+06   1.83588606435131305E+06   1.83588606579762045E+06
 ETA=   18   1.83638506823628535E+06   1.83638506605600519E+06   1.83638506191354408E+06   1.83638505593672046E+06   1.83638504813925875E+06
             1.83638503860952449E+06   1.83638502743952838E+06   1.83638501471416489E+06   1.83638500050737453E+06   1.83638498488009395E+06
             1.83638496788006113E+06   1.83638494954269100E+06   1.83638492989229294E+06   1.83638490894324542E+06   1.83638488670103461E+06
             1.83638486316318251E+06   1.83638483832004061E+06   1.83638481215547398E+06   1.83638478464740561E+06   1.83638475576812006E+06
             1.83638472548441822E+06   1.83638469375772448E+06   1.83638466054413910E+06   1.83638462579436135E+06   1.83638458945372025E+06
             1.83638455146252201E+06   1.83638451175635378E+06   1.83638447026630584E+06   1.83638442691897997E+06   1.83638438163616322E+06
             1.83638433433428174E+06   1.83638428492380329E+06   1.83638423330885288E+06   1.83638417938679294E+06   1.83638412304754835E+06
             1.83638406417268864E+06   1.83638400263472903E+06   1.83638393829686893E+06   1.83638387101276685E+06   1.83638380062633078E+06
             1.83638372697160323E+06   1.83638364987242315E+06   1.83638356914216443E+06   1.83638348458423722E+06   1.83638339599270304E+06
             1.83638330315297027E+06   1.83638320584381139E+06   1.83638310383992712E+06   1.83638299691486545E+06   1.83638288484469452E+06
             1.83638276741279429E+06   1.83638264441688079E+06   1.83638251567844232E+06   1.83638238105530292E+06   1.83638224045964726E+06
             1.83638209388299054E+06   1.83638194142966904E+06   1.83638178336139629E+06   1.83638162015506090E+06   1.83638145257489267E+06
             1.83638128175146831E+06   1.83638110924291774E+06   1.83638093702405342E+06   1.83638076729549468E+06   1.83638060191736766E+06
             1.83638044114297349E+06   1.83638028116753395E+06   1.83638010986002046E+06   1.83637989998789411E+06   1.83637959926516097E+06
             1.83637897067810665E+06   1.83637734290605155E+06   1.83637413852373045E+06   1.83636887058510329E+06   1.83636041545739886E+06
             1.83637839598585968E+06   0.00000000000000000E+00   0.00000000000000000E+00   0.00000000000000000E+00   0.00000000000000000E+00
             0.00000000000000000E+00   0.00000000000000000E+00   0.00000000000000000E+00   1.83637908883110061E+06   1.83638559149219212E+06
             1.83638565550163691E+06   1.83638574047045759E+06   1.83638583257626602E+06   1.83638591977567063E+06   1.83638599040766223E+06
             1.83638603123610863E+06   1.83638605122771580E+06   1.83638606724295812E+06   1.83638608012736286E+06   1.83638609035107563E+06
             1.83638609818200581E+06   1.83638610374820838E+06   1.83638610711042536E+06   1.83638610845147399E+06
 ETA=   19   1.83688503930046712E+06   1.83688503730092803E+06   1.83688503299542633E+06   1.83688502658482012E+06   1.83688501824570284E+06
             1.83688500812787632E+06   1.83688499634851515E+06   1.83688498299329472E+06   1.83688496812558034E+06   1.83688495179426461E+06
             1.83688493403767212E+06   1.83688491488504130E+06   1.83688489435702492E+06   1.83688487246595346E+06   1.83688484921614197E+06
             1.83688482460428635E+06   1.83688479861991201E+06   1.83688477124581276E+06   1.83688474245842593E+06   1.83688471222806838E+06
             1.83688468051906838E+06   1.83688464728984050E+06   1.83688461249290081E+06   1.83688457607482304E+06   1.83688453797624004E+06
             1.83688449813196994E+06   1.83688445647110906E+06   1.83688441291702748E+06   1.83688436738718627E+06   1.83688431979272235E+06
             1.83688427003784245E+06   1.83688421801912761E+06   1.83688416362487013E+06   1.83688410673433100E+06   1.83688404721679236E+06
             1.83688398493043473E+06   1.83688391972124903E+06   1.83688385142208729E+06   1.83688377985168039E+06   1.83688370481354673E+06
             1.83688362609478459E+06   1.83688354346460383E+06   1.83688345667269919E+06   1.83688336544773099E+06   1.83688326949556940E+06
             1.83688316849723831E+06   1.83688306210693414E+06   1.83688294994961354E+06   1.83688283161776769E+06   1.83688270666717505E+06
             1.83688257461131853E+06   1.83688243491415889E+06   1.83688228698020638E+06   1.83688213014052995E+06   1.83688196363335149E+06
             1.83688178657655790E+06   1.83688159792859340E+06   1.83688139643400861E+06   1.83688118055014568E+06   1.83688094835272152E+06
             1.83688069741758402E+06   1.83688042467135587E+06   1.83688012618758553E+06   1.83687979686461552E+06   1.83687942985267704E+06
             1.83687901553776558E+06   1.83687853996594460E+06   1.83687798299853830E+06   1.83687731720867543E+06   1.83687650881924992E+06
             1.83687539272938902E+06   1.83687347592106368E+06   1.83687045315055014E+06   1.83686632008831599E+06   1.83686132638596348E+06
             1.83687703514542081E+06   0.00000000000000000E+00   0.00000000000000000E+00   0.00000000000000000E+00   0.00000000000000000E+00
             0.00000000000000000E+00   0.00000000000000000E+00   0.00000000000000000E+00   1.83687879547550133E+06   1.83688565748916497E+06
             1.83688571673457371E+06   1.83688579456797591E+06   1.83688587850401830E+06   1.83688595845430414E+06   1.83688602528195456E+06
             1.83688606884772005E+06   1.83688609443486552E+06   1.83688611393466429E+06   1.83688612887671241E+06   1.83688614020504127E+06
             1.83688614854063955E+06   1.83688615431972872E+06   1.83688615785847278E+06   1.83688615939896088E+06
 ETA=   20   1.83738501301663788E+06   1.83738501111179846E+06   1.83738500608770782E+06   1.83738499897715985E+06   1.83738499007451884E+06
             1.83738497946641780E+06   1.83738496719691227E+06   1.83738495331166987E+06   1.83738493785911961E+06   1.83738492088418477E+06
             1.83738490242447588E+06   1.83738488250897452E+06   1.83738486115790857E+06   1.83738483838304156E+06   1.83738481418805011E+06
             1.83738478856893047E+06   1.83738476151437382E+06   1.83738473300610366E+06   1.83738470301914820E+06   1.83738467152201803E+06
             1.83738463847679528E+06   1.83738460383916902E+06   1.83738456755841128E+06   1.83738452957731322E+06   1.83738448983212514E+06
             1.83738444825252378E+06   1.83738440476153302E+06   1.83738435927534313E+06   1.83738431170296832E+06   1.83738426194571797E+06
             1.83738420989649370E+06   1.83738415543896612E+06   1.83738409844667162E+06   1.83738403878199821E+06   1.83738397629496199E+06
             1.83738391082180827E+06   1.83738384218351566E+06   1.83738377018424380E+06   1.83738369460963155E+06   1.83738361522484804E+06
             1.83738353177236300E+06   1.83738344396930537E+06   1.83738335150441481E+06   1.83738325403461303E+06   1.83738315118094301E+06
             1.83738304252370796E+06   1.83738292759676557E+06   1.83738280588046182E+06   1.83738267679264001E+06   1.83738253967708861E+06
             1.83738239378852095E+06   1.83738223827281571E+06   1.83738207214033464E+06   1.83738189422908798E+06   1.83738170315299160E+06
             1.83738149722744222E+06   1.83738127436006907E+06   1.83738103188835364E+06   1.83738076633731858E+06   1.83738047306102328E+06
             1.83738014572531707E+06   1.83737977559968131E+06   1.83737935067935172E+06   1.83737885479464172E+06   1.83737826711834897E+06
             1.83737756282448024E+06   1.83737671587807941E+06   1.83737570462485449E+06   1.83737451968235965E+06   1.83737317215148918E+06
             1.83737160282561462E+06   1.83736952896378655E+06   1.83736689103849255E+06   1.83736395424126368E+06   1.83736129348994023E+06
             1.83737477534080064E+06   0.00000000000000000E+00   0.00000000000000000E+00   0.00000000000000000E+00   0.00000000000000000E+00
             0.00000000000000000E+00   0.00000000000000000E+00   0.00000000000000000E+00   1.83737819320606557E+06   1.83738577896485571E+06
             1.83738583151787287E+06   1.83738589602801017E+06   1.83738596279517678E+06   1.83738602578575048E+06   1.83738608067316026E+06
             1.83738612307862728E+06   1.83738615332113742E+06   1.83738617545501282E+06   1.83738619162118388E+06   1.83738620331399981E+06
             1.83738621155408095E+06   1.83738621707349154E+06   1.83738622040806501E+06   1.83738622183071962E+06
 ETA=   21   1.83788498905829270E+06   1.83788498704771395E+06   1.83788498112997855E+06   1.83788497350646160E+06   1.83788496411435143E+06
             1.83788495299359621E+06   1.83788494019374647E+06   1.83788492575887102E+06   1.83788490972800879E+06   1.83788489213616285E+06
             1.83788487301356881E+06   1.83788485238447762E+06   1.83788483026624680E+06   1.83788480666888086E+06   1.83788478159489809E+06
             1.83788475503939763E+06   1.83788472699020780E+06   1.83788469742806186E+06   1.83788466632675333E+06   1.83788463365323399E+06
             1.83788459936765232E+06   1.83788456342333974E+06   1.83788452576674684E+06   1.83788448633733811E+06   1.83788444506745972E+06
             1.83788440188218700E+06   1.83788435669910954E+06   1.83788430942800292E+06   1.83788425997035857E+06   1.83788420821874263E+06
             1.83788415405598166E+06   1.83788409735420370E+06   1.83788403797374223E+06   1.83788397576187761E+06   1.83788391055136826E+06
             1.83788384215876483E+06   1.83788377038252819E+06   1.83788369500096026E+06   1.83788361576985801E+06   1.83788353241980704E+06
             1.83788344465303631E+06   1.83788335213970393E+06   1.83788325451354892E+06   1.83788315136679984E+06   1.83788304224410746E+06
             1.83788292663524859E+06   1.83788280396635248E+06   1.83788267358911922E+06   1.83788253476739442E+06   1.83788238666033116E+06
             1.83788222830111044E+06   1.83788205856985762E+06   1.83788187615879299E+06   1.83788167952699494E+06   1.83788146684139944E+06
             1.83788123589954246E+06   1.83788098402856756E+06   1.83788070795460348E+06   1.83788040363740502E+06   1.83788006606793404E+06
             1.83787968903148454E+06   1.83787926484461059E+06   1.83787878407517960E+06   1.83787823524226854E+06   1.83787760446697939E+06
             1.83787687505742046E+06   1.83787602722582524E+06   1.83787503880419303E+06   1.83787388894830015E+06   1.83787256762974546E+06
             1.83787103437479190E+06   1.83786913703380898E+06   1.83786697731232084E+06   1.83786495149041223E+06   1.83786368092731223E+06
             1.83787523946250975E+06   1.83787496902768151E+06   1.83787515987036354E+06   1.83787547503972473E+06   1.83787580473757209E+06
             1.83787659515440464E+06   1.83787750608754624E+06   1.83787892000653129E+06   1.83787905283055478E+06   1.83788597407491668E+06
             1.83788602625893080E+06   1.83788607229808159E+06   1.83788610983263701E+06   1.83788614140525367E+06   1.83788617126573762E+06
             1.83788620387457847E+06   1.83788623420357192E+06   1.83788625609242264E+06   1.83788627144849673E+06   1.83788628198900353E+06
             1.83788628902009269E+06   1.83788629344586539E+06   1.83788629586229892E+06   1.83788629667189484E+06
 ETA=   22   1.83838496456941310E+06   1.83838496289469511E+06   1.83838495695936377E+06   1.83838494922210835E+06   1.83838493962844368E+06
             1.83838492821002076E+06   1.83838491503077000E+06   1.83838490015093610E+06   1.83838488361983560E+06   1.83838486547675147E+06
             1.83838484575272189E+06   1.83838482447146974E+06   1.83838480164959631E+06   1.83838477729648026E+06   1.83838475141416048E+06
             1.83838472399729677E+06   1.83838469503321126E+06   1.83838466450196854E+06   1.83838463237645547E+06   1.83838459862242313E+06
             1.83838456319849030E+06   1.83838452605608781E+06   1.83838448713935632E+06   1.83838444638499524E+06   1.83838440372206876E+06
             1.83838435907175974E+06   1.83838431234704540E+06   1.83838426345226006E+06   1.83838421228251583E+06   1.83838415872296342E+06
             1.83838410264787590E+06   1.83838404391956842E+06   1.83838398238714528E+06   1.83838391788504878E+06   1.83838385023137485E+06
             1.83838377922593756E+06   1.83838370464806445E+06   1.83838362625410338E+06   1.83838354377455288E+06   1.83838345691074012E+06
             1.83838336533092754E+06   1.83838326866572862E+06   1.83838316650269972E+06   1.83838305837995606E+06   1.83838294377855770E+06
             1.83838282211338496E+06   1.83838269272217085E+06   1.83838255485219974E+06   1.83838240764408908E+06   1.83838225011195801E+06
             1.83838208111918229E+06   1.83838189934874466E+06   1.83838170326704718E+06   1.83838149107989972E+06   1.83838126067946875E+06
             1.83838100958109275E+06   1.83838073484939733E+06   1.83838043301422149E+06   1.83838009997865697E+06   1.83837973092396930E+06
             1.83837932021942642E+06   1.83837886134967906E+06   1.83837834688030276E+06   1.83837776849686704E+06   1.83837711717662914E+06
             1.83837638357220241E+06   1.83837555866633030E+06   1.83837463469608966E+06   1.83837360649830708E+06   1.83837247441926296E+06
             1.83837123602020275E+06   1.83836985833538882E+06   1.83836852906795358E+06   1.83836764111333829E+06   1.83836773035776126E+06
             1.83836939740935387E+06   1.83837270713809878E+06   1.83837620609700680E+06   1.83837963065288495E+06   1.83838277030040091E+06
             1.83838526863521663E+06   1.83838620201432239E+06   1.83838655609775078E+06   1.83838665590811358E+06   1.83838665903125214E+06
             1.83838663048921316E+06   1.83838657678906224E+06   1.83838651008283370E+06   1.83838644422817882E+06   1.83838639382514264E+06
             1.83838637344960729E+06   1.83838637311167642E+06   1.83838637487229891E+06   1.83838637732820655E+06   1.83838637956643174E+06
             1.83838638106565387E+06   1.83838638155349484E+06   1.83838638091111649E+06   1.83838637939722952E+06
 ETA=   23   1.83888493974207761E+06   1.83888493750466104E+06   1.83888493255437561E+06   1.83888492534464388E+06   1.83888491602422111E+06
             1.83888490468622022E+06   1.83888489141618251E+06   1.83888487630087626E+06   1.83888485941844806E+06   1.83888484083279921E+06
             1.83888482059278688E+06   1.83888479873359785E+06   1.83888477527857129E+06   1.83888475024076551E+06   1.83888472362407879E+06
             1.83888469542400190E+06   1.83888466562808654E+06   1.83888463421623269E+06   1.83888460116085107E+06   1.83888456642692909E+06
             1.83888452997202217E+06   1.83888449174618209E+06   1.83888445169182634E+06   1.83888440974354884E+06   1.83888436582787335E+06
             1.83888431986293802E+06   1.83888427175808977E+06   1.83888422141336743E+06   1.83888416871883790E+06   1.83888411355378106E+06
             1.83888405578569230E+06   1.83888399526911159E+06   1.83888393184425263E+06   1.83888386533541209E+06   1.83888379554912704E+06
             1.83888372227205103E+06   1.83888364526850893E+06   1.83888356427769572E+06   1.83888347901043948E+06   1.83888338914542692E+06
             1.83888329432479059E+06   1.83888319414890441E+06   1.83888308817025251E+06   1.83888297588617681E+06   1.83888285673025739E+06
             1.83888273006204725E+06   1.83888259515481885E+06   1.83888245118089323E+06   1.83888229719408439E+06   1.83888213210871979E+06
             1.83888195467472216E+06   1.83888176344822790E+06   1.83888155675735208E+06   1.83888133266296983E+06   1.83888108891496668E+06
             1.83888082290531066E+06   1.83888053162085405E+06   1.83888021160124661E+06   1.83887985891092359E+06   1.83887946913895500E+06
             1.83887903744587139E+06   1.83887855868036323E+06   1.83887802758582495E+06   1.83887743909811438E+06   1.83887678869231627E+06
             1.83887607267233264E+06   1.83887528825564939E+06   1.83887443336557667E+06   1.83887350626673386E+06   1.83887250566851278E+06
             1.83887145964321215E+06   1.83887044508776907E+06   1.83886970839634771E+06   1.83886959588951292E+06   1.83887050651404331E+06
             1.83887277052558260E+06   1.83887582118536206E+06   1.83887878846432455E+06   1.83888152632652619E+06   1.83888386621231819E+06
             1.83888560450536245E+06   1.83888655631787679E+06   1.83888699745500041E+06   1.83888714795980370E+06   1.83888714820248075E+06
             1.83888707410044386E+06   1.83888695806785789E+06   1.83888682506457716E+06   1.83888669695954840E+06   1.83888659489989793E+06
             1.83888653993786173E+06   1.83888651855222625E+06   1.83888650502951560E+06   1.83888649640148110E+06   1.83888649062033230E+06
             1.83888648638226930E+06   1.83888648293138109E+06   1.83888647993960930E+06   1.83888647740918444E+06
 ETA=   24   1.83938492345027579E+06   1.83938491964692972E+06   1.83938491378551163E+06   1.83938490587342158E+06   1.83938489593248186E+06
             1.83938488404660579E+06   1.83938487028775061E+06   1.83938485471364902E+06   1.83938483737495495E+06   1.83938481831595814E+06
             1.83938479757334059E+06   1.83938477517539333E+06   1.83938475114186713E+06   1.83938472548412904E+06   1.83938469820538326E+06
             1.83938466930088028E+06   1.83938463875808450E+06   1.83938460655679321E+06   1.83938457266920083E+06   1.83938453705991386E+06
             1.83938449968590052E+06   1.83938446049639373E+06   1.83938441943272948E+06   1.83938437642812799E+06   1.83938433140740753E+06
             1.83938428428661847E+06   1.83938423497258802E+06   1.83938418336234079E+06   1.83938412934238836E+06   1.83938407278785948E+06
             1.83938401356145414E+06   1.83938395151221519E+06   1.83938388647408853E+06   1.83938381826425437E+06   1.83938374668119103E+06
             1.83938367150243791E+06   1.83938359248201782E+06   1.83938350934745977E+06   1.83938342179635284E+06   1.83938332949232822E+06
             1.83938323206035630E+06   1.83938312908123131E+06   1.83938302008506586E+06   1.83938290454363357E+06   1.83938278186129918E+06
             1.83938265136428876E+06   1.83938251228797599E+06   1.83938236376182898E+06   1.83938220479163853E+06   1.83938203423862997E+06
             1.83938185079513420E+06   1.83938165295656514E+06   1.83938143898967328E+06   1.83938120689735864E+06   1.83938095438088779E+06
             1.83938067880102433E+06   1.83938037714049546E+06   1.83938004597119754E+06   1.83937968143046810E+06   1.83937927921133139E+06
             1.83937883457201882E+06   1.83937834237129241E+06   1.83937779714134871E+06   1.83937719322471996E+06   1.83937652502934565E+06
             1.83937578748466261E+06   1.83937497676011478E+06   1.83937409114889102E+06   1.83937313169643912E+06   1.83937210188558348E+06
             1.83937107115567173E+06   1.83937023024140159E+06   1.83936987560270191E+06   1.83937029376820615E+06   1.83937175365029112E+06
             1.83937439795397827E+06   1.83937746459665778E+06   1.83938019880542578E+06   1.83938255539808911E+06   1.83938444586172956E+06
             1.83938578745074035E+06   1.83938660044632526E+06   1.83938702772703511E+06   1.83938720738574513E+06   1.83938723770512687E+06
             1.83938717860630481E+06   1.83938707097903127E+06   1.83938694391178410E+06   1.83938682068432006E+06   1.83938672253697179E+06
             1.83938667089952645E+06   1.83938665065434924E+06   1.83938663465419668E+06   1.83938662141625024E+06   1.83938661040898995E+06
             1.83938660148061742E+06   1.83938659453174123E+06   1.83938658933163574E+06   1.83938658556813328E+06
 ETA=   25   1.83988490591585892E+06   1.83988490202219156E+06   1.83988489597976231E+06   1.83988488775616302E+06   1.83988487746379361E+06
             1.83988486519814236E+06   1.83988485104482481E+06   1.83988483506994206E+06   1.83988481732130027E+06   1.83988479783513583E+06
             1.83988477664037584E+06   1.83988475375985308E+06   1.83988472921009012E+06   1.83988470300078904E+06   1.83988467513444019E+06
             1.83988464560610638E+06   1.83988461440331582E+06   1.83988458150601387E+06   1.83988454688652442E+06   1.83988451050950214E+06
             1.83988447233184264E+06   1.83988443230255414E+06   1.83988439036258124E+06   1.83988434644455835E+06   1.83988430047249957E+06
             1.83988425236140797E+06   1.83988420201678667E+06   1.83988414933403209E+06   1.83988409419770003E+06   1.83988403648061305E+06
             1.83988397604280151E+06   1.83988391273025749E+06   1.83988384637347772E+06   1.83988377678577905E+06   1.83988370376134268E+06
             1.83988362707295571E+06   1.83988354646940716E+06   1.83988346167247579E+06   1.83988337237344636E+06   1.83988327822905360E+06
             1.83988317885674722E+06   1.83988307382915798E+06   1.83988296266760235E+06   1.83988284483445459E+06   1.83988271972417179E+06
             1.83988258665272989E+06   1.83988244484519027E+06   1.83988229342109407E+06   1.83988213137735170E+06   1.83988195756832603E+06
             1.83988177068282873E+06   1.83988156921787746E+06   1.83988135144922603E+06   1.83988111539902724E+06   1.83988085880147689E+06
             1.83988057906804793E+06   1.83988027325505926E+06   1.83987993803796195E+06   1.83987956969899288E+06   1.83987916413769359E+06
             1.83987871691665729E+06   1.83987822335605719E+06   1.83987767868643231E+06   1.83987707825395139E+06   1.83987641774090868E+06
             1.83987569332272676E+06   1.83987490166663681E+06   1.83987403975098138E+06   1.83987310466371244E+06   1.83987209360721265E+06
             1.83987109859995265E+06   1.83987040467811073E+06   1.83987035249182745E+06   1.83987118064454966E+06   1.83987305916214758E+06
             1.83987599679396371E+06   1.83987915361811803E+06   1.83988179485553224E+06   1.83988392622918729E+06   1.83988551640995266E+06
             1.83988654961195868E+06   1.83988714496149030E+06   1.83988745451705088E+06   1.83988757292300626E+06   1.83988756637531379E+06
             1.83988747776878369E+06   1.83988734524366143E+06   1.83988719636902795E+06   1.83988705309156701E+06   1.83988693512447271E+06
             1.83988686243692366E+06   1.83988682177971327E+06   1.83988678888039687E+06   1.83988676248312928E+06   1.83988674157737056E+06
             1.83988672543077916E+06   1.83988671358688152E+06   1.83988670582297794E+06   1.83988670189450821E+06
 ETA=   26   1.84038488975779759E+06   1.84038488551900559E+06   1.84038487912507053E+06   1.84038487064602599E+06   1.84038486017245403E+06
             1.84038484774285671E+06   1.84038483339604968E+06   1.84038481717796880E+06   1.84038479913574737E+06   1.84038477931146277E+06
             1.84038475773947430E+06   1.84038473444605991E+06   1.84038470944970171E+06   1.84038468276131572E+06   1.84038465438430267E+06
             1.84038462431451608E+06   1.84038459254021873E+06   1.84038455904203630E+06   1.84038452379291528E+06   1.84038448675806704E+06
             1.84038444789487123E+06   1.84038440715274564E+06   1.84038436447296198E+06   1.84038431978839217E+06   1.84038427302319347E+06
             1.84038422409240832E+06   1.84038417290146835E+06   1.84038411934558721E+06   1.84038406330902898E+06   1.84038400466422504E+06
             1.84038394327073754E+06   1.84038387897403957E+06   1.84038381160409749E+06   1.84038374097372731E+06   1.84038366687669675E+06
             1.84038358908553747E+06   1.84038350734902406E+06   1.84038342138926871E+06   1.84038333089836384E+06   1.84038323553448939E+06
             1.84038313491739775E+06   1.84038302862315439E+06   1.84038291617799783E+06   1.84038279705117783E+06   1.84038267064657249E+06
             1.84038253629288124E+06   1.84038239323214837E+06   1.84038224060635315E+06   1.84038207744176686E+06   1.84038190263078315E+06
             1.84038171491092304E+06   1.84038151284074574E+06   1.84038129477247689E+06   1.84038105882126302E+06   1.84038080283114035E+06
             1.84038052433799952E+06   1.84038022053009714E+06   1.84037988820695342E+06   1.84037952373786899E+06   1.84037912302197074E+06
             1.84037868145325803E+06   1.84037819389773998E+06   1.84037765469723404E+06   1.84037705772678112E+06   1.84037639654777409E+06
             1.84037566470664321E+06   1.84037485620856984E+06   1.84037396612487361E+06   1.84037299117633258E+06   1.84037193002480734E+06
             1.84037089380151709E+06   1.84037025939055160E+06   1.84037042198118521E+06   1.84037158487898018E+06   1.84037383323647175E+06
             1.84037704662155034E+06   1.84038034543891251E+06   1.84038299906360335E+06   1.84038502309795679E+06   1.84038641541810962E+06
             1.84038719106526044E+06   1.84038755590738892E+06   1.84038772255567019E+06   1.84038775920824381E+06   1.84038771095932601E+06
             1.84038760770175024E+06   1.84038747779636341E+06   1.84038734097012924E+06   1.84038721211086423E+06   1.84038710419888515E+06
             1.84038703123884904E+06   1.84038698260619515E+06   1.84038694025678979E+06   1.84038690445344709E+06   1.84038687508732523E+06
             1.84038685190404695E+06   1.84038683465383528E+06   1.84038682322269049E+06   1.84038681767574442E+06
 ETA=   27   1.84088487355293310E+06   1.84088486985386070E+06   1.84088486377825704E+06   1.84088485535154422E+06   1.84088484476540354E+06
             1.84088483215543232E+06   1.84088481760082114E+06   1.84088480115388241E+06   1.84088478285662713E+06   1.84088476274632057E+06
             1.84088474085576180E+06   1.84088471721206349E+06   1.84088469183553150E+06   1.84088466473901295E+06   1.84088463592762593E+06
             1.84088460539868637E+06   1.84088457314172387E+06   1.84088453913851129E+06   1.84088450336307217E+06   1.84088446578166564E+06
             1.84088442635270394E+06   1.84088438502664445E+06   1.84088434174580872E+06   1.84088429644414457E+06   1.84088424904691242E+06
             1.84088419947030093E+06   1.84088414762094175E+06   1.84088409339532768E+06   1.84088403667910886E+06   1.84088397734625638E+06
             1.84088391525807441E+06   1.84088385026205773E+06   1.84088378219055617E+06   1.84088371085923561E+06   1.84088363606531220E+06
             1.84088355758551788E+06   1.84088347517377324E+06   1.84088338855850860E+06   1.84088329743959405E+06   1.84088320148480008E+06
             1.84088310032571736E+06   1.84088299355304590E+06   1.84088288071113685E+06   1.84088276129167643E+06   1.84088263472636137E+06
             1.84088250037838868E+06   1.84088235753258201E+06   1.84088220538391289E+06   1.84088204302417254E+06   1.84088186942649446E+06
             1.84088168342739134E+06   1.84088148370592692E+06   1.84088126875957544E+06   1.84088103687628615E+06   1.84088078610218875E+06
             1.84088051420438173E+06   1.84088021862823307E+06   1.84087989644879219E+06   1.84087954431605712E+06   1.84087915839396766E+06
             1.84087873429255560E+06   1.84087826699122950E+06   1.84087775074885017E+06   1.84087717899628635E+06   1.84087654421972041E+06
             1.84087583788619633E+06   1.84087505055284710E+06   1.84087417242746777E+06   1.84087319475681521E+06   1.84087211243949062E+06
             1.84087103869263805E+06   1.84087043934892793E+06   1.84087078169122990E+06   1.84087224653826118E+06   1.84087484217119077E+06
             1.84087831007000664E+06   1.84088175647261529E+06   1.84088446084971447E+06   1.84088641371618770E+06   1.84088762078307196E+06
             1.84088810628471407E+06   1.84088817408173392E+06   1.84088813046484115E+06   1.84088802677799459E+06   1.84088789335836237E+06
             1.84088774905261607E+06   1.84088760845225677E+06   1.84088747918128455E+06   1.84088736520299013E+06   1.84088726971388422E+06
             1.84088719849896338E+06   1.84088714311306807E+06   1.84088709212752362E+06   1.84088704732528282E+06   1.84088700982249691E+06
             1.84088698017162737E+06   1.84088695851495676E+06   1.84088694476009579E+06   1.84088693874101550E+06
 ETA=   28   1.84138485785595095E+06   1.84138485460913158E+06   1.84138484893751657E+06   1.84138484090793249E+06   1.84138483059778786E+06
             1.84138481810495257E+06   1.84138480353136221E+06   1.84138478696647310E+06   1.84138476848324854E+06   1.84138474813959748E+06
             1.84138472598067904E+06   1.84138470204070187E+06   1.84138467634412856E+06   1.84138464890644653E+06   1.84138461973466864E+06
             1.84138458882766007E+06   1.84138455617635627E+06   1.84138452176390146E+06   1.84138448556571594E+06   1.84138444754951214E+06
             1.84138440767524508E+06   1.84138436589501472E+06   1.84138432215290423E+06   1.84138427638475923E+06   1.84138422851789813E+06
             1.84138417847074755E+06   1.84138412615239806E+06   1.84138407146206149E+06   1.84138401428842358E+06   1.84138395450887759E+06
             1.84138389198862715E+06   1.84138382657965203E+06   1.84138375811950327E+06   1.84138368642992480E+06   1.84138361131528043E+06
             1.84138353256075457E+06   1.84138344993030629E+06   1.84138336316433130E+06   1.84138327197701484E+06   1.84138317605329864E+06
             1.84138307504543127E+06   1.84138296856903099E+06   1.84138285619858303E+06   1.84138273746230197E+06   1.84138261183625576E+06
             1.84138247873764322E+06   1.84138233751710271E+06   1.84138218744989717E+06   1.84138202772579598E+06   1.84138185743742040E+06
             1.84138167556675198E+06   1.84138148096938385E+06   1.84138127235592087E+06   1.84138104826969234E+06   1.84138080705953226E+06
             1.84138054684589384E+06   1.84138026547783683E+06   1.84137996047756751E+06   1.84137962896805047E+06   1.84137926757790893E+06
             1.84137887231665011E+06   1.84137843841365422E+06   1.84137796012002090E+06   1.84137743049073103E+06   1.84137684120890079E+06
             1.84137618260414246E+06   1.84137544417751464E+06   1.84137461617703433E+06   1.84137369295438123E+06   1.84137267861437378E+06
             1.84137168986311345E+06   1.84137127821751544E+06   1.84137196905859211E+06   1.84137388650696445E+06   1.84137693247325765E+06
             1.84138069598127482E+06   1.84138430060643191E+06   1.84138705831515975E+06   1.84138891668473789E+06   1.84138988344770181E+06
             1.84138998481574282E+06   1.84138963385278452E+06   1.84138925298044505E+06   1.84138888981296448E+06   1.84138856415554439E+06
             1.84138828180659516E+06   1.84138804119803803E+06   1.84138783801936731E+06   1.84138766795956390E+06   1.84138752792101353E+06
             1.84138741767895664E+06   1.84138732953686151E+06   1.84138725473463326E+06   1.84138719280863507E+06   1.84138714304392133E+06
             1.84138710470512416E+06   1.84138707713844837E+06   1.84138705968257738E+06   1.84138705156994262E+06
 ETA=   29   1.84188484834130015E+06   1.84188484484090842E+06   1.84188483858870948E+06   1.84188483000170439E+06   1.84188481925497134E+06
             1.84188480643211608E+06   1.84188479159241030E+06   1.84188477479041088E+06   1.84188475607776316E+06   1.84188473550106003E+06
             1.84188471310002403E+06   1.84188468890660163E+06   1.84188466294464003E+06   1.84188463522987743E+06   1.84188460577005404E+06
             1.84188457456506277E+06   1.84188454160709330E+06   1.84188450688073528E+06   1.84188447036304465E+06   1.84188443202355062E+06
             1.84188439182422310E+06   1.84188434971938469E+06   1.84188430565556604E+06   1.84188425957131153E+06   1.84188421139691886E+06
             1.84188416105411248E+06   1.84188410845565237E+06   1.84188405350484932E+06   1.84188399609499751E+06   1.84188393610870373E+06
             1.84188387341711111E+06   1.84188380787899904E+06   1.84188373933975492E+06   1.84188366763020190E+06   1.84188359256526665E+06
             1.84188351394248451E+06   1.84188343154030363E+06   1.84188334511618433E+06   1.84188325440446660E+06   1.84188315911397594E+06
             1.84188305892534880E+06   1.84188295348803280E+06   1.84188284241695353E+06   1.84188272528879298E+06   1.84188260163786425E+06
             1.84188247095154808E+06   1.84188233266525203E+06   1.84188218615687615E+06   1.84188203074073745E+06   1.84188186566090700E+06
             1.84188169008387020E+06   1.84188150309033692E+06   1.84188130366588267E+06   1.84188109068979253E+06   1.84188086292097787E+06
             1.84188061897901748E+06   1.84188035731721809E+06   1.84188007618331397E+06   1.84187977356271050E+06   1.84187944710088824E+06
             1.84187909400902828E+06   1.84187871097475709E+06   1.84187829413220775E+06   1.84187783919015597E+06   1.84187734185676882E+06
             1.84187679869296844E+06   1.84187620841202396E+06   1.84187557338945335E+06   1.84187490086686658E+06   1.84187420334727177E+06
             1.84187356962666521E+06   1.84187355789377936E+06   1.84187465310785593E+06   1.84187685858652042E+06   1.84187998455256340E+06
             1.84188356793108536E+06   1.84188688381780870E+06   1.84188937279708055E+06   1.84189096681361133E+06   1.84189166741001583E+06
             1.84189146038705064E+06   1.84189080405712267E+06   1.84189018546034768E+06   1.84188963487632852E+06   1.84188916121940408E+06
             1.84188876331045944E+06   1.84188843269499275E+06   1.84188816007130966E+06   1.84188793684658688E+06   1.84188775570015004E+06
             1.84188761159273493E+06   1.84188749634728557E+06   1.84188740204461315E+06   1.84188732596948370E+06   1.84188726589834527E+06
             1.84188722013173485E+06   1.84188718744062213E+06   1.84188716699023335E+06   1.84188715781191085E+06
 ETA=   30   1.84238483490162226E+06   1.84238483360124659E+06   1.84238482811993267E+06   1.84238481982393470E+06   1.84238480914399237E+06
             1.84238479627252859E+06   1.84238478132293653E+06   1.84238476437666570E+06   1.84238474549859855E+06   1.84238472474211338E+06
             1.84238470215072157E+06   1.84238467775868136E+06   1.84238465159141785E+06   1.84238462366592442E+06   1.84238459399113501E+06
             1.84238456256822473E+06   1.84238452939084521E+06   1.84238449444527482E+06   1.84238445771050802E+06   1.84238441915828176E+06
             1.84238437875305582E+06   1.84238433645194047E+06   1.84238429220457631E+06   1.84238424595297012E+06   1.84238419763127575E+06
             1.84238414716551709E+06   1.84238409447325696E+06   1.84238403946319595E+06   1.84238398203469743E+06   1.84238392207723437E+06
             1.84238385946975276E+06   1.84238379407993937E+06   1.84238372576339799E+06   1.84238365436271369E+06   1.84238357970640855E+06
             1.84238350160779036E+06   1.84238341986366641E+06   1.84238333425293234E+06   1.84238324453503382E+06   1.84238315044828434E+06
             1.84238305170805100E+06   1.84238294800480781E+06   1.84238283900207467E+06   1.84238272433425370E+06   1.84238260360441427E+06
             1.84238247638207278E+06   1.84238234220105154E+06   1.84238220055754692E+06   1.84238205090857018E+06   1.84238189267100231E+06
             1.84238172522161901E+06   1.84238154789857287E+06   1.84238136000509560E+06   1.84238116081655887E+06   1.84238094959272840E+06
             1.84238072559817438E+06   1.84238048813567334E+06   1.84238023660016083E+06   1.84237997056451649E+06   1.84237968991219322E+06
             1.84237939503341238E+06   1.84237908709701826E+06   1.84237876839317125E+06   1.84237844270722312E+06   1.84237811563191260E+06
             1.84237779466280341E+06   1.84237748886727751E+06   1.84237720787417167E+06   1.84237695987800229E+06   1.84237674834163999E+06
             1.84237661308920966E+06   1.84237706336074462E+06   1.84237849752337649E+06   1.84238080278659798E+06   1.84238374026319571E+06
             1.84238686883927393E+06   1.84238965479172789E+06   1.84239168096892722E+06   1.84239287272886513E+06   1.84239323323810310E+06
             1.84239271268828632E+06   1.84239177874262747E+06   1.84239094292887952E+06   1.84239022156919679E+06   1.84238961594099621E+06
             1.84238911891451827E+06   1.84238871590474318E+06   1.84238839165080292E+06   1.84238813196942583E+06   1.84238792463967041E+06
             1.84238776014480670E+06   1.84238762903210730E+06   1.84238752335646097E+06   1.84238743887763098E+06   1.84238737252577045E+06
             1.84238732213766035E+06   1.84238728615247575E+06   1.84238726321687410E+06   1.84238725224841596E+06
 ETA=   31   1.84288483129459573E+06   1.84288482570232684E+06   1.84288481953499233E+06   1.84288481126287044E+06   1.84288480066689826E+06
             1.84288478780854749E+06   1.84288477279990399E+06   1.84288475574682234E+06   1.84288473673621519E+06   1.84288471583559248E+06
             1.84288469309597602E+06   1.84288466855514213E+06   1.84288464224013290E+06   1.84288461416889797E+06   1.84288458435129235E+06
             1.84288455278964713E+06   1.84288451947910665E+06   1.84288448440780328E+06   1.84288444755694689E+06   1.84288440890085720E+06
             1.84288436840694095E+06   1.84288432603563927E+06   1.84288428174033202E+06   1.84288423546720459E+06   1.84288418715507910E+06
             1.84288413673519995E+06   1.84288408413097495E+06   1.84288402925766259E+06   1.84288397202201048E+06   1.84288391232183180E+06
             1.84288385004552640E+06   1.84288378507153806E+06   1.84288371726774680E+06   1.84288364649080369E+06   1.84288357258539461E+06
             1.84288349538345868E+06   1.84288341470334330E+06   1.84288333034891239E+06   1.84288324210863537E+06   1.84288314975464786E+06
             1.84288305304183322E+06   1.84288295170695009E+06   1.84288284546786337E+06   1.84288273402295471E+06   1.84288261705079419E+06
             1.84288249421023810E+06   1.84288236514110584E+06   1.84288222946571535E+06   1.84288208679160103E+06   1.84288193671589508E+06
             1.84288177883202396E+06   1.84288161273960117E+06   1.84288143805878563E+06   1.84288125445080223E+06   1.84288106164699327E+06
             1.84288085948951938E+06   1.84288064798769890E+06   1.84288042739465740E+06   1.84288019830902014E+06   1.84287996180502721E+06
             1.84287971959050302E+06   1.84287947418422811E+06   1.84287922909089783E+06   1.84287898893196974E+06   1.84287875946430583E+06
             1.84287854738847003E+06   1.84287835982248513E+06   1.84287820330391056E+06   1.84287808216224052E+06   1.84287799596801819E+06
             1.84287795984507818E+06   1.84287843280498078E+06   1.84287974687150074E+06   1.84288174013590836E+06   1.84288418760143896E+06
             1.84288672415333963E+06   1.84288899208739074E+06   1.84289068857174786E+06   1.84289172627641261E+06   1.84289209528353834E+06
             1.84289169959662412E+06   1.84289095277358312E+06   1.84289031993491109E+06   1.84288978738971893E+06   1.84288934092329373E+06
             1.84288896790170041E+06   1.84288865546681732E+06   1.84288839351270464E+06   1.84288817414933606E+06   1.84288799110148102E+06
             1.84288783943001833E+06   1.84288771412290959E+06   1.84288761071925075E+06   1.84288752639962710E+06   1.84288745894365758E+06
             1.84288740664790268E+06   1.84288736833462911E+06   1.84288734343438433E+06   1.84288733204837795E+06
 ETA=   32   1.84338482853833330E+06   1.84338482296389784E+06   1.84338481564574200E+06   1.84338480636498518E+06   1.84338479503109097E+06
             1.84338478165529226E+06   1.84338476628750539E+06   1.84338474898206349E+06   1.84338472978704097E+06   1.84338470874342765E+06
             1.84338468588595744E+06   1.84338466124335187E+06   1.84338463483816315E+06   1.84338460668657604E+06   1.84338457679829584E+06
             1.84338454517651862E+06   1.84338451181794144E+06   1.84338447671278636E+06   1.84338443984481273E+06   1.84338440119131980E+06
             1.84338436072312365E+06   1.84338431840451621E+06   1.84338427419320308E+06   1.84338422804020904E+06   1.84338417988976394E+06
             1.84338412967915973E+06   1.84338407733856793E+06   1.84338402279083454E+06   1.84338396595123317E+06   1.84338390672718547E+06
             1.84338384501794889E+06   1.84338378071427438E+06   1.84338371369802789E+06   1.84338364384180214E+06   1.84338357100850227E+06
             1.84338349505093996E+06   1.84338341581143416E+06   1.84338333312145132E+06   1.84338324680130370E+06   1.84338315665995143E+06
             1.84338306249494734E+06   1.84338296409259946E+06   1.84338286122842366E+06   1.84338275366800511E+06   1.84338264116840786E+06
             1.84338252348033153E+06   1.84338240035125380E+06   1.84338227152989293E+06   1.84338213677242026E+06   1.84338199585097493E+06
             1.84338184856522782E+06   1.84338169475792442E+06   1.84338153433563234E+06   1.84338136729619023E+06   1.84338119376469078E+06
             1.84338101404008688E+06   1.84338082865461870E+06   1.84338063844802859E+06   1.84338044465763355E+06   1.84338024902349291E+06
             1.84338005390448752E+06   1.84337986239568121E+06   1.84337967842891510E+06   1.84337950682615815E+06   1.84337935325736878E+06
             1.84337922403066675E+06   1.84337912561455555E+06   1.84337906377021968E+06   1.84337904217759497E+06   1.84337906045231735E+06
             1.84337912168429280E+06   1.84337961655694945E+06   1.84338080578499311E+06   1.84338250926193106E+06   1.84338452948661079E+06
             1.84338657891746354E+06   1.84338842512431112E+06   1.84338984625421464E+06   1.84339075191342621E+06   1.84339112733639963E+06
             1.84339085921069072E+06   1.84339029375336040E+06   1.84338982948969817E+06   1.84338944057107531E+06   1.84338910949907894E+06
             1.84338882507820777E+06   1.84338857879801211E+06   1.84338836509326915E+06   1.84338818011002149E+06   1.84338802088221908E+06
             1.84338788494450017E+06   1.84338776969138812E+06   1.84338767267509038E+06   1.84338759214157471E+06   1.84338752665259712E+06
             1.84338747505297675E+06   1.84338743650735216E+06   1.84338741080355202E+06   1.84338739848983195E+06
 ETA=   33   1.84388482242772751E+06   1.84388481758261635E+06   1.84388481042299327E+06   1.84388480113565340E+06   1.84388478977071424E+06
             1.84388477637121640E+06   1.84388476098012179E+06   1.84388474364354066E+06   1.84388472440965939E+06   1.84388470332438312E+06
             1.84388468042781833E+06   1.84388465575279645E+06   1.84388462932471698E+06   1.84388460116187995E+06   1.84388457127587195E+06
             1.84388453967186133E+06   1.84388450634878548E+06   1.84388447129946016E+06   1.84388443451063801E+06   1.84388439596303273E+06
             1.84388435563132493E+06   1.84388431348414882E+06   1.84388426948406966E+06   1.84388422358754138E+06   1.84388417574485089E+06
             1.84388412590005179E+06   1.84388407399086980E+06   1.84388401994860684E+06   1.84388396369801578E+06   1.84388390515716840E+06
             1.84388384423731826E+06   1.84388378084275266E+06   1.84388371487065591E+06   1.84388364621098759E+06   1.84388357474639034E+06
             1.84388350035215216E+06   1.84388342289623641E+06   1.84388334223942715E+06   1.84388325823561009E+06   1.84388317073225696E+06
             1.84388307957116864E+06   1.84388298458955949E+06   1.84388288562159543E+06   1.84388278250050521E+06   1.84388267506144708E+06
             1.84388256314534717E+06   1.84388244660397153E+06   1.84388232530658599E+06   1.84388219914863305E+06   1.84388206806297321E+06
             1.84388193203434115E+06   1.84388179111783137E+06   1.84388164546236116E+06   1.84388149534017034E+06   1.84388134118351457E+06
             1.84388118362965086E+06   1.84388102357499767E+06   1.84388086223882460E+06   1.84388070123586245E+06   1.84388054265569150E+06
             1.84388038914450957E+06   1.84388024398174137E+06   1.84388011113967723E+06   1.84387999530827254E+06   1.84387990185802197E+06
             1.84387983669864456E+06   1.84387980596672581E+06   1.84387981544103497E+06   1.84387986955683539E+06   1.84387996992714587E+06
             1.84388011665590247E+06   1.84388062429309427E+06   1.84388168600325170E+06   1.84388312943562656E+06   1.84388479068316007E+06
             1.84388645140791405E+06   1.84388795977463713E+06   1.84388915083018923E+06   1.84388994039831334E+06   1.84389031307988614E+06
             1.84389016086040554E+06   1.84388975892262114E+06   1.84388943073541671E+06   1.84388915093074855E+06   1.84388890553199500E+06
             1.84388868744563381E+06   1.84388849241066072E+06   1.84388831812313641E+06   1.84388816318333498E+06   1.84388802651454485E+06
             1.84388790711414791E+06   1.84388780380409071E+06   1.84388771539119864E+06   1.84388764094229834E+06   1.84388757969576097E+06
             1.84388753109328705E+06   1.84388749486709642E+06   1.84388747100069164E+06   1.84388745935848495E+06
 ETA=   34   1.84438481982341758E+06   1.84438481493874337E+06   1.84438480757433665E+06   1.84438479805991054E+06   1.84438478649982950E+06
             1.84438477294067806E+06   1.84438475742551452E+06   1.84438474000119651E+06   1.84438472071310226E+06   1.84438469960182696E+06
             1.84438467670238204E+06   1.84438465204416867E+06   1.84438462565101497E+06   1.84438459754116111E+06   1.84438456772722444E+06
             1.84438453621617821E+06   1.84438450300935167E+06   1.84438446810244443E+06   1.84438443148555025E+06   1.84438439314317587E+06
             1.84438435305427155E+06   1.84438431119224825E+06   1.84438426752499584E+06   1.84438422201490193E+06   1.84438417461886047E+06
             1.84438412528827856E+06   1.84438407396908407E+06   1.84438402060173010E+06   1.84438396512120194E+06   1.84438390745703038E+06
             1.84438384753331961E+06   1.84438378526880173E+06   1.84438372057692357E+06   1.84438365336598759E+06   1.84438358353936067E+06
             1.84438351099577965E+06   1.84438343562978832E+06   1.84438335733233136E+06   1.84438327599156578E+06   1.84438319149394659E+06
             1.84438310372565617E+06   1.84438301257447689E+06   1.84438291793221282E+06   1.84438281969780684E+06   1.84438271778133325E+06
             1.84438261210907088E+06   1.84438250262992643E+06   1.84438238932352560E+06   1.84438227221036167E+06   1.84438215136445151E+06
             1.84438202692902344E+06   1.84438189913584804E+06   1.84438176832883502E+06   1.84438163499255478E+06   1.84438149978626659E+06
             1.84438136358386418E+06   1.84438122751982929E+06   1.84438109304075106E+06   1.84438096196117555E+06   1.84438083652150165E+06
             1.84438071944426396E+06   1.84438061398359528E+06   1.84438052396091167E+06   1.84438045377798541E+06   1.84438040839607338E+06
             1.84438039326492487E+06   1.84438041417394183E+06   1.84438047697199392E+06   1.84438058705675346E+06   1.84438074849722884E+06
             1.84438096332781552E+06   1.84438147163520544E+06   1.84438240874630027E+06   1.84438362600935437E+06   1.84438499296609475E+06
             1.84438634769189195E+06   1.84438758691302035E+06   1.84438858677351940E+06   1.84438927465663408E+06   1.84438963576618209E+06
             1.84438958053060691E+06   1.84438931757329544E+06   1.84438909690049291E+06   1.84438890060378565E+06   1.84438872076199297E+06
             1.84438855456807115E+06   1.84438840100498730E+06   1.84438825992677803E+06   1.84438813144370471E+06   1.84438801563303848E+06
             1.84438791243446362E+06   1.84438782158206706E+06   1.84438774270622083E+06   1.84438767548408802E+06   1.84438761964378529E+06
             1.84438757498284662E+06   1.84438754136467353E+06   1.84438751886184141E+06   1.84438750739759859E+06
 ETA=   35   1.84488481342389900E+06   1.84488481017424352E+06   1.84488480396786635E+06   1.84488479513637489E+06   1.84488478393518529E+06
             1.84488477055333648E+06   1.84488475512999366E+06   1.84488473776387353E+06   1.84488471852562577E+06   1.84488469746824913E+06
             1.84488467463340214E+06   1.84488465005457308E+06   1.84488462375854747E+06   1.84488459576608706E+06   1.84488456609227229E+06
             1.84488453474670439E+06   1.84488450173363136E+06   1.84488446705203340E+06   1.84488443069569324E+06   1.84488439265325619E+06
             1.84488435290828953E+06   1.84488431143934559E+06   1.84488426822002884E+06   1.84488422321906872E+06   1.84488417640040303E+06
             1.84488412772326171E+06   1.84488407714226795E+06   1.84488402460755175E+06   1.84488397006487777E+06   1.84488391345580178E+06
             1.84488385471786303E+06   1.84488379378482141E+06   1.84488373058695626E+06   1.84488366505145142E+06   1.84488359710287745E+06
             1.84488352666380792E+06   1.84488345365560940E+06   1.84488337799943774E+06   1.84488329961749539E+06   1.84488321843461902E+06
             1.84488313438027306E+06   1.84488304739103816E+06   1.84488295741371810E+06   1.84488286440918804E+06   1.84488276835716842E+06
             1.84488266926210397E+06   1.84488256716038752E+06   1.84488246212919964E+06   1.84488235429727589E+06   1.84488224385793973E+06
             1.84488213108479255E+06   1.84488201635044371E+06   1.84488190014865226E+06   1.84488178312021168E+06   1.84488166608275147E+06
             1.84488155006445455E+06   1.84488143634135742E+06   1.84488132647747151E+06   1.84488122236640449E+06   1.84488112627249956E+06
             1.84488104086882365E+06   1.84488096926873061E+06   1.84488091504749679E+06   1.84488088225089153E+06   1.84488087538896594E+06
             1.84488089941570768E+06   1.84488095969675318E+06   1.84488106196187134E+06   1.84488121221143170E+06   1.84488141647619987E+06
             1.84488168021412333E+06   1.84488217762463051E+06   1.84488299844429549E+06   1.84488402395717241E+06   1.84488515322606289E+06
             1.84488626758282050E+06   1.84488729245734541E+06   1.84488813460652996E+06   1.84488873451727582E+06   1.84488907810665318E+06
             1.84488909871142101E+06   1.84488894799353043E+06   1.84488881097630411E+06   1.84488867934943945E+06   1.84488855109838117E+06
             1.84488842683849647E+06   1.84488830776061397E+06   1.84488819511373714E+06   1.84488808997736708E+06   1.84488799318538862E+06
             1.84488790532140713E+06   1.84488782673243852E+06   1.84488775760494149E+06   1.84488769805499678E+06   1.84488764815781545E+06
             1.84488760797910579E+06   1.84488757762703579E+06   1.84488755716530350E+06   1.84488754642985063E+06
 ETA=   36   1.84538481129483436E+06   1.84538480931882234E+06   1.84538480331299407E+06   1.84538479444900691E+06   1.84538478319910797E+06
             1.84538476980422623E+06   1.84538475440073409E+06   1.84538473707763804E+06   1.84538471790167922E+06   1.84538469692623452E+06
             1.84538467419457692E+06   1.84538464974174718E+06   1.84538462359595229E+06   1.84538459577953443E+06   1.84538456630954728E+06
             1.84538453519804962E+06   1.84538450245224545E+06   1.84538446807455504E+06   1.84538443206267967E+06   1.84538439440965885E+06
             1.84538435510395677E+06   1.84538431412955793E+06   1.84538427146608219E+06   1.84538422708891798E+06   1.84538418096936913E+06
             1.84538413307482493E+06   1.84538408336895029E+06   1.84538403181189811E+06   1.84538397836055933E+06   1.84538392296885257E+06
             1.84538386558806547E+06   1.84538380616726144E+06   1.84538374465377233E+06   1.84538368099379516E+06   1.84538361513311719E+06
             1.84538354701800412E+06   1.84538347659628233E+06   1.84538340381867136E+06   1.84538332864040136E+06   1.84538325102320057E+06
             1.84538317093770928E+06   1.84538308836642373E+06   1.84538300330727571E+06   1.84538291577795544E+06   1.84538282582114870E+06
             1.84538273351083230E+06   1.84538263895983552E+06   1.84538254232886410E+06   1.84538244383722893E+06   1.84538234377551032E+06
             1.84538224252040708E+06   1.84538214055199083E+06   1.84538203847352322E+06   1.84538193703393964E+06   1.84538183715292695E+06
             1.84538173994835815E+06   1.84538164676556550E+06   1.84538155920763593E+06   1.84538147916553658E+06   1.84538140884654596E+06
             1.84538135079920362E+06   1.84538130793301482E+06   1.84538128353169793E+06   1.84538128126027714E+06   1.84538130516951182E+06
             1.84538135970695340E+06   1.84538144975315151E+06   1.84538158071295335E+06   1.84538175869626203E+06   1.84538199078871403E+06
             1.84538228523181565E+06   1.84538276252158685E+06   1.84538347887574346E+06   1.84538434481502534E+06   1.84538528353963397E+06
             1.84538620828654314E+06   1.84538706214440474E+06   1.84538777501070756E+06   1.84538829966333974E+06   1.84538862277713325E+06
             1.84538869911115360E+06   1.84538863499135617E+06   1.84538856232382357E+06   1.84538848132134276E+06   1.84538839448238164E+06
             1.84538830476422119E+06   1.84538821475780499E+06   1.84538812659944640E+06   1.84538804199791607E+06   1.84538796228641481E+06
             1.84538788847868773E+06   1.84538782132183760E+06   1.84538776136432774E+06   1.84538770902098599E+06   1.84538766460448341E+06
             1.84538762833728222E+06   1.84538760033890139E+06   1.84538758069480350E+06   1.84538756955988822E+06
 ETA=   37   1.84588481628943724E+06   1.84588481173673039E+06   1.84588480499736383E+06   1.84588479572175653E+06   1.84588478421057132E+06
             1.84588477066193847E+06   1.84588475519206515E+06   1.84588473787556309E+06   1.84588471876472654E+06   1.84588469789976091E+06
             1.84588467531442898E+06   1.84588465103850001E+06   1.84588462509834860E+06   1.84588459751679306E+06   1.84588456831277534E+06
             1.84588453750110883E+06   1.84588450509233889E+06   1.84588447109268862E+06   1.84588443550409446E+06   1.84588439832427097E+06
             1.84588435954682902E+06   1.84588431916141859E+06   1.84588427715389943E+06   1.84588423350653308E+06   1.84588418819820555E+06
             1.84588414120467054E+06   1.84588409249882773E+06   1.84588404205103451E+06   1.84588398982946388E+06   1.84588393580051209E+06
             1.84588387992927968E+06   1.84588382218012819E+06   1.84588376251733699E+06   1.84588370090588508E+06   1.84588363731238083E+06
             1.84588357170616975E+06   1.84588350406065886E+06   1.84588343435490481E+06   1.84588336257551145E+06   1.84588328871889762E+06
             1.84588321279401425E+06   1.84588313482557773E+06   1.84588305485792388E+06   1.84588297295958502E+06   1.84588288922871044E+06
             1.84588280379946064E+06   1.84588271684952779E+06   1.84588262860892504E+06   1.84588253937020642E+06   1.84588244950026413E+06
             1.84588235945382831E+06   1.84588226978877047E+06   1.84588218118321616E+06   1.84588209445442213E+06   1.84588201057920302E+06
             1.84588193071556534E+06   1.84588185622497462E+06   1.84588178869451769E+06   1.84588172995795961E+06   1.84588168211463164E+06
             1.84588164754506177E+06   1.84588162892263825E+06   1.84588162922154716E+06   1.84588165172314574E+06   1.84588170002665441E+06
             1.84588177807671600E+06   1.84588189023196674E+06   1.84588204141794262E+06   1.84588223743488430E+06   1.84588248551337956E+06
             1.84588279516496323E+06   1.84588324604832241E+06   1.84588387118035369E+06   1.84588460587180313E+06   1.84588539215619466E+06
             1.84588616631749645E+06   1.84588688334805518E+06   1.84588749061271898E+06   1.84588795134228747E+06   1.84588825320313498E+06
             1.84588836794610997E+06   1.84588836788902129E+06   1.84588834420544188E+06   1.84588830305867805E+06   1.84588824979861476E+06
             1.84588818878481141E+06   1.84588812343593151E+06   1.84588805643647979E+06   1.84588798990424117E+06   1.84588792551167123E+06
             1.84588786457745475E+06   1.84588780814041221E+06   1.84588775702836621E+06   1.84588771191660617E+06   1.84588767336148629E+06
             1.84588764180677757E+06   1.84588761756234011E+06   1.84588760069921915E+06   1.84588759119253047E+06
 ETA=   38   1.84638482096937252E+06   1.84638481379652605E+06   1.84638480602034507E+06   1.84638479666740960E+06   1.84638478536836221E+06
             1.84638477208595746E+06   1.84638475687479833E+06   1.84638473979824875E+06   1.84638472091316711E+06   1.84638470026975637E+06
             1.84638467791227368E+06   1.84638465387935750E+06   1.84638462820432219E+06   1.84638460091547039E+06   1.84638457203637157E+06
             1.84638454158608080E+06   1.84638450957930717E+06   1.84638447602656810E+06   1.84638444093434722E+06   1.84638440430526272E+06
             1.84638436613824754E+06   1.84638432642876706E+06   1.84638428516905103E+06   1.84638424234834895E+06   1.84638419795322488E+06
             1.84638415196787659E+06   1.84638410437449091E+06   1.84638405515364930E+06   1.84638400428477908E+06   1.84638395174667239E+06
             1.84638389751808089E+06   1.84638384157840163E+06   1.84638378390847379E+06   1.84638372449151357E+06   1.84638366331420164E+06
             1.84638360036796797E+06   1.84638353565049567E+06   1.84638346916749515E+06   1.84638340093479399E+06   1.84638333098079008E+06
             1.84638325934934127E+06   1.84638318610314932E+06   1.84638311132772476E+06   1.84638303513601725E+06   1.84638295767379901E+06
             1.84638287912590848E+06   1.84638279972345033E+06   1.84638271975205187E+06   1.84638263956126897E+06   1.84638255957521172E+06
             1.84638248030443885E+06   1.84638240235910518E+06   1.84638232646330725E+06   1.84638225347046158E+06   1.84638218437944725E+06
             1.84638212035112898E+06   1.84638206272472860E+06   1.84638201303338539E+06   1.84638197301816614E+06   1.84638194463978638E+06
             1.84638193008750421E+06   1.84638193178513134E+06   1.84638195239521237E+06   1.84638199482432078E+06   1.84638206223597401E+06
             1.84638215808375156E+06   1.84638228618798708E+06   1.84638245089859678E+06   1.84638265742067783E+06   1.84638291243569879E+06
             1.84638322522646049E+06   1.84638364619248244E+06   1.84638419313580357E+06   1.84638482049584156E+06   1.84638548462419119E+06
             1.84638613833821169E+06   1.84638674550773902E+06   1.84638726657003141E+06   1.84638767316937353E+06   1.84638795426414930E+06
             1.84638809353144909E+06   1.84638813897899375E+06   1.84638815212486614E+06   1.84638814231682732E+06   1.84638811632149806E+06
             1.84638807918520435E+06   1.84638803474827413E+06   1.84638798599661677E+06   1.84638793528930400E+06   1.84638788450933690E+06
             1.84638783516955888E+06   1.84638778849199670E+06   1.84638774547161325E+06   1.84638770692544221E+06   1.84638767352277716E+06
             1.84638764579236601E+06   1.84638762409218517E+06   1.84638760856791306E+06   1.84638759934268310E+06
 ETA=   39   1.84688482785583776E+06   1.84688482045540144E+06   1.84688481147354026E+06   1.84688480108060222E+06   1.84688478918132605E+06
             1.84688477563629905E+06   1.84688476036627893E+06   1.84688474335033726E+06   1.84688472460102383E+06   1.84688470414586365E+06
             1.84688468201774172E+06   1.84688465825029952E+06   1.84688463287561503E+06   1.84688460592298000E+06   1.84688457741826470E+06
             1.84688454738363158E+06   1.84688451583744865E+06   1.84688448279432929E+06   1.84688444826525473E+06   1.84688441225775098E+06
             1.84688437477610796E+06   1.84688433582163672E+06   1.84688429539295728E+06   1.84688425348631432E+06   1.84688421009593527E+06
             1.84688416521441541E+06   1.84688411883314978E+06   1.84688407094281330E+06   1.84688402153389831E+06   1.84688397059732862E+06
             1.84688391812514351E+06   1.84688386411129660E+06   1.84688380855256040E+06   1.84688375144957355E+06   1.84688369280805672E+06
             1.84688363264021999E+06   1.84688357096639229E+06   1.84688350781691307E+06   1.84688344323433493E+06   1.84688337727597007E+06
             1.84688331001684838E+06   1.84688324155312963E+06   1.84688317200604035E+06   1.84688310152639775E+06   1.84688303029979207E+06
             1.84688295855248813E+06   1.84688288655811665E+06   1.84688281464520306E+06   1.84688274320557970E+06   1.84688267270369572E+06
             1.84688260368679767E+06   1.84688253679592931E+06   1.84688247277760948E+06   1.84688241249599494E+06   1.84688235694523132E+06
             1.84688230726160994E+06   1.84688226473506819E+06   1.84688223081948864E+06   1.84688220714124478E+06   1.84688219550554059E+06
             1.84688219790034415E+06   1.84688221649823757E+06   1.84688225365755544E+06   1.84688231192587083E+06   1.84688239405182842E+06
             1.84688250301624741E+06   1.84688264210182731E+06   1.84688281503597484E+06   1.84688302627021819E+06   1.84688328151788050E+06
             1.84688358879027283E+06   1.84688397857168294E+06   1.84688445917852642E+06   1.84688499885688606E+06   1.84688556470670993E+06
             1.84688612144076475E+06   1.84688664001590060E+06   1.84688709057717165E+06   1.84688745133203431E+06   1.84688771273477771E+06
             1.84688786600664328E+06   1.84688794243083382E+06   1.84688798281005048E+06   1.84688799744476494E+06   1.84688799347090698E+06
             1.84688797611104371E+06   1.84688794933313364E+06   1.84688791623413097E+06   1.84688787927622721E+06   1.84688784044077550E+06
             1.84688780133451312E+06   1.84688776326679718E+06   1.84688772730852803E+06   1.84688769433836546E+06   1.84688766508189030E+06
             1.84688764015368233E+06   1.84688762010601955E+06   1.84688760541238589E+06   1.84688759629861289E+06
 ETA=   40   1.84738483089398011E+06   1.84738482418955956E+06   1.84738481557261292E+06   1.84738480539341271E+06   1.84738479362188024E+06
             1.84738478018395300E+06   1.84738476504007610E+06   1.84738474818392727E+06   1.84738472963071149E+06   1.84738470940750814E+06
             1.84738468754677684E+06   1.84738466408247105E+06   1.84738463904783828E+06   1.84738461247415026E+06   1.84738458438995481E+06
             1.84738455482065585E+06   1.84738452378832293E+06   1.84738449131167610E+06   1.84738445740618603E+06   1.84738442208426748E+06
             1.84738438535553217E+06   1.84738434722708655E+06   1.84738430770387081E+06   1.84738426678903447E+06   1.84738422448434634E+06
             1.84738418079064135E+06   1.84738413570831856E+06   1.84738408923788532E+06   1.84738404138056887E+06   1.84738399213899695E+06
             1.84738394151796959E+06   1.84738388952532946E+06   1.84738383617295185E+06   1.84738378147788020E+06   1.84738372546361969E+06
             1.84738366816162365E+06   1.84738360961299855E+06   1.84738354987045377E+06   1.84738348900054465E+06   1.84738342708623689E+06
             1.84738336422983697E+06   1.84738330055633793E+06   1.84738323621721799E+06   1.84738317139474070E+06   1.84738310630680970E+06
             1.84738304121240275E+06   1.84738297641763254E+06   1.84738291228244104E+06   1.84738284922793182E+06   1.84738278774431953E+06
             1.84738272839942412E+06   1.84738267184761725E+06   1.84738261883905344E+06   1.84738257022896921E+06   1.84738252698676684E+06
             1.84738249020451889E+06   1.84738246110451175E+06   1.84738244104537484E+06   1.84738243152642739E+06   1.84738243418994616E+06
             1.84738245082137315E+06   1.84738248334795795E+06   1.84738253383719106E+06   1.84738260449776589E+06   1.84738269768801262E+06
             1.84738281594025111E+06   1.84738296201523091E+06   1.84738313901068945E+06   1.84738335056687752E+06   1.84738360125233373E+06
             1.84738389730940200E+06   1.84738425625468022E+06   1.84738468078525225E+06   1.84738514866477274E+06   1.84738563501679362E+06
             1.84738611318799923E+06   1.84738655994545273E+06   1.84738695262156660E+06   1.84738727445605863E+06   1.84738751743644103E+06
             1.84738767711080052E+06   1.84738777358617121E+06   1.84738783364412538E+06   1.84738786707611289E+06   1.84738788071515574E+06
             1.84738787961721071E+06   1.84738786767164432E+06   1.84738784795008693E+06   1.84738782292310963E+06   1.84738779460452241E+06
             1.84738776465403568E+06   1.84738773445532285E+06   1.84738770517912228E+06   1.84738767783533875E+06   1.84738765331342956E+06
             1.84738763240533229E+06   1.84738761579178157E+06   1.84738760392104741E+06   1.84738759667070606E+06
 ETA=   41   1.84788483306655660E+06   1.84788482724063238E+06   1.84788481969021051E+06   1.84788481015942758E+06   1.84788479877994163E+06
             1.84788478563222219E+06   1.84788477075200970E+06   1.84788475416201050E+06   1.84788473588798800E+06   1.84788471596236480E+06
             1.84788469442239706E+06   1.84788467130713770E+06   1.84788464665494743E+06   1.84788462050193641E+06   1.84788459288116614E+06
             1.84788456382234092E+06   1.84788453335178015E+06   1.84788450149254501E+06   1.84788446826466173E+06   1.84788443368540029E+06
             1.84788439776960597E+06   1.84788436053005676E+06   1.84788432197786169E+06   1.84788428212289140E+06   1.84788424097423814E+06
             1.84788419854071946E+06   1.84788415483142575E+06   1.84788410985632124E+06   1.84788406362690870E+06   1.84788401615696982E+06
             1.84788396746339020E+06   1.84788391756708873E+06   1.84788386649406236E+06   1.84788381427657441E+06   1.84788376095449552E+06
             1.84788370657682791E+06   1.84788365120343445E+06   1.84788359490699484E+06   1.84788353777523199E+06   1.84788347991342843E+06
             1.84788342144725658E+06   1.84788336252597859E+06   1.84788330332602398E+06   1.84788324405498710E+06   1.84788318495606608E+06
             1.84788312631295272E+06   1.84788306845519831E+06   1.84788301176402578E+06   1.84788295667857258E+06   1.84788290370250540E+06
             1.84788285341092036E+06   1.84788280645740428E+06   1.84788276358108129E+06   1.84788272561342968E+06   1.84788269348460063E+06
             1.84788266822892055E+06   1.84788265098924888E+06   1.84788264301985293E+06   1.84788264568751259E+06   1.84788266047071037E+06
             1.84788268895700341E+06   1.84788273283908237E+06   1.84788279391071037E+06   1.84788287406470603E+06   1.84788297529664054E+06
             1.84788309972008900E+06   1.84788324960250547E+06   1.84788342743576481E+06   1.84788363606409985E+06   1.84788387891029357E+06
             1.84788416038793186E+06   1.84788448988950462E+06   1.84788486697189370E+06   1.84788527578364499E+06   1.84788569742265670E+06
             1.84788611157238204E+06   1.84788649976177560E+06   1.84788684465539898E+06   1.84788713331817579E+06   1.84788735916176345E+06
             1.84788751997345267E+06   1.84788762854323233E+06   1.84788770236934489E+06   1.84788774997212621E+06   1.84788777750535496E+06
             1.84788778964245412E+06   1.84788779005110124E+06   1.84788778167420812E+06   1.84788776691052131E+06   1.84788774773853272E+06
             1.84788772580638039E+06   1.84788770250028186E+06   1.84788767899817368E+06   1.84788765631039720E+06   1.84788763530233549E+06
             1.84788761668202560E+06   1.84788760092923581E+06   1.84788758821424004E+06   1.84788757873109053E+06
 ETA=   42   1.84838483440402197E+06   1.84838483122605737E+06   1.84838482482351107E+06   1.84838481602716539E+06   1.84838480515788589E+06
             1.84838479238338699E+06   1.84838477780276327E+06   1.84838476148513891E+06   1.84838474348688847E+06   1.84838472385847080E+06
             1.84838470264702849E+06   1.84838467989720032E+06   1.84838465565114492E+06   1.84838462994828192E+06   1.84838460282502603E+06
             1.84838457431463711E+06   1.84838454444722575E+06   1.84838451324989437E+06   1.84838448074699217E+06   1.84838444696043571E+06
             1.84838441191009060E+06   1.84838437561418395E+06   1.84838433808974829E+06   1.84838429935310571E+06   1.84838425942036835E+06
             1.84838421830798592E+06   1.84838417603333527E+06   1.84838413261536299E+06   1.84838408807529137E+06   1.84838404243739462E+06
             1.84838399572986085E+06   1.84838394798575784E+06   1.84838389924410917E+06   1.84838384955110191E+06   1.84838379896144615E+06
             1.84838374753989861E+06   1.84838369536297419E+06   1.84838364252086962E+06   1.84838358911962085E+06   1.84838353528351383E+06
             1.84838348115776945E+06   1.84838342691153311E+06   1.84838337274117651E+06   1.84838331887393445E+06   1.84838326557187852E+06
             1.84838321313623106E+06   1.84838316191200423E+06   1.84838311229293514E+06   1.84838306472666981E+06   1.84838301972012734E+06
             1.84838297784493165E+06   1.84838293974279077E+06   1.84838290613063471E+06   1.84838287780532124E+06   1.84838285564765753E+06
             1.84838284062546236E+06   1.84838283379539824E+06   1.84838283630331326E+06   1.84838284938287595E+06   1.84838287435242906E+06
             1.84838291261018347E+06   1.84838296562817623E+06   1.84838303494591895E+06   1.84838312216526573E+06   1.84838322894892679E+06
             1.84838335702610249E+06   1.84838350820996356E+06   1.84838368443298363E+06   1.84838388780714944E+06   1.84838412071676832E+06
             1.84838438595450134E+06   1.84838468799658492E+06   1.84838502478050534E+06   1.84838538470020471E+06   1.84838575329710101E+06
             1.84838611495651538E+06   1.84838645506437356E+06   1.84838676026294590E+06   1.84838702051518532E+06   1.84838723046239559E+06
             1.84838738891552971E+06   1.84838750393519201E+06   1.84838758695269679E+06   1.84838764495971869E+06   1.84838768326425250E+06
             1.84838770603703335E+06   1.84838771663078759E+06   1.84838771778260497E+06   1.84838771175027662E+06   1.84838770040851785E+06
             1.84838768531948142E+06   1.84838766778593534E+06   1.84838764889181661E+06   1.84838762953296048E+06   1.84838761044304585E+06
             1.84838759223130601E+06   1.84838757547085197E+06   1.84838756089253305E+06   1.84838754971006024E+06
 ETA=   43   1.84888484013945283E+06   1.84888483584426413E+06   1.84888482997806463E+06   1.84888482198707573E+06   1.84888481188252126E+06
             1.84888479974566959E+06   1.84888478568336065E+06   1.84888476980176475E+06   1.84888475219471450E+06   1.84888473294257442E+06
             1.84888471211444610E+06   1.84888468977059470E+06   1.84888466596425581E+06   1.84888464074286236E+06   1.84888461414889782E+06
             1.84888458622055873E+06   1.84888455699231708E+06   1.84888452649544273E+06   1.84888449475850072E+06   1.84888446180783887E+06
             1.84888442766807531E+06   1.84888439236258669E+06   1.84888435591401206E+06   1.84888431834477489E+06   1.84888427967762761E+06
             1.84888423993622768E+06   1.84888419914575922E+06   1.84888415733359917E+06   1.84888411453004996E+06   1.84888407076913631E+06
             1.84888402608948667E+06   1.84888398053531232E+06   1.84888393415748840E+06   1.84888388701476250E+06   1.84888383917509764E+06
             1.84888379071716592E+06   1.84888374173201388E+06   1.84888369232491171E+06   1.84888364261740353E+06   1.84888359274957562E+06
             1.84888354288255237E+06   1.84888349320124066E+06   1.84888344391731475E+06   1.84888339527246263E+06   1.84888334754187451E+06
             1.84888330103796301E+06   1.84888325611429522E+06   1.84888321316967788E+06   1.84888317265235027E+06   1.84888313506420003E+06
             1.84888310096488078E+06   1.84888307097571902E+06   1.84888304578322032E+06   1.84888302614200604E+06   1.84888301287695183E+06
             1.84888300688429619E+06   1.84888300913149863E+06   1.84888302065562969E+06   1.84888304256014316E+06   1.84888307600997761E+06
             1.84888312222507666E+06   1.84888318247266044E+06   1.84888325805884763E+06   1.84888335032058880E+06   1.84888346061923215E+06
             1.84888359033730812E+06   1.84888374087997759E+06   1.84888391368148895E+06   1.84888411021348508E+06   1.84888433198290318E+06
             1.84888458048519026E+06   1.84888485731992149E+06   1.84888515970084118E+06   1.84888547886886378E+06   1.84888580367150065E+06
             1.84888612201561360E+06   1.84888642236758908E+06   1.84888669435783476E+06   1.84888693014499941E+06   1.84888712538007717E+06
             1.84888727926347731E+06   1.84888739681916474E+06   1.84888748553349753E+06   1.84888755091514019E+06   1.84888759739926108E+06
             1.84888762860954925E+06   1.84888764754062635E+06   1.84888765668779891E+06   1.84888765814130171E+06   1.84888765365603985E+06
             1.84888764470417728E+06   1.84888763251604396E+06   1.84888761811460950E+06   1.84888760235019121E+06   1.84888758594456036E+06
             1.84888756955745630E+06   1.84888755390013498E+06   1.84888753995098942E+06   1.84888752923878259E+06
 ETA=   44   1.84938484579691291E+06   1.84938484519419726E+06   1.84938483849185193E+06   1.84938483054436836E+06   1.84938482069106144E+06
             1.84938480884907837E+06   1.84938479509134404E+06   1.84938477951891255E+06   1.84938476223059790E+06   1.84938474331589323E+06
             1.84938472285372810E+06   1.84938470091301319E+06   1.84938467755387351E+06   1.84938465282907849E+06   1.84938462678537727E+06
             1.84938459946463630E+06   1.84938457090477226E+06   1.84938454114052211E+06   1.84938451020410727E+06   1.84938447812582739E+06
             1.84938444493462238E+06   1.84938441065861448E+06   1.84938437532564532E+06   1.84938433896382642E+06   1.84938430160210561E+06
             1.84938426327086613E+06   1.84938422400255688E+06   1.84938418383237650E+06   1.84938414279901236E+06   1.84938410094544012E+06
             1.84938405831981427E+06   1.84938401497643045E+06   1.84938397097680205E+06   1.84938392639083951E+06   1.84938388129815622E+06
             1.84938383578950679E+06   1.84938378996837744E+06   1.84938374395273137E+06   1.84938369787692907E+06   1.84938365189381666E+06
             1.84938360617701686E+06   1.84938356092338962E+06   1.84938351635569404E+06   1.84938347272542561E+06   1.84938343031581840E+06
             1.84938338944498706E+06   1.84938335046917433E+06   1.84938331378605124E+06   1.84938327983799879E+06   1.84938324911529385E+06
             1.84938322215907415E+06   1.84938319956397801E+06   1.84938318198027904E+06   1.84938317011536052E+06   1.84938316473433981E+06
             1.84938316665963526E+06   1.84938317676929943E+06   1.84938319599393755E+06   1.84938322531209793E+06   1.84938326574408030E+06
             1.84938331834421773E+06   1.84938338419182249E+06   1.84938346438113740E+06   1.84938356001073983E+06   1.84938367217288655E+06
             1.84938380194298900E+06   1.84938395036849799E+06   1.84938411845414853E+06   1.84938430713512306E+06   1.84938451721744938E+06
             1.84938474923616741E+06   1.84938500316992612E+06   1.84938527601451916E+06   1.84938556096476386E+06   1.84938584933394729E+06
             1.84938613168625534E+06   1.84938639891871461E+06   1.84938664292215719E+06   1.84938685752261104E+06   1.84938703917517955E+06
             1.84938718718007416E+06   1.84938730461568409E+06   1.84938739639906422E+06   1.84938746674707974E+06   1.84938751927663689E+06
             1.84938755707017588E+06   1.84938758275402267E+06   1.84938759856907488E+06   1.84938760642984672E+06   1.84938760797261260E+06
             1.84938760459437803E+06   1.84938759748431831E+06   1.84938758764928486E+06   1.84938757593632303E+06   1.84938756306029856E+06
             1.84938754965558695E+06   1.84938753638123977E+06   1.84938752409954555E+06   1.84938751396482694E+06
 ETA=   45   1.84988485871418496E+06   1.84988485616291105E+06   1.84988485042368621E+06   1.84988484235381335E+06   1.84988483224297757E+06
             1.84988482021785481E+06   1.84988480638575135E+06   1.84988479084867123E+06   1.84988477369678393E+06   1.84988475500787096E+06
             1.84988473484986834E+06   1.84988471328343754E+06   1.84988469036364090E+06   1.84988466614087461E+06   1.84988464066144754E+06
             1.84988461396807432E+06   1.84988458610038180E+06   1.84988455709544802E+06   1.84988452698835311E+06   1.84988449581273505E+06
             1.84988446360133705E+06   1.84988443038655305E+06   1.84988439620097191E+06   1.84988436107793218E+06   1.84988432505209395E+06
             1.84988428816004004E+06   1.84988425044090627E+06   1.84988421193706547E+06   1.84988417269485421E+06   1.84988413276537322E+06
             1.84988409220535168E+06   1.84988405107809603E+06   1.84988400945452880E+06   1.84988396741432720E+06   1.84988392504717060E+06
             1.84988388245410472E+06   1.84988383974903356E+06   1.84988379706034251E+06   1.84988375453266245E+06   1.84988371232877555E+06
             1.84988367063165852E+06   1.84988362964667729E+06   1.84988358960390044E+06   1.84988355076053692E+06   1.84988351340346248E+06
             1.84988347785181669E+06   1.84988344445961155E+06   1.84988341361830803E+06   1.84988338575928472E+06   1.84988336135611474E+06
             1.84988334092654265E+06   1.84988332503404631E+06   1.84988331428883690E+06   1.84988330934815132E+06   1.84988331091566803E+06
             1.84988331973988726E+06   1.84988333661130932E+06   1.84988336235827231E+06   1.84988339784134808E+06   1.84988344394623884E+06
             1.84988350157518010E+06   1.84988357163692848E+06   1.84988365503543429E+06   1.84988375265729567E+06   1.84988386535785790E+06
             1.84988399394528638E+06   1.84988413916065590E+06   1.84988430164945032E+06   1.84988448191440967E+06   1.84988468022838258E+06
             1.84988489646139136E+06   1.84988512972484226E+06   1.84988537706788676E+06   1.84988563307075133E+06   1.84988589089480625E+06
             1.84988614312155452E+06   1.84988638254912151E+06   1.84988660278898804E+06   1.84988679893830512E+06   1.84988696808352694E+06
             1.84988710951787466E+06   1.84988722507271171E+06   1.84988731798078818E+06   1.84988739140291535E+06   1.84988744823251921E+06
             1.84988749104599771E+06   1.84988752211029129E+06   1.84988754340921761E+06   1.84988755667441920E+06   1.84988756341602490E+06
             1.84988756495185336E+06   1.84988756243569870E+06   1.84988755688624224E+06   1.84988754921831167E+06   1.84988754027597304E+06
             1.84988753085961402E+06   1.84988752172673820E+06   1.84988751353194937E+06   1.84988750651611877E+06
 ETA=   46   1.85038487349497434E+06   1.85038486928183399E+06   1.85038486278723320E+06   1.85038485432605445E+06   1.85038484406228480E+06
             1.85038483206019131E+06   1.85038481836516131E+06   1.85038480303367577E+06   1.85038478613501368E+06   1.85038476774317189E+06
             1.85038474793002987E+06   1.85038472676184494E+06   1.85038470429831790E+06   1.85038468059305591E+06   1.85038465569456527E+06
             1.85038462964730989E+06   1.85038460249265353E+06   1.85038457426966587E+06   1.85038454501581402E+06   1.85038451476757997E+06
             1.85038448356103059E+06   1.85038445143236360E+06   1.85038441841844842E+06   1.85038438455737638E+06   1.85038434988901555E+06
             1.85038431445560302E+06   1.85038427830236498E+06   1.85038424147817865E+06   1.85038420403628517E+06   1.85038416603506333E+06
             1.85038412753886660E+06   1.85038408861893555E+06   1.85038404935438745E+06   1.85038400983329793E+06   1.85038397015387821E+06
             1.85038393042574241E+06   1.85038389077129168E+06   1.85038385132719972E+06   1.85038381224600878E+06   1.85038377369783423E+06
             1.85038373587217298E+06   1.85038369897980755E+06   1.85038366325479071E+06   1.85038362895649252E+06   1.85038359637167957E+06
             1.85038356581659964E+06   1.85038353763900883E+06   1.85038351222010097E+06   1.85038348997625732E+06   1.85038347136053862E+06
             1.85038345686382102E+06   1.85038344701546477E+06   1.85038344238338666E+06   1.85038344357341132E+06   1.85038345122775133E+06
             1.85038346602248587E+06   1.85038348866389506E+06   1.85038351988353371E+06   1.85038356043195166E+06   1.85038361107099475E+06
             1.85038367256465019E+06   1.85038374566841382E+06   1.85038383111712453E+06   1.85038392961109476E+06   1.85038404180004913E+06
             1.85038416826371918E+06   1.85038430948666506E+06   1.85038446582243382E+06   1.85038463743765233E+06   1.85038482421818259E+06
             1.85038502560327318E+06   1.85038524027993646E+06   1.85038546548519400E+06   1.85038569681717386E+06   1.85038592883251468E+06
             1.85038615565226227E+06   1.85038637155355769E+06   1.85038657146490132E+06   1.85038675145753054E+06   1.85038690911284182E+06
             1.85038704369595810E+06   1.85038715623830119E+06   1.85038724885816313E+06   1.85038732388672791E+06   1.85038738360258099E+06
             1.85038743012699229E+06   1.85038746538836719E+06   1.85038749111731676E+06   1.85038750885539176E+06   1.85038751997000840E+06
             1.85038752567250980E+06   1.85038752703840868E+06   1.85038752502957359E+06   1.85038752051752154E+06   1.85038751430461835E+06
             1.85038750713461032E+06   1.85038749967193743E+06   1.85038749240696337E+06   1.85038748534613661E+06
 ETA=   47   1.85088489037514362E+06   1.85088488664321462E+06   1.85088487931606336E+06   1.85088486993896938E+06   1.85088485890188278E+06
             1.85088484633317217E+06   1.85088483228712995E+06   1.85088481680217385E+06   1.85088479991786252E+06   1.85088478167818720E+06
             1.85088476213022927E+06   1.85088474132215115E+06   1.85088471930166613E+06   1.85088469611511426E+06   1.85088467180704628E+06
             1.85088464642018406E+06   1.85088461999563524E+06   1.85088459257325856E+06   1.85088456419210252E+06   1.85088453489088826E+06
             1.85088450470849499E+06   1.85088447368445434E+06   1.85088444185945904E+06   1.85088440927587496E+06   1.85088437597827730E+06
             1.85088434201401286E+06   1.85088430743379495E+06   1.85088427229233948E+06   1.85088423664904363E+06   1.85088420056872792E+06
             1.85088416412243014E+06   1.85088412738826987E+06   1.85088409045238025E+06   1.85088405340992007E+06   1.85088401636616141E+06
             1.85088397943766275E+06   1.85088394275352638E+06   1.85088390645673708E+06   1.85088387070558639E+06   1.85088383567517693E+06
             1.85088380155898584E+06   1.85088376857049624E+06   1.85088373694485705E+06   1.85088370694056689E+06   1.85088367884113733E+06
             1.85088365295670601E+06   1.85088362962554651E+06   1.85088360921542277E+06   1.85088359212471987E+06   1.85088357878326601E+06
             1.85088356965276459E+06   1.85088356522673438E+06   1.85088356602983875E+06   1.85088357261650404E+06   1.85088358556869184E+06
             1.85088360549271805E+06   1.85088363301499723E+06   1.85088366877661133E+06   1.85088371342661767E+06   1.85088376761402097E+06
             1.85088383197833761E+06   1.85088390713867033E+06   1.85088399368112278E+06   1.85088409214424808E+06   1.85088420300185075E+06
             1.85088432664185902E+06   1.85088446333883214E+06   1.85088461321573891E+06   1.85088477618737053E+06   1.85088495187241258E+06
             1.85088513945274916E+06   1.85088533744593407E+06   1.85088554333382635E+06   1.85088575348749920E+06   1.85088596352668270E+06
             1.85088616875344003E+06   1.85088636459299293E+06   1.85088654698712658E+06   1.85088671275823680E+06   1.85088685987848323E+06
             1.85088698759716377E+06   1.85088709643308353E+06   1.85088718775988580E+06   1.85088726327379374E+06   1.85088732474625553E+06
             1.85088737390249828E+06   1.85088741236386751E+06   1.85088744162325398E+06   1.85088746303793206E+06   1.85088747783166100E+06
             1.85088748710173322E+06   1.85088749182861741E+06   1.85088749288678751E+06   1.85088749105569930E+06   1.85088748702946748E+06
             1.85088748142228555E+06   1.85088747476378782E+06   1.85088746747343917E+06   1.85088745982682914E+06
 ETA=   48   1.85138490067839599E+06   1.85138490067172702E+06   1.85138489262855286E+06   1.85138488333602482E+06   1.85138487253361475E+06
[truncated: 136,766 more chars]
