# Supplementary material for: Set-up and input dataset files of the Delft3d model for hydrodynamic modelling considering wind, waves, tides and currents through multidomain grids
Source: Data Brief. 2019 Dec 9;28:104921. doi: 10.1016/j.dib.2019.104921 (PMC6926121; doi:10.1016/j.dib.2019.104921)
Supplement: Multimedia component 1 [file mmc1.zip › Multi_domain_2004_all_forces/outside_Guajira_2004.mdf]

Ident  = #Delft3D-FLOW 3.56.29165#
Commnt =                  
Filcco = #outside_Guajira_2004.grd#
Anglat =  1.2500000e+001
Grdang =  0.0000000e+000
Filgrd = #outside_Guajira_2004.enc#
MNKmax = 100 97 10
Thick  =  1.0000000e+001
          1.0000000e+001
          1.0000000e+001
          1.0000000e+001
          1.0000000e+001
          1.0000000e+001
          1.0000000e+001
          1.0000000e+001
          1.0000000e+001
          1.0000000e+001
Commnt =                  
Fildep = #outside.dep#
Commnt =                  
Commnt =                 no. dry points: 0
Commnt =                 no. thin dams: 0
Commnt =                  
Itdate = #2004-09-05#
Tunit  = #M#
Tstart =  0.0000000e+000
Tstop  =  8.6400000e+003
Dt     = 0.25
Tzone  = -5
Commnt =                  
Sub1   = #STW #
Sub2   = #  W#
Commnt =                  
Wnsvwp = #N#
Filwnd = #2004.wnd#
Wndint = #Y#
Commnt =                  
Zeta0  =  0.0000000e+000
S0     =  3.6000000e+001
          3.6000000e+001
          3.6000000e+001
          3.6000000e+001
          3.6000000e+001
          3.6000000e+001
          3.6000000e+001
          3.6000000e+001
          3.6000000e+001
          3.6000000e+001
T0     =  2.7000000e+001
          2.7000000e+001
          2.7000000e+001
          2.7000000e+001
          2.7000000e+001
          2.7000000e+001
          2.7000000e+001
          2.7000000e+001
          2.7000000e+001
          2.7000000e+001
Commnt =                  
Commnt =                 no. open boundaries: 4
Filbnd = #2004.bnd#
FilbcT = #2004.bct#
FilbcC = #2004.bcc#
Rettis =  0.0000000e+000
          0.0000000e+000
          0.0000000e+000
          0.0000000e+000
Rettib =  0.0000000e+000
          0.0000000e+000
          0.0000000e+000
          0.0000000e+000
Commnt =                  
Ag     =  9.8100000e+000
Rhow   =  1.0267200e+003
Tempw  =  1.5000000e+001
Salw   =  3.1000000e+001
Rouwav = #FR84#
Wstres =  6.3000000e-003  0.0000000e+000  4.2900000e-003  1.0000000e+001  4.9500000e-003  2.0000000e+001
Rhoa   =  1.2000000e+000
Betac  =  5.0000000e-001
Equili = #N#
Tkemod = #K-epsilon   #
Ktemp  = 5
Fclou  =  0.0000000e+000
Sarea  =  0.0000000e+000
Secchi =  5.0000000e+000
Stantn =  1.3000000e-003
Dalton =  1.3000000e-003
Filtmp = #2004.tem#
Solrad = #Y#
Temint = #Y#
Commnt =                  
Roumet = #C#
Filrgh = #Chezy_5_60.rgh#
Xlo    =  0.0000000e+000
Vicouv =  1.0000000e+000
Dicouv =  1.0000000e+001
Htur2d = #N#
Vicoww =  0.0000000e+000
Dicoww =  0.0000000e+000
Irov   = 0
Commnt =                  
Iter   =      2
Dryflp = #YES#
Dpsopt = #MAX#
Dpuopt = #MEAN#
Dryflc =  5.0000000e-001
Dco    = -9.9900000e+002
Tlfsmo =  6.0000000e+001
ThetQH =  0.0000000e+000
Forfuv = #Y#
Forfww = #Y#
Sigcor = #N#
Trasol = #Cyclic-method#
Momsol = #Cyclic#
Commnt =                  
Commnt =                 no. discharges: 0
Commnt =                 no. observation points: 5
Filsta = #outside_puntos.obs#
Commnt =                 no. drogues: 0
Commnt =                  
Commnt =                  
Commnt =                 no. cross sections: 0
Commnt =                  
SMhydr = #YYYYY#     
SMderv = #YYYYYY#    
SMproc = #YYYYYYYYYY#
PMhydr = #YYYYYY#    
PMderv = #YYY#       
PMproc = #YYYYYYYYYY#
SHhydr = #YYYY#      
SHderv = #YYYYY#     
SHproc = #YYYYYYYYYY#
SHflux = #YYYY#      
PHhydr = #YYYYYY#    
PHderv = #YYY#       
PHproc = #YYYYYYYYYY#
PHflux = #YYYY#      
Flmap  =  0.0000000e+000 60  8.6400000e+003
Flhis  =  0.0000000e+000 10  8.6400000e+003
Flpp   =  0.0000000e+000 60  8.6400000e+003
Flrst  = 1440
Commnt =                  
Online = #N#
WaveOL = #Y#
Commnt =                  
