# Supplementary material for: Set-up and input dataset files of the Delft3d model for hydrodynamic modelling considering wind, waves, tides and currents through multidomain grids
Source: Data Brief. 2019 Dec 9;28:104921. doi: 10.1016/j.dib.2019.104921 (PMC6926121; doi:10.1016/j.dib.2019.104921)
Supplement: Multimedia component 1 [file mmc1.zip › Multi_domain_2004_all_forces/outside_puntos.obs]

norte                   49     96
este)                   99     48
sur                     50      2
oeste                    2     50
centro                  50     49
