# Supplementary material for: Set-up and input dataset files of the Delft3d model for hydrodynamic modelling considering wind, waves, tides and currents through multidomain grids
Source: Data Brief. 2019 Dec 9;28:104921. doi: 10.1016/j.dib.2019.104921 (PMC6926121; doi:10.1016/j.dib.2019.104921)
Supplement: Multimedia component 1 [file mmc1.zip › Multi_domain_2004_all_forces/outside_swan.grd]

*
* Deltares, RGFGRID Version 4.20.00.34496, Jun 17 2014, 15:15:54
* File creation date: 2015-05-20, 14:05:03
*
Coordinate System = Cartesian
Missing Value     =    0.00000000000000000E+00
      99      96
 0 0 0
 ETA=    1   1.15382144600000000E+06   1.15432144600000000E+06   1.15482144600000000E+06   1.15532144600000000E+06   1.15582144600000000E+06
             1.15632144600000000E+06   1.15682144600000000E+06   1.15732144600000000E+06   1.15782144600000000E+06   1.15832144600000000E+06
             1.15882144600000000E+06   1.15932144600000000E+06   1.15982144600000000E+06   1.16032144600000000E+06   1.16082144600000000E+06
             1.16132144600000000E+06   1.16182144600000000E+06   1.16232144600000000E+06   1.16282144600000000E+06   1.16332144600000000E+06
             1.16382144600000000E+06   1.16432144600000000E+06   1.16482144600000000E+06   1.16532144600000000E+06   1.16582144600000000E+06
             1.16632144600000000E+06   1.16682144600000000E+06   1.16732144600000000E+06   1.16782144600000000E+06   1.16832144600000000E+06
             1.16882144600000000E+06   1.16932144600000000E+06   1.16982144600000000E+06   1.17032144600000000E+06   1.17082144600000000E+06
             1.17132144600000000E+06   1.17182144600000000E+06   1.17232144600000000E+06   1.17282144600000000E+06   1.17332144600000000E+06
             1.17382144600000000E+06   1.17432144600000000E+06   1.17482144600000000E+06   1.17532144600000000E+06   1.17582144600000000E+06
             1.17632144600000000E+06   1.17682144600000000E+06   1.17732144600000000E+06   1.17782144600000000E+06   1.17832144600000000E+06
             1.17882144600000000E+06   1.17932144600000000E+06   1.17982144600000000E+06   1.18032144600000000E+06   1.18082144600000000E+06
             1.18132144600000000E+06   1.18182144600000000E+06   1.18232144600000000E+06   1.18282144600000000E+06   1.18332144600000000E+06
             1.18382144600000000E+06   1.18432144600000000E+06   1.18482144600000000E+06   1.18532144600000000E+06   1.18582144600000000E+06
             1.18632144600000000E+06   1.18682144600000000E+06   1.18732144600000000E+06   1.18782144600000000E+06   1.18832144600000000E+06
             1.18882144600000000E+06   1.18932144600000000E+06   1.18982144600000000E+06   1.19032144600000000E+06   1.19082144600000000E+06
             1.19132144600000000E+06   1.19182144600000000E+06   1.19232144600000000E+06   1.19282144600000000E+06   1.19332144600000000E+06
             1.19382144600000000E+06   1.19432144600000000E+06   1.19482144600000000E+06   1.19532144600000000E+06   1.19582144600000000E+06
             1.19632144600000000E+06   1.19682144600000000E+06   1.19732144600000000E+06   1.19782144600000000E+06   1.19832144600000000E+06
             1.19882144600000000E+06   1.19932144600000000E+06   1.19982144600000000E+06   1.20032144600000000E+06   1.20082144600000000E+06
             1.20132144600000000E+06   1.20182144600000000E+06   1.20232144600000000E+06   1.20282144600000000E+06
 ETA=    2   1.15382144600000000E+06   1.15432144600000000E+06   1.15482144600000000E+06   1.15532144600000000E+06   1.15582144600000000E+06
             1.15632144600000000E+06   1.15682144600000000E+06   1.15732144600000000E+06   1.15782144600000000E+06   1.15832144600000000E+06
             1.15882144600000000E+06   1.15932144600000000E+06   1.15982144600000000E+06   1.16032144600000000E+06   1.16082144600000000E+06
             1.16132144600000000E+06   1.16182144600000000E+06   1.16232144600000000E+06   1.16282144600000000E+06   1.16332144600000000E+06
             1.16382144600000000E+06   1.16432144600000000E+06   1.16482144600000000E+06   1.16532144600000000E+06   1.16582144600000000E+06
             1.16632144600000000E+06   1.16682144600000000E+06   1.16732144600000000E+06   1.16782144600000000E+06   1.16832144600000000E+06
             1.16882144600000000E+06   1.16932144600000000E+06   1.16982144600000000E+06   1.17032144600000000E+06   1.17082144600000000E+06
             1.17132144600000000E+06   1.17182144600000000E+06   1.17232144600000000E+06   1.17282144600000000E+06   1.17332144600000000E+06
             1.17382144600000000E+06   1.17432144600000000E+06   1.17482144600000000E+06   1.17532144600000000E+06   1.17582144600000000E+06
             1.17632144600000000E+06   1.17682144600000000E+06   1.17732144600000000E+06   1.17782144600000000E+06   1.17832144600000000E+06
             1.17882144600000000E+06   1.17932144600000000E+06   1.17982144600000000E+06   1.18032144600000000E+06   1.18082144600000000E+06
             1.18132144600000000E+06   1.18182144600000000E+06   1.18232144600000000E+06   1.18282144600000000E+06   1.18332144600000000E+06
             1.18382144600000000E+06   1.18432144600000000E+06   1.18482144600000000E+06   1.18532144600000000E+06   1.18582144600000000E+06
             1.18632144600000000E+06   1.18682144600000000E+06   1.18732144600000000E+06   1.18782144600000000E+06   1.18832144600000000E+06
             1.18882144600000000E+06   1.18932144600000000E+06   1.18982144600000000E+06   1.19032144600000000E+06   1.19082144600000000E+06
             1.19132144600000000E+06   1.19182144600000000E+06   1.19232144600000000E+06   1.19282144600000000E+06   1.19332144600000000E+06
             1.19382144600000000E+06   1.19432144600000000E+06   1.19482144600000000E+06   1.19532144600000000E+06   1.19582144600000000E+06
             1.19632144600000000E+06   1.19682144600000000E+06   1.19732144600000000E+06   1.19782144600000000E+06   1.19832144600000000E+06
             1.19882144600000000E+06   1.19932144600000000E+06   1.19982144600000000E+06   1.20032144600000000E+06   1.20082144600000000E+06
             1.20132144600000000E+06   1.20182144600000000E+06   1.20232144600000000E+06   1.20282144600000000E+06
 ETA=    3   1.15382144600000000E+06   1.15432144600000000E+06   1.15482144600000000E+06   1.15532144600000000E+06   1.15582144600000000E+06
             1.15632144600000000E+06   1.15682144600000000E+06   1.15732144600000000E+06   1.15782144600000000E+06   1.15832144600000000E+06
             1.15882144600000000E+06   1.15932144600000000E+06   1.15982144600000000E+06   1.16032144600000000E+06   1.16082144600000000E+06
             1.16132144600000000E+06   1.16182144600000000E+06   1.16232144600000000E+06   1.16282144600000000E+06   1.16332144600000000E+06
             1.16382144600000000E+06   1.16432144600000000E+06   1.16482144600000000E+06   1.16532144600000000E+06   1.16582144600000000E+06
             1.16632144600000000E+06   1.16682144600000000E+06   1.16732144600000000E+06   1.16782144600000000E+06   1.16832144600000000E+06
             1.16882144600000000E+06   1.16932144600000000E+06   1.16982144600000000E+06   1.17032144600000000E+06   1.17082144600000000E+06
             1.17132144600000000E+06   1.17182144600000000E+06   1.17232144600000000E+06   1.17282144600000000E+06   1.17332144600000000E+06
             1.17382144600000000E+06   1.17432144600000000E+06   1.17482144600000000E+06   1.17532144600000000E+06   1.17582144600000000E+06
             1.17632144600000000E+06   1.17682144600000000E+06   1.17732144600000000E+06   1.17782144600000000E+06   1.17832144600000000E+06
             1.17882144600000000E+06   1.17932144600000000E+06   1.17982144600000000E+06   1.18032144600000000E+06   1.18082144600000000E+06
             1.18132144600000000E+06   1.18182144600000000E+06   1.18232144600000000E+06   1.18282144600000000E+06   1.18332144600000000E+06
             1.18382144600000000E+06   1.18432144600000000E+06   1.18482144600000000E+06   1.18532144600000000E+06   1.18582144600000000E+06
             1.18632144600000000E+06   1.18682144600000000E+06   1.18732144600000000E+06   1.18782144600000000E+06   1.18832144600000000E+06
             1.18882144600000000E+06   1.18932144600000000E+06   1.18982144600000000E+06   1.19032144600000000E+06   1.19082144600000000E+06
             1.19132144600000000E+06   1.19182144600000000E+06   1.19232144600000000E+06   1.19282144600000000E+06   1.19332144600000000E+06
             1.19382144600000000E+06   1.19432144600000000E+06   1.19482144600000000E+06   1.19532144600000000E+06   1.19582144600000000E+06
             1.19632144600000000E+06   1.19682144600000000E+06   1.19732144600000000E+06   1.19782144600000000E+06   1.19832144600000000E+06
             1.19882144600000000E+06   1.19932144600000000E+06   1.19982144600000000E+06   1.20032144600000000E+06   1.20082144600000000E+06
             1.20132144600000000E+06   1.20182144600000000E+06   1.20232144600000000E+06   1.20282144600000000E+06
 ETA=    4   1.15382144600000000E+06   1.15432144600000000E+06   1.15482144600000000E+06   1.15532144600000000E+06   1.15582144600000000E+06
             1.15632144600000000E+06   1.15682144600000000E+06   1.15732144600000000E+06   1.15782144600000000E+06   1.15832144600000000E+06
             1.15882144600000000E+06   1.15932144600000000E+06   1.15982144600000000E+06   1.16032144600000000E+06   1.16082144600000000E+06
             1.16132144600000000E+06   1.16182144600000000E+06   1.16232144600000000E+06   1.16282144600000000E+06   1.16332144600000000E+06
             1.16382144600000000E+06   1.16432144600000000E+06   1.16482144600000000E+06   1.16532144600000000E+06   1.16582144600000000E+06
             1.16632144600000000E+06   1.16682144600000000E+06   1.16732144600000000E+06   1.16782144600000000E+06   1.16832144600000000E+06
             1.16882144600000000E+06   1.16932144600000000E+06   1.16982144600000000E+06   1.17032144600000000E+06   1.17082144600000000E+06
             1.17132144600000000E+06   1.17182144600000000E+06   1.17232144600000000E+06   1.17282144600000000E+06   1.17332144600000000E+06
             1.17382144600000000E+06   1.17432144600000000E+06   1.17482144600000000E+06   1.17532144600000000E+06   1.17582144600000000E+06
             1.17632144600000000E+06   1.17682144600000000E+06   1.17732144600000000E+06   1.17782144600000000E+06   1.17832144600000000E+06
             1.17882144600000000E+06   1.17932144600000000E+06   1.17982144600000000E+06   1.18032144600000000E+06   1.18082144600000000E+06
             1.18132144600000000E+06   1.18182144600000000E+06   1.18232144600000000E+06   1.18282144600000000E+06   1.18332144600000000E+06
             1.18382144600000000E+06   1.18432144600000000E+06   1.18482144600000000E+06   1.18532144600000000E+06   1.18582144600000000E+06
             1.18632144600000000E+06   1.18682144600000000E+06   1.18732144600000000E+06   1.18782144600000000E+06   1.18832144600000000E+06
             1.18882144600000000E+06   1.18932144600000000E+06   1.18982144600000000E+06   1.19032144600000000E+06   1.19082144600000000E+06
             1.19132144600000000E+06   1.19182144600000000E+06   1.19232144600000000E+06   1.19282144600000000E+06   1.19332144600000000E+06
             1.19382144600000000E+06   1.19432144600000000E+06   1.19482144600000000E+06   1.19532144600000000E+06   1.19582144600000000E+06
             1.19632144600000000E+06   1.19682144600000000E+06   1.19732144600000000E+06   1.19782144600000000E+06   1.19832144600000000E+06
             1.19882144600000000E+06   1.19932144600000000E+06   1.19982144600000000E+06   1.20032144600000000E+06   1.20082144600000000E+06
             1.20132144600000000E+06   1.20182144600000000E+06   1.20232144600000000E+06   1.20282144600000000E+06
 ETA=    5   1.15382144600000000E+06   1.15432144600000000E+06   1.15482144600000000E+06   1.15532144600000000E+06   1.15582144600000000E+06
             1.15632144600000000E+06   1.15682144600000000E+06   1.15732144600000000E+06   1.15782144600000000E+06   1.15832144600000000E+06
             1.15882144600000000E+06   1.15932144600000000E+06   1.15982144600000000E+06   1.16032144600000000E+06   1.16082144600000000E+06
             1.16132144600000000E+06   1.16182144600000000E+06   1.16232144600000000E+06   1.16282144600000000E+06   1.16332144600000000E+06
             1.16382144600000000E+06   1.16432144600000000E+06   1.16482144600000000E+06   1.16532144600000000E+06   1.16582144600000000E+06
             1.16632144600000000E+06   1.16682144600000000E+06   1.16732144600000000E+06   1.16782144600000000E+06   1.16832144600000000E+06
             1.16882144600000000E+06   1.16932144600000000E+06   1.16982144600000000E+06   1.17032144600000000E+06   1.17082144600000000E+06
             1.17132144600000000E+06   1.17182144600000000E+06   1.17232144600000000E+06   1.17282144600000000E+06   1.17332144600000000E+06
             1.17382144600000000E+06   1.17432144600000000E+06   1.17482144600000000E+06   1.17532144600000000E+06   1.17582144600000000E+06
             1.17632144600000000E+06   1.17682144600000000E+06   1.17732144600000000E+06   1.17782144600000000E+06   1.17832144600000000E+06
             1.17882144600000000E+06   1.17932144600000000E+06   1.17982144600000000E+06   1.18032144600000000E+06   1.18082144600000000E+06
             1.18132144600000000E+06   1.18182144600000000E+06   1.18232144600000000E+06   1.18282144600000000E+06   1.18332144600000000E+06
             1.18382144600000000E+06   1.18432144600000000E+06   1.18482144600000000E+06   1.18532144600000000E+06   1.18582144600000000E+06
             1.18632144600000000E+06   1.18682144600000000E+06   1.18732144600000000E+06   1.18782144600000000E+06   1.18832144600000000E+06
             1.18882144600000000E+06   1.18932144600000000E+06   1.18982144600000000E+06   1.19032144600000000E+06   1.19082144600000000E+06
             1.19132144600000000E+06   1.19182144600000000E+06   1.19232144600000000E+06   1.19282144600000000E+06   1.19332144600000000E+06
             1.19382144600000000E+06   1.19432144600000000E+06   1.19482144600000000E+06   1.19532144600000000E+06   1.19582144600000000E+06
             1.19632144600000000E+06   1.19682144600000000E+06   1.19732144600000000E+06   1.19782144600000000E+06   1.19832144600000000E+06
             1.19882144600000000E+06   1.19932144600000000E+06   1.19982144600000000E+06   1.20032144600000000E+06   1.20082144600000000E+06
             1.20132144600000000E+06   1.20182144600000000E+06   1.20232144600000000E+06   1.20282144600000000E+06
 ETA=    6   1.15382144600000000E+06   1.15432144600000000E+06   1.15482144600000000E+06   1.15532144600000000E+06   1.15582144600000000E+06
             1.15632144600000000E+06   1.15682144600000000E+06   1.15732144600000000E+06   1.15782144600000000E+06   1.15832144600000000E+06
             1.15882144600000000E+06   1.15932144600000000E+06   1.15982144600000000E+06   1.16032144600000000E+06   1.16082144600000000E+06
             1.16132144600000000E+06   1.16182144600000000E+06   1.16232144600000000E+06   1.16282144600000000E+06   1.16332144600000000E+06
             1.16382144600000000E+06   1.16432144600000000E+06   1.16482144600000000E+06   1.16532144600000000E+06   1.16582144600000000E+06
             1.16632144600000000E+06   1.16682144600000000E+06   1.16732144600000000E+06   1.16782144600000000E+06   1.16832144600000000E+06
             1.16882144600000000E+06   1.16932144600000000E+06   1.16982144600000000E+06   1.17032144600000000E+06   1.17082144600000000E+06
             1.17132144600000000E+06   1.17182144600000000E+06   1.17232144600000000E+06   1.17282144600000000E+06   1.17332144600000000E+06
             1.17382144600000000E+06   1.17432144600000000E+06   1.17482144600000000E+06   1.17532144600000000E+06   1.17582144600000000E+06
             1.17632144600000000E+06   1.17682144600000000E+06   1.17732144600000000E+06   1.17782144600000000E+06   1.17832144600000000E+06
             1.17882144600000000E+06   1.17932144600000000E+06   1.17982144600000000E+06   1.18032144600000000E+06   1.18082144600000000E+06
             1.18132144600000000E+06   1.18182144600000000E+06   1.18232144600000000E+06   1.18282144600000000E+06   1.18332144600000000E+06
             1.18382144600000000E+06   1.18432144600000000E+06   1.18482144600000000E+06   1.18532144600000000E+06   1.18582144600000000E+06
             1.18632144600000000E+06   1.18682144600000000E+06   1.18732144600000000E+06   1.18782144600000000E+06   1.18832144600000000E+06
             1.18882144600000000E+06   1.18932144600000000E+06   1.18982144600000000E+06   1.19032144600000000E+06   1.19082144600000000E+06
             1.19132144600000000E+06   1.19182144600000000E+06   1.19232144600000000E+06   1.19282144600000000E+06   1.19332144600000000E+06
             1.19382144600000000E+06   1.19432144600000000E+06   1.19482144600000000E+06   1.19532144600000000E+06   1.19582144600000000E+06
             1.19632144600000000E+06   1.19682144600000000E+06   1.19732144600000000E+06   1.19782144600000000E+06   1.19832144600000000E+06
             1.19882144600000000E+06   1.19932144600000000E+06   1.19982144600000000E+06   1.20032144600000000E+06   1.20082144600000000E+06
             1.20132144600000000E+06   1.20182144600000000E+06   1.20232144600000000E+06   1.20282144600000000E+06
 ETA=    7   1.15382144600000000E+06   1.15432144600000000E+06   1.15482144600000000E+06   1.15532144600000000E+06   1.15582144600000000E+06
             1.15632144600000000E+06   1.15682144600000000E+06   1.15732144600000000E+06   1.15782144600000000E+06   1.15832144600000000E+06
             1.15882144600000000E+06   1.15932144600000000E+06   1.15982144600000000E+06   1.16032144600000000E+06   1.16082144600000000E+06
             1.16132144600000000E+06   1.16182144600000000E+06   1.16232144600000000E+06   1.16282144600000000E+06   1.16332144600000000E+06
             1.16382144600000000E+06   1.16432144600000000E+06   1.16482144600000000E+06   1.16532144600000000E+06   1.16582144600000000E+06
             1.16632144600000000E+06   1.16682144600000000E+06   1.16732144600000000E+06   1.16782144600000000E+06   1.16832144600000000E+06
             1.16882144600000000E+06   1.16932144600000000E+06   1.16982144600000000E+06   1.17032144600000000E+06   1.17082144600000000E+06
             1.17132144600000000E+06   1.17182144600000000E+06   1.17232144600000000E+06   1.17282144600000000E+06   1.17332144600000000E+06
             1.17382144600000000E+06   1.17432144600000000E+06   1.17482144600000000E+06   1.17532144600000000E+06   1.17582144600000000E+06
             1.17632144600000000E+06   1.17682144600000000E+06   1.17732144600000000E+06   1.17782144600000000E+06   1.17832144600000000E+06
             1.17882144600000000E+06   1.17932144600000000E+06   1.17982144600000000E+06   1.18032144600000000E+06   1.18082144600000000E+06
             1.18132144600000000E+06   1.18182144600000000E+06   1.18232144600000000E+06   1.18282144600000000E+06   1.18332144600000000E+06
             1.18382144600000000E+06   1.18432144600000000E+06   1.18482144600000000E+06   1.18532144600000000E+06   1.18582144600000000E+06
             1.18632144600000000E+06   1.18682144600000000E+06   1.18732144600000000E+06   1.18782144600000000E+06   1.18832144600000000E+06
             1.18882144600000000E+06   1.18932144600000000E+06   1.18982144600000000E+06   1.19032144600000000E+06   1.19082144600000000E+06
             1.19132144600000000E+06   1.19182144600000000E+06   1.19232144600000000E+06   1.19282144600000000E+06   1.19332144600000000E+06
             1.19382144600000000E+06   1.19432144600000000E+06   1.19482144600000000E+06   1.19532144600000000E+06   1.19582144600000000E+06
             1.19632144600000000E+06   1.19682144600000000E+06   1.19732144600000000E+06   1.19782144600000000E+06   1.19832144600000000E+06
             1.19882144600000000E+06   1.19932144600000000E+06   1.19982144600000000E+06   1.20032144600000000E+06   1.20082144600000000E+06
             1.20132144600000000E+06   1.20182144600000000E+06   1.20232144600000000E+06   1.20282144600000000E+06
 ETA=    8   1.15382144600000000E+06   1.15432144600000000E+06   1.15482144600000000E+06   1.15532144600000000E+06   1.15582144600000000E+06
             1.15632144600000000E+06   1.15682144600000000E+06   1.15732144600000000E+06   1.15782144600000000E+06   1.15832144600000000E+06
             1.15882144600000000E+06   1.15932144600000000E+06   1.15982144600000000E+06   1.16032144600000000E+06   1.16082144600000000E+06
             1.16132144600000000E+06   1.16182144600000000E+06   1.16232144600000000E+06   1.16282144600000000E+06   1.16332144600000000E+06
             1.16382144600000000E+06   1.16432144600000000E+06   1.16482144600000000E+06   1.16532144600000000E+06   1.16582144600000000E+06
             1.16632144600000000E+06   1.16682144600000000E+06   1.16732144600000000E+06   1.16782144600000000E+06   1.16832144600000000E+06
             1.16882144600000000E+06   1.16932144600000000E+06   1.16982144600000000E+06   1.17032144600000000E+06   1.17082144600000000E+06
             1.17132144600000000E+06   1.17182144600000000E+06   1.17232144600000000E+06   1.17282144600000000E+06   1.17332144600000000E+06
             1.17382144600000000E+06   1.17432144600000000E+06   1.17482144600000000E+06   1.17532144600000000E+06   1.17582144600000000E+06
             1.17632144600000000E+06   1.17682144600000000E+06   1.17732144600000000E+06   1.17782144600000000E+06   1.17832144600000000E+06
             1.17882144600000000E+06   1.17932144600000000E+06   1.17982144600000000E+06   1.18032144600000000E+06   1.18082144600000000E+06
             1.18132144600000000E+06   1.18182144600000000E+06   1.18232144600000000E+06   1.18282144600000000E+06   1.18332144600000000E+06
             1.18382144600000000E+06   1.18432144600000000E+06   1.18482144600000000E+06   1.18532144600000000E+06   1.18582144600000000E+06
             1.18632144600000000E+06   1.18682144600000000E+06   1.18732144600000000E+06   1.18782144600000000E+06   1.18832144600000000E+06
             1.18882144600000000E+06   1.18932144600000000E+06   1.18982144600000000E+06   1.19032144600000000E+06   1.19082144600000000E+06
             1.19132144600000000E+06   1.19182144600000000E+06   1.19232144600000000E+06   1.19282144600000000E+06   1.19332144600000000E+06
             1.19382144600000000E+06   1.19432144600000000E+06   1.19482144600000000E+06   1.19532144600000000E+06   1.19582144600000000E+06
             1.19632144600000000E+06   1.19682144600000000E+06   1.19732144600000000E+06   1.19782144600000000E+06   1.19832144600000000E+06
             1.19882144600000000E+06   1.19932144600000000E+06   1.19982144600000000E+06   1.20032144600000000E+06   1.20082144600000000E+06
             1.20132144600000000E+06   1.20182144600000000E+06   1.20232144600000000E+06   1.20282144600000000E+06
 ETA=    9   1.15382144600000000E+06   1.15432144600000000E+06   1.15482144600000000E+06   1.15532144600000000E+06   1.15582144600000000E+06
             1.15632144600000000E+06   1.15682144600000000E+06   1.15732144600000000E+06   1.15782144600000000E+06   1.15832144600000000E+06
             1.15882144600000000E+06   1.15932144600000000E+06   1.15982144600000000E+06   1.16032144600000000E+06   1.16082144600000000E+06
             1.16132144600000000E+06   1.16182144600000000E+06   1.16232144600000000E+06   1.16282144600000000E+06   1.16332144600000000E+06
             1.16382144600000000E+06   1.16432144600000000E+06   1.16482144600000000E+06   1.16532144600000000E+06   1.16582144600000000E+06
             1.16632144600000000E+06   1.16682144600000000E+06   1.16732144600000000E+06   1.16782144600000000E+06   1.16832144600000000E+06
             1.16882144600000000E+06   1.16932144600000000E+06   1.16982144600000000E+06   1.17032144600000000E+06   1.17082144600000000E+06
             1.17132144600000000E+06   1.17182144600000000E+06   1.17232144600000000E+06   1.17282144600000000E+06   1.17332144600000000E+06
             1.17382144600000000E+06   1.17432144600000000E+06   1.17482144600000000E+06   1.17532144600000000E+06   1.17582144600000000E+06
             1.17632144600000000E+06   1.17682144600000000E+06   1.17732144600000000E+06   1.17782144600000000E+06   1.17832144600000000E+06
             1.17882144600000000E+06   1.17932144600000000E+06   1.17982144600000000E+06   1.18032144600000000E+06   1.18082144600000000E+06
             1.18132144600000000E+06   1.18182144600000000E+06   1.18232144600000000E+06   1.18282144600000000E+06   1.18332144600000000E+06
             1.18382144600000000E+06   1.18432144600000000E+06   1.18482144600000000E+06   1.18532144600000000E+06   1.18582144600000000E+06
             1.18632144600000000E+06   1.18682144600000000E+06   1.18732144600000000E+06   1.18782144600000000E+06   1.18832144600000000E+06
             1.18882144600000000E+06   1.18932144600000000E+06   1.18982144600000000E+06   1.19032144600000000E+06   1.19082144600000000E+06
             1.19132144600000000E+06   1.19182144600000000E+06   1.19232144600000000E+06   1.19282144600000000E+06   1.19332144600000000E+06
             1.19382144600000000E+06   1.19432144600000000E+06   1.19482144600000000E+06   1.19532144600000000E+06   1.19582144600000000E+06
             1.19632144600000000E+06   1.19682144600000000E+06   1.19732144600000000E+06   1.19782144600000000E+06   1.19832144600000000E+06
             1.19882144600000000E+06   1.19932144600000000E+06   1.19982144600000000E+06   1.20032144600000000E+06   1.20082144600000000E+06
             1.20132144600000000E+06   1.20182144600000000E+06   1.20232144600000000E+06   1.20282144600000000E+06
 ETA=   10   1.15382144600000000E+06   1.15432144600000000E+06   1.15482144600000000E+06   1.15532144600000000E+06   1.15582144600000000E+06
             1.15632144600000000E+06   1.15682144600000000E+06   1.15732144600000000E+06   1.15782144600000000E+06   1.15832144600000000E+06
             1.15882144600000000E+06   1.15932144600000000E+06   1.15982144600000000E+06   1.16032144600000000E+06   1.16082144600000000E+06
             1.16132144600000000E+06   1.16182144600000000E+06   1.16232144600000000E+06   1.16282144600000000E+06   1.16332144600000000E+06
             1.16382144600000000E+06   1.16432144600000000E+06   1.16482144600000000E+06   1.16532144600000000E+06   1.16582144600000000E+06
             1.16632144600000000E+06   1.16682144600000000E+06   1.16732144600000000E+06   1.16782144600000000E+06   1.16832144600000000E+06
             1.16882144600000000E+06   1.16932144600000000E+06   1.16982144600000000E+06   1.17032144600000000E+06   1.17082144600000000E+06
             1.17132144600000000E+06   1.17182144600000000E+06   1.17232144600000000E+06   1.17282144600000000E+06   1.17332144600000000E+06
             1.17382144600000000E+06   1.17432144600000000E+06   1.17482144600000000E+06   1.17532144600000000E+06   1.17582144600000000E+06
             1.17632144600000000E+06   1.17682144600000000E+06   1.17732144600000000E+06   1.17782144600000000E+06   1.17832144600000000E+06
             1.17882144600000000E+06   1.17932144600000000E+06   1.17982144600000000E+06   1.18032144600000000E+06   1.18082144600000000E+06
             1.18132144600000000E+06   1.18182144600000000E+06   1.18232144600000000E+06   1.18282144600000000E+06   1.18332144600000000E+06
             1.18382144600000000E+06   1.18432144600000000E+06   1.18482144600000000E+06   1.18532144600000000E+06   1.18582144600000000E+06
             1.18632144600000000E+06   1.18682144600000000E+06   1.18732144600000000E+06   1.18782144600000000E+06   1.18832144600000000E+06
             1.18882144600000000E+06   1.18932144600000000E+06   1.18982144600000000E+06   1.19032144600000000E+06   1.19082144600000000E+06
             1.19132144600000000E+06   1.19182144600000000E+06   1.19232144600000000E+06   1.19282144600000000E+06   1.19332144600000000E+06
             1.19382144600000000E+06   1.19432144600000000E+06   1.19482144600000000E+06   1.19532144600000000E+06   1.19582144600000000E+06
             1.19632144600000000E+06   1.19682144600000000E+06   1.19732144600000000E+06   1.19782144600000000E+06   1.19832144600000000E+06
             1.19882144600000000E+06   1.19932144600000000E+06   1.19982144600000000E+06   1.20032144600000000E+06   1.20082144600000000E+06
             1.20132144600000000E+06   1.20182144600000000E+06   1.20232144600000000E+06   1.20282144600000000E+06
 ETA=   11   1.15382144600000000E+06   1.15432144600000000E+06   1.15482144600000000E+06   1.15532144600000000E+06   1.15582144600000000E+06
             1.15632144600000000E+06   1.15682144600000000E+06   1.15732144600000000E+06   1.15782144600000000E+06   1.15832144600000000E+06
             1.15882144600000000E+06   1.15932144600000000E+06   1.15982144600000000E+06   1.16032144600000000E+06   1.16082144600000000E+06
             1.16132144600000000E+06   1.16182144600000000E+06   1.16232144600000000E+06   1.16282144600000000E+06   1.16332144600000000E+06
             1.16382144600000000E+06   1.16432144600000000E+06   1.16482144600000000E+06   1.16532144600000000E+06   1.16582144600000000E+06
             1.16632144600000000E+06   1.16682144600000000E+06   1.16732144600000000E+06   1.16782144600000000E+06   1.16832144600000000E+06
             1.16882144600000000E+06   1.16932144600000000E+06   1.16982144600000000E+06   1.17032144600000000E+06   1.17082144600000000E+06
             1.17132144600000000E+06   1.17182144600000000E+06   1.17232144600000000E+06   1.17282144600000000E+06   1.17332144600000000E+06
             1.17382144600000000E+06   1.17432144600000000E+06   1.17482144600000000E+06   1.17532144600000000E+06   1.17582144600000000E+06
             1.17632144600000000E+06   1.17682144600000000E+06   1.17732144600000000E+06   1.17782144600000000E+06   1.17832144600000000E+06
             1.17882144600000000E+06   1.17932144600000000E+06   1.17982144600000000E+06   1.18032144600000000E+06   1.18082144600000000E+06
             1.18132144600000000E+06   1.18182144600000000E+06   1.18232144600000000E+06   1.18282144600000000E+06   1.18332144600000000E+06
             1.18382144600000000E+06   1.18432144600000000E+06   1.18482144600000000E+06   1.18532144600000000E+06   1.18582144600000000E+06
             1.18632144600000000E+06   1.18682144600000000E+06   1.18732144600000000E+06   1.18782144600000000E+06   1.18832144600000000E+06
             1.18882144600000000E+06   1.18932144600000000E+06   1.18982144600000000E+06   1.19032144600000000E+06   1.19082144600000000E+06
             1.19132144600000000E+06   1.19182144600000000E+06   1.19232144600000000E+06   1.19282144600000000E+06   1.19332144600000000E+06
             1.19382144600000000E+06   1.19432144600000000E+06   1.19482144600000000E+06   1.19532144600000000E+06   1.19582144600000000E+06
             1.19632144600000000E+06   1.19682144600000000E+06   1.19732144600000000E+06   1.19782144600000000E+06   1.19832144600000000E+06
             1.19882144600000000E+06   1.19932144600000000E+06   1.19982144600000000E+06   1.20032144600000000E+06   1.20082144600000000E+06
             1.20132144600000000E+06   1.20182144600000000E+06   1.20232144600000000E+06   1.20282144600000000E+06
 ETA=   12   1.15382144600000000E+06   1.15432144600000000E+06   1.15482144600000000E+06   1.15532144600000000E+06   1.15582144600000000E+06
             1.15632144600000000E+06   1.15682144600000000E+06   1.15732144600000000E+06   1.15782144600000000E+06   1.15832144600000000E+06
             1.15882144600000000E+06   1.15932144600000000E+06   1.15982144600000000E+06   1.16032144600000000E+06   1.16082144600000000E+06
             1.16132144600000000E+06   1.16182144600000000E+06   1.16232144600000000E+06   1.16282144600000000E+06   1.16332144600000000E+06
             1.16382144600000000E+06   1.16432144600000000E+06   1.16482144600000000E+06   1.16532144600000000E+06   1.16582144600000000E+06
             1.16632144600000000E+06   1.16682144600000000E+06   1.16732144600000000E+06   1.16782144600000000E+06   1.16832144600000000E+06
             1.16882144600000000E+06   1.16932144600000000E+06   1.16982144600000000E+06   1.17032144600000000E+06   1.17082144600000000E+06
             1.17132144600000000E+06   1.17182144600000000E+06   1.17232144600000000E+06   1.17282144600000000E+06   1.17332144600000000E+06
             1.17382144600000000E+06   1.17432144600000000E+06   1.17482144600000000E+06   1.17532144600000000E+06   1.17582144600000000E+06
             1.17632144600000000E+06   1.17682144600000000E+06   1.17732144600000000E+06   1.17782144600000000E+06   1.17832144600000000E+06
             1.17882144600000000E+06   1.17932144600000000E+06   1.17982144600000000E+06   1.18032144600000000E+06   1.18082144600000000E+06
             1.18132144600000000E+06   1.18182144600000000E+06   1.18232144600000000E+06   1.18282144600000000E+06   1.18332144600000000E+06
             1.18382144600000000E+06   1.18432144600000000E+06   1.18482144600000000E+06   1.18532144600000000E+06   1.18582144600000000E+06
             1.18632144600000000E+06   1.18682144600000000E+06   1.18732144600000000E+06   1.18782144600000000E+06   1.18832144600000000E+06
             1.18882144600000000E+06   1.18932144600000000E+06   1.18982144600000000E+06   1.19032144600000000E+06   1.19082144600000000E+06
             1.19132144600000000E+06   1.19182144600000000E+06   1.19232144600000000E+06   1.19282144600000000E+06   1.19332144600000000E+06
             1.19382144600000000E+06   1.19432144600000000E+06   1.19482144600000000E+06   1.19532144600000000E+06   1.19582144600000000E+06
             1.19632144600000000E+06   1.19682144600000000E+06   1.19732144600000000E+06   1.19782144600000000E+06   1.19832144600000000E+06
             1.19882144600000000E+06   1.19932144600000000E+06   1.19982144600000000E+06   1.20032144600000000E+06   1.20082144600000000E+06
             1.20132144600000000E+06   1.20182144600000000E+06   1.20232144600000000E+06   1.20282144600000000E+06
 ETA=   13   1.15382144600000000E+06   1.15432144600000000E+06   1.15482144600000000E+06   1.15532144600000000E+06   1.15582144600000000E+06
             1.15632144600000000E+06   1.15682144600000000E+06   1.15732144600000000E+06   1.15782144600000000E+06   1.15832144600000000E+06
             1.15882144600000000E+06   1.15932144600000000E+06   1.15982144600000000E+06   1.16032144600000000E+06   1.16082144600000000E+06
             1.16132144600000000E+06   1.16182144600000000E+06   1.16232144600000000E+06   1.16282144600000000E+06   1.16332144600000000E+06
             1.16382144600000000E+06   1.16432144600000000E+06   1.16482144600000000E+06   1.16532144600000000E+06   1.16582144600000000E+06
             1.16632144600000000E+06   1.16682144600000000E+06   1.16732144600000000E+06   1.16782144600000000E+06   1.16832144600000000E+06
             1.16882144600000000E+06   1.16932144600000000E+06   1.16982144600000000E+06   1.17032144600000000E+06   1.17082144600000000E+06
             1.17132144600000000E+06   1.17182144600000000E+06   1.17232144600000000E+06   1.17282144600000000E+06   1.17332144600000000E+06
             1.17382144600000000E+06   1.17432144600000000E+06   1.17482144600000000E+06   1.17532144600000000E+06   1.17582144600000000E+06
             1.17632144600000000E+06   1.17682144600000000E+06   1.17732144600000000E+06   1.17782144600000000E+06   1.17832144600000000E+06
             1.17882144600000000E+06   1.17932144600000000E+06   1.17982144600000000E+06   1.18032144600000000E+06   1.18082144600000000E+06
             1.18132144600000000E+06   1.18182144600000000E+06   1.18232144600000000E+06   1.18282144600000000E+06   1.18332144600000000E+06
             1.18382144600000000E+06   1.18432144600000000E+06   1.18482144600000000E+06   1.18532144600000000E+06   1.18582144600000000E+06
             1.18632144600000000E+06   1.18682144600000000E+06   1.18732144600000000E+06   1.18782144600000000E+06   1.18832144600000000E+06
             1.18882144600000000E+06   1.18932144600000000E+06   1.18982144600000000E+06   1.19032144600000000E+06   1.19082144600000000E+06
             1.19132144600000000E+06   1.19182144600000000E+06   1.19232144600000000E+06   1.19282144600000000E+06   1.19332144600000000E+06
             1.19382144600000000E+06   1.19432144600000000E+06   1.19482144600000000E+06   1.19532144600000000E+06   1.19582144600000000E+06
             1.19632144600000000E+06   1.19682144600000000E+06   1.19732144600000000E+06   1.19782144600000000E+06   1.19832144600000000E+06
             1.19882144600000000E+06   1.19932144600000000E+06   1.19982144600000000E+06   1.20032144600000000E+06   1.20082144600000000E+06
             1.20132144600000000E+06   1.20182144600000000E+06   1.20232144600000000E+06   1.20282144600000000E+06
 ETA=   14   1.15382144600000000E+06   1.15432144600000000E+06   1.15482144600000000E+06   1.15532144600000000E+06   1.15582144600000000E+06
             1.15632144600000000E+06   1.15682144600000000E+06   1.15732144600000000E+06   1.15782144600000000E+06   1.15832144600000000E+06
             1.15882144600000000E+06   1.15932144600000000E+06   1.15982144600000000E+06   1.16032144600000000E+06   1.16082144600000000E+06
             1.16132144600000000E+06   1.16182144600000000E+06   1.16232144600000000E+06   1.16282144600000000E+06   1.16332144600000000E+06
             1.16382144600000000E+06   1.16432144600000000E+06   1.16482144600000000E+06   1.16532144600000000E+06   1.16582144600000000E+06
             1.16632144600000000E+06   1.16682144600000000E+06   1.16732144600000000E+06   1.16782144600000000E+06   1.16832144600000000E+06
             1.16882144600000000E+06   1.16932144600000000E+06   1.16982144600000000E+06   1.17032144600000000E+06   1.17082144600000000E+06
             1.17132144600000000E+06   1.17182144600000000E+06   1.17232144600000000E+06   1.17282144600000000E+06   1.17332144600000000E+06
             1.17382144600000000E+06   1.17432144600000000E+06   1.17482144600000000E+06   1.17532144600000000E+06   1.17582144600000000E+06
             1.17632144600000000E+06   1.17682144600000000E+06   1.17732144600000000E+06   1.17782144600000000E+06   1.17832144600000000E+06
             1.17882144600000000E+06   1.17932144600000000E+06   1.17982144600000000E+06   1.18032144600000000E+06   1.18082144600000000E+06
             1.18132144600000000E+06   1.18182144600000000E+06   1.18232144600000000E+06   1.18282144600000000E+06   1.18332144600000000E+06
             1.18382144600000000E+06   1.18432144600000000E+06   1.18482144600000000E+06   1.18532144600000000E+06   1.18582144600000000E+06
             1.18632144600000000E+06   1.18682144600000000E+06   1.18732144600000000E+06   1.18782144600000000E+06   1.18832144600000000E+06
             1.18882144600000000E+06   1.18932144600000000E+06   1.18982144600000000E+06   1.19032144600000000E+06   1.19082144600000000E+06
             1.19132144600000000E+06   1.19182144600000000E+06   1.19232144600000000E+06   1.19282144600000000E+06   1.19332144600000000E+06
             1.19382144600000000E+06   1.19432144600000000E+06   1.19482144600000000E+06   1.19532144600000000E+06   1.19582144600000000E+06
             1.19632144600000000E+06   1.19682144600000000E+06   1.19732144600000000E+06   1.19782144600000000E+06   1.19832144600000000E+06
             1.19882144600000000E+06   1.19932144600000000E+06   1.19982144600000000E+06   1.20032144600000000E+06   1.20082144600000000E+06
             1.20132144600000000E+06   1.20182144600000000E+06   1.20232144600000000E+06   1.20282144600000000E+06
 ETA=   15   1.15382144600000000E+06   1.15432144600000000E+06   1.15482144600000000E+06   1.15532144600000000E+06   1.15582144600000000E+06
             1.15632144600000000E+06   1.15682144600000000E+06   1.15732144600000000E+06   1.15782144600000000E+06   1.15832144600000000E+06
             1.15882144600000000E+06   1.15932144600000000E+06   1.15982144600000000E+06   1.16032144600000000E+06   1.16082144600000000E+06
             1.16132144600000000E+06   1.16182144600000000E+06   1.16232144600000000E+06   1.16282144600000000E+06   1.16332144600000000E+06
             1.16382144600000000E+06   1.16432144600000000E+06   1.16482144600000000E+06   1.16532144600000000E+06   1.16582144600000000E+06
             1.16632144600000000E+06   1.16682144600000000E+06   1.16732144600000000E+06   1.16782144600000000E+06   1.16832144600000000E+06
             1.16882144600000000E+06   1.16932144600000000E+06   1.16982144600000000E+06   1.17032144600000000E+06   1.17082144600000000E+06
             1.17132144600000000E+06   1.17182144600000000E+06   1.17232144600000000E+06   1.17282144600000000E+06   1.17332144600000000E+06
             1.17382144600000000E+06   1.17432144600000000E+06   1.17482144600000000E+06   1.17532144600000000E+06   1.17582144600000000E+06
             1.17632144600000000E+06   1.17682144600000000E+06   1.17732144600000000E+06   1.17782144600000000E+06   1.17832144600000000E+06
             1.17882144600000000E+06   1.17932144600000000E+06   1.17982144600000000E+06   1.18032144600000000E+06   1.18082144600000000E+06
             1.18132144600000000E+06   1.18182144600000000E+06   1.18232144600000000E+06   1.18282144600000000E+06   1.18332144600000000E+06
             1.18382144600000000E+06   1.18432144600000000E+06   1.18482144600000000E+06   1.18532144600000000E+06   1.18582144600000000E+06
             1.18632144600000000E+06   1.18682144600000000E+06   1.18732144600000000E+06   1.18782144600000000E+06   1.18832144600000000E+06
             1.18882144600000000E+06   1.18932144600000000E+06   1.18982144600000000E+06   1.19032144600000000E+06   1.19082144600000000E+06
             1.19132144600000000E+06   1.19182144600000000E+06   1.19232144600000000E+06   1.19282144600000000E+06   1.19332144600000000E+06
             1.19382144600000000E+06   1.19432144600000000E+06   1.19482144600000000E+06   1.19532144600000000E+06   1.19582144600000000E+06
             1.19632144600000000E+06   1.19682144600000000E+06   1.19732144600000000E+06   1.19782144600000000E+06   1.19832144600000000E+06
             1.19882144600000000E+06   1.19932144600000000E+06   1.19982144600000000E+06   1.20032144600000000E+06   1.20082144600000000E+06
             1.20132144600000000E+06   1.20182144600000000E+06   1.20232144600000000E+06   1.20282144600000000E+06
 ETA=   16   1.15382144600000000E+06   1.15432144600000000E+06   1.15482144600000000E+06   1.15532144600000000E+06   1.15582144600000000E+06
             1.15632144600000000E+06   1.15682144600000000E+06   1.15732144600000000E+06   1.15782144600000000E+06   1.15832144600000000E+06
             1.15882144600000000E+06   1.15932144600000000E+06   1.15982144600000000E+06   1.16032144600000000E+06   1.16082144600000000E+06
             1.16132144600000000E+06   1.16182144600000000E+06   1.16232144600000000E+06   1.16282144600000000E+06   1.16332144600000000E+06
             1.16382144600000000E+06   1.16432144600000000E+06   1.16482144600000000E+06   1.16532144600000000E+06   1.16582144600000000E+06
             1.16632144600000000E+06   1.16682144600000000E+06   1.16732144600000000E+06   1.16782144600000000E+06   1.16832144600000000E+06
             1.16882144600000000E+06   1.16932144600000000E+06   1.16982144600000000E+06   1.17032144600000000E+06   1.17082144600000000E+06
             1.17132144600000000E+06   1.17182144600000000E+06   1.17232144600000000E+06   1.17282144600000000E+06   1.17332144600000000E+06
             1.17382144600000000E+06   1.17432144600000000E+06   1.17482144600000000E+06   1.17532144600000000E+06   1.17582144600000000E+06
             1.17632144600000000E+06   1.17682144600000000E+06   1.17732144600000000E+06   1.17782144600000000E+06   1.17832144600000000E+06
             1.17882144600000000E+06   1.17932144600000000E+06   1.17982144600000000E+06   1.18032144600000000E+06   1.18082144600000000E+06
             1.18132144600000000E+06   1.18182144600000000E+06   1.18232144600000000E+06   1.18282144600000000E+06   1.18332144600000000E+06
             1.18382144600000000E+06   1.18432144600000000E+06   1.18482144600000000E+06   1.18532144600000000E+06   1.18582144600000000E+06
             1.18632144600000000E+06   1.18682144600000000E+06   1.18732144600000000E+06   1.18782144600000000E+06   1.18832144600000000E+06
             1.18882144600000000E+06   1.18932144600000000E+06   1.18982144600000000E+06   1.19032144600000000E+06   1.19082144600000000E+06
             1.19132144600000000E+06   1.19182144600000000E+06   1.19232144600000000E+06   1.19282144600000000E+06   1.19332144600000000E+06
             1.19382144600000000E+06   1.19432144600000000E+06   1.19482144600000000E+06   1.19532144600000000E+06   1.19582144600000000E+06
             1.19632144600000000E+06   1.19682144600000000E+06   1.19732144600000000E+06   1.19782144600000000E+06   1.19832144600000000E+06
             1.19882144600000000E+06   1.19932144600000000E+06   1.19982144600000000E+06   1.20032144600000000E+06   1.20082144600000000E+06
             1.20132144600000000E+06   1.20182144600000000E+06   1.20232144600000000E+06   1.20282144600000000E+06
 ETA=   17   1.15382144600000000E+06   1.15432144600000000E+06   1.15482144600000000E+06   1.15532144600000000E+06   1.15582144600000000E+06
             1.15632144600000000E+06   1.15682144600000000E+06   1.15732144600000000E+06   1.15782144600000000E+06   1.15832144600000000E+06
             1.15882144600000000E+06   1.15932144600000000E+06   1.15982144600000000E+06   1.16032144600000000E+06   1.16082144600000000E+06
             1.16132144600000000E+06   1.16182144600000000E+06   1.16232144600000000E+06   1.16282144600000000E+06   1.16332144600000000E+06
             1.16382144600000000E+06   1.16432144600000000E+06   1.16482144600000000E+06   1.16532144600000000E+06   1.16582144600000000E+06
             1.16632144600000000E+06   1.16682144600000000E+06   1.16732144600000000E+06   1.16782144600000000E+06   1.16832144600000000E+06
             1.16882144600000000E+06   1.16932144600000000E+06   1.16982144600000000E+06   1.17032144600000000E+06   1.17082144600000000E+06
             1.17132144600000000E+06   1.17182144600000000E+06   1.17232144600000000E+06   1.17282144600000000E+06   1.17332144600000000E+06
             1.17382144600000000E+06   1.17432144600000000E+06   1.17482144600000000E+06   1.17532144600000000E+06   1.17582144600000000E+06
             1.17632144600000000E+06   1.17682144600000000E+06   1.17732144600000000E+06   1.17782144600000000E+06   1.17832144600000000E+06
             1.17882144600000000E+06   1.17932144600000000E+06   1.17982144600000000E+06   1.18032144600000000E+06   1.18082144600000000E+06
             1.18132144600000000E+06   1.18182144600000000E+06   1.18232144600000000E+06   1.18282144600000000E+06   1.18332144600000000E+06
             1.18382144600000000E+06   1.18432144600000000E+06   1.18482144600000000E+06   1.18532144600000000E+06   1.18582144600000000E+06
             1.18632144600000000E+06   1.18682144600000000E+06   1.18732144600000000E+06   1.18782144600000000E+06   1.18832144600000000E+06
             1.18882144600000000E+06   1.18932144600000000E+06   1.18982144600000000E+06   1.19032144600000000E+06   1.19082144600000000E+06
             1.19132144600000000E+06   1.19182144600000000E+06   1.19232144600000000E+06   1.19282144600000000E+06   1.19332144600000000E+06
             1.19382144600000000E+06   1.19432144600000000E+06   1.19482144600000000E+06   1.19532144600000000E+06   1.19582144600000000E+06
             1.19632144600000000E+06   1.19682144600000000E+06   1.19732144600000000E+06   1.19782144600000000E+06   1.19832144600000000E+06
             1.19882144600000000E+06   1.19932144600000000E+06   1.19982144600000000E+06   1.20032144600000000E+06   1.20082144600000000E+06
             1.20132144600000000E+06   1.20182144600000000E+06   1.20232144600000000E+06   1.20282144600000000E+06
 ETA=   18   1.15382144600000000E+06   1.15432144600000000E+06   1.15482144600000000E+06   1.15532144600000000E+06   1.15582144600000000E+06
             1.15632144600000000E+06   1.15682144600000000E+06   1.15732144600000000E+06   1.15782144600000000E+06   1.15832144600000000E+06
             1.15882144600000000E+06   1.15932144600000000E+06   1.15982144600000000E+06   1.16032144600000000E+06   1.16082144600000000E+06
             1.16132144600000000E+06   1.16182144600000000E+06   1.16232144600000000E+06   1.16282144600000000E+06   1.16332144600000000E+06
             1.16382144600000000E+06   1.16432144600000000E+06   1.16482144600000000E+06   1.16532144600000000E+06   1.16582144600000000E+06
             1.16632144600000000E+06   1.16682144600000000E+06   1.16732144600000000E+06   1.16782144600000000E+06   1.16832144600000000E+06
             1.16882144600000000E+06   1.16932144600000000E+06   1.16982144600000000E+06   1.17032144600000000E+06   1.17082144600000000E+06
             1.17132144600000000E+06   1.17182144600000000E+06   1.17232144600000000E+06   1.17282144600000000E+06   1.17332144600000000E+06
             1.17382144600000000E+06   1.17432144600000000E+06   1.17482144600000000E+06   1.17532144600000000E+06   1.17582144600000000E+06
             1.17632144600000000E+06   1.17682144600000000E+06   1.17732144600000000E+06   1.17782144600000000E+06   1.17832144600000000E+06
             1.17882144600000000E+06   1.17932144600000000E+06   1.17982144600000000E+06   1.18032144600000000E+06   1.18082144600000000E+06
             1.18132144600000000E+06   1.18182144600000000E+06   1.18232144600000000E+06   1.18282144600000000E+06   1.18332144600000000E+06
             1.18382144600000000E+06   1.18432144600000000E+06   1.18482144600000000E+06   1.18532144600000000E+06   1.18582144600000000E+06
             1.18632144600000000E+06   1.18682144600000000E+06   1.18732144600000000E+06   1.18782144600000000E+06   1.18832144600000000E+06
             1.18882144600000000E+06   1.18932144600000000E+06   1.18982144600000000E+06   1.19032144600000000E+06   1.19082144600000000E+06
             1.19132144600000000E+06   1.19182144600000000E+06   1.19232144600000000E+06   1.19282144600000000E+06   1.19332144600000000E+06
             1.19382144600000000E+06   1.19432144600000000E+06   1.19482144600000000E+06   1.19532144600000000E+06   1.19582144600000000E+06
             1.19632144600000000E+06   1.19682144600000000E+06   1.19732144600000000E+06   1.19782144600000000E+06   1.19832144600000000E+06
             1.19882144600000000E+06   1.19932144600000000E+06   1.19982144600000000E+06   1.20032144600000000E+06   1.20082144600000000E+06
             1.20132144600000000E+06   1.20182144600000000E+06   1.20232144600000000E+06   1.20282144600000000E+06
 ETA=   19   1.15382144600000000E+06   1.15432144600000000E+06   1.15482144600000000E+06   1.15532144600000000E+06   1.15582144600000000E+06
             1.15632144600000000E+06   1.15682144600000000E+06   1.15732144600000000E+06   1.15782144600000000E+06   1.15832144600000000E+06
             1.15882144600000000E+06   1.15932144600000000E+06   1.15982144600000000E+06   1.16032144600000000E+06   1.16082144600000000E+06
             1.16132144600000000E+06   1.16182144600000000E+06   1.16232144600000000E+06   1.16282144600000000E+06   1.16332144600000000E+06
             1.16382144600000000E+06   1.16432144600000000E+06   1.16482144600000000E+06   1.16532144600000000E+06   1.16582144600000000E+06
             1.16632144600000000E+06   1.16682144600000000E+06   1.16732144600000000E+06   1.16782144600000000E+06   1.16832144600000000E+06
             1.16882144600000000E+06   1.16932144600000000E+06   1.16982144600000000E+06   1.17032144600000000E+06   1.17082144600000000E+06
             1.17132144600000000E+06   1.17182144600000000E+06   1.17232144600000000E+06   1.17282144600000000E+06   1.17332144600000000E+06
             1.17382144600000000E+06   1.17432144600000000E+06   1.17482144600000000E+06   1.17532144600000000E+06   1.17582144600000000E+06
             1.17632144600000000E+06   1.17682144600000000E+06   1.17732144600000000E+06   1.17782144600000000E+06   1.17832144600000000E+06
             1.17882144600000000E+06   1.17932144600000000E+06   1.17982144600000000E+06   1.18032144600000000E+06   1.18082144600000000E+06
             1.18132144600000000E+06   1.18182144600000000E+06   1.18232144600000000E+06   1.18282144600000000E+06   1.18332144600000000E+06
             1.18382144600000000E+06   1.18432144600000000E+06   1.18482144600000000E+06   1.18532144600000000E+06   1.18582144600000000E+06
             1.18632144600000000E+06   1.18682144600000000E+06   1.18732144600000000E+06   1.18782144600000000E+06   1.18832144600000000E+06
             1.18882144600000000E+06   1.18932144600000000E+06   1.18982144600000000E+06   1.19032144600000000E+06   1.19082144600000000E+06
             1.19132144600000000E+06   1.19182144600000000E+06   1.19232144600000000E+06   1.19282144600000000E+06   1.19332144600000000E+06
             1.19382144600000000E+06   1.19432144600000000E+06   1.19482144600000000E+06   1.19532144600000000E+06   1.19582144600000000E+06
             1.19632144600000000E+06   1.19682144600000000E+06   1.19732144600000000E+06   1.19782144600000000E+06   1.19832144600000000E+06
             1.19882144600000000E+06   1.19932144600000000E+06   1.19982144600000000E+06   1.20032144600000000E+06   1.20082144600000000E+06
             1.20132144600000000E+06   1.20182144600000000E+06   1.20232144600000000E+06   1.20282144600000000E+06
 ETA=   20   1.15382144600000000E+06   1.15432144600000000E+06   1.15482144600000000E+06   1.15532144600000000E+06   1.15582144600000000E+06
             1.15632144600000000E+06   1.15682144600000000E+06   1.15732144600000000E+06   1.15782144600000000E+06   1.15832144600000000E+06
             1.15882144600000000E+06   1.15932144600000000E+06   1.15982144600000000E+06   1.16032144600000000E+06   1.16082144600000000E+06
             1.16132144600000000E+06   1.16182144600000000E+06   1.16232144600000000E+06   1.16282144600000000E+06   1.16332144600000000E+06
             1.16382144600000000E+06   1.16432144600000000E+06   1.16482144600000000E+06   1.16532144600000000E+06   1.16582144600000000E+06
             1.16632144600000000E+06   1.16682144600000000E+06   1.16732144600000000E+06   1.16782144600000000E+06   1.16832144600000000E+06
             1.16882144600000000E+06   1.16932144600000000E+06   1.16982144600000000E+06   1.17032144600000000E+06   1.17082144600000000E+06
             1.17132144600000000E+06   1.17182144600000000E+06   1.17232144600000000E+06   1.17282144600000000E+06   1.17332144600000000E+06
             1.17382144600000000E+06   1.17432144600000000E+06   1.17482144600000000E+06   1.17532144600000000E+06   1.17582144600000000E+06
             1.17632144600000000E+06   1.17682144600000000E+06   1.17732144600000000E+06   1.17782144600000000E+06   1.17832144600000000E+06
             1.17882144600000000E+06   1.17932144600000000E+06   1.17982144600000000E+06   1.18032144600000000E+06   1.18082144600000000E+06
             1.18132144600000000E+06   1.18182144600000000E+06   1.18232144600000000E+06   1.18282144600000000E+06   1.18332144600000000E+06
             1.18382144600000000E+06   1.18432144600000000E+06   1.18482144600000000E+06   1.18532144600000000E+06   1.18582144600000000E+06
             1.18632144600000000E+06   1.18682144600000000E+06   1.18732144600000000E+06   1.18782144600000000E+06   1.18832144600000000E+06
             1.18882144600000000E+06   1.18932144600000000E+06   1.18982144600000000E+06   1.19032144600000000E+06   1.19082144600000000E+06
             1.19132144600000000E+06   1.19182144600000000E+06   1.19232144600000000E+06   1.19282144600000000E+06   1.19332144600000000E+06
             1.19382144600000000E+06   1.19432144600000000E+06   1.19482144600000000E+06   1.19532144600000000E+06   1.19582144600000000E+06
             1.19632144600000000E+06   1.19682144600000000E+06   1.19732144600000000E+06   1.19782144600000000E+06   1.19832144600000000E+06
             1.19882144600000000E+06   1.19932144600000000E+06   1.19982144600000000E+06   1.20032144600000000E+06   1.20082144600000000E+06
             1.20132144600000000E+06   1.20182144600000000E+06   1.20232144600000000E+06   1.20282144600000000E+06
 ETA=   21   1.15382144600000000E+06   1.15432144600000000E+06   1.15482144600000000E+06   1.15532144600000000E+06   1.15582144600000000E+06
             1.15632144600000000E+06   1.15682144600000000E+06   1.15732144600000000E+06   1.15782144600000000E+06   1.15832144600000000E+06
             1.15882144600000000E+06   1.15932144600000000E+06   1.15982144600000000E+06   1.16032144600000000E+06   1.16082144600000000E+06
             1.16132144600000000E+06   1.16182144600000000E+06   1.16232144600000000E+06   1.16282144600000000E+06   1.16332144600000000E+06
             1.16382144600000000E+06   1.16432144600000000E+06   1.16482144600000000E+06   1.16532144600000000E+06   1.16582144600000000E+06
             1.16632144600000000E+06   1.16682144600000000E+06   1.16732144600000000E+06   1.16782144600000000E+06   1.16832144600000000E+06
             1.16882144600000000E+06   1.16932144600000000E+06   1.16982144600000000E+06   1.17032144600000000E+06   1.17082144600000000E+06
             1.17132144600000000E+06   1.17182144600000000E+06   1.17232144600000000E+06   1.17282144600000000E+06   1.17332144600000000E+06
             1.17382144600000000E+06   1.17432144600000000E+06   1.17482144600000000E+06   1.17532144600000000E+06   1.17582144600000000E+06
             1.17632144600000000E+06   1.17682144600000000E+06   1.17732144600000000E+06   1.17782144600000000E+06   1.17832144600000000E+06
             1.17882144600000000E+06   1.17932144600000000E+06   1.17982144600000000E+06   1.18032144600000000E+06   1.18082144600000000E+06
             1.18132144600000000E+06   1.18182144600000000E+06   1.18232144600000000E+06   1.18282144600000000E+06   1.18332144600000000E+06
             1.18382144600000000E+06   1.18432144600000000E+06   1.18482144600000000E+06   1.18532144600000000E+06   1.18582144600000000E+06
             1.18632144600000000E+06   1.18682144600000000E+06   1.18732144600000000E+06   1.18782144600000000E+06   1.18832144600000000E+06
             1.18882144600000000E+06   1.18932144600000000E+06   1.18982144600000000E+06   1.19032144600000000E+06   1.19082144600000000E+06
             1.19132144600000000E+06   1.19182144600000000E+06   1.19232144600000000E+06   1.19282144600000000E+06   1.19332144600000000E+06
             1.19382144600000000E+06   1.19432144600000000E+06   1.19482144600000000E+06   1.19532144600000000E+06   1.19582144600000000E+06
             1.19632144600000000E+06   1.19682144600000000E+06   1.19732144600000000E+06   1.19782144600000000E+06   1.19832144600000000E+06
             1.19882144600000000E+06   1.19932144600000000E+06   1.19982144600000000E+06   1.20032144600000000E+06   1.20082144600000000E+06
             1.20132144600000000E+06   1.20182144600000000E+06   1.20232144600000000E+06   1.20282144600000000E+06
 ETA=   22   1.15382144600000000E+06   1.15432144600000000E+06   1.15482144600000000E+06   1.15532144600000000E+06   1.15582144600000000E+06
             1.15632144600000000E+06   1.15682144600000000E+06   1.15732144600000000E+06   1.15782144600000000E+06   1.15832144600000000E+06
             1.15882144600000000E+06   1.15932144600000000E+06   1.15982144600000000E+06   1.16032144600000000E+06   1.16082144600000000E+06
             1.16132144600000000E+06   1.16182144600000000E+06   1.16232144600000000E+06   1.16282144600000000E+06   1.16332144600000000E+06
             1.16382144600000000E+06   1.16432144600000000E+06   1.16482144600000000E+06   1.16532144600000000E+06   1.16582144600000000E+06
             1.16632144600000000E+06   1.16682144600000000E+06   1.16732144600000000E+06   1.16782144600000000E+06   1.16832144600000000E+06
             1.16882144600000000E+06   1.16932144600000000E+06   1.16982144600000000E+06   1.17032144600000000E+06   1.17082144600000000E+06
             1.17132144600000000E+06   1.17182144600000000E+06   1.17232144600000000E+06   1.17282144600000000E+06   1.17332144600000000E+06
             1.17382144600000000E+06   1.17432144600000000E+06   1.17482144600000000E+06   1.17532144600000000E+06   1.17582144600000000E+06
             1.17632144600000000E+06   1.17682144600000000E+06   1.17732144600000000E+06   1.17782144600000000E+06   1.17832144600000000E+06
             1.17882144600000000E+06   1.17932144600000000E+06   1.17982144600000000E+06   1.18032144600000000E+06   1.18082144600000000E+06
             1.18132144600000000E+06   1.18182144600000000E+06   1.18232144600000000E+06   1.18282144600000000E+06   1.18332144600000000E+06
             1.18382144600000000E+06   1.18432144600000000E+06   1.18482144600000000E+06   1.18532144600000000E+06   1.18582144600000000E+06
             1.18632144600000000E+06   1.18682144600000000E+06   1.18732144600000000E+06   1.18782144600000000E+06   1.18832144600000000E+06
             1.18882144600000000E+06   1.18932144600000000E+06   1.18982144600000000E+06   1.19032144600000000E+06   1.19082144600000000E+06
             1.19132144600000000E+06   1.19182144600000000E+06   1.19232144600000000E+06   1.19282144600000000E+06   1.19332144600000000E+06
             1.19382144600000000E+06   1.19432144600000000E+06   1.19482144600000000E+06   1.19532144600000000E+06   1.19582144600000000E+06
             1.19632144600000000E+06   1.19682144600000000E+06   1.19732144600000000E+06   1.19782144600000000E+06   1.19832144600000000E+06
             1.19882144600000000E+06   1.19932144600000000E+06   1.19982144600000000E+06   1.20032144600000000E+06   1.20082144600000000E+06
             1.20132144600000000E+06   1.20182144600000000E+06   1.20232144600000000E+06   1.20282144600000000E+06
 ETA=   23   1.15382144600000000E+06   1.15432144600000000E+06   1.15482144600000000E+06   1.15532144600000000E+06   1.15582144600000000E+06
             1.15632144600000000E+06   1.15682144600000000E+06   1.15732144600000000E+06   1.15782144600000000E+06   1.15832144600000000E+06
             1.15882144600000000E+06   1.15932144600000000E+06   1.15982144600000000E+06   1.16032144600000000E+06   1.16082144600000000E+06
             1.16132144600000000E+06   1.16182144600000000E+06   1.16232144600000000E+06   1.16282144600000000E+06   1.16332144600000000E+06
             1.16382144600000000E+06   1.16432144600000000E+06   1.16482144600000000E+06   1.16532144600000000E+06   1.16582144600000000E+06
             1.16632144600000000E+06   1.16682144600000000E+06   1.16732144600000000E+06   1.16782144600000000E+06   1.16832144600000000E+06
             1.16882144600000000E+06   1.16932144600000000E+06   1.16982144600000000E+06   1.17032144600000000E+06   1.17082144600000000E+06
             1.17132144600000000E+06   1.17182144600000000E+06   1.17232144600000000E+06   1.17282144600000000E+06   1.17332144600000000E+06
             1.17382144600000000E+06   1.17432144600000000E+06   1.17482144600000000E+06   1.17532144600000000E+06   1.17582144600000000E+06
             1.17632144600000000E+06   1.17682144600000000E+06   1.17732144600000000E+06   1.17782144600000000E+06   1.17832144600000000E+06
             1.17882144600000000E+06   1.17932144600000000E+06   1.17982144600000000E+06   1.18032144600000000E+06   1.18082144600000000E+06
             1.18132144600000000E+06   1.18182144600000000E+06   1.18232144600000000E+06   1.18282144600000000E+06   1.18332144600000000E+06
             1.18382144600000000E+06   1.18432144600000000E+06   1.18482144600000000E+06   1.18532144600000000E+06   1.18582144600000000E+06
             1.18632144600000000E+06   1.18682144600000000E+06   1.18732144600000000E+06   1.18782144600000000E+06   1.18832144600000000E+06
             1.18882144600000000E+06   1.18932144600000000E+06   1.18982144600000000E+06   1.19032144600000000E+06   1.19082144600000000E+06
             1.19132144600000000E+06   1.19182144600000000E+06   1.19232144600000000E+06   1.19282144600000000E+06   1.19332144600000000E+06
             1.19382144600000000E+06   1.19432144600000000E+06   1.19482144600000000E+06   1.19532144600000000E+06   1.19582144600000000E+06
             1.19632144600000000E+06   1.19682144600000000E+06   1.19732144600000000E+06   1.19782144600000000E+06   1.19832144600000000E+06
             1.19882144600000000E+06   1.19932144600000000E+06   1.19982144600000000E+06   1.20032144600000000E+06   1.20082144600000000E+06
             1.20132144600000000E+06   1.20182144600000000E+06   1.20232144600000000E+06   1.20282144600000000E+06
 ETA=   24   1.15382144600000000E+06   1.15432144600000000E+06   1.15482144600000000E+06   1.15532144600000000E+06   1.15582144600000000E+06
             1.15632144600000000E+06   1.15682144600000000E+06   1.15732144600000000E+06   1.15782144600000000E+06   1.15832144600000000E+06
             1.15882144600000000E+06   1.15932144600000000E+06   1.15982144600000000E+06   1.16032144600000000E+06   1.16082144600000000E+06
             1.16132144600000000E+06   1.16182144600000000E+06   1.16232144600000000E+06   1.16282144600000000E+06   1.16332144600000000E+06
             1.16382144600000000E+06   1.16432144600000000E+06   1.16482144600000000E+06   1.16532144600000000E+06   1.16582144600000000E+06
             1.16632144600000000E+06   1.16682144600000000E+06   1.16732144600000000E+06   1.16782144600000000E+06   1.16832144600000000E+06
             1.16882144600000000E+06   1.16932144600000000E+06   1.16982144600000000E+06   1.17032144600000000E+06   1.17082144600000000E+06
             1.17132144600000000E+06   1.17182144600000000E+06   1.17232144600000000E+06   1.17282144600000000E+06   1.17332144600000000E+06
             1.17382144600000000E+06   1.17432144600000000E+06   1.17482144600000000E+06   1.17532144600000000E+06   1.17582144600000000E+06
             1.17632144600000000E+06   1.17682144600000000E+06   1.17732144600000000E+06   1.17782144600000000E+06   1.17832144600000000E+06
             1.17882144600000000E+06   1.17932144600000000E+06   1.17982144600000000E+06   1.18032144600000000E+06   1.18082144600000000E+06
             1.18132144600000000E+06   1.18182144600000000E+06   1.18232144600000000E+06   1.18282144600000000E+06   1.18332144600000000E+06
             1.18382144600000000E+06   1.18432144600000000E+06   1.18482144600000000E+06   1.18532144600000000E+06   1.18582144600000000E+06
             1.18632144600000000E+06   1.18682144600000000E+06   1.18732144600000000E+06   1.18782144600000000E+06   1.18832144600000000E+06
             1.18882144600000000E+06   1.18932144600000000E+06   1.18982144600000000E+06   1.19032144600000000E+06   1.19082144600000000E+06
             1.19132144600000000E+06   1.19182144600000000E+06   1.19232144600000000E+06   1.19282144600000000E+06   1.19332144600000000E+06
             1.19382144600000000E+06   1.19432144600000000E+06   1.19482144600000000E+06   1.19532144600000000E+06   1.19582144600000000E+06
             1.19632144600000000E+06   1.19682144600000000E+06   1.19732144600000000E+06   1.19782144600000000E+06   1.19832144600000000E+06
             1.19882144600000000E+06   1.19932144600000000E+06   1.19982144600000000E+06   1.20032144600000000E+06   1.20082144600000000E+06
             1.20132144600000000E+06   1.20182144600000000E+06   1.20232144600000000E+06   1.20282144600000000E+06
 ETA=   25   1.15382144600000000E+06   1.15432144600000000E+06   1.15482144600000000E+06   1.15532144600000000E+06   1.15582144600000000E+06
             1.15632144600000000E+06   1.15682144600000000E+06   1.15732144600000000E+06   1.15782144600000000E+06   1.15832144600000000E+06
             1.15882144600000000E+06   1.15932144600000000E+06   1.15982144600000000E+06   1.16032144600000000E+06   1.16082144600000000E+06
             1.16132144600000000E+06   1.16182144600000000E+06   1.16232144600000000E+06   1.16282144600000000E+06   1.16332144600000000E+06
             1.16382144600000000E+06   1.16432144600000000E+06   1.16482144600000000E+06   1.16532144600000000E+06   1.16582144600000000E+06
             1.16632144600000000E+06   1.16682144600000000E+06   1.16732144600000000E+06   1.16782144600000000E+06   1.16832144600000000E+06
             1.16882144600000000E+06   1.16932144600000000E+06   1.16982144600000000E+06   1.17032144600000000E+06   1.17082144600000000E+06
             1.17132144600000000E+06   1.17182144600000000E+06   1.17232144600000000E+06   1.17282144600000000E+06   1.17332144600000000E+06
             1.17382144600000000E+06   1.17432144600000000E+06   1.17482144600000000E+06   1.17532144600000000E+06   1.17582144600000000E+06
             1.17632144600000000E+06   1.17682144600000000E+06   1.17732144600000000E+06   1.17782144600000000E+06   1.17832144600000000E+06
             1.17882144600000000E+06   1.17932144600000000E+06   1.17982144600000000E+06   1.18032144600000000E+06   1.18082144600000000E+06
             1.18132144600000000E+06   1.18182144600000000E+06   1.18232144600000000E+06   1.18282144600000000E+06   1.18332144600000000E+06
             1.18382144600000000E+06   1.18432144600000000E+06   1.18482144600000000E+06   1.18532144600000000E+06   1.18582144600000000E+06
             1.18632144600000000E+06   1.18682144600000000E+06   1.18732144600000000E+06   1.18782144600000000E+06   1.18832144600000000E+06
             1.18882144600000000E+06   1.18932144600000000E+06   1.18982144600000000E+06   1.19032144600000000E+06   1.19082144600000000E+06
             1.19132144600000000E+06   1.19182144600000000E+06   1.19232144600000000E+06   1.19282144600000000E+06   1.19332144600000000E+06
             1.19382144600000000E+06   1.19432144600000000E+06   1.19482144600000000E+06   1.19532144600000000E+06   1.19582144600000000E+06
             1.19632144600000000E+06   1.19682144600000000E+06   1.19732144600000000E+06   1.19782144600000000E+06   1.19832144600000000E+06
             1.19882144600000000E+06   1.19932144600000000E+06   1.19982144600000000E+06   1.20032144600000000E+06   1.20082144600000000E+06
             1.20132144600000000E+06   1.20182144600000000E+06   1.20232144600000000E+06   1.20282144600000000E+06
 ETA=   26   1.15382144600000000E+06   1.15432144600000000E+06   1.15482144600000000E+06   1.15532144600000000E+06   1.15582144600000000E+06
             1.15632144600000000E+06   1.15682144600000000E+06   1.15732144600000000E+06   1.15782144600000000E+06   1.15832144600000000E+06
             1.15882144600000000E+06   1.15932144600000000E+06   1.15982144600000000E+06   1.16032144600000000E+06   1.16082144600000000E+06
             1.16132144600000000E+06   1.16182144600000000E+06   1.16232144600000000E+06   1.16282144600000000E+06   1.16332144600000000E+06
             1.16382144600000000E+06   1.16432144600000000E+06   1.16482144600000000E+06   1.16532144600000000E+06   1.16582144600000000E+06
             1.16632144600000000E+06   1.16682144600000000E+06   1.16732144600000000E+06   1.16782144600000000E+06   1.16832144600000000E+06
             1.16882144600000000E+06   1.16932144600000000E+06   1.16982144600000000E+06   1.17032144600000000E+06   1.17082144600000000E+06
             1.17132144600000000E+06   1.17182144600000000E+06   1.17232144600000000E+06   1.17282144600000000E+06   1.17332144600000000E+06
             1.17382144600000000E+06   1.17432144600000000E+06   1.17482144600000000E+06   1.17532144600000000E+06   1.17582144600000000E+06
             1.17632144600000000E+06   1.17682144600000000E+06   1.17732144600000000E+06   1.17782144600000000E+06   1.17832144600000000E+06
             1.17882144600000000E+06   1.17932144600000000E+06   1.17982144600000000E+06   1.18032144600000000E+06   1.18082144600000000E+06
             1.18132144600000000E+06   1.18182144600000000E+06   1.18232144600000000E+06   1.18282144600000000E+06   1.18332144600000000E+06
             1.18382144600000000E+06   1.18432144600000000E+06   1.18482144600000000E+06   1.18532144600000000E+06   1.18582144600000000E+06
             1.18632144600000000E+06   1.18682144600000000E+06   1.18732144600000000E+06   1.18782144600000000E+06   1.18832144600000000E+06
             1.18882144600000000E+06   1.18932144600000000E+06   1.18982144600000000E+06   1.19032144600000000E+06   1.19082144600000000E+06
             1.19132144600000000E+06   1.19182144600000000E+06   1.19232144600000000E+06   1.19282144600000000E+06   1.19332144600000000E+06
             1.19382144600000000E+06   1.19432144600000000E+06   1.19482144600000000E+06   1.19532144600000000E+06   1.19582144600000000E+06
             1.19632144600000000E+06   1.19682144600000000E+06   1.19732144600000000E+06   1.19782144600000000E+06   1.19832144600000000E+06
             1.19882144600000000E+06   1.19932144600000000E+06   1.19982144600000000E+06   1.20032144600000000E+06   1.20082144600000000E+06
             1.20132144600000000E+06   1.20182144600000000E+06   1.20232144600000000E+06   1.20282144600000000E+06
 ETA=   27   1.15382144600000000E+06   1.15432144600000000E+06   1.15482144600000000E+06   1.15532144600000000E+06   1.15582144600000000E+06
             1.15632144600000000E+06   1.15682144600000000E+06   1.15732144600000000E+06   1.15782144600000000E+06   1.15832144600000000E+06
             1.15882144600000000E+06   1.15932144600000000E+06   1.15982144600000000E+06   1.16032144600000000E+06   1.16082144600000000E+06
             1.16132144600000000E+06   1.16182144600000000E+06   1.16232144600000000E+06   1.16282144600000000E+06   1.16332144600000000E+06
             1.16382144600000000E+06   1.16432144600000000E+06   1.16482144600000000E+06   1.16532144600000000E+06   1.16582144600000000E+06
             1.16632144600000000E+06   1.16682144600000000E+06   1.16732144600000000E+06   1.16782144600000000E+06   1.16832144600000000E+06
             1.16882144600000000E+06   1.16932144600000000E+06   1.16982144600000000E+06   1.17032144600000000E+06   1.17082144600000000E+06
             1.17132144600000000E+06   1.17182144600000000E+06   1.17232144600000000E+06   1.17282144600000000E+06   1.17332144600000000E+06
             1.17382144600000000E+06   1.17432144600000000E+06   1.17482144600000000E+06   1.17532144600000000E+06   1.17582144600000000E+06
             1.17632144600000000E+06   1.17682144600000000E+06   1.17732144600000000E+06   1.17782144600000000E+06   1.17832144600000000E+06
             1.17882144600000000E+06   1.17932144600000000E+06   1.17982144600000000E+06   1.18032144600000000E+06   1.18082144600000000E+06
             1.18132144600000000E+06   1.18182144600000000E+06   1.18232144600000000E+06   1.18282144600000000E+06   1.18332144600000000E+06
             1.18382144600000000E+06   1.18432144600000000E+06   1.18482144600000000E+06   1.18532144600000000E+06   1.18582144600000000E+06
             1.18632144600000000E+06   1.18682144600000000E+06   1.18732144600000000E+06   1.18782144600000000E+06   1.18832144600000000E+06
             1.18882144600000000E+06   1.18932144600000000E+06   1.18982144600000000E+06   1.19032144600000000E+06   1.19082144600000000E+06
             1.19132144600000000E+06   1.19182144600000000E+06   1.19232144600000000E+06   1.19282144600000000E+06   1.19332144600000000E+06
             1.19382144600000000E+06   1.19432144600000000E+06   1.19482144600000000E+06   1.19532144600000000E+06   1.19582144600000000E+06
             1.19632144600000000E+06   1.19682144600000000E+06   1.19732144600000000E+06   1.19782144600000000E+06   1.19832144600000000E+06
             1.19882144600000000E+06   1.19932144600000000E+06   1.19982144600000000E+06   1.20032144600000000E+06   1.20082144600000000E+06
             1.20132144600000000E+06   1.20182144600000000E+06   1.20232144600000000E+06   1.20282144600000000E+06
 ETA=   28   1.15382144600000000E+06   1.15432144600000000E+06   1.15482144600000000E+06   1.15532144600000000E+06   1.15582144600000000E+06
             1.15632144600000000E+06   1.15682144600000000E+06   1.15732144600000000E+06   1.15782144600000000E+06   1.15832144600000000E+06
             1.15882144600000000E+06   1.15932144600000000E+06   1.15982144600000000E+06   1.16032144600000000E+06   1.16082144600000000E+06
             1.16132144600000000E+06   1.16182144600000000E+06   1.16232144600000000E+06   1.16282144600000000E+06   1.16332144600000000E+06
             1.16382144600000000E+06   1.16432144600000000E+06   1.16482144600000000E+06   1.16532144600000000E+06   1.16582144600000000E+06
             1.16632144600000000E+06   1.16682144600000000E+06   1.16732144600000000E+06   1.16782144600000000E+06   1.16832144600000000E+06
             1.16882144600000000E+06   1.16932144600000000E+06   1.16982144600000000E+06   1.17032144600000000E+06   1.17082144600000000E+06
             1.17132144600000000E+06   1.17182144600000000E+06   1.17232144600000000E+06   1.17282144600000000E+06   1.17332144600000000E+06
             1.17382144600000000E+06   1.17432144600000000E+06   1.17482144600000000E+06   1.17532144600000000E+06   1.17582144600000000E+06
             1.17632144600000000E+06   1.17682144600000000E+06   1.17732144600000000E+06   1.17782144600000000E+06   1.17832144600000000E+06
             1.17882144600000000E+06   1.17932144600000000E+06   1.17982144600000000E+06   1.18032144600000000E+06   1.18082144600000000E+06
             1.18132144600000000E+06   1.18182144600000000E+06   1.18232144600000000E+06   1.18282144600000000E+06   1.18332144600000000E+06
             1.18382144600000000E+06   1.18432144600000000E+06   1.18482144600000000E+06   1.18532144600000000E+06   1.18582144600000000E+06
             1.18632144600000000E+06   1.18682144600000000E+06   1.18732144600000000E+06   1.18782144600000000E+06   1.18832144600000000E+06
             1.18882144600000000E+06   1.18932144600000000E+06   1.18982144600000000E+06   1.19032144600000000E+06   1.19082144600000000E+06
             1.19132144600000000E+06   1.19182144600000000E+06   1.19232144600000000E+06   1.19282144600000000E+06   1.19332144600000000E+06
             1.19382144600000000E+06   1.19432144600000000E+06   1.19482144600000000E+06   1.19532144600000000E+06   1.19582144600000000E+06
             1.19632144600000000E+06   1.19682144600000000E+06   1.19732144600000000E+06   1.19782144600000000E+06   1.19832144600000000E+06
             1.19882144600000000E+06   1.19932144600000000E+06   1.19982144600000000E+06   1.20032144600000000E+06   1.20082144600000000E+06
             1.20132144600000000E+06   1.20182144600000000E+06   1.20232144600000000E+06   1.20282144600000000E+06
 ETA=   29   1.15382144600000000E+06   1.15432144600000000E+06   1.15482144600000000E+06   1.15532144600000000E+06   1.15582144600000000E+06
             1.15632144600000000E+06   1.15682144600000000E+06   1.15732144600000000E+06   1.15782144600000000E+06   1.15832144600000000E+06
             1.15882144600000000E+06   1.15932144600000000E+06   1.15982144600000000E+06   1.16032144600000000E+06   1.16082144600000000E+06
             1.16132144600000000E+06   1.16182144600000000E+06   1.16232144600000000E+06   1.16282144600000000E+06   1.16332144600000000E+06
             1.16382144600000000E+06   1.16432144600000000E+06   1.16482144600000000E+06   1.16532144600000000E+06   1.16582144600000000E+06
             1.16632144600000000E+06   1.16682144600000000E+06   1.16732144600000000E+06   1.16782144600000000E+06   1.16832144600000000E+06
             1.16882144600000000E+06   1.16932144600000000E+06   1.16982144600000000E+06   1.17032144600000000E+06   1.17082144600000000E+06
             1.17132144600000000E+06   1.17182144600000000E+06   1.17232144600000000E+06   1.17282144600000000E+06   1.17332144600000000E+06
             1.17382144600000000E+06   1.17432144600000000E+06   1.17482144600000000E+06   1.17532144600000000E+06   1.17582144600000000E+06
             1.17632144600000000E+06   1.17682144600000000E+06   1.17732144600000000E+06   1.17782144600000000E+06   1.17832144600000000E+06
             1.17882144600000000E+06   1.17932144600000000E+06   1.17982144600000000E+06   1.18032144600000000E+06   1.18082144600000000E+06
             1.18132144600000000E+06   1.18182144600000000E+06   1.18232144600000000E+06   1.18282144600000000E+06   1.18332144600000000E+06
             1.18382144600000000E+06   1.18432144600000000E+06   1.18482144600000000E+06   1.18532144600000000E+06   1.18582144600000000E+06
             1.18632144600000000E+06   1.18682144600000000E+06   1.18732144600000000E+06   1.18782144600000000E+06   1.18832144600000000E+06
             1.18882144600000000E+06   1.18932144600000000E+06   1.18982144600000000E+06   1.19032144600000000E+06   1.19082144600000000E+06
             1.19132144600000000E+06   1.19182144600000000E+06   1.19232144600000000E+06   1.19282144600000000E+06   1.19332144600000000E+06
             1.19382144600000000E+06   1.19432144600000000E+06   1.19482144600000000E+06   1.19532144600000000E+06   1.19582144600000000E+06
             1.19632144600000000E+06   1.19682144600000000E+06   1.19732144600000000E+06   1.19782144600000000E+06   1.19832144600000000E+06
             1.19882144600000000E+06   1.19932144600000000E+06   1.19982144600000000E+06   1.20032144600000000E+06   1.20082144600000000E+06
             1.20132144600000000E+06   1.20182144600000000E+06   1.20232144600000000E+06   1.20282144600000000E+06
 ETA=   30   1.15382144600000000E+06   1.15432144600000000E+06   1.15482144600000000E+06   1.15532144600000000E+06   1.15582144600000000E+06
             1.15632144600000000E+06   1.15682144600000000E+06   1.15732144600000000E+06   1.15782144600000000E+06   1.15832144600000000E+06
             1.15882144600000000E+06   1.15932144600000000E+06   1.15982144600000000E+06   1.16032144600000000E+06   1.16082144600000000E+06
             1.16132144600000000E+06   1.16182144600000000E+06   1.16232144600000000E+06   1.16282144600000000E+06   1.16332144600000000E+06
             1.16382144600000000E+06   1.16432144600000000E+06   1.16482144600000000E+06   1.16532144600000000E+06   1.16582144600000000E+06
             1.16632144600000000E+06   1.16682144600000000E+06   1.16732144600000000E+06   1.16782144600000000E+06   1.16832144600000000E+06
             1.16882144600000000E+06   1.16932144600000000E+06   1.16982144600000000E+06   1.17032144600000000E+06   1.17082144600000000E+06
             1.17132144600000000E+06   1.17182144600000000E+06   1.17232144600000000E+06   1.17282144600000000E+06   1.17332144600000000E+06
             1.17382144600000000E+06   1.17432144600000000E+06   1.17482144600000000E+06   1.17532144600000000E+06   1.17582144600000000E+06
             1.17632144600000000E+06   1.17682144600000000E+06   1.17732144600000000E+06   1.17782144600000000E+06   1.17832144600000000E+06
             1.17882144600000000E+06   1.17932144600000000E+06   1.17982144600000000E+06   1.18032144600000000E+06   1.18082144600000000E+06
             1.18132144600000000E+06   1.18182144600000000E+06   1.18232144600000000E+06   1.18282144600000000E+06   1.18332144600000000E+06
             1.18382144600000000E+06   1.18432144600000000E+06   1.18482144600000000E+06   1.18532144600000000E+06   1.18582144600000000E+06
             1.18632144600000000E+06   1.18682144600000000E+06   1.18732144600000000E+06   1.18782144600000000E+06   1.18832144600000000E+06
             1.18882144600000000E+06   1.18932144600000000E+06   1.18982144600000000E+06   1.19032144600000000E+06   1.19082144600000000E+06
             1.19132144600000000E+06   1.19182144600000000E+06   1.19232144600000000E+06   1.19282144600000000E+06   1.19332144600000000E+06
             1.19382144600000000E+06   1.19432144600000000E+06   1.19482144600000000E+06   1.19532144600000000E+06   1.19582144600000000E+06
             1.19632144600000000E+06   1.19682144600000000E+06   1.19732144600000000E+06   1.19782144600000000E+06   1.19832144600000000E+06
             1.19882144600000000E+06   1.19932144600000000E+06   1.19982144600000000E+06   1.20032144600000000E+06   1.20082144600000000E+06
             1.20132144600000000E+06   1.20182144600000000E+06   1.20232144600000000E+06   1.20282144600000000E+06
 ETA=   31   1.15382144600000000E+06   1.15432144600000000E+06   1.15482144600000000E+06   1.15532144600000000E+06   1.15582144600000000E+06
             1.15632144600000000E+06   1.15682144600000000E+06   1.15732144600000000E+06   1.15782144600000000E+06   1.15832144600000000E+06
             1.15882144600000000E+06   1.15932144600000000E+06   1.15982144600000000E+06   1.16032144600000000E+06   1.16082144600000000E+06
             1.16132144600000000E+06   1.16182144600000000E+06   1.16232144600000000E+06   1.16282144600000000E+06   1.16332144600000000E+06
             1.16382144600000000E+06   1.16432144600000000E+06   1.16482144600000000E+06   1.16532144600000000E+06   1.16582144600000000E+06
             1.16632144600000000E+06   1.16682144600000000E+06   1.16732144600000000E+06   1.16782144600000000E+06   1.16832144600000000E+06
             1.16882144600000000E+06   1.16932144600000000E+06   1.16982144600000000E+06   1.17032144600000000E+06   1.17082144600000000E+06
             1.17132144600000000E+06   1.17182144600000000E+06   1.17232144600000000E+06   1.17282144600000000E+06   1.17332144600000000E+06
             1.17382144600000000E+06   1.17432144600000000E+06   1.17482144600000000E+06   1.17532144600000000E+06   1.17582144600000000E+06
             1.17632144600000000E+06   1.17682144600000000E+06   1.17732144600000000E+06   1.17782144600000000E+06   1.17832144600000000E+06
             1.17882144600000000E+06   1.17932144600000000E+06   1.17982144600000000E+06   1.18032144600000000E+06   1.18082144600000000E+06
             1.18132144600000000E+06   1.18182144600000000E+06   1.18232144600000000E+06   1.18282144600000000E+06   1.18332144600000000E+06
             1.18382144600000000E+06   1.18432144600000000E+06   1.18482144600000000E+06   1.18532144600000000E+06   1.18582144600000000E+06
             1.18632144600000000E+06   1.18682144600000000E+06   1.18732144600000000E+06   1.18782144600000000E+06   1.18832144600000000E+06
             1.18882144600000000E+06   1.18932144600000000E+06   1.18982144600000000E+06   1.19032144600000000E+06   1.19082144600000000E+06
             1.19132144600000000E+06   1.19182144600000000E+06   1.19232144600000000E+06   1.19282144600000000E+06   1.19332144600000000E+06
             1.19382144600000000E+06   1.19432144600000000E+06   1.19482144600000000E+06   1.19532144600000000E+06   1.19582144600000000E+06
             1.19632144600000000E+06   1.19682144600000000E+06   1.19732144600000000E+06   1.19782144600000000E+06   1.19832144600000000E+06
             1.19882144600000000E+06   1.19932144600000000E+06   1.19982144600000000E+06   1.20032144600000000E+06   1.20082144600000000E+06
             1.20132144600000000E+06   1.20182144600000000E+06   1.20232144600000000E+06   1.20282144600000000E+06
 ETA=   32   1.15382144600000000E+06   1.15432144600000000E+06   1.15482144600000000E+06   1.15532144600000000E+06   1.15582144600000000E+06
             1.15632144600000000E+06   1.15682144600000000E+06   1.15732144600000000E+06   1.15782144600000000E+06   1.15832144600000000E+06
             1.15882144600000000E+06   1.15932144600000000E+06   1.15982144600000000E+06   1.16032144600000000E+06   1.16082144600000000E+06
             1.16132144600000000E+06   1.16182144600000000E+06   1.16232144600000000E+06   1.16282144600000000E+06   1.16332144600000000E+06
             1.16382144600000000E+06   1.16432144600000000E+06   1.16482144600000000E+06   1.16532144600000000E+06   1.16582144600000000E+06
             1.16632144600000000E+06   1.16682144600000000E+06   1.16732144600000000E+06   1.16782144600000000E+06   1.16832144600000000E+06
             1.16882144600000000E+06   1.16932144600000000E+06   1.16982144600000000E+06   1.17032144600000000E+06   1.17082144600000000E+06
             1.17132144600000000E+06   1.17182144600000000E+06   1.17232144600000000E+06   1.17282144600000000E+06   1.17332144600000000E+06
             1.17382144600000000E+06   1.17432144600000000E+06   1.17482144600000000E+06   1.17532144600000000E+06   1.17582144600000000E+06
             1.17632144600000000E+06   1.17682144600000000E+06   1.17732144600000000E+06   1.17782144600000000E+06   1.17832144600000000E+06
             1.17882144600000000E+06   1.17932144600000000E+06   1.17982144600000000E+06   1.18032144600000000E+06   1.18082144600000000E+06
             1.18132144600000000E+06   1.18182144600000000E+06   1.18232144600000000E+06   1.18282144600000000E+06   1.18332144600000000E+06
             1.18382144600000000E+06   1.18432144600000000E+06   1.18482144600000000E+06   1.18532144600000000E+06   1.18582144600000000E+06
             1.18632144600000000E+06   1.18682144600000000E+06   1.18732144600000000E+06   1.18782144600000000E+06   1.18832144600000000E+06
             1.18882144600000000E+06   1.18932144600000000E+06   1.18982144600000000E+06   1.19032144600000000E+06   1.19082144600000000E+06
             1.19132144600000000E+06   1.19182144600000000E+06   1.19232144600000000E+06   1.19282144600000000E+06   1.19332144600000000E+06
             1.19382144600000000E+06   1.19432144600000000E+06   1.19482144600000000E+06   1.19532144600000000E+06   1.19582144600000000E+06
             1.19632144600000000E+06   1.19682144600000000E+06   1.19732144600000000E+06   1.19782144600000000E+06   1.19832144600000000E+06
             1.19882144600000000E+06   1.19932144600000000E+06   1.19982144600000000E+06   1.20032144600000000E+06   1.20082144600000000E+06
             1.20132144600000000E+06   1.20182144600000000E+06   1.20232144600000000E+06   1.20282144600000000E+06
 ETA=   33   1.15382144600000000E+06   1.15432144600000000E+06   1.15482144600000000E+06   1.15532144600000000E+06   1.15582144600000000E+06
             1.15632144600000000E+06   1.15682144600000000E+06   1.15732144600000000E+06   1.15782144600000000E+06   1.15832144600000000E+06
             1.15882144600000000E+06   1.15932144600000000E+06   1.15982144600000000E+06   1.16032144600000000E+06   1.16082144600000000E+06
             1.16132144600000000E+06   1.16182144600000000E+06   1.16232144600000000E+06   1.16282144600000000E+06   1.16332144600000000E+06
             1.16382144600000000E+06   1.16432144600000000E+06   1.16482144600000000E+06   1.16532144600000000E+06   1.16582144600000000E+06
             1.16632144600000000E+06   1.16682144600000000E+06   1.16732144600000000E+06   1.16782144600000000E+06   1.16832144600000000E+06
             1.16882144600000000E+06   1.16932144600000000E+06   1.16982144600000000E+06   1.17032144600000000E+06   1.17082144600000000E+06
             1.17132144600000000E+06   1.17182144600000000E+06   1.17232144600000000E+06   1.17282144600000000E+06   1.17332144600000000E+06
             1.17382144600000000E+06   1.17432144600000000E+06   1.17482144600000000E+06   1.17532144600000000E+06   1.17582144600000000E+06
             1.17632144600000000E+06   1.17682144600000000E+06   1.17732144600000000E+06   1.17782144600000000E+06   1.17832144600000000E+06
             1.17882144600000000E+06   1.17932144600000000E+06   1.17982144600000000E+06   1.18032144600000000E+06   1.18082144600000000E+06
             1.18132144600000000E+06   1.18182144600000000E+06   1.18232144600000000E+06   1.18282144600000000E+06   1.18332144600000000E+06
             1.18382144600000000E+06   1.18432144600000000E+06   1.18482144600000000E+06   1.18532144600000000E+06   1.18582144600000000E+06
             1.18632144600000000E+06   1.18682144600000000E+06   1.18732144600000000E+06   1.18782144600000000E+06   1.18832144600000000E+06
             1.18882144600000000E+06   1.18932144600000000E+06   1.18982144600000000E+06   1.19032144600000000E+06   1.19082144600000000E+06
             1.19132144600000000E+06   1.19182144600000000E+06   1.19232144600000000E+06   1.19282144600000000E+06   1.19332144600000000E+06
             1.19382144600000000E+06   1.19432144600000000E+06   1.19482144600000000E+06   1.19532144600000000E+06   1.19582144600000000E+06
             1.19632144600000000E+06   1.19682144600000000E+06   1.19732144600000000E+06   1.19782144600000000E+06   1.19832144600000000E+06
             1.19882144600000000E+06   1.19932144600000000E+06   1.19982144600000000E+06   1.20032144600000000E+06   1.20082144600000000E+06
             1.20132144600000000E+06   1.20182144600000000E+06   1.20232144600000000E+06   1.20282144600000000E+06
 ETA=   34   1.15382144600000000E+06   1.15432144600000000E+06   1.15482144600000000E+06   1.15532144600000000E+06   1.15582144600000000E+06
             1.15632144600000000E+06   1.15682144600000000E+06   1.15732144600000000E+06   1.15782144600000000E+06   1.15832144600000000E+06
             1.15882144600000000E+06   1.15932144600000000E+06   1.15982144600000000E+06   1.16032144600000000E+06   1.16082144600000000E+06
             1.16132144600000000E+06   1.16182144600000000E+06   1.16232144600000000E+06   1.16282144600000000E+06   1.16332144600000000E+06
             1.16382144600000000E+06   1.16432144600000000E+06   1.16482144600000000E+06   1.16532144600000000E+06   1.16582144600000000E+06
             1.16632144600000000E+06   1.16682144600000000E+06   1.16732144600000000E+06   1.16782144600000000E+06   1.16832144600000000E+06
             1.16882144600000000E+06   1.16932144600000000E+06   1.16982144600000000E+06   1.17032144600000000E+06   1.17082144600000000E+06
             1.17132144600000000E+06   1.17182144600000000E+06   1.17232144600000000E+06   1.17282144600000000E+06   1.17332144600000000E+06
             1.17382144600000000E+06   1.17432144600000000E+06   1.17482144600000000E+06   1.17532144600000000E+06   1.17582144600000000E+06
             1.17632144600000000E+06   1.17682144600000000E+06   1.17732144600000000E+06   1.17782144600000000E+06   1.17832144600000000E+06
             1.17882144600000000E+06   1.17932144600000000E+06   1.17982144600000000E+06   1.18032144600000000E+06   1.18082144600000000E+06
             1.18132144600000000E+06   1.18182144600000000E+06   1.18232144600000000E+06   1.18282144600000000E+06   1.18332144600000000E+06
             1.18382144600000000E+06   1.18432144600000000E+06   1.18482144600000000E+06   1.18532144600000000E+06   1.18582144600000000E+06
             1.18632144600000000E+06   1.18682144600000000E+06   1.18732144600000000E+06   1.18782144600000000E+06   1.18832144600000000E+06
             1.18882144600000000E+06   1.18932144600000000E+06   1.18982144600000000E+06   1.19032144600000000E+06   1.19082144600000000E+06
             1.19132144600000000E+06   1.19182144600000000E+06   1.19232144600000000E+06   1.19282144600000000E+06   1.19332144600000000E+06
             1.19382144600000000E+06   1.19432144600000000E+06   1.19482144600000000E+06   1.19532144600000000E+06   1.19582144600000000E+06
             1.19632144600000000E+06   1.19682144600000000E+06   1.19732144600000000E+06   1.19782144600000000E+06   1.19832144600000000E+06
             1.19882144600000000E+06   1.19932144600000000E+06   1.19982144600000000E+06   1.20032144600000000E+06   1.20082144600000000E+06
             1.20132144600000000E+06   1.20182144600000000E+06   1.20232144600000000E+06   1.20282144600000000E+06
 ETA=   35   1.15382144600000000E+06   1.15432144600000000E+06   1.15482144600000000E+06   1.15532144600000000E+06   1.15582144600000000E+06
             1.15632144600000000E+06   1.15682144600000000E+06   1.15732144600000000E+06   1.15782144600000000E+06   1.15832144600000000E+06
             1.15882144600000000E+06   1.15932144600000000E+06   1.15982144600000000E+06   1.16032144600000000E+06   1.16082144600000000E+06
             1.16132144600000000E+06   1.16182144600000000E+06   1.16232144600000000E+06   1.16282144600000000E+06   1.16332144600000000E+06
             1.16382144600000000E+06   1.16432144600000000E+06   1.16482144600000000E+06   1.16532144600000000E+06   1.16582144600000000E+06
             1.16632144600000000E+06   1.16682144600000000E+06   1.16732144600000000E+06   1.16782144600000000E+06   1.16832144600000000E+06
             1.16882144600000000E+06   1.16932144600000000E+06   1.16982144600000000E+06   1.17032144600000000E+06   1.17082144600000000E+06
             1.17132144600000000E+06   1.17182144600000000E+06   1.17232144600000000E+06   1.17282144600000000E+06   1.17332144600000000E+06
             1.17382144600000000E+06   1.17432144600000000E+06   1.17482144600000000E+06   1.17532144600000000E+06   1.17582144600000000E+06
             1.17632144600000000E+06   1.17682144600000000E+06   1.17732144600000000E+06   1.17782144600000000E+06   1.17832144600000000E+06
             1.17882144600000000E+06   1.17932144600000000E+06   1.17982144600000000E+06   1.18032144600000000E+06   1.18082144600000000E+06
             1.18132144600000000E+06   1.18182144600000000E+06   1.18232144600000000E+06   1.18282144600000000E+06   1.18332144600000000E+06
             1.18382144600000000E+06   1.18432144600000000E+06   1.18482144600000000E+06   1.18532144600000000E+06   1.18582144600000000E+06
             1.18632144600000000E+06   1.18682144600000000E+06   1.18732144600000000E+06   1.18782144600000000E+06   1.18832144600000000E+06
             1.18882144600000000E+06   1.18932144600000000E+06   1.18982144600000000E+06   1.19032144600000000E+06   1.19082144600000000E+06
             1.19132144600000000E+06   1.19182144600000000E+06   1.19232144600000000E+06   1.19282144600000000E+06   1.19332144600000000E+06
             1.19382144600000000E+06   1.19432144600000000E+06   1.19482144600000000E+06   1.19532144600000000E+06   1.19582144600000000E+06
             1.19632144600000000E+06   1.19682144600000000E+06   1.19732144600000000E+06   1.19782144600000000E+06   1.19832144600000000E+06
             1.19882144600000000E+06   1.19932144600000000E+06   1.19982144600000000E+06   1.20032144600000000E+06   1.20082144600000000E+06
             1.20132144600000000E+06   1.20182144600000000E+06   1.20232144600000000E+06   1.20282144600000000E+06
 ETA=   36   1.15382144600000000E+06   1.15432144600000000E+06   1.15482144600000000E+06   1.15532144600000000E+06   1.15582144600000000E+06
             1.15632144600000000E+06   1.15682144600000000E+06   1.15732144600000000E+06   1.15782144600000000E+06   1.15832144600000000E+06
             1.15882144600000000E+06   1.15932144600000000E+06   1.15982144600000000E+06   1.16032144600000000E+06   1.16082144600000000E+06
             1.16132144600000000E+06   1.16182144600000000E+06   1.16232144600000000E+06   1.16282144600000000E+06   1.16332144600000000E+06
             1.16382144600000000E+06   1.16432144600000000E+06   1.16482144600000000E+06   1.16532144600000000E+06   1.16582144600000000E+06
             1.16632144600000000E+06   1.16682144600000000E+06   1.16732144600000000E+06   1.16782144600000000E+06   1.16832144600000000E+06
             1.16882144600000000E+06   1.16932144600000000E+06   1.16982144600000000E+06   1.17032144600000000E+06   1.17082144600000000E+06
             1.17132144600000000E+06   1.17182144600000000E+06   1.17232144600000000E+06   1.17282144600000000E+06   1.17332144600000000E+06
             1.17382144600000000E+06   1.17432144600000000E+06   1.17482144600000000E+06   1.17532144600000000E+06   1.17582144600000000E+06
             1.17632144600000000E+06   1.17682144600000000E+06   1.17732144600000000E+06   1.17782144600000000E+06   1.17832144600000000E+06
             1.17882144600000000E+06   1.17932144600000000E+06   1.17982144600000000E+06   1.18032144600000000E+06   1.18082144600000000E+06
             1.18132144600000000E+06   1.18182144600000000E+06   1.18232144600000000E+06   1.18282144600000000E+06   1.18332144600000000E+06
             1.18382144600000000E+06   1.18432144600000000E+06   1.18482144600000000E+06   1.18532144600000000E+06   1.18582144600000000E+06
             1.18632144600000000E+06   1.18682144600000000E+06   1.18732144600000000E+06   1.18782144600000000E+06   1.18832144600000000E+06
             1.18882144600000000E+06   1.18932144600000000E+06   1.18982144600000000E+06   1.19032144600000000E+06   1.19082144600000000E+06
             1.19132144600000000E+06   1.19182144600000000E+06   1.19232144600000000E+06   1.19282144600000000E+06   1.19332144600000000E+06
             1.19382144600000000E+06   1.19432144600000000E+06   1.19482144600000000E+06   1.19532144600000000E+06   1.19582144600000000E+06
             1.19632144600000000E+06   1.19682144600000000E+06   1.19732144600000000E+06   1.19782144600000000E+06   1.19832144600000000E+06
             1.19882144600000000E+06   1.19932144600000000E+06   1.19982144600000000E+06   1.20032144600000000E+06   1.20082144600000000E+06
             1.20132144600000000E+06   1.20182144600000000E+06   1.20232144600000000E+06   1.20282144600000000E+06
 ETA=   37   1.15382144600000000E+06   1.15432144600000000E+06   1.15482144600000000E+06   1.15532144600000000E+06   1.15582144600000000E+06
             1.15632144600000000E+06   1.15682144600000000E+06   1.15732144600000000E+06   1.15782144600000000E+06   1.15832144600000000E+06
             1.15882144600000000E+06   1.15932144600000000E+06   1.15982144600000000E+06   1.16032144600000000E+06   1.16082144600000000E+06
             1.16132144600000000E+06   1.16182144600000000E+06   1.16232144600000000E+06   1.16282144600000000E+06   1.16332144600000000E+06
             1.16382144600000000E+06   1.16432144600000000E+06   1.16482144600000000E+06   1.16532144600000000E+06   1.16582144600000000E+06
             1.16632144600000000E+06   1.16682144600000000E+06   1.16732144600000000E+06   1.16782144600000000E+06   1.16832144600000000E+06
             1.16882144600000000E+06   1.16932144600000000E+06   1.16982144600000000E+06   1.17032144600000000E+06   1.17082144600000000E+06
             1.17132144600000000E+06   1.17182144600000000E+06   1.17232144600000000E+06   1.17282144600000000E+06   1.17332144600000000E+06
             1.17382144600000000E+06   1.17432144600000000E+06   1.17482144600000000E+06   1.17532144600000000E+06   1.17582144600000000E+06
             1.17632144600000000E+06   1.17682144600000000E+06   1.17732144600000000E+06   1.17782144600000000E+06   1.17832144600000000E+06
             1.17882144600000000E+06   1.17932144600000000E+06   1.17982144600000000E+06   1.18032144600000000E+06   1.18082144600000000E+06
             1.18132144600000000E+06   1.18182144600000000E+06   1.18232144600000000E+06   1.18282144600000000E+06   1.18332144600000000E+06
             1.18382144600000000E+06   1.18432144600000000E+06   1.18482144600000000E+06   1.18532144600000000E+06   1.18582144600000000E+06
             1.18632144600000000E+06   1.18682144600000000E+06   1.18732144600000000E+06   1.18782144600000000E+06   1.18832144600000000E+06
             1.18882144600000000E+06   1.18932144600000000E+06   1.18982144600000000E+06   1.19032144600000000E+06   1.19082144600000000E+06
             1.19132144600000000E+06   1.19182144600000000E+06   1.19232144600000000E+06   1.19282144600000000E+06   1.19332144600000000E+06
             1.19382144600000000E+06   1.19432144600000000E+06   1.19482144600000000E+06   1.19532144600000000E+06   1.19582144600000000E+06
             1.19632144600000000E+06   1.19682144600000000E+06   1.19732144600000000E+06   1.19782144600000000E+06   1.19832144600000000E+06
             1.19882144600000000E+06   1.19932144600000000E+06   1.19982144600000000E+06   1.20032144600000000E+06   1.20082144600000000E+06
             1.20132144600000000E+06   1.20182144600000000E+06   1.20232144600000000E+06   1.20282144600000000E+06
 ETA=   38   1.15382144600000000E+06   1.15432144600000000E+06   1.15482144600000000E+06   1.15532144600000000E+06   1.15582144600000000E+06
             1.15632144600000000E+06   1.15682144600000000E+06   1.15732144600000000E+06   1.15782144600000000E+06   1.15832144600000000E+06
             1.15882144600000000E+06   1.15932144600000000E+06   1.15982144600000000E+06   1.16032144600000000E+06   1.16082144600000000E+06
             1.16132144600000000E+06   1.16182144600000000E+06   1.16232144600000000E+06   1.16282144600000000E+06   1.16332144600000000E+06
             1.16382144600000000E+06   1.16432144600000000E+06   1.16482144600000000E+06   1.16532144600000000E+06   1.16582144600000000E+06
             1.16632144600000000E+06   1.16682144600000000E+06   1.16732144600000000E+06   1.16782144600000000E+06   1.16832144600000000E+06
             1.16882144600000000E+06   1.16932144600000000E+06   1.16982144600000000E+06   1.17032144600000000E+06   1.17082144600000000E+06
             1.17132144600000000E+06   1.17182144600000000E+06   1.17232144600000000E+06   1.17282144600000000E+06   1.17332144600000000E+06
             1.17382144600000000E+06   1.17432144600000000E+06   1.17482144600000000E+06   1.17532144600000000E+06   1.17582144600000000E+06
             1.17632144600000000E+06   1.17682144600000000E+06   1.17732144600000000E+06   1.17782144600000000E+06   1.17832144600000000E+06
             1.17882144600000000E+06   1.17932144600000000E+06   1.17982144600000000E+06   1.18032144600000000E+06   1.18082144600000000E+06
             1.18132144600000000E+06   1.18182144600000000E+06   1.18232144600000000E+06   1.18282144600000000E+06   1.18332144600000000E+06
             1.18382144600000000E+06   1.18432144600000000E+06   1.18482144600000000E+06   1.18532144600000000E+06   1.18582144600000000E+06
             1.18632144600000000E+06   1.18682144600000000E+06   1.18732144600000000E+06   1.18782144600000000E+06   1.18832144600000000E+06
             1.18882144600000000E+06   1.18932144600000000E+06   1.18982144600000000E+06   1.19032144600000000E+06   1.19082144600000000E+06
             1.19132144600000000E+06   1.19182144600000000E+06   1.19232144600000000E+06   1.19282144600000000E+06   1.19332144600000000E+06
             1.19382144600000000E+06   1.19432144600000000E+06   1.19482144600000000E+06   1.19532144600000000E+06   1.19582144600000000E+06
             1.19632144600000000E+06   1.19682144600000000E+06   1.19732144600000000E+06   1.19782144600000000E+06   1.19832144600000000E+06
             1.19882144600000000E+06   1.19932144600000000E+06   1.19982144600000000E+06   1.20032144600000000E+06   1.20082144600000000E+06
             1.20132144600000000E+06   1.20182144600000000E+06   1.20232144600000000E+06   1.20282144600000000E+06
 ETA=   39   1.15382144600000000E+06   1.15432144600000000E+06   1.15482144600000000E+06   1.15532144600000000E+06   1.15582144600000000E+06
             1.15632144600000000E+06   1.15682144600000000E+06   1.15732144600000000E+06   1.15782144600000000E+06   1.15832144600000000E+06
             1.15882144600000000E+06   1.15932144600000000E+06   1.15982144600000000E+06   1.16032144600000000E+06   1.16082144600000000E+06
             1.16132144600000000E+06   1.16182144600000000E+06   1.16232144600000000E+06   1.16282144600000000E+06   1.16332144600000000E+06
             1.16382144600000000E+06   1.16432144600000000E+06   1.16482144600000000E+06   1.16532144600000000E+06   1.16582144600000000E+06
             1.16632144600000000E+06   1.16682144600000000E+06   1.16732144600000000E+06   1.16782144600000000E+06   1.16832144600000000E+06
             1.16882144600000000E+06   1.16932144600000000E+06   1.16982144600000000E+06   1.17032144600000000E+06   1.17082144600000000E+06
             1.17132144600000000E+06   1.17182144600000000E+06   1.17232144600000000E+06   1.17282144600000000E+06   1.17332144600000000E+06
             1.17382144600000000E+06   1.17432144600000000E+06   1.17482144600000000E+06   1.17532144600000000E+06   1.17582144600000000E+06
             1.17632144600000000E+06   1.17682144600000000E+06   1.17732144600000000E+06   1.17782144600000000E+06   1.17832144600000000E+06
             1.17882144600000000E+06   1.17932144600000000E+06   1.17982144600000000E+06   1.18032144600000000E+06   1.18082144600000000E+06
             1.18132144600000000E+06   1.18182144600000000E+06   1.18232144600000000E+06   1.18282144600000000E+06   1.18332144600000000E+06
             1.18382144600000000E+06   1.18432144600000000E+06   1.18482144600000000E+06   1.18532144600000000E+06   1.18582144600000000E+06
             1.18632144600000000E+06   1.18682144600000000E+06   1.18732144600000000E+06   1.18782144600000000E+06   1.18832144600000000E+06
             1.18882144600000000E+06   1.18932144600000000E+06   1.18982144600000000E+06   1.19032144600000000E+06   1.19082144600000000E+06
             1.19132144600000000E+06   1.19182144600000000E+06   1.19232144600000000E+06   1.19282144600000000E+06   1.19332144600000000E+06
             1.19382144600000000E+06   1.19432144600000000E+06   1.19482144600000000E+06   1.19532144600000000E+06   1.19582144600000000E+06
             1.19632144600000000E+06   1.19682144600000000E+06   1.19732144600000000E+06   1.19782144600000000E+06   1.19832144600000000E+06
             1.19882144600000000E+06   1.19932144600000000E+06   1.19982144600000000E+06   1.20032144600000000E+06   1.20082144600000000E+06
             1.20132144600000000E+06   1.20182144600000000E+06   1.20232144600000000E+06   1.20282144600000000E+06
 ETA=   40   1.15382144600000000E+06   1.15432144600000000E+06   1.15482144600000000E+06   1.15532144600000000E+06   1.15582144600000000E+06
             1.15632144600000000E+06   1.15682144600000000E+06   1.15732144600000000E+06   1.15782144600000000E+06   1.15832144600000000E+06
             1.15882144600000000E+06   1.15932144600000000E+06   1.15982144600000000E+06   1.16032144600000000E+06   1.16082144600000000E+06
             1.16132144600000000E+06   1.16182144600000000E+06   1.16232144600000000E+06   1.16282144600000000E+06   1.16332144600000000E+06
             1.16382144600000000E+06   1.16432144600000000E+06   1.16482144600000000E+06   1.16532144600000000E+06   1.16582144600000000E+06
             1.16632144600000000E+06   1.16682144600000000E+06   1.16732144600000000E+06   1.16782144600000000E+06   1.16832144600000000E+06
             1.16882144600000000E+06   1.16932144600000000E+06   1.16982144600000000E+06   1.17032144600000000E+06   1.17082144600000000E+06
             1.17132144600000000E+06   1.17182144600000000E+06   1.17232144600000000E+06   1.17282144600000000E+06   1.17332144600000000E+06
             1.17382144600000000E+06   1.17432144600000000E+06   1.17482144600000000E+06   1.17532144600000000E+06   1.17582144600000000E+06
             1.17632144600000000E+06   1.17682144600000000E+06   1.17732144600000000E+06   1.17782144600000000E+06   1.17832144600000000E+06
             1.17882144600000000E+06   1.17932144600000000E+06   1.17982144600000000E+06   1.18032144600000000E+06   1.18082144600000000E+06
             1.18132144600000000E+06   1.18182144600000000E+06   1.18232144600000000E+06   1.18282144600000000E+06   1.18332144600000000E+06
             1.18382144600000000E+06   1.18432144600000000E+06   1.18482144600000000E+06   1.18532144600000000E+06   1.18582144600000000E+06
             1.18632144600000000E+06   1.18682144600000000E+06   1.18732144600000000E+06   1.18782144600000000E+06   1.18832144600000000E+06
             1.18882144600000000E+06   1.18932144600000000E+06   1.18982144600000000E+06   1.19032144600000000E+06   1.19082144600000000E+06
             1.19132144600000000E+06   1.19182144600000000E+06   1.19232144600000000E+06   1.19282144600000000E+06   1.19332144600000000E+06
             1.19382144600000000E+06   1.19432144600000000E+06   1.19482144600000000E+06   1.19532144600000000E+06   1.19582144600000000E+06
             1.19632144600000000E+06   1.19682144600000000E+06   1.19732144600000000E+06   1.19782144600000000E+06   1.19832144600000000E+06
             1.19882144600000000E+06   1.19932144600000000E+06   1.19982144600000000E+06   1.20032144600000000E+06   1.20082144600000000E+06
             1.20132144600000000E+06   1.20182144600000000E+06   1.20232144600000000E+06   1.20282144600000000E+06
 ETA=   41   1.15382144600000000E+06   1.15432144600000000E+06   1.15482144600000000E+06   1.15532144600000000E+06   1.15582144600000000E+06
             1.15632144600000000E+06   1.15682144600000000E+06   1.15732144600000000E+06   1.15782144600000000E+06   1.15832144600000000E+06
             1.15882144600000000E+06   1.15932144600000000E+06   1.15982144600000000E+06   1.16032144600000000E+06   1.16082144600000000E+06
             1.16132144600000000E+06   1.16182144600000000E+06   1.16232144600000000E+06   1.16282144600000000E+06   1.16332144600000000E+06
             1.16382144600000000E+06   1.16432144600000000E+06   1.16482144600000000E+06   1.16532144600000000E+06   1.16582144600000000E+06
             1.16632144600000000E+06   1.16682144600000000E+06   1.16732144600000000E+06   1.16782144600000000E+06   1.16832144600000000E+06
             1.16882144600000000E+06   1.16932144600000000E+06   1.16982144600000000E+06   1.17032144600000000E+06   1.17082144600000000E+06
             1.17132144600000000E+06   1.17182144600000000E+06   1.17232144600000000E+06   1.17282144600000000E+06   1.17332144600000000E+06
             1.17382144600000000E+06   1.17432144600000000E+06   1.17482144600000000E+06   1.17532144600000000E+06   1.17582144600000000E+06
             1.17632144600000000E+06   1.17682144600000000E+06   1.17732144600000000E+06   1.17782144600000000E+06   1.17832144600000000E+06
             1.17882144600000000E+06   1.17932144600000000E+06   1.17982144600000000E+06   1.18032144600000000E+06   1.18082144600000000E+06
             1.18132144600000000E+06   1.18182144600000000E+06   1.18232144600000000E+06   1.18282144600000000E+06   1.18332144600000000E+06
             1.18382144600000000E+06   1.18432144600000000E+06   1.18482144600000000E+06   1.18532144600000000E+06   1.18582144600000000E+06
             1.18632144600000000E+06   1.18682144600000000E+06   1.18732144600000000E+06   1.18782144600000000E+06   1.18832144600000000E+06
             1.18882144600000000E+06   1.18932144600000000E+06   1.18982144600000000E+06   1.19032144600000000E+06   1.19082144600000000E+06
             1.19132144600000000E+06   1.19182144600000000E+06   1.19232144600000000E+06   1.19282144600000000E+06   1.19332144600000000E+06
             1.19382144600000000E+06   1.19432144600000000E+06   1.19482144600000000E+06   1.19532144600000000E+06   1.19582144600000000E+06
             1.19632144600000000E+06   1.19682144600000000E+06   1.19732144600000000E+06   1.19782144600000000E+06   1.19832144600000000E+06
             1.19882144600000000E+06   1.19932144600000000E+06   1.19982144600000000E+06   1.20032144600000000E+06   1.20082144600000000E+06
             1.20132144600000000E+06   1.20182144600000000E+06   1.20232144600000000E+06   1.20282144600000000E+06
 ETA=   42   1.15382144600000000E+06   1.15432144600000000E+06   1.15482144600000000E+06   1.15532144600000000E+06   1.15582144600000000E+06
             1.15632144600000000E+06   1.15682144600000000E+06   1.15732144600000000E+06   1.15782144600000000E+06   1.15832144600000000E+06
             1.15882144600000000E+06   1.15932144600000000E+06   1.15982144600000000E+06   1.16032144600000000E+06   1.16082144600000000E+06
             1.16132144600000000E+06   1.16182144600000000E+06   1.16232144600000000E+06   1.16282144600000000E+06   1.16332144600000000E+06
             1.16382144600000000E+06   1.16432144600000000E+06   1.16482144600000000E+06   1.16532144600000000E+06   1.16582144600000000E+06
             1.16632144600000000E+06   1.16682144600000000E+06   1.16732144600000000E+06   1.16782144600000000E+06   1.16832144600000000E+06
             1.16882144600000000E+06   1.16932144600000000E+06   1.16982144600000000E+06   1.17032144600000000E+06   1.17082144600000000E+06
             1.17132144600000000E+06   1.17182144600000000E+06   1.17232144600000000E+06   1.17282144600000000E+06   1.17332144600000000E+06
             1.17382144600000000E+06   1.17432144600000000E+06   1.17482144600000000E+06   1.17532144600000000E+06   1.17582144600000000E+06
             1.17632144600000000E+06   1.17682144600000000E+06   1.17732144600000000E+06   1.17782144600000000E+06   1.17832144600000000E+06
             1.17882144600000000E+06   1.17932144600000000E+06   1.17982144600000000E+06   1.18032144600000000E+06   1.18082144600000000E+06
             1.18132144600000000E+06   1.18182144600000000E+06   1.18232144600000000E+06   1.18282144600000000E+06   1.18332144600000000E+06
             1.18382144600000000E+06   1.18432144600000000E+06   1.18482144600000000E+06   1.18532144600000000E+06   1.18582144600000000E+06
             1.18632144600000000E+06   1.18682144600000000E+06   1.18732144600000000E+06   1.18782144600000000E+06   1.18832144600000000E+06
             1.18882144600000000E+06   1.18932144600000000E+06   1.18982144600000000E+06   1.19032144600000000E+06   1.19082144600000000E+06
             1.19132144600000000E+06   1.19182144600000000E+06   1.19232144600000000E+06   1.19282144600000000E+06   1.19332144600000000E+06
             1.19382144600000000E+06   1.19432144600000000E+06   1.19482144600000000E+06   1.19532144600000000E+06   1.19582144600000000E+06
             1.19632144600000000E+06   1.19682144600000000E+06   1.19732144600000000E+06   1.19782144600000000E+06   1.19832144600000000E+06
             1.19882144600000000E+06   1.19932144600000000E+06   1.19982144600000000E+06   1.20032144600000000E+06   1.20082144600000000E+06
             1.20132144600000000E+06   1.20182144600000000E+06   1.20232144600000000E+06   1.20282144600000000E+06
 ETA=   43   1.15382144600000000E+06   1.15432144600000000E+06   1.15482144600000000E+06   1.15532144600000000E+06   1.15582144600000000E+06
             1.15632144600000000E+06   1.15682144600000000E+06   1.15732144600000000E+06   1.15782144600000000E+06   1.15832144600000000E+06
             1.15882144600000000E+06   1.15932144600000000E+06   1.15982144600000000E+06   1.16032144600000000E+06   1.16082144600000000E+06
             1.16132144600000000E+06   1.16182144600000000E+06   1.16232144600000000E+06   1.16282144600000000E+06   1.16332144600000000E+06
             1.16382144600000000E+06   1.16432144600000000E+06   1.16482144600000000E+06   1.16532144600000000E+06   1.16582144600000000E+06
             1.16632144600000000E+06   1.16682144600000000E+06   1.16732144600000000E+06   1.16782144600000000E+06   1.16832144600000000E+06
             1.16882144600000000E+06   1.16932144600000000E+06   1.16982144600000000E+06   1.17032144600000000E+06   1.17082144600000000E+06
             1.17132144600000000E+06   1.17182144600000000E+06   1.17232144600000000E+06   1.17282144600000000E+06   1.17332144600000000E+06
             1.17382144600000000E+06   1.17432144600000000E+06   1.17482144600000000E+06   1.17532144600000000E+06   1.17582144600000000E+06
             1.17632144600000000E+06   1.17682144600000000E+06   1.17732144600000000E+06   1.17782144600000000E+06   1.17832144600000000E+06
             1.17882144600000000E+06   1.17932144600000000E+06   1.17982144600000000E+06   1.18032144600000000E+06   1.18082144600000000E+06
             1.18132144600000000E+06   1.18182144600000000E+06   1.18232144600000000E+06   1.18282144600000000E+06   1.18332144600000000E+06
             1.18382144600000000E+06   1.18432144600000000E+06   1.18482144600000000E+06   1.18532144600000000E+06   1.18582144600000000E+06
             1.18632144600000000E+06   1.18682144600000000E+06   1.18732144600000000E+06   1.18782144600000000E+06   1.18832144600000000E+06
             1.18882144600000000E+06   1.18932144600000000E+06   1.18982144600000000E+06   1.19032144600000000E+06   1.19082144600000000E+06
             1.19132144600000000E+06   1.19182144600000000E+06   1.19232144600000000E+06   1.19282144600000000E+06   1.19332144600000000E+06
             1.19382144600000000E+06   1.19432144600000000E+06   1.19482144600000000E+06   1.19532144600000000E+06   1.19582144600000000E+06
             1.19632144600000000E+06   1.19682144600000000E+06   1.19732144600000000E+06   1.19782144600000000E+06   1.19832144600000000E+06
             1.19882144600000000E+06   1.19932144600000000E+06   1.19982144600000000E+06   1.20032144600000000E+06   1.20082144600000000E+06
             1.20132144600000000E+06   1.20182144600000000E+06   1.20232144600000000E+06   1.20282144600000000E+06
 ETA=   44   1.15382144600000000E+06   1.15432144600000000E+06   1.15482144600000000E+06   1.15532144600000000E+06   1.15582144600000000E+06
             1.15632144600000000E+06   1.15682144600000000E+06   1.15732144600000000E+06   1.15782144600000000E+06   1.15832144600000000E+06
             1.15882144600000000E+06   1.15932144600000000E+06   1.15982144600000000E+06   1.16032144600000000E+06   1.16082144600000000E+06
             1.16132144600000000E+06   1.16182144600000000E+06   1.16232144600000000E+06   1.16282144600000000E+06   1.16332144600000000E+06
             1.16382144600000000E+06   1.16432144600000000E+06   1.16482144600000000E+06   1.16532144600000000E+06   1.16582144600000000E+06
             1.16632144600000000E+06   1.16682144600000000E+06   1.16732144600000000E+06   1.16782144600000000E+06   1.16832144600000000E+06
             1.16882144600000000E+06   1.16932144600000000E+06   1.16982144600000000E+06   1.17032144600000000E+06   1.17082144600000000E+06
             1.17132144600000000E+06   1.17182144600000000E+06   1.17232144600000000E+06   1.17282144600000000E+06   1.17332144600000000E+06
             1.17382144600000000E+06   1.17432144600000000E+06   1.17482144600000000E+06   1.17532144600000000E+06   1.17582144600000000E+06
             1.17632144600000000E+06   1.17682144600000000E+06   1.17732144600000000E+06   1.17782144600000000E+06   1.17832144600000000E+06
             1.17882144600000000E+06   1.17932144600000000E+06   1.17982144600000000E+06   1.18032144600000000E+06   1.18082144600000000E+06
             1.18132144600000000E+06   1.18182144600000000E+06   1.18232144600000000E+06   1.18282144600000000E+06   1.18332144600000000E+06
             1.18382144600000000E+06   1.18432144600000000E+06   1.18482144600000000E+06   1.18532144600000000E+06   1.18582144600000000E+06
             1.18632144600000000E+06   1.18682144600000000E+06   1.18732144600000000E+06   1.18782144600000000E+06   1.18832144600000000E+06
             1.18882144600000000E+06   1.18932144600000000E+06   1.18982144600000000E+06   1.19032144600000000E+06   1.19082144600000000E+06
             1.19132144600000000E+06   1.19182144600000000E+06   1.19232144600000000E+06   1.19282144600000000E+06   1.19332144600000000E+06
             1.19382144600000000E+06   1.19432144600000000E+06   1.19482144600000000E+06   1.19532144600000000E+06   1.19582144600000000E+06
             1.19632144600000000E+06   1.19682144600000000E+06   1.19732144600000000E+06   1.19782144600000000E+06   1.19832144600000000E+06
             1.19882144600000000E+06   1.19932144600000000E+06   1.19982144600000000E+06   1.20032144600000000E+06   1.20082144600000000E+06
             1.20132144600000000E+06   1.20182144600000000E+06   1.20232144600000000E+06   1.20282144600000000E+06
 ETA=   45   1.15382144600000000E+06   1.15432144600000000E+06   1.15482144600000000E+06   1.15532144600000000E+06   1.15582144600000000E+06
             1.15632144600000000E+06   1.15682144600000000E+06   1.15732144600000000E+06   1.15782144600000000E+06   1.15832144600000000E+06
             1.15882144600000000E+06   1.15932144600000000E+06   1.15982144600000000E+06   1.16032144600000000E+06   1.16082144600000000E+06
             1.16132144600000000E+06   1.16182144600000000E+06   1.16232144600000000E+06   1.16282144600000000E+06   1.16332144600000000E+06
             1.16382144600000000E+06   1.16432144600000000E+06   1.16482144600000000E+06   1.16532144600000000E+06   1.16582144600000000E+06
             1.16632144600000000E+06   1.16682144600000000E+06   1.16732144600000000E+06   1.16782144600000000E+06   1.16832144600000000E+06
             1.16882144600000000E+06   1.16932144600000000E+06   1.16982144600000000E+06   1.17032144600000000E+06   1.17082144600000000E+06
             1.17132144600000000E+06   1.17182144600000000E+06   1.17232144600000000E+06   1.17282144600000000E+06   1.17332144600000000E+06
             1.17382144600000000E+06   1.17432144600000000E+06   1.17482144600000000E+06   1.17532144600000000E+06   1.17582144600000000E+06
             1.17632144600000000E+06   1.17682144600000000E+06   1.17732144600000000E+06   1.17782144600000000E+06   1.17832144600000000E+06
             1.17882144600000000E+06   1.17932144600000000E+06   1.17982144600000000E+06   1.18032144600000000E+06   1.18082144600000000E+06
             1.18132144600000000E+06   1.18182144600000000E+06   1.18232144600000000E+06   1.18282144600000000E+06   1.18332144600000000E+06
             1.18382144600000000E+06   1.18432144600000000E+06   1.18482144600000000E+06   1.18532144600000000E+06   1.18582144600000000E+06
             1.18632144600000000E+06   1.18682144600000000E+06   1.18732144600000000E+06   1.18782144600000000E+06   1.18832144600000000E+06
             1.18882144600000000E+06   1.18932144600000000E+06   1.18982144600000000E+06   1.19032144600000000E+06   1.19082144600000000E+06
             1.19132144600000000E+06   1.19182144600000000E+06   1.19232144600000000E+06   1.19282144600000000E+06   1.19332144600000000E+06
             1.19382144600000000E+06   1.19432144600000000E+06   1.19482144600000000E+06   1.19532144600000000E+06   1.19582144600000000E+06
             1.19632144600000000E+06   1.19682144600000000E+06   1.19732144600000000E+06   1.19782144600000000E+06   1.19832144600000000E+06
             1.19882144600000000E+06   1.19932144600000000E+06   1.19982144600000000E+06   1.20032144600000000E+06   1.20082144600000000E+06
             1.20132144600000000E+06   1.20182144600000000E+06   1.20232144600000000E+06   1.20282144600000000E+06
 ETA=   46   1.15382144600000000E+06   1.15432144600000000E+06   1.15482144600000000E+06   1.15532144600000000E+06   1.15582144600000000E+06
             1.15632144600000000E+06   1.15682144600000000E+06   1.15732144600000000E+06   1.15782144600000000E+06   1.15832144600000000E+06
             1.15882144600000000E+06   1.15932144600000000E+06   1.15982144600000000E+06   1.16032144600000000E+06   1.16082144600000000E+06
             1.16132144600000000E+06   1.16182144600000000E+06   1.16232144600000000E+06   1.16282144600000000E+06   1.16332144600000000E+06
             1.16382144600000000E+06   1.16432144600000000E+06   1.16482144600000000E+06   1.16532144600000000E+06   1.16582144600000000E+06
             1.16632144600000000E+06   1.16682144600000000E+06   1.16732144600000000E+06   1.16782144600000000E+06   1.16832144600000000E+06
             1.16882144600000000E+06   1.16932144600000000E+06   1.16982144600000000E+06   1.17032144600000000E+06   1.17082144600000000E+06
             1.17132144600000000E+06   1.17182144600000000E+06   1.17232144600000000E+06   1.17282144600000000E+06   1.17332144600000000E+06
             1.17382144600000000E+06   1.17432144600000000E+06   1.17482144600000000E+06   1.17532144600000000E+06   1.17582144600000000E+06
             1.17632144600000000E+06   1.17682144600000000E+06   1.17732144600000000E+06   1.17782144600000000E+06   1.17832144600000000E+06
             1.17882144600000000E+06   1.17932144600000000E+06   1.17982144600000000E+06   1.18032144600000000E+06   1.18082144600000000E+06
             1.18132144600000000E+06   1.18182144600000000E+06   1.18232144600000000E+06   1.18282144600000000E+06   1.18332144600000000E+06
             1.18382144600000000E+06   1.18432144600000000E+06   1.18482144600000000E+06   1.18532144600000000E+06   1.18582144600000000E+06
             1.18632144600000000E+06   1.18682144600000000E+06   1.18732144600000000E+06   1.18782144600000000E+06   1.18832144600000000E+06
             1.18882144600000000E+06   1.18932144600000000E+06   1.18982144600000000E+06   1.19032144600000000E+06   1.19082144600000000E+06
             1.19132144600000000E+06   1.19182144600000000E+06   1.19232144600000000E+06   1.19282144600000000E+06   1.19332144600000000E+06
             1.19382144600000000E+06   1.19432144600000000E+06   1.19482144600000000E+06   1.19532144600000000E+06   1.19582144600000000E+06
             1.19632144600000000E+06   1.19682144600000000E+06   1.19732144600000000E+06   1.19782144600000000E+06   1.19832144600000000E+06
             1.19882144600000000E+06   1.19932144600000000E+06   1.19982144600000000E+06   1.20032144600000000E+06   1.20082144600000000E+06
             1.20132144600000000E+06   1.20182144600000000E+06   1.20232144600000000E+06   1.20282144600000000E+06
 ETA=   47   1.15382144600000000E+06   1.15432144600000000E+06   1.15482144600000000E+06   1.15532144600000000E+06   1.15582144600000000E+06
             1.15632144600000000E+06   1.15682144600000000E+06   1.15732144600000000E+06   1.15782144600000000E+06   1.15832144600000000E+06
             1.15882144600000000E+06   1.15932144600000000E+06   1.15982144600000000E+06   1.16032144600000000E+06   1.16082144600000000E+06
             1.16132144600000000E+06   1.16182144600000000E+06   1.16232144600000000E+06   1.16282144600000000E+06   1.16332144600000000E+06
             1.16382144600000000E+06   1.16432144600000000E+06   1.16482144600000000E+06   1.16532144600000000E+06   1.16582144600000000E+06
             1.16632144600000000E+06   1.16682144600000000E+06   1.16732144600000000E+06   1.16782144600000000E+06   1.16832144600000000E+06
             1.16882144600000000E+06   1.16932144600000000E+06   1.16982144600000000E+06   1.17032144600000000E+06   1.17082144600000000E+06
             1.17132144600000000E+06   1.17182144600000000E+06   1.17232144600000000E+06   1.17282144600000000E+06   1.17332144600000000E+06
             1.17382144600000000E+06   1.17432144600000000E+06   1.17482144600000000E+06   1.17532144600000000E+06   1.17582144600000000E+06
             1.17632144600000000E+06   1.17682144600000000E+06   1.17732144600000000E+06   1.17782144600000000E+06   1.17832144600000000E+06
             1.17882144600000000E+06   1.17932144600000000E+06   1.17982144600000000E+06   1.18032144600000000E+06   1.18082144600000000E+06
             1.18132144600000000E+06   1.18182144600000000E+06   1.18232144600000000E+06   1.18282144600000000E+06   1.18332144600000000E+06
             1.18382144600000000E+06   1.18432144600000000E+06   1.18482144600000000E+06   1.18532144600000000E+06   1.18582144600000000E+06
             1.18632144600000000E+06   1.18682144600000000E+06   1.18732144600000000E+06   1.18782144600000000E+06   1.18832144600000000E+06
             1.18882144600000000E+06   1.18932144600000000E+06   1.18982144600000000E+06   1.19032144600000000E+06   1.19082144600000000E+06
             1.19132144600000000E+06   1.19182144600000000E+06   1.19232144600000000E+06   1.19282144600000000E+06   1.19332144600000000E+06
             1.19382144600000000E+06   1.19432144600000000E+06   1.19482144600000000E+06   1.19532144600000000E+06   1.19582144600000000E+06
             1.19632144600000000E+06   1.19682144600000000E+06   1.19732144600000000E+06   1.19782144600000000E+06   1.19832144600000000E+06
             1.19882144600000000E+06   1.19932144600000000E+06   1.19982144600000000E+06   1.20032144600000000E+06   1.20082144600000000E+06
             1.20132144600000000E+06   1.20182144600000000E+06   1.20232144600000000E+06   1.20282144600000000E+06
 ETA=   48   1.15382144600000000E+06   1.15432144600000000E+06   1.15482144600000000E+06   1.15532144600000000E+06   1.15582144600000000E+06
             1.15632144600000000E+06   1.15682144600000000E+06   1.15732144600000000E+06   1.15782144600000000E+06   1.15832144600000000E+06
             1.15882144600000000E+06   1.15932144600000000E+06   1.15982144600000000E+06   1.16032144600000000E+06   1.16082144600000000E+06
             1.16132144600000000E+06   1.16182144600000000E+06   1.16232144600000000E+06   1.16282144600000000E+06   1.16332144600000000E+06
             1.16382144600000000E+06   1.16432144600000000E+06   1.16482144600000000E+06   1.16532144600000000E+06   1.16582144600000000E+06
             1.16632144600000000E+06   1.16682144600000000E+06   1.16732144600000000E+06   1.16782144600000000E+06   1.16832144600000000E+06
             1.16882144600000000E+06   1.16932144600000000E+06   1.16982144600000000E+06   1.17032144600000000E+06   1.17082144600000000E+06
             1.17132144600000000E+06   1.17182144600000000E+06   1.17232144600000000E+06   1.17282144600000000E+06   1.17332144600000000E+06
             1.17382144600000000E+06   1.17432144600000000E+06   1.17482144600000000E+06   1.17532144600000000E+06   1.17582144600000000E+06
             1.17632144600000000E+06   1.17682144600000000E+06   1.17732144600000000E+06   1.17782144600000000E+06   1.17832144600000000E+06
             1.17882144600000000E+06   1.17932144600000000E+06   1.17982144600000000E+06   1.18032144600000000E+06   1.18082144600000000E+06
             1.18132144600000000E+06   1.18182144600000000E+06   1.18232144600000000E+06   1.18282144600000000E+06   1.18332144600000000E+06
             1.18382144600000000E+06   1.18432144600000000E+06   1.18482144600000000E+06   1.18532144600000000E+06   1.18582144600000000E+06
             1.18632144600000000E+06   1.18682144600000000E+06   1.18732144600000000E+06   1.18782144600000000E+06   1.18832144600000000E+06
             1.18882144600000000E+06   1.18932144600000000E+06   1.18982144600000000E+06   1.19032144600000000E+06   1.19082144600000000E+06
             1.19132144600000000E+06   1.19182144600000000E+06   1.19232144600000000E+06   1.19282144600000000E+06   1.19332144600000000E+06
             1.19382144600000000E+06   1.19432144600000000E+06   1.19482144600000000E+06   1.19532144600000000E+06   1.19582144600000000E+06
             1.19632144600000000E+06   1.19682144600000000E+06   1.19732144600000000E+06   1.19782144600000000E+06   1.19832144600000000E+06
             1.19882144600000000E+06   1.19932144600000000E+06   1.19982144600000000E+06   1.20032144600000000E+06   1.20082144600000000E+06
             1.20132144600000000E+06   1.20182144600000000E+06   1.20232144600000000E+06   1.20282144600000000E+06
 ETA=   49   1.15382144600000000E+06   1.15432144600000000E+06   1.15482144600000000E+06   1.15532144600000000E+06   1.15582144600000000E+06
             1.15632144600000000E+06   1.15682144600000000E+06   1.15732144600000000E+06   1.15782144600000000E+06   1.15832144600000000E+06
             1.15882144600000000E+06   1.15932144600000000E+06   1.15982144600000000E+06   1.16032144600000000E+06   1.16082144600000000E+06
             1.16132144600000000E+06   1.16182144600000000E+06   1.16232144600000000E+06   1.16282144600000000E+06   1.16332144600000000E+06
             1.16382144600000000E+06   1.16432144600000000E+06   1.16482144600000000E+06   1.16532144600000000E+06   1.16582144600000000E+06
             1.16632144600000000E+06   1.16682144600000000E+06   1.16732144600000000E+06   1.16782144600000000E+06   1.16832144600000000E+06
             1.16882144600000000E+06   1.16932144600000000E+06   1.16982144600000000E+06   1.17032144600000000E+06   1.17082144600000000E+06
             1.17132144600000000E+06   1.17182144600000000E+06   1.17232144600000000E+06   1.17282144600000000E+06   1.17332144600000000E+06
             1.17382144600000000E+06   1.17432144600000000E+06   1.17482144600000000E+06   1.17532144600000000E+06   1.17582144600000000E+06
             1.17632144600000000E+06   1.17682144600000000E+06   1.17732144600000000E+06   1.17782144600000000E+06   1.17832144600000000E+06
             1.17882144600000000E+06   1.17932144600000000E+06   1.17982144600000000E+06   1.18032144600000000E+06   1.18082144600000000E+06
             1.18132144600000000E+06   1.18182144600000000E+06   1.18232144600000000E+06   1.18282144600000000E+06   1.18332144600000000E+06
             1.18382144600000000E+06   1.18432144600000000E+06   1.18482144600000000E+06   1.18532144600000000E+06   1.18582144600000000E+06
             1.18632144600000000E+06   1.18682144600000000E+06   1.18732144600000000E+06   1.18782144600000000E+06   1.18832144600000000E+06
             1.18882144600000000E+06   1.18932144600000000E+06   1.18982144600000000E+06   1.19032144600000000E+06   1.19082144600000000E+06
             1.19132144600000000E+06   1.19182144600000000E+06   1.19232144600000000E+06   1.19282144600000000E+06   1.19332144600000000E+06
             1.19382144600000000E+06   1.19432144600000000E+06   1.19482144600000000E+06   1.19532144600000000E+06   1.19582144600000000E+06
             1.19632144600000000E+06   1.19682144600000000E+06   1.19732144600000000E+06   1.19782144600000000E+06   1.19832144600000000E+06
             1.19882144600000000E+06   1.19932144600000000E+06   1.19982144600000000E+06   1.20032144600000000E+06   1.20082144600000000E+06
             1.20132144600000000E+06   1.20182144600000000E+06   1.20232144600000000E+06   1.20282144600000000E+06
 ETA=   50   1.15382144600000000E+06   1.15432144600000000E+06   1.15482144600000000E+06   1.15532144600000000E+06   1.15582144600000000E+06
             1.15632144600000000E+06   1.15682144600000000E+06   1.15732144600000000E+06   1.15782144600000000E+06   1.15832144600000000E+06
             1.15882144600000000E+06   1.15932144600000000E+06   1.15982144600000000E+06   1.16032144600000000E+06   1.16082144600000000E+06
             1.16132144600000000E+06   1.16182144600000000E+06   1.16232144600000000E+06   1.16282144600000000E+06   1.16332144600000000E+06
             1.16382144600000000E+06   1.16432144600000000E+06   1.16482144600000000E+06   1.16532144600000000E+06   1.16582144600000000E+06
             1.16632144600000000E+06   1.16682144600000000E+06   1.16732144600000000E+06   1.16782144600000000E+06   1.16832144600000000E+06
             1.16882144600000000E+06   1.16932144600000000E+06   1.16982144600000000E+06   1.17032144600000000E+06   1.17082144600000000E+06
             1.17132144600000000E+06   1.17182144600000000E+06   1.17232144600000000E+06   1.17282144600000000E+06   1.17332144600000000E+06
             1.17382144600000000E+06   1.17432144600000000E+06   1.17482144600000000E+06   1.17532144600000000E+06   1.17582144600000000E+06
             1.17632144600000000E+06   1.17682144600000000E+06   1.17732144600000000E+06   1.17782144600000000E+06   1.17832144600000000E+06
             1.17882144600000000E+06   1.17932144600000000E+06   1.17982144600000000E+06   1.18032144600000000E+06   1.18082144600000000E+06
             1.18132144600000000E+06   1.18182144600000000E+06   1.18232144600000000E+06   1.18282144600000000E+06   1.18332144600000000E+06
             1.18382144600000000E+06   1.18432144600000000E+06   1.18482144600000000E+06   1.18532144600000000E+06   1.18582144600000000E+06
             1.18632144600000000E+06   1.18682144600000000E+06   1.18732144600000000E+06   1.18782144600000000E+06   1.18832144600000000E+06
             1.18882144600000000E+06   1.18932144600000000E+06   1.18982144600000000E+06   1.19032144600000000E+06   1.19082144600000000E+06
             1.19132144600000000E+06   1.19182144600000000E+06   1.19232144600000000E+06   1.19282144600000000E+06   1.19332144600000000E+06
             1.19382144600000000E+06   1.19432144600000000E+06   1.19482144600000000E+06   1.19532144600000000E+06   1.19582144600000000E+06
             1.19632144600000000E+06   1.19682144600000000E+06   1.19732144600000000E+06   1.19782144600000000E+06   1.19832144600000000E+06
             1.19882144600000000E+06   1.19932144600000000E+06   1.19982144600000000E+06   1.20032144600000000E+06   1.20082144600000000E+06
             1.20132144600000000E+06   1.20182144600000000E+06   1.20232144600000000E+06   1.20282144600000000E+06
 ETA=   51   1.15382144600000000E+06   1.15432144600000000E+06   1.15482144600000000E+06   1.15532144600000000E+06   1.15582144600000000E+06
             1.15632144600000000E+06   1.15682144600000000E+06   1.15732144600000000E+06   1.15782144600000000E+06   1.15832144600000000E+06
             1.15882144600000000E+06   1.15932144600000000E+06   1.15982144600000000E+06   1.16032144600000000E+06   1.16082144600000000E+06
             1.16132144600000000E+06   1.16182144600000000E+06   1.16232144600000000E+06   1.16282144600000000E+06   1.16332144600000000E+06
             1.16382144600000000E+06   1.16432144600000000E+06   1.16482144600000000E+06   1.16532144600000000E+06   1.16582144600000000E+06
             1.16632144600000000E+06   1.16682144600000000E+06   1.16732144600000000E+06   1.16782144600000000E+06   1.16832144600000000E+06
             1.16882144600000000E+06   1.16932144600000000E+06   1.16982144600000000E+06   1.17032144600000000E+06   1.17082144600000000E+06
             1.17132144600000000E+06   1.17182144600000000E+06   1.17232144600000000E+06   1.17282144600000000E+06   1.17332144600000000E+06
             1.17382144600000000E+06   1.17432144600000000E+06   1.17482144600000000E+06   1.17532144600000000E+06   1.17582144600000000E+06
             1.17632144600000000E+06   1.17682144600000000E+06   1.17732144600000000E+06   1.17782144600000000E+06   1.17832144600000000E+06
             1.17882144600000000E+06   1.17932144600000000E+06   1.17982144600000000E+06   1.18032144600000000E+06   1.18082144600000000E+06
             1.18132144600000000E+06   1.18182144600000000E+06   1.18232144600000000E+06   1.18282144600000000E+06   1.18332144600000000E+06
             1.18382144600000000E+06   1.18432144600000000E+06   1.18482144600000000E+06   1.18532144600000000E+06   1.18582144600000000E+06
             1.18632144600000000E+06   1.18682144600000000E+06   1.18732144600000000E+06   1.18782144600000000E+06   1.18832144600000000E+06
             1.18882144600000000E+06   1.18932144600000000E+06   1.18982144600000000E+06   1.19032144600000000E+06   1.19082144600000000E+06
             1.19132144600000000E+06   1.19182144600000000E+06   1.19232144600000000E+06   1.19282144600000000E+06   1.19332144600000000E+06
             1.19382144600000000E+06   1.19432144600000000E+06   1.19482144600000000E+06   1.19532144600000000E+06   1.19582144600000000E+06
             1.19632144600000000E+06   1.19682144600000000E+06   1.19732144600000000E+06   1.19782144600000000E+06   1.19832144600000000E+06
             1.19882144600000000E+06   1.19932144600000000E+06   1.19982144600000000E+06   1.20032144600000000E+06   1.20082144600000000E+06
             1.20132144600000000E+06   1.20182144600000000E+06   1.20232144600000000E+06   1.20282144600000000E+06
 ETA=   52   1.15382144600000000E+06   1.15432144600000000E+06   1.15482144600000000E+06   1.15532144600000000E+06   1.15582144600000000E+06
             1.15632144600000000E+06   1.15682144600000000E+06   1.15732144600000000E+06   1.15782144600000000E+06   1.15832144600000000E+06
             1.15882144600000000E+06   1.15932144600000000E+06   1.15982144600000000E+06   1.16032144600000000E+06   1.16082144600000000E+06
             1.16132144600000000E+06   1.16182144600000000E+06   1.16232144600000000E+06   1.16282144600000000E+06   1.16332144600000000E+06
             1.16382144600000000E+06   1.16432144600000000E+06   1.16482144600000000E+06   1.16532144600000000E+06   1.16582144600000000E+06
             1.16632144600000000E+06   1.16682144600000000E+06   1.16732144600000000E+06   1.16782144600000000E+06   1.16832144600000000E+06
             1.16882144600000000E+06   1.16932144600000000E+06   1.16982144600000000E+06   1.17032144600000000E+06   1.17082144600000000E+06
             1.17132144600000000E+06   1.17182144600000000E+06   1.17232144600000000E+06   1.17282144600000000E+06   1.17332144600000000E+06
             1.17382144600000000E+06   1.17432144600000000E+06   1.17482144600000000E+06   1.17532144600000000E+06   1.17582144600000000E+06
             1.17632144600000000E+06   1.17682144600000000E+06   1.17732144600000000E+06   1.17782144600000000E+06   1.17832144600000000E+06
             1.17882144600000000E+06   1.17932144600000000E+06   1.17982144600000000E+06   1.18032144600000000E+06   1.18082144600000000E+06
             1.18132144600000000E+06   1.18182144600000000E+06   1.18232144600000000E+06   1.18282144600000000E+06   1.18332144600000000E+06
             1.18382144600000000E+06   1.18432144600000000E+06   1.18482144600000000E+06   1.18532144600000000E+06   1.18582144600000000E+06
             1.18632144600000000E+06   1.18682144600000000E+06   1.18732144600000000E+06   1.18782144600000000E+06   1.18832144600000000E+06
             1.18882144600000000E+06   1.18932144600000000E+06   1.18982144600000000E+06   1.19032144600000000E+06   1.19082144600000000E+06
             1.19132144600000000E+06   1.19182144600000000E+06   1.19232144600000000E+06   1.19282144600000000E+06   1.19332144600000000E+06
             1.19382144600000000E+06   1.19432144600000000E+06   1.19482144600000000E+06   1.19532144600000000E+06   1.19582144600000000E+06
             1.19632144600000000E+06   1.19682144600000000E+06   1.19732144600000000E+06   1.19782144600000000E+06   1.19832144600000000E+06
             1.19882144600000000E+06   1.19932144600000000E+06   1.19982144600000000E+06   1.20032144600000000E+06   1.20082144600000000E+06
             1.20132144600000000E+06   1.20182144600000000E+06   1.20232144600000000E+06   1.20282144600000000E+06
 ETA=   53   1.15382144600000000E+06   1.15432144600000000E+06   1.15482144600000000E+06   1.15532144600000000E+06   1.15582144600000000E+06
             1.15632144600000000E+06   1.15682144600000000E+06   1.15732144600000000E+06   1.15782144600000000E+06   1.15832144600000000E+06
             1.15882144600000000E+06   1.15932144600000000E+06   1.15982144600000000E+06   1.16032144600000000E+06   1.16082144600000000E+06
             1.16132144600000000E+06   1.16182144600000000E+06   1.16232144600000000E+06   1.16282144600000000E+06   1.16332144600000000E+06
             1.16382144600000000E+06   1.16432144600000000E+06   1.16482144600000000E+06   1.16532144600000000E+06   1.16582144600000000E+06
             1.16632144600000000E+06   1.16682144600000000E+06   1.16732144600000000E+06   1.16782144600000000E+06   1.16832144600000000E+06
             1.16882144600000000E+06   1.16932144600000000E+06   1.16982144600000000E+06   1.17032144600000000E+06   1.17082144600000000E+06
             1.17132144600000000E+06   1.17182144600000000E+06   1.17232144600000000E+06   1.17282144600000000E+06   1.17332144600000000E+06
             1.17382144600000000E+06   1.17432144600000000E+06   1.17482144600000000E+06   1.17532144600000000E+06   1.17582144600000000E+06
             1.17632144600000000E+06   1.17682144600000000E+06   1.17732144600000000E+06   1.17782144600000000E+06   1.17832144600000000E+06
             1.17882144600000000E+06   1.17932144600000000E+06   1.17982144600000000E+06   1.18032144600000000E+06   1.18082144600000000E+06
             1.18132144600000000E+06   1.18182144600000000E+06   1.18232144600000000E+06   1.18282144600000000E+06   1.18332144600000000E+06
             1.18382144600000000E+06   1.18432144600000000E+06   1.18482144600000000E+06   1.18532144600000000E+06   1.18582144600000000E+06
             1.18632144600000000E+06   1.18682144600000000E+06   1.18732144600000000E+06   1.18782144600000000E+06   1.18832144600000000E+06
             1.18882144600000000E+06   1.18932144600000000E+06   1.18982144600000000E+06   1.19032144600000000E+06   1.19082144600000000E+06
             1.19132144600000000E+06   1.19182144600000000E+06   1.19232144600000000E+06   1.19282144600000000E+06   1.19332144600000000E+06
             1.19382144600000000E+06   1.19432144600000000E+06   1.19482144600000000E+06   1.19532144600000000E+06   1.19582144600000000E+06
             1.19632144600000000E+06   1.19682144600000000E+06   1.19732144600000000E+06   1.19782144600000000E+06   1.19832144600000000E+06
             1.19882144600000000E+06   1.19932144600000000E+06   1.19982144600000000E+06   1.20032144600000000E+06   1.20082144600000000E+06
             1.20132144600000000E+06   1.20182144600000000E+06   1.20232144600000000E+06   1.20282144600000000E+06
 ETA=   54   1.15382144600000000E+06   1.15432144600000000E+06   1.15482144600000000E+06   1.15532144600000000E+06   1.15582144600000000E+06
             1.15632144600000000E+06   1.15682144600000000E+06   1.15732144600000000E+06   1.15782144600000000E+06   1.15832144600000000E+06
             1.15882144600000000E+06   1.15932144600000000E+06   1.15982144600000000E+06   1.16032144600000000E+06   1.16082144600000000E+06
             1.16132144600000000E+06   1.16182144600000000E+06   1.16232144600000000E+06   1.16282144600000000E+06   1.16332144600000000E+06
             1.16382144600000000E+06   1.16432144600000000E+06   1.16482144600000000E+06   1.16532144600000000E+06   1.16582144600000000E+06
             1.16632144600000000E+06   1.16682144600000000E+06   1.16732144600000000E+06   1.16782144600000000E+06   1.16832144600000000E+06
             1.16882144600000000E+06   1.16932144600000000E+06   1.16982144600000000E+06   1.17032144600000000E+06   1.17082144600000000E+06
             1.17132144600000000E+06   1.17182144600000000E+06   1.17232144600000000E+06   1.17282144600000000E+06   1.17332144600000000E+06
             1.17382144600000000E+06   1.17432144600000000E+06   1.17482144600000000E+06   1.17532144600000000E+06   1.17582144600000000E+06
             1.17632144600000000E+06   1.17682144600000000E+06   1.17732144600000000E+06   1.17782144600000000E+06   1.17832144600000000E+06
             1.17882144600000000E+06   1.17932144600000000E+06   1.17982144600000000E+06   1.18032144600000000E+06   1.18082144600000000E+06
             1.18132144600000000E+06   1.18182144600000000E+06   1.18232144600000000E+06   1.18282144600000000E+06   1.18332144600000000E+06
             1.18382144600000000E+06   1.18432144600000000E+06   1.18482144600000000E+06   1.18532144600000000E+06   1.18582144600000000E+06
             1.18632144600000000E+06   1.18682144600000000E+06   1.18732144600000000E+06   1.18782144600000000E+06   1.18832144600000000E+06
             1.18882144600000000E+06   1.18932144600000000E+06   1.18982144600000000E+06   1.19032144600000000E+06   1.19082144600000000E+06
             1.19132144600000000E+06   1.19182144600000000E+06   1.19232144600000000E+06   1.19282144600000000E+06   1.19332144600000000E+06
             1.19382144600000000E+06   1.19432144600000000E+06   1.19482144600000000E+06   1.19532144600000000E+06   1.19582144600000000E+06
             1.19632144600000000E+06   1.19682144600000000E+06   1.19732144600000000E+06   1.19782144600000000E+06   1.19832144600000000E+06
             1.19882144600000000E+06   1.19932144600000000E+06   1.19982144600000000E+06   1.20032144600000000E+06   1.20082144600000000E+06
             1.20132144600000000E+06   1.20182144600000000E+06   1.20232144600000000E+06   1.20282144600000000E+06
 ETA=   55   1.15382144600000000E+06   1.15432144600000000E+06   1.15482144600000000E+06   1.15532144600000000E+06   1.15582144600000000E+06
             1.15632144600000000E+06   1.15682144600000000E+06   1.15732144600000000E+06   1.15782144600000000E+06   1.15832144600000000E+06
             1.15882144600000000E+06   1.15932144600000000E+06   1.15982144600000000E+06   1.16032144600000000E+06   1.16082144600000000E+06
             1.16132144600000000E+06   1.16182144600000000E+06   1.16232144600000000E+06   1.16282144600000000E+06   1.16332144600000000E+06
             1.16382144600000000E+06   1.16432144600000000E+06   1.16482144600000000E+06   1.16532144600000000E+06   1.16582144600000000E+06
             1.16632144600000000E+06   1.16682144600000000E+06   1.16732144600000000E+06   1.16782144600000000E+06   1.16832144600000000E+06
             1.16882144600000000E+06   1.16932144600000000E+06   1.16982144600000000E+06   1.17032144600000000E+06   1.17082144600000000E+06
             1.17132144600000000E+06   1.17182144600000000E+06   1.17232144600000000E+06   1.17282144600000000E+06   1.17332144600000000E+06
             1.17382144600000000E+06   1.17432144600000000E+06   1.17482144600000000E+06   1.17532144600000000E+06   1.17582144600000000E+06
             1.17632144600000000E+06   1.17682144600000000E+06   1.17732144600000000E+06   1.17782144600000000E+06   1.17832144600000000E+06
             1.17882144600000000E+06   1.17932144600000000E+06   1.17982144600000000E+06   1.18032144600000000E+06   1.18082144600000000E+06
             1.18132144600000000E+06   1.18182144600000000E+06   1.18232144600000000E+06   1.18282144600000000E+06   1.18332144600000000E+06
             1.18382144600000000E+06   1.18432144600000000E+06   1.18482144600000000E+06   1.18532144600000000E+06   1.18582144600000000E+06
             1.18632144600000000E+06   1.18682144600000000E+06   1.18732144600000000E+06   1.18782144600000000E+06   1.18832144600000000E+06
             1.18882144600000000E+06   1.18932144600000000E+06   1.18982144600000000E+06   1.19032144600000000E+06   1.19082144600000000E+06
             1.19132144600000000E+06   1.19182144600000000E+06   1.19232144600000000E+06   1.19282144600000000E+06   1.19332144600000000E+06
             1.19382144600000000E+06   1.19432144600000000E+06   1.19482144600000000E+06   1.19532144600000000E+06   1.19582144600000000E+06
             1.19632144600000000E+06   1.19682144600000000E+06   1.19732144600000000E+06   1.19782144600000000E+06   1.19832144600000000E+06
             1.19882144600000000E+06   1.19932144600000000E+06   1.19982144600000000E+06   1.20032144600000000E+06   1.20082144600000000E+06
             1.20132144600000000E+06   1.20182144600000000E+06   1.20232144600000000E+06   1.20282144600000000E+06
 ETA=   56   1.15382144600000000E+06   1.15432144600000000E+06   1.15482144600000000E+06   1.15532144600000000E+06   1.15582144600000000E+06
             1.15632144600000000E+06   1.15682144600000000E+06   1.15732144600000000E+06   1.15782144600000000E+06   1.15832144600000000E+06
             1.15882144600000000E+06   1.15932144600000000E+06   1.15982144600000000E+06   1.16032144600000000E+06   1.16082144600000000E+06
             1.16132144600000000E+06   1.16182144600000000E+06   1.16232144600000000E+06   1.16282144600000000E+06   1.16332144600000000E+06
             1.16382144600000000E+06   1.16432144600000000E+06   1.16482144600000000E+06   1.16532144600000000E+06   1.16582144600000000E+06
             1.16632144600000000E+06   1.16682144600000000E+06   1.16732144600000000E+06   1.16782144600000000E+06   1.16832144600000000E+06
             1.16882144600000000E+06   1.16932144600000000E+06   1.16982144600000000E+06   1.17032144600000000E+06   1.17082144600000000E+06
             1.17132144600000000E+06   1.17182144600000000E+06   1.17232144600000000E+06   1.17282144600000000E+06   1.17332144600000000E+06
             1.17382144600000000E+06   1.17432144600000000E+06   1.17482144600000000E+06   1.17532144600000000E+06   1.17582144600000000E+06
             1.17632144600000000E+06   1.17682144600000000E+06   1.17732144600000000E+06   1.17782144600000000E+06   1.17832144600000000E+06
             1.17882144600000000E+06   1.17932144600000000E+06   1.17982144600000000E+06   1.18032144600000000E+06   1.18082144600000000E+06
             1.18132144600000000E+06   1.18182144600000000E+06   1.18232144600000000E+06   1.18282144600000000E+06   1.18332144600000000E+06
             1.18382144600000000E+06   1.18432144600000000E+06   1.18482144600000000E+06   1.18532144600000000E+06   1.18582144600000000E+06
             1.18632144600000000E+06   1.18682144600000000E+06   1.18732144600000000E+06   1.18782144600000000E+06   1.18832144600000000E+06
             1.18882144600000000E+06   1.18932144600000000E+06   1.18982144600000000E+06   1.19032144600000000E+06   1.19082144600000000E+06
             1.19132144600000000E+06   1.19182144600000000E+06   1.19232144600000000E+06   1.19282144600000000E+06   1.19332144600000000E+06
             1.19382144600000000E+06   1.19432144600000000E+06   1.19482144600000000E+06   1.19532144600000000E+06   1.19582144600000000E+06
             1.19632144600000000E+06   1.19682144600000000E+06   1.19732144600000000E+06   1.19782144600000000E+06   1.19832144600000000E+06
             1.19882144600000000E+06   1.19932144600000000E+06   1.19982144600000000E+06   1.20032144600000000E+06   1.20082144600000000E+06
             1.20132144600000000E+06   1.20182144600000000E+06   1.20232144600000000E+06   1.20282144600000000E+06
 ETA=   57   1.15382144600000000E+06   1.15432144600000000E+06   1.15482144600000000E+06   1.15532144600000000E+06   1.15582144600000000E+06
             1.15632144600000000E+06   1.15682144600000000E+06   1.15732144600000000E+06   1.15782144600000000E+06   1.15832144600000000E+06
             1.15882144600000000E+06   1.15932144600000000E+06   1.15982144600000000E+06   1.16032144600000000E+06   1.16082144600000000E+06
             1.16132144600000000E+06   1.16182144600000000E+06   1.16232144600000000E+06   1.16282144600000000E+06   1.16332144600000000E+06
             1.16382144600000000E+06   1.16432144600000000E+06   1.16482144600000000E+06   1.16532144600000000E+06   1.16582144600000000E+06
             1.16632144600000000E+06   1.16682144600000000E+06   1.16732144600000000E+06   1.16782144600000000E+06   1.16832144600000000E+06
             1.16882144600000000E+06   1.16932144600000000E+06   1.16982144600000000E+06   1.17032144600000000E+06   1.17082144600000000E+06
             1.17132144600000000E+06   1.17182144600000000E+06   1.17232144600000000E+06   1.17282144600000000E+06   1.17332144600000000E+06
             1.17382144600000000E+06   1.17432144600000000E+06   1.17482144600000000E+06   1.17532144600000000E+06   1.17582144600000000E+06
             1.17632144600000000E+06   1.17682144600000000E+06   1.17732144600000000E+06   1.17782144600000000E+06   1.17832144600000000E+06
             1.17882144600000000E+06   1.17932144600000000E+06   1.17982144600000000E+06   1.18032144600000000E+06   1.18082144600000000E+06
             1.18132144600000000E+06   1.18182144600000000E+06   1.18232144600000000E+06   1.18282144600000000E+06   1.18332144600000000E+06
             1.18382144600000000E+06   1.18432144600000000E+06   1.18482144600000000E+06   1.18532144600000000E+06   1.18582144600000000E+06
             1.18632144600000000E+06   1.18682144600000000E+06   1.18732144600000000E+06   1.18782144600000000E+06   1.18832144600000000E+06
             1.18882144600000000E+06   1.18932144600000000E+06   1.18982144600000000E+06   1.19032144600000000E+06   1.19082144600000000E+06
             1.19132144600000000E+06   1.19182144600000000E+06   1.19232144600000000E+06   1.19282144600000000E+06   1.19332144600000000E+06
             1.19382144600000000E+06   1.19432144600000000E+06   1.19482144600000000E+06   1.19532144600000000E+06   1.19582144600000000E+06
             1.19632144600000000E+06   1.19682144600000000E+06   1.19732144600000000E+06   1.19782144600000000E+06   1.19832144600000000E+06
             1.19882144600000000E+06   1.19932144600000000E+06   1.19982144600000000E+06   1.20032144600000000E+06   1.20082144600000000E+06
             1.20132144600000000E+06   1.20182144600000000E+06   1.20232144600000000E+06   1.20282144600000000E+06
 ETA=   58   1.15382144600000000E+06   1.15432144600000000E+06   1.15482144600000000E+06   1.15532144600000000E+06   1.15582144600000000E+06
             1.15632144600000000E+06   1.15682144600000000E+06   1.15732144600000000E+06   1.15782144600000000E+06   1.15832144600000000E+06
             1.15882144600000000E+06   1.15932144600000000E+06   1.15982144600000000E+06   1.16032144600000000E+06   1.16082144600000000E+06
             1.16132144600000000E+06   1.16182144600000000E+06   1.16232144600000000E+06   1.16282144600000000E+06   1.16332144600000000E+06
             1.16382144600000000E+06   1.16432144600000000E+06   1.16482144600000000E+06   1.16532144600000000E+06   1.16582144600000000E+06
             1.16632144600000000E+06   1.16682144600000000E+06   1.16732144600000000E+06   1.16782144600000000E+06   1.16832144600000000E+06
             1.16882144600000000E+06   1.16932144600000000E+06   1.16982144600000000E+06   1.17032144600000000E+06   1.17082144600000000E+06
             1.17132144600000000E+06   1.17182144600000000E+06   1.17232144600000000E+06   1.17282144600000000E+06   1.17332144600000000E+06
             1.17382144600000000E+06   1.17432144600000000E+06   1.17482144600000000E+06   1.17532144600000000E+06   1.17582144600000000E+06
             1.17632144600000000E+06   1.17682144600000000E+06   1.17732144600000000E+06   1.17782144600000000E+06   1.17832144600000000E+06
             1.17882144600000000E+06   1.17932144600000000E+06   1.17982144600000000E+06   1.18032144600000000E+06   1.18082144600000000E+06
             1.18132144600000000E+06   1.18182144600000000E+06   1.18232144600000000E+06   1.18282144600000000E+06   1.18332144600000000E+06
             1.18382144600000000E+06   1.18432144600000000E+06   1.18482144600000000E+06   1.18532144600000000E+06   1.18582144600000000E+06
             1.18632144600000000E+06   1.18682144600000000E+06   1.18732144600000000E+06   1.18782144600000000E+06   1.18832144600000000E+06
             1.18882144600000000E+06   1.18932144600000000E+06   1.18982144600000000E+06   1.19032144600000000E+06   1.19082144600000000E+06
             1.19132144600000000E+06   1.19182144600000000E+06   1.19232144600000000E+06   1.19282144600000000E+06   1.19332144600000000E+06
             1.19382144600000000E+06   1.19432144600000000E+06   1.19482144600000000E+06   1.19532144600000000E+06   1.19582144600000000E+06
             1.19632144600000000E+06   1.19682144600000000E+06   1.19732144600000000E+06   1.19782144600000000E+06   1.19832144600000000E+06
             1.19882144600000000E+06   1.19932144600000000E+06   1.19982144600000000E+06   1.20032144600000000E+06   1.20082144600000000E+06
             1.20132144600000000E+06   1.20182144600000000E+06   1.20232144600000000E+06   1.20282144600000000E+06
 ETA=   59   1.15382144600000000E+06   1.15432144600000000E+06   1.15482144600000000E+06   1.15532144600000000E+06   1.15582144600000000E+06
             1.15632144600000000E+06   1.15682144600000000E+06   1.15732144600000000E+06   1.15782144600000000E+06   1.15832144600000000E+06
             1.15882144600000000E+06   1.15932144600000000E+06   1.15982144600000000E+06   1.16032144600000000E+06   1.16082144600000000E+06
             1.16132144600000000E+06   1.16182144600000000E+06   1.16232144600000000E+06   1.16282144600000000E+06   1.16332144600000000E+06
             1.16382144600000000E+06   1.16432144600000000E+06   1.16482144600000000E+06   1.16532144600000000E+06   1.16582144600000000E+06
             1.16632144600000000E+06   1.16682144600000000E+06   1.16732144600000000E+06   1.16782144600000000E+06   1.16832144600000000E+06
             1.16882144600000000E+06   1.16932144600000000E+06   1.16982144600000000E+06   1.17032144600000000E+06   1.17082144600000000E+06
             1.17132144600000000E+06   1.17182144600000000E+06   1.17232144600000000E+06   1.17282144600000000E+06   1.17332144600000000E+06
             1.17382144600000000E+06   1.17432144600000000E+06   1.17482144600000000E+06   1.17532144600000000E+06   1.17582144600000000E+06
             1.17632144600000000E+06   1.17682144600000000E+06   1.17732144600000000E+06   1.17782144600000000E+06   1.17832144600000000E+06
             1.17882144600000000E+06   1.17932144600000000E+06   1.17982144600000000E+06   1.18032144600000000E+06   1.18082144600000000E+06
             1.18132144600000000E+06   1.18182144600000000E+06   1.18232144600000000E+06   1.18282144600000000E+06   1.18332144600000000E+06
             1.18382144600000000E+06   1.18432144600000000E+06   1.18482144600000000E+06   1.18532144600000000E+06   1.18582144600000000E+06
             1.18632144600000000E+06   1.18682144600000000E+06   1.18732144600000000E+06   1.18782144600000000E+06   1.18832144600000000E+06
             1.18882144600000000E+06   1.18932144600000000E+06   1.18982144600000000E+06   1.19032144600000000E+06   1.19082144600000000E+06
             1.19132144600000000E+06   1.19182144600000000E+06   1.19232144600000000E+06   1.19282144600000000E+06   1.19332144600000000E+06
             1.19382144600000000E+06   1.19432144600000000E+06   1.19482144600000000E+06   1.19532144600000000E+06   1.19582144600000000E+06
             1.19632144600000000E+06   1.19682144600000000E+06   1.19732144600000000E+06   1.19782144600000000E+06   1.19832144600000000E+06
             1.19882144600000000E+06   1.19932144600000000E+06   1.19982144600000000E+06   1.20032144600000000E+06   1.20082144600000000E+06
             1.20132144600000000E+06   1.20182144600000000E+06   1.20232144600000000E+06   1.20282144600000000E+06
 ETA=   60   1.15382144600000000E+06   1.15432144600000000E+06   1.15482144600000000E+06   1.15532144600000000E+06   1.15582144600000000E+06
             1.15632144600000000E+06   1.15682144600000000E+06   1.15732144600000000E+06   1.15782144600000000E+06   1.15832144600000000E+06
             1.15882144600000000E+06   1.15932144600000000E+06   1.15982144600000000E+06   1.16032144600000000E+06   1.16082144600000000E+06
             1.16132144600000000E+06   1.16182144600000000E+06   1.16232144600000000E+06   1.16282144600000000E+06   1.16332144600000000E+06
             1.16382144600000000E+06   1.16432144600000000E+06   1.16482144600000000E+06   1.16532144600000000E+06   1.16582144600000000E+06
             1.16632144600000000E+06   1.16682144600000000E+06   1.16732144600000000E+06   1.16782144600000000E+06   1.16832144600000000E+06
             1.16882144600000000E+06   1.16932144600000000E+06   1.16982144600000000E+06   1.17032144600000000E+06   1.17082144600000000E+06
             1.17132144600000000E+06   1.17182144600000000E+06   1.17232144600000000E+06   1.17282144600000000E+06   1.17332144600000000E+06
             1.17382144600000000E+06   1.17432144600000000E+06   1.17482144600000000E+06   1.17532144600000000E+06   1.17582144600000000E+06
             1.17632144600000000E+06   1.17682144600000000E+06   1.17732144600000000E+06   1.17782144600000000E+06   1.17832144600000000E+06
             1.17882144600000000E+06   1.17932144600000000E+06   1.17982144600000000E+06   1.18032144600000000E+06   1.18082144600000000E+06
             1.18132144600000000E+06   1.18182144600000000E+06   1.18232144600000000E+06   1.18282144600000000E+06   1.18332144600000000E+06
             1.18382144600000000E+06   1.18432144600000000E+06   1.18482144600000000E+06   1.18532144600000000E+06   1.18582144600000000E+06
             1.18632144600000000E+06   1.18682144600000000E+06   1.18732144600000000E+06   1.18782144600000000E+06   1.18832144600000000E+06
             1.18882144600000000E+06   1.18932144600000000E+06   1.18982144600000000E+06   1.19032144600000000E+06   1.19082144600000000E+06
             1.19132144600000000E+06   1.19182144600000000E+06   1.19232144600000000E+06   1.19282144600000000E+06   1.19332144600000000E+06
             1.19382144600000000E+06   1.19432144600000000E+06   1.19482144600000000E+06   1.19532144600000000E+06   1.19582144600000000E+06
             1.19632144600000000E+06   1.19682144600000000E+06   1.19732144600000000E+06   1.19782144600000000E+06   1.19832144600000000E+06
             1.19882144600000000E+06   1.19932144600000000E+06   1.19982144600000000E+06   1.20032144600000000E+06   1.20082144600000000E+06
             1.20132144600000000E+06   1.20182144600000000E+06   1.20232144600000000E+06   1.20282144600000000E+06
 ETA=   61   1.15382144600000000E+06   1.15432144600000000E+06   1.15482144600000000E+06   1.15532144600000000E+06   1.15582144600000000E+06
             1.15632144600000000E+06   1.15682144600000000E+06   1.15732144600000000E+06   1.15782144600000000E+06   1.15832144600000000E+06
             1.15882144600000000E+06   1.15932144600000000E+06   1.15982144600000000E+06   1.16032144600000000E+06   1.16082144600000000E+06
             1.16132144600000000E+06   1.16182144600000000E+06   1.16232144600000000E+06   1.16282144600000000E+06   1.16332144600000000E+06
             1.16382144600000000E+06   1.16432144600000000E+06   1.16482144600000000E+06   1.16532144600000000E+06   1.16582144600000000E+06
             1.16632144600000000E+06   1.16682144600000000E+06   1.16732144600000000E+06   1.16782144600000000E+06   1.16832144600000000E+06
             1.16882144600000000E+06   1.16932144600000000E+06   1.16982144600000000E+06   1.17032144600000000E+06   1.17082144600000000E+06
             1.17132144600000000E+06   1.17182144600000000E+06   1.17232144600000000E+06   1.17282144600000000E+06   1.17332144600000000E+06
             1.17382144600000000E+06   1.17432144600000000E+06   1.17482144600000000E+06   1.17532144600000000E+06   1.17582144600000000E+06
             1.17632144600000000E+06   1.17682144600000000E+06   1.17732144600000000E+06   1.17782144600000000E+06   1.17832144600000000E+06
             1.17882144600000000E+06   1.17932144600000000E+06   1.17982144600000000E+06   1.18032144600000000E+06   1.18082144600000000E+06
             1.18132144600000000E+06   1.18182144600000000E+06   1.18232144600000000E+06   1.18282144600000000E+06   1.18332144600000000E+06
             1.18382144600000000E+06   1.18432144600000000E+06   1.18482144600000000E+06   1.18532144600000000E+06   1.18582144600000000E+06
             1.18632144600000000E+06   1.18682144600000000E+06   1.18732144600000000E+06   1.18782144600000000E+06   1.18832144600000000E+06
             1.18882144600000000E+06   1.18932144600000000E+06   1.18982144600000000E+06   1.19032144600000000E+06   1.19082144600000000E+06
             1.19132144600000000E+06   1.19182144600000000E+06   1.19232144600000000E+06   1.19282144600000000E+06   1.19332144600000000E+06
             1.19382144600000000E+06   1.19432144600000000E+06   1.19482144600000000E+06   1.19532144600000000E+06   1.19582144600000000E+06
             1.19632144600000000E+06   1.19682144600000000E+06   1.19732144600000000E+06   1.19782144600000000E+06   1.19832144600000000E+06
             1.19882144600000000E+06   1.19932144600000000E+06   1.19982144600000000E+06   1.20032144600000000E+06   1.20082144600000000E+06
             1.20132144600000000E+06   1.20182144600000000E+06   1.20232144600000000E+06   1.20282144600000000E+06
 ETA=   62   1.15382144600000000E+06   1.15432144600000000E+06   1.15482144600000000E+06   1.15532144600000000E+06   1.15582144600000000E+06
             1.15632144600000000E+06   1.15682144600000000E+06   1.15732144600000000E+06   1.15782144600000000E+06   1.15832144600000000E+06
             1.15882144600000000E+06   1.15932144600000000E+06   1.15982144600000000E+06   1.16032144600000000E+06   1.16082144600000000E+06
             1.16132144600000000E+06   1.16182144600000000E+06   1.16232144600000000E+06   1.16282144600000000E+06   1.16332144600000000E+06
             1.16382144600000000E+06   1.16432144600000000E+06   1.16482144600000000E+06   1.16532144600000000E+06   1.16582144600000000E+06
             1.16632144600000000E+06   1.16682144600000000E+06   1.16732144600000000E+06   1.16782144600000000E+06   1.16832144600000000E+06
             1.16882144600000000E+06   1.16932144600000000E+06   1.16982144600000000E+06   1.17032144600000000E+06   1.17082144600000000E+06
             1.17132144600000000E+06   1.17182144600000000E+06   1.17232144600000000E+06   1.17282144600000000E+06   1.17332144600000000E+06
             1.17382144600000000E+06   1.17432144600000000E+06   1.17482144600000000E+06   1.17532144600000000E+06   1.17582144600000000E+06
             1.17632144600000000E+06   1.17682144600000000E+06   1.17732144600000000E+06   1.17782144600000000E+06   1.17832144600000000E+06
             1.17882144600000000E+06   1.17932144600000000E+06   1.17982144600000000E+06   1.18032144600000000E+06   1.18082144600000000E+06
             1.18132144600000000E+06   1.18182144600000000E+06   1.18232144600000000E+06   1.18282144600000000E+06   1.18332144600000000E+06
             1.18382144600000000E+06   1.18432144600000000E+06   1.18482144600000000E+06   1.18532144600000000E+06   1.18582144600000000E+06
             1.18632144600000000E+06   1.18682144600000000E+06   1.18732144600000000E+06   1.18782144600000000E+06   1.18832144600000000E+06
             1.18882144600000000E+06   1.18932144600000000E+06   1.18982144600000000E+06   1.19032144600000000E+06   1.19082144600000000E+06
             1.19132144600000000E+06   1.19182144600000000E+06   1.19232144600000000E+06   1.19282144600000000E+06   1.19332144600000000E+06
             1.19382144600000000E+06   1.19432144600000000E+06   1.19482144600000000E+06   1.19532144600000000E+06   1.19582144600000000E+06
             1.19632144600000000E+06   1.19682144600000000E+06   1.19732144600000000E+06   1.19782144600000000E+06   1.19832144600000000E+06
             1.19882144600000000E+06   1.19932144600000000E+06   1.19982144600000000E+06   1.20032144600000000E+06   1.20082144600000000E+06
             1.20132144600000000E+06   1.20182144600000000E+06   1.20232144600000000E+06   1.20282144600000000E+06
 ETA=   63   1.15382144600000000E+06   1.15432144600000000E+06   1.15482144600000000E+06   1.15532144600000000E+06   1.15582144600000000E+06
             1.15632144600000000E+06   1.15682144600000000E+06   1.15732144600000000E+06   1.15782144600000000E+06   1.15832144600000000E+06
             1.15882144600000000E+06   1.15932144600000000E+06   1.15982144600000000E+06   1.16032144600000000E+06   1.16082144600000000E+06
             1.16132144600000000E+06   1.16182144600000000E+06   1.16232144600000000E+06   1.16282144600000000E+06   1.16332144600000000E+06
             1.16382144600000000E+06   1.16432144600000000E+06   1.16482144600000000E+06   1.16532144600000000E+06   1.16582144600000000E+06
             1.16632144600000000E+06   1.16682144600000000E+06   1.16732144600000000E+06   1.16782144600000000E+06   1.16832144600000000E+06
             1.16882144600000000E+06   1.16932144600000000E+06   1.16982144600000000E+06   1.17032144600000000E+06   1.17082144600000000E+06
             1.17132144600000000E+06   1.17182144600000000E+06   1.17232144600000000E+06   1.17282144600000000E+06   1.17332144600000000E+06
             1.17382144600000000E+06   1.17432144600000000E+06   1.17482144600000000E+06   1.17532144600000000E+06   1.17582144600000000E+06
             1.17632144600000000E+06   1.17682144600000000E+06   1.17732144600000000E+06   1.17782144600000000E+06   1.17832144600000000E+06
             1.17882144600000000E+06   1.17932144600000000E+06   1.17982144600000000E+06   1.18032144600000000E+06   1.18082144600000000E+06
             1.18132144600000000E+06   1.18182144600000000E+06   1.18232144600000000E+06   1.18282144600000000E+06   1.18332144600000000E+06
             1.18382144600000000E+06   1.18432144600000000E+06   1.18482144600000000E+06   1.18532144600000000E+06   1.18582144600000000E+06
             1.18632144600000000E+06   1.18682144600000000E+06   1.18732144600000000E+06   1.18782144600000000E+06   1.18832144600000000E+06
             1.18882144600000000E+06   1.18932144600000000E+06   1.18982144600000000E+06   1.19032144600000000E+06   1.19082144600000000E+06
             1.19132144600000000E+06   1.19182144600000000E+06   1.19232144600000000E+06   1.19282144600000000E+06   1.19332144600000000E+06
             1.19382144600000000E+06   1.19432144600000000E+06   1.19482144600000000E+06   1.19532144600000000E+06   1.19582144600000000E+06
             1.19632144600000000E+06   1.19682144600000000E+06   1.19732144600000000E+06   1.19782144600000000E+06   1.19832144600000000E+06
             1.19882144600000000E+06   1.19932144600000000E+06   1.19982144600000000E+06   1.20032144600000000E+06   1.20082144600000000E+06
             1.20132144600000000E+06   1.20182144600000000E+06   1.20232144600000000E+06   1.20282144600000000E+06
 ETA=   64   1.15382144600000000E+06   1.15432144600000000E+06   1.15482144600000000E+06   1.15532144600000000E+06   1.15582144600000000E+06
             1.15632144600000000E+06   1.15682144600000000E+06   1.15732144600000000E+06   1.15782144600000000E+06   1.15832144600000000E+06
             1.15882144600000000E+06   1.15932144600000000E+06   1.15982144600000000E+06   1.16032144600000000E+06   1.16082144600000000E+06
             1.16132144600000000E+06   1.16182144600000000E+06   1.16232144600000000E+06   1.16282144600000000E+06   1.16332144600000000E+06
             1.16382144600000000E+06   1.16432144600000000E+06   1.16482144600000000E+06   1.16532144600000000E+06   1.16582144600000000E+06
             1.16632144600000000E+06   1.16682144600000000E+06   1.16732144600000000E+06   1.16782144600000000E+06   1.16832144600000000E+06
             1.16882144600000000E+06   1.16932144600000000E+06   1.16982144600000000E+06   1.17032144600000000E+06   1.17082144600000000E+06
             1.17132144600000000E+06   1.17182144600000000E+06   1.17232144600000000E+06   1.17282144600000000E+06   1.17332144600000000E+06
             1.17382144600000000E+06   1.17432144600000000E+06   1.17482144600000000E+06   1.17532144600000000E+06   1.17582144600000000E+06
             1.17632144600000000E+06   1.17682144600000000E+06   1.17732144600000000E+06   1.17782144600000000E+06   1.17832144600000000E+06
             1.17882144600000000E+06   1.17932144600000000E+06   1.17982144600000000E+06   1.18032144600000000E+06   1.18082144600000000E+06
             1.18132144600000000E+06   1.18182144600000000E+06   1.18232144600000000E+06   1.18282144600000000E+06   1.18332144600000000E+06
             1.18382144600000000E+06   1.18432144600000000E+06   1.18482144600000000E+06   1.18532144600000000E+06   1.18582144600000000E+06
             1.18632144600000000E+06   1.18682144600000000E+06   1.18732144600000000E+06   1.18782144600000000E+06   1.18832144600000000E+06
             1.18882144600000000E+06   1.18932144600000000E+06   1.18982144600000000E+06   1.19032144600000000E+06   1.19082144600000000E+06
             1.19132144600000000E+06   1.19182144600000000E+06   1.19232144600000000E+06   1.19282144600000000E+06   1.19332144600000000E+06
             1.19382144600000000E+06   1.19432144600000000E+06   1.19482144600000000E+06   1.19532144600000000E+06   1.19582144600000000E+06
             1.19632144600000000E+06   1.19682144600000000E+06   1.19732144600000000E+06   1.19782144600000000E+06   1.19832144600000000E+06
             1.19882144600000000E+06   1.19932144600000000E+06   1.19982144600000000E+06   1.20032144600000000E+06   1.20082144600000000E+06
             1.20132144600000000E+06   1.20182144600000000E+06   1.20232144600000000E+06   1.20282144600000000E+06
 ETA=   65   1.15382144600000000E+06   1.15432144600000000E+06   1.15482144600000000E+06   1.15532144600000000E+06   1.15582144600000000E+06
             1.15632144600000000E+06   1.15682144600000000E+06   1.15732144600000000E+06   1.15782144600000000E+06   1.15832144600000000E+06
             1.15882144600000000E+06   1.15932144600000000E+06   1.15982144600000000E+06   1.16032144600000000E+06   1.16082144600000000E+06
             1.16132144600000000E+06   1.16182144600000000E+06   1.16232144600000000E+06   1.16282144600000000E+06   1.16332144600000000E+06
             1.16382144600000000E+06   1.16432144600000000E+06   1.16482144600000000E+06   1.16532144600000000E+06   1.16582144600000000E+06
             1.16632144600000000E+06   1.16682144600000000E+06   1.16732144600000000E+06   1.16782144600000000E+06   1.16832144600000000E+06
             1.16882144600000000E+06   1.16932144600000000E+06   1.16982144600000000E+06   1.17032144600000000E+06   1.17082144600000000E+06
             1.17132144600000000E+06   1.17182144600000000E+06   1.17232144600000000E+06   1.17282144600000000E+06   1.17332144600000000E+06
             1.17382144600000000E+06   1.17432144600000000E+06   1.17482144600000000E+06   1.17532144600000000E+06   1.17582144600000000E+06
             1.17632144600000000E+06   1.17682144600000000E+06   1.17732144600000000E+06   1.17782144600000000E+06   1.17832144600000000E+06
             1.17882144600000000E+06   1.17932144600000000E+06   1.17982144600000000E+06   1.18032144600000000E+06   1.18082144600000000E+06
             1.18132144600000000E+06   1.18182144600000000E+06   1.18232144600000000E+06   1.18282144600000000E+06   1.18332144600000000E+06
             1.18382144600000000E+06   1.18432144600000000E+06   1.18482144600000000E+06   1.18532144600000000E+06   1.18582144600000000E+06
             1.18632144600000000E+06   1.18682144600000000E+06   1.18732144600000000E+06   1.18782144600000000E+06   1.18832144600000000E+06
             1.18882144600000000E+06   1.18932144600000000E+06   1.18982144600000000E+06   1.19032144600000000E+06   1.19082144600000000E+06
             1.19132144600000000E+06   1.19182144600000000E+06   1.19232144600000000E+06   1.19282144600000000E+06   1.19332144600000000E+06
             1.19382144600000000E+06   1.19432144600000000E+06   1.19482144600000000E+06   1.19532144600000000E+06   1.19582144600000000E+06
             1.19632144600000000E+06   1.19682144600000000E+06   1.19732144600000000E+06   1.19782144600000000E+06   1.19832144600000000E+06
             1.19882144600000000E+06   1.19932144600000000E+06   1.19982144600000000E+06   1.20032144600000000E+06   1.20082144600000000E+06
             1.20132144600000000E+06   1.20182144600000000E+06   1.20232144600000000E+06   1.20282144600000000E+06
 ETA=   66   1.15382144600000000E+06   1.15432144600000000E+06   1.15482144600000000E+06   1.15532144600000000E+06   1.15582144600000000E+06
             1.15632144600000000E+06   1.15682144600000000E+06   1.15732144600000000E+06   1.15782144600000000E+06   1.15832144600000000E+06
             1.15882144600000000E+06   1.15932144600000000E+06   1.15982144600000000E+06   1.16032144600000000E+06   1.16082144600000000E+06
             1.16132144600000000E+06   1.16182144600000000E+06   1.16232144600000000E+06   1.16282144600000000E+06   1.16332144600000000E+06
             1.16382144600000000E+06   1.16432144600000000E+06   1.16482144600000000E+06   1.16532144600000000E+06   1.16582144600000000E+06
             1.16632144600000000E+06   1.16682144600000000E+06   1.16732144600000000E+06   1.16782144600000000E+06   1.16832144600000000E+06
             1.16882144600000000E+06   1.16932144600000000E+06   1.16982144600000000E+06   1.17032144600000000E+06   1.17082144600000000E+06
             1.17132144600000000E+06   1.17182144600000000E+06   1.17232144600000000E+06   1.17282144600000000E+06   1.17332144600000000E+06
             1.17382144600000000E+06   1.17432144600000000E+06   1.17482144600000000E+06   1.17532144600000000E+06   1.17582144600000000E+06
             1.17632144600000000E+06   1.17682144600000000E+06   1.17732144600000000E+06   1.17782144600000000E+06   1.17832144600000000E+06
             1.17882144600000000E+06   1.17932144600000000E+06   1.17982144600000000E+06   1.18032144600000000E+06   1.18082144600000000E+06
             1.18132144600000000E+06   1.18182144600000000E+06   1.18232144600000000E+06   1.18282144600000000E+06   1.18332144600000000E+06
             1.18382144600000000E+06   1.18432144600000000E+06   1.18482144600000000E+06   1.18532144600000000E+06   1.18582144600000000E+06
             1.18632144600000000E+06   1.18682144600000000E+06   1.18732144600000000E+06   1.18782144600000000E+06   1.18832144600000000E+06
             1.18882144600000000E+06   1.18932144600000000E+06   1.18982144600000000E+06   1.19032144600000000E+06   1.19082144600000000E+06
             1.19132144600000000E+06   1.19182144600000000E+06   1.19232144600000000E+06   1.19282144600000000E+06   1.19332144600000000E+06
             1.19382144600000000E+06   1.19432144600000000E+06   1.19482144600000000E+06   1.19532144600000000E+06   1.19582144600000000E+06
             1.19632144600000000E+06   1.19682144600000000E+06   1.19732144600000000E+06   1.19782144600000000E+06   1.19832144600000000E+06
             1.19882144600000000E+06   1.19932144600000000E+06   1.19982144600000000E+06   1.20032144600000000E+06   1.20082144600000000E+06
             1.20132144600000000E+06   1.20182144600000000E+06   1.20232144600000000E+06   1.20282144600000000E+06
 ETA=   67   1.15382144600000000E+06   1.15432144600000000E+06   1.15482144600000000E+06   1.15532144600000000E+06   1.15582144600000000E+06
             1.15632144600000000E+06   1.15682144600000000E+06   1.15732144600000000E+06   1.15782144600000000E+06   1.15832144600000000E+06
             1.15882144600000000E+06   1.15932144600000000E+06   1.15982144600000000E+06   1.16032144600000000E+06   1.16082144600000000E+06
             1.16132144600000000E+06   1.16182144600000000E+06   1.16232144600000000E+06   1.16282144600000000E+06   1.16332144600000000E+06
             1.16382144600000000E+06   1.16432144600000000E+06   1.16482144600000000E+06   1.16532144600000000E+06   1.16582144600000000E+06
             1.16632144600000000E+06   1.16682144600000000E+06   1.16732144600000000E+06   1.16782144600000000E+06   1.16832144600000000E+06
             1.16882144600000000E+06   1.16932144600000000E+06   1.16982144600000000E+06   1.17032144600000000E+06   1.17082144600000000E+06
             1.17132144600000000E+06   1.17182144600000000E+06   1.17232144600000000E+06   1.17282144600000000E+06   1.17332144600000000E+06
             1.17382144600000000E+06   1.17432144600000000E+06   1.17482144600000000E+06   1.17532144600000000E+06   1.17582144600000000E+06
             1.17632144600000000E+06   1.17682144600000000E+06   1.17732144600000000E+06   1.17782144600000000E+06   1.17832144600000000E+06
             1.17882144600000000E+06   1.17932144600000000E+06   1.17982144600000000E+06   1.18032144600000000E+06   1.18082144600000000E+06
             1.18132144600000000E+06   1.18182144600000000E+06   1.18232144600000000E+06   1.18282144600000000E+06   1.18332144600000000E+06
             1.18382144600000000E+06   1.18432144600000000E+06   1.18482144600000000E+06   1.18532144600000000E+06   1.18582144600000000E+06
             1.18632144600000000E+06   1.18682144600000000E+06   1.18732144600000000E+06   1.18782144600000000E+06   1.18832144600000000E+06
             1.18882144600000000E+06   1.18932144600000000E+06   1.18982144600000000E+06   1.19032144600000000E+06   1.19082144600000000E+06
             1.19132144600000000E+06   1.19182144600000000E+06   1.19232144600000000E+06   1.19282144600000000E+06   1.19332144600000000E+06
             1.19382144600000000E+06   1.19432144600000000E+06   1.19482144600000000E+06   1.19532144600000000E+06   1.19582144600000000E+06
             1.19632144600000000E+06   1.19682144600000000E+06   1.19732144600000000E+06   1.19782144600000000E+06   1.19832144600000000E+06
             1.19882144600000000E+06   1.19932144600000000E+06   1.19982144600000000E+06   1.20032144600000000E+06   1.20082144600000000E+06
             1.20132144600000000E+06   1.20182144600000000E+06   1.20232144600000000E+06   1.20282144600000000E+06
 ETA=   68   1.15382144600000000E+06   1.15432144600000000E+06   1.15482144600000000E+06   1.15532144600000000E+06   1.15582144600000000E+06
             1.15632144600000000E+06   1.15682144600000000E+06   1.15732144600000000E+06   1.15782144600000000E+06   1.15832144600000000E+06
             1.15882144600000000E+06   1.15932144600000000E+06   1.15982144600000000E+06   1.16032144600000000E+06   1.16082144600000000E+06
             1.16132144600000000E+06   1.16182144600000000E+06   1.16232144600000000E+06   1.16282144600000000E+06   1.16332144600000000E+06
             1.16382144600000000E+06   1.16432144600000000E+06   1.16482144600000000E+06   1.16532144600000000E+06   1.16582144600000000E+06
             1.16632144600000000E+06   1.16682144600000000E+06   1.16732144600000000E+06   1.16782144600000000E+06   1.16832144600000000E+06
             1.16882144600000000E+06   1.16932144600000000E+06   1.16982144600000000E+06   1.17032144600000000E+06   1.17082144600000000E+06
             1.17132144600000000E+06   1.17182144600000000E+06   1.17232144600000000E+06   1.17282144600000000E+06   1.17332144600000000E+06
             1.17382144600000000E+06   1.17432144600000000E+06   1.17482144600000000E+06   1.17532144600000000E+06   1.17582144600000000E+06
             1.17632144600000000E+06   1.17682144600000000E+06   1.17732144600000000E+06   1.17782144600000000E+06   1.17832144600000000E+06
             1.17882144600000000E+06   1.17932144600000000E+06   1.17982144600000000E+06   1.18032144600000000E+06   1.18082144600000000E+06
             1.18132144600000000E+06   1.18182144600000000E+06   1.18232144600000000E+06   1.18282144600000000E+06   1.18332144600000000E+06
             1.18382144600000000E+06   1.18432144600000000E+06   1.18482144600000000E+06   1.18532144600000000E+06   1.18582144600000000E+06
             1.18632144600000000E+06   1.18682144600000000E+06   1.18732144600000000E+06   1.18782144600000000E+06   1.18832144600000000E+06
             1.18882144600000000E+06   1.18932144600000000E+06   1.18982144600000000E+06   1.19032144600000000E+06   1.19082144600000000E+06
             1.19132144600000000E+06   1.19182144600000000E+06   1.19232144600000000E+06   1.19282144600000000E+06   1.19332144600000000E+06
             1.19382144600000000E+06   1.19432144600000000E+06   1.19482144600000000E+06   1.19532144600000000E+06   1.19582144600000000E+06
             1.19632144600000000E+06   1.19682144600000000E+06   1.19732144600000000E+06   1.19782144600000000E+06   1.19832144600000000E+06
             1.19882144600000000E+06   1.19932144600000000E+06   1.19982144600000000E+06   1.20032144600000000E+06   1.20082144600000000E+06
             1.20132144600000000E+06   1.20182144600000000E+06   1.20232144600000000E+06   1.20282144600000000E+06
 ETA=   69   1.15382144600000000E+06   1.15432144600000000E+06   1.15482144600000000E+06   1.15532144600000000E+06   1.15582144600000000E+06
             1.15632144600000000E+06   1.15682144600000000E+06   1.15732144600000000E+06   1.15782144600000000E+06   1.15832144600000000E+06
             1.15882144600000000E+06   1.15932144600000000E+06   1.15982144600000000E+06   1.16032144600000000E+06   1.16082144600000000E+06
             1.16132144600000000E+06   1.16182144600000000E+06   1.16232144600000000E+06   1.16282144600000000E+06   1.16332144600000000E+06
             1.16382144600000000E+06   1.16432144600000000E+06   1.16482144600000000E+06   1.16532144600000000E+06   1.16582144600000000E+06
             1.16632144600000000E+06   1.16682144600000000E+06   1.16732144600000000E+06   1.16782144600000000E+06   1.16832144600000000E+06
             1.16882144600000000E+06   1.16932144600000000E+06   1.16982144600000000E+06   1.17032144600000000E+06   1.17082144600000000E+06
             1.17132144600000000E+06   1.17182144600000000E+06   1.17232144600000000E+06   1.17282144600000000E+06   1.17332144600000000E+06
             1.17382144600000000E+06   1.17432144600000000E+06   1.17482144600000000E+06   1.17532144600000000E+06   1.17582144600000000E+06
             1.17632144600000000E+06   1.17682144600000000E+06   1.17732144600000000E+06   1.17782144600000000E+06   1.17832144600000000E+06
             1.17882144600000000E+06   1.17932144600000000E+06   1.17982144600000000E+06   1.18032144600000000E+06   1.18082144600000000E+06
             1.18132144600000000E+06   1.18182144600000000E+06   1.18232144600000000E+06   1.18282144600000000E+06   1.18332144600000000E+06
             1.18382144600000000E+06   1.18432144600000000E+06   1.18482144600000000E+06   1.18532144600000000E+06   1.18582144600000000E+06
             1.18632144600000000E+06   1.18682144600000000E+06   1.18732144600000000E+06   1.18782144600000000E+06   1.18832144600000000E+06
             1.18882144600000000E+06   1.18932144600000000E+06   1.18982144600000000E+06   1.19032144600000000E+06   1.19082144600000000E+06
             1.19132144600000000E+06   1.19182144600000000E+06   1.19232144600000000E+06   1.19282144600000000E+06   1.19332144600000000E+06
             1.19382144600000000E+06   1.19432144600000000E+06   1.19482144600000000E+06   1.19532144600000000E+06   1.19582144600000000E+06
             1.19632144600000000E+06   1.19682144600000000E+06   1.19732144600000000E+06   1.19782144600000000E+06   1.19832144600000000E+06
             1.19882144600000000E+06   1.19932144600000000E+06   1.19982144600000000E+06   1.20032144600000000E+06   1.20082144600000000E+06
             1.20132144600000000E+06   1.20182144600000000E+06   1.20232144600000000E+06   1.20282144600000000E+06
 ETA=   70   1.15382144600000000E+06   1.15432144600000000E+06   1.15482144600000000E+06   1.15532144600000000E+06   1.15582144600000000E+06
             1.15632144600000000E+06   1.15682144600000000E+06   1.15732144600000000E+06   1.15782144600000000E+06   1.15832144600000000E+06
             1.15882144600000000E+06   1.15932144600000000E+06   1.15982144600000000E+06   1.16032144600000000E+06   1.16082144600000000E+06
             1.16132144600000000E+06   1.16182144600000000E+06   1.16232144600000000E+06   1.16282144600000000E+06   1.16332144600000000E+06
             1.16382144600000000E+06   1.16432144600000000E+06   1.16482144600000000E+06   1.16532144600000000E+06   1.16582144600000000E+06
             1.16632144600000000E+06   1.16682144600000000E+06   1.16732144600000000E+06   1.16782144600000000E+06   1.16832144600000000E+06
             1.16882144600000000E+06   1.16932144600000000E+06   1.16982144600000000E+06   1.17032144600000000E+06   1.17082144600000000E+06
             1.17132144600000000E+06   1.17182144600000000E+06   1.17232144600000000E+06   1.17282144600000000E+06   1.17332144600000000E+06
             1.17382144600000000E+06   1.17432144600000000E+06   1.17482144600000000E+06   1.17532144600000000E+06   1.17582144600000000E+06
             1.17632144600000000E+06   1.17682144600000000E+06   1.17732144600000000E+06   1.17782144600000000E+06   1.17832144600000000E+06
             1.17882144600000000E+06   1.17932144600000000E+06   1.17982144600000000E+06   1.18032144600000000E+06   1.18082144600000000E+06
             1.18132144600000000E+06   1.18182144600000000E+06   1.18232144600000000E+06   1.18282144600000000E+06   1.18332144600000000E+06
             1.18382144600000000E+06   1.18432144600000000E+06   1.18482144600000000E+06   1.18532144600000000E+06   1.18582144600000000E+06
             1.18632144600000000E+06   1.18682144600000000E+06   1.18732144600000000E+06   1.18782144600000000E+06   1.18832144600000000E+06
             1.18882144600000000E+06   1.18932144600000000E+06   1.18982144600000000E+06   1.19032144600000000E+06   1.19082144600000000E+06
             1.19132144600000000E+06   1.19182144600000000E+06   1.19232144600000000E+06   1.19282144600000000E+06   1.19332144600000000E+06
             1.19382144600000000E+06   1.19432144600000000E+06   1.19482144600000000E+06   1.19532144600000000E+06   1.19582144600000000E+06
             1.19632144600000000E+06   1.19682144600000000E+06   1.19732144600000000E+06   1.19782144600000000E+06   1.19832144600000000E+06
             1.19882144600000000E+06   1.19932144600000000E+06   1.19982144600000000E+06   1.20032144600000000E+06   1.20082144600000000E+06
             1.20132144600000000E+06   1.20182144600000000E+06   1.20232144600000000E+06   1.20282144600000000E+06
 ETA=   71   1.15382144600000000E+06   1.15432144600000000E+06   1.15482144600000000E+06   1.15532144600000000E+06   1.15582144600000000E+06
             1.15632144600000000E+06   1.15682144600000000E+06   1.15732144600000000E+06   1.15782144600000000E+06   1.15832144600000000E+06
             1.15882144600000000E+06   1.15932144600000000E+06   1.15982144600000000E+06   1.16032144600000000E+06   1.16082144600000000E+06
             1.16132144600000000E+06   1.16182144600000000E+06   1.16232144600000000E+06   1.16282144600000000E+06   1.16332144600000000E+06
             1.16382144600000000E+06   1.16432144600000000E+06   1.16482144600000000E+06   1.16532144600000000E+06   1.16582144600000000E+06
             1.16632144600000000E+06   1.16682144600000000E+06   1.16732144600000000E+06   1.16782144600000000E+06   1.16832144600000000E+06
             1.16882144600000000E+06   1.16932144600000000E+06   1.16982144600000000E+06   1.17032144600000000E+06   1.17082144600000000E+06
             1.17132144600000000E+06   1.17182144600000000E+06   1.17232144600000000E+06   1.17282144600000000E+06   1.17332144600000000E+06
             1.17382144600000000E+06   1.17432144600000000E+06   1.17482144600000000E+06   1.17532144600000000E+06   1.17582144600000000E+06
             1.17632144600000000E+06   1.17682144600000000E+06   1.17732144600000000E+06   1.17782144600000000E+06   1.17832144600000000E+06
             1.17882144600000000E+06   1.17932144600000000E+06   1.17982144600000000E+06   1.18032144600000000E+06   1.18082144600000000E+06
             1.18132144600000000E+06   1.18182144600000000E+06   1.18232144600000000E+06   1.18282144600000000E+06   1.18332144600000000E+06
             1.18382144600000000E+06   1.18432144600000000E+06   1.18482144600000000E+06   1.18532144600000000E+06   1.18582144600000000E+06
             1.18632144600000000E+06   1.18682144600000000E+06   1.18732144600000000E+06   1.18782144600000000E+06   1.18832144600000000E+06
             1.18882144600000000E+06   1.18932144600000000E+06   1.18982144600000000E+06   1.19032144600000000E+06   1.19082144600000000E+06
             1.19132144600000000E+06   1.19182144600000000E+06   1.19232144600000000E+06   1.19282144600000000E+06   1.19332144600000000E+06
             1.19382144600000000E+06   1.19432144600000000E+06   1.19482144600000000E+06   1.19532144600000000E+06   1.19582144600000000E+06
             1.19632144600000000E+06   1.19682144600000000E+06   1.19732144600000000E+06   1.19782144600000000E+06   1.19832144600000000E+06
             1.19882144600000000E+06   1.19932144600000000E+06   1.19982144600000000E+06   1.20032144600000000E+06   1.20082144600000000E+06
             1.20132144600000000E+06   1.20182144600000000E+06   1.20232144600000000E+06   1.20282144600000000E+06
 ETA=   72   1.15382144600000000E+06   1.15432144600000000E+06   1.15482144600000000E+06   1.15532144600000000E+06   1.15582144600000000E+06
             1.15632144600000000E+06   1.15682144600000000E+06   1.15732144600000000E+06   1.15782144600000000E+06   1.15832144600000000E+06
             1.15882144600000000E+06   1.15932144600000000E+06   1.15982144600000000E+06   1.16032144600000000E+06   1.16082144600000000E+06
             1.16132144600000000E+06   1.16182144600000000E+06   1.16232144600000000E+06   1.16282144600000000E+06   1.16332144600000000E+06
             1.16382144600000000E+06   1.16432144600000000E+06   1.16482144600000000E+06   1.16532144600000000E+06   1.16582144600000000E+06
             1.16632144600000000E+06   1.16682144600000000E+06   1.16732144600000000E+06   1.16782144600000000E+06   1.16832144600000000E+06
             1.16882144600000000E+06   1.16932144600000000E+06   1.16982144600000000E+06   1.17032144600000000E+06   1.17082144600000000E+06
             1.17132144600000000E+06   1.17182144600000000E+06   1.17232144600000000E+06   1.17282144600000000E+06   1.17332144600000000E+06
             1.17382144600000000E+06   1.17432144600000000E+06   1.17482144600000000E+06   1.17532144600000000E+06   1.17582144600000000E+06
             1.17632144600000000E+06   1.17682144600000000E+06   1.17732144600000000E+06   1.17782144600000000E+06   1.17832144600000000E+06
             1.17882144600000000E+06   1.17932144600000000E+06   1.17982144600000000E+06   1.18032144600000000E+06   1.18082144600000000E+06
             1.18132144600000000E+06   1.18182144600000000E+06   1.18232144600000000E+06   1.18282144600000000E+06   1.18332144600000000E+06
             1.18382144600000000E+06   1.18432144600000000E+06   1.18482144600000000E+06   1.18532144600000000E+06   1.18582144600000000E+06
             1.18632144600000000E+06   1.18682144600000000E+06   1.18732144600000000E+06   1.18782144600000000E+06   1.18832144600000000E+06
             1.18882144600000000E+06   1.18932144600000000E+06   1.18982144600000000E+06   1.19032144600000000E+06   1.19082144600000000E+06
             1.19132144600000000E+06   1.19182144600000000E+06   1.19232144600000000E+06   1.19282144600000000E+06   1.19332144600000000E+06
             1.19382144600000000E+06   1.19432144600000000E+06   1.19482144600000000E+06   1.19532144600000000E+06   1.19582144600000000E+06
             1.19632144600000000E+06   1.19682144600000000E+06   1.19732144600000000E+06   1.19782144600000000E+06   1.19832144600000000E+06
             1.19882144600000000E+06   1.19932144600000000E+06   1.19982144600000000E+06   1.20032144600000000E+06   1.20082144600000000E+06
             1.20132144600000000E+06   1.20182144600000000E+06   1.20232144600000000E+06   1.20282144600000000E+06
 ETA=   73   1.15382144600000000E+06   1.15432144600000000E+06   1.15482144600000000E+06   1.15532144600000000E+06   1.15582144600000000E+06
             1.15632144600000000E+06   1.15682144600000000E+06   1.15732144600000000E+06   1.15782144600000000E+06   1.15832144600000000E+06
             1.15882144600000000E+06   1.15932144600000000E+06   1.15982144600000000E+06   1.16032144600000000E+06   1.16082144600000000E+06
             1.16132144600000000E+06   1.16182144600000000E+06   1.16232144600000000E+06   1.16282144600000000E+06   1.16332144600000000E+06
             1.16382144600000000E+06   1.16432144600000000E+06   1.16482144600000000E+06   1.16532144600000000E+06   1.16582144600000000E+06
             1.16632144600000000E+06   1.16682144600000000E+06   1.16732144600000000E+06   1.16782144600000000E+06   1.16832144600000000E+06
             1.16882144600000000E+06   1.16932144600000000E+06   1.16982144600000000E+06   1.17032144600000000E+06   1.17082144600000000E+06
             1.17132144600000000E+06   1.17182144600000000E+06   1.17232144600000000E+06   1.17282144600000000E+06   1.17332144600000000E+06
             1.17382144600000000E+06   1.17432144600000000E+06   1.17482144600000000E+06   1.17532144600000000E+06   1.17582144600000000E+06
             1.17632144600000000E+06   1.17682144600000000E+06   1.17732144600000000E+06   1.17782144600000000E+06   1.17832144600000000E+06
             1.17882144600000000E+06   1.17932144600000000E+06   1.17982144600000000E+06   1.18032144600000000E+06   1.18082144600000000E+06
             1.18132144600000000E+06   1.18182144600000000E+06   1.18232144600000000E+06   1.18282144600000000E+06   1.18332144600000000E+06
             1.18382144600000000E+06   1.18432144600000000E+06   1.18482144600000000E+06   1.18532144600000000E+06   1.18582144600000000E+06
             1.18632144600000000E+06   1.18682144600000000E+06   1.18732144600000000E+06   1.18782144600000000E+06   1.18832144600000000E+06
             1.18882144600000000E+06   1.18932144600000000E+06   1.18982144600000000E+06   1.19032144600000000E+06   1.19082144600000000E+06
             1.19132144600000000E+06   1.19182144600000000E+06   1.19232144600000000E+06   1.19282144600000000E+06   1.19332144600000000E+06
             1.19382144600000000E+06   1.19432144600000000E+06   1.19482144600000000E+06   1.19532144600000000E+06   1.19582144600000000E+06
             1.19632144600000000E+06   1.19682144600000000E+06   1.19732144600000000E+06   1.19782144600000000E+06   1.19832144600000000E+06
             1.19882144600000000E+06   1.19932144600000000E+06   1.19982144600000000E+06   1.20032144600000000E+06   1.20082144600000000E+06
             1.20132144600000000E+06   1.20182144600000000E+06   1.20232144600000000E+06   1.20282144600000000E+06
 ETA=   74   1.15382144600000000E+06   1.15432144600000000E+06   1.15482144600000000E+06   1.15532144600000000E+06   1.15582144600000000E+06
             1.15632144600000000E+06   1.15682144600000000E+06   1.15732144600000000E+06   1.15782144600000000E+06   1.15832144600000000E+06
             1.15882144600000000E+06   1.15932144600000000E+06   1.15982144600000000E+06   1.16032144600000000E+06   1.16082144600000000E+06
             1.16132144600000000E+06   1.16182144600000000E+06   1.16232144600000000E+06   1.16282144600000000E+06   1.16332144600000000E+06
             1.16382144600000000E+06   1.16432144600000000E+06   1.16482144600000000E+06   1.16532144600000000E+06   1.16582144600000000E+06
             1.16632144600000000E+06   1.16682144600000000E+06   1.16732144600000000E+06   1.16782144600000000E+06   1.16832144600000000E+06
             1.16882144600000000E+06   1.16932144600000000E+06   1.16982144600000000E+06   1.17032144600000000E+06   1.17082144600000000E+06
             1.17132144600000000E+06   1.17182144600000000E+06   1.17232144600000000E+06   1.17282144600000000E+06   1.17332144600000000E+06
             1.17382144600000000E+06   1.17432144600000000E+06   1.17482144600000000E+06   1.17532144600000000E+06   1.17582144600000000E+06
             1.17632144600000000E+06   1.17682144600000000E+06   1.17732144600000000E+06   1.17782144600000000E+06   1.17832144600000000E+06
             1.17882144600000000E+06   1.17932144600000000E+06   1.17982144600000000E+06   1.18032144600000000E+06   1.18082144600000000E+06
             1.18132144600000000E+06   1.18182144600000000E+06   1.18232144600000000E+06   1.18282144600000000E+06   1.18332144600000000E+06
             1.18382144600000000E+06   1.18432144600000000E+06   1.18482144600000000E+06   1.18532144600000000E+06   1.18582144600000000E+06
             1.18632144600000000E+06   1.18682144600000000E+06   1.18732144600000000E+06   1.18782144600000000E+06   1.18832144600000000E+06
             1.18882144600000000E+06   1.18932144600000000E+06   1.18982144600000000E+06   1.19032144600000000E+06   1.19082144600000000E+06
             1.19132144600000000E+06   1.19182144600000000E+06   1.19232144600000000E+06   1.19282144600000000E+06   1.19332144600000000E+06
             1.19382144600000000E+06   1.19432144600000000E+06   1.19482144600000000E+06   1.19532144600000000E+06   1.19582144600000000E+06
             1.19632144600000000E+06   1.19682144600000000E+06   1.19732144600000000E+06   1.19782144600000000E+06   1.19832144600000000E+06
             1.19882144600000000E+06   1.19932144600000000E+06   1.19982144600000000E+06   1.20032144600000000E+06   1.20082144600000000E+06
             1.20132144600000000E+06   1.20182144600000000E+06   1.20232144600000000E+06   1.20282144600000000E+06
 ETA=   75   1.15382144600000000E+06   1.15432144600000000E+06   1.15482144600000000E+06   1.15532144600000000E+06   1.15582144600000000E+06
             1.15632144600000000E+06   1.15682144600000000E+06   1.15732144600000000E+06   1.15782144600000000E+06   1.15832144600000000E+06
             1.15882144600000000E+06   1.15932144600000000E+06   1.15982144600000000E+06   1.16032144600000000E+06   1.16082144600000000E+06
             1.16132144600000000E+06   1.16182144600000000E+06   1.16232144600000000E+06   1.16282144600000000E+06   1.16332144600000000E+06
             1.16382144600000000E+06   1.16432144600000000E+06   1.16482144600000000E+06   1.16532144600000000E+06   1.16582144600000000E+06
             1.16632144600000000E+06   1.16682144600000000E+06   1.16732144600000000E+06   1.16782144600000000E+06   1.16832144600000000E+06
             1.16882144600000000E+06   1.16932144600000000E+06   1.16982144600000000E+06   1.17032144600000000E+06   1.17082144600000000E+06
             1.17132144600000000E+06   1.17182144600000000E+06   1.17232144600000000E+06   1.17282144600000000E+06   1.17332144600000000E+06
             1.17382144600000000E+06   1.17432144600000000E+06   1.17482144600000000E+06   1.17532144600000000E+06   1.17582144600000000E+06
             1.17632144600000000E+06   1.17682144600000000E+06   1.17732144600000000E+06   1.17782144600000000E+06   1.17832144600000000E+06
             1.17882144600000000E+06   1.17932144600000000E+06   1.17982144600000000E+06   1.18032144600000000E+06   1.18082144600000000E+06
             1.18132144600000000E+06   1.18182144600000000E+06   1.18232144600000000E+06   1.18282144600000000E+06   1.18332144600000000E+06
             1.18382144600000000E+06   1.18432144600000000E+06   1.18482144600000000E+06   1.18532144600000000E+06   1.18582144600000000E+06
             1.18632144600000000E+06   1.18682144600000000E+06   1.18732144600000000E+06   1.18782144600000000E+06   1.18832144600000000E+06
             1.18882144600000000E+06   1.18932144600000000E+06   1.18982144600000000E+06   1.19032144600000000E+06   1.19082144600000000E+06
             1.19132144600000000E+06   1.19182144600000000E+06   1.19232144600000000E+06   1.19282144600000000E+06   1.19332144600000000E+06
             1.19382144600000000E+06   1.19432144600000000E+06   1.19482144600000000E+06   1.19532144600000000E+06   1.19582144600000000E+06
             1.19632144600000000E+06   1.19682144600000000E+06   1.19732144600000000E+06   1.19782144600000000E+06   1.19832144600000000E+06
             1.19882144600000000E+06   1.19932144600000000E+06   1.19982144600000000E+06   1.20032144600000000E+06   1.20082144600000000E+06
             1.20132144600000000E+06   1.20182144600000000E+06   1.20232144600000000E+06   1.20282144600000000E+06
 ETA=   76   1.15382144600000000E+06   1.15432144600000000E+06   1.15482144600000000E+06   1.15532144600000000E+06   1.15582144600000000E+06
             1.15632144600000000E+06   1.15682144600000000E+06   1.15732144600000000E+06   1.15782144600000000E+06   1.15832144600000000E+06
             1.15882144600000000E+06   1.15932144600000000E+06   1.15982144600000000E+06   1.16032144600000000E+06   1.16082144600000000E+06
             1.16132144600000000E+06   1.16182144600000000E+06   1.16232144600000000E+06   1.16282144600000000E+06   1.16332144600000000E+06
             1.16382144600000000E+06   1.16432144600000000E+06   1.16482144600000000E+06   1.16532144600000000E+06   1.16582144600000000E+06
             1.16632144600000000E+06   1.16682144600000000E+06   1.16732144600000000E+06   1.16782144600000000E+06   1.16832144600000000E+06
             1.16882144600000000E+06   1.16932144600000000E+06   1.16982144600000000E+06   1.17032144600000000E+06   1.17082144600000000E+06
             1.17132144600000000E+06   1.17182144600000000E+06   1.17232144600000000E+06   1.17282144600000000E+06   1.17332144600000000E+06
             1.17382144600000000E+06   1.17432144600000000E+06   1.17482144600000000E+06   1.17532144600000000E+06   1.17582144600000000E+06
             1.17632144600000000E+06   1.17682144600000000E+06   1.17732144600000000E+06   1.17782144600000000E+06   1.17832144600000000E+06
             1.17882144600000000E+06   1.17932144600000000E+06   1.17982144600000000E+06   1.18032144600000000E+06   1.18082144600000000E+06
             1.18132144600000000E+06   1.18182144600000000E+06   1.18232144600000000E+06   1.18282144600000000E+06   1.18332144600000000E+06
             1.18382144600000000E+06   1.18432144600000000E+06   1.18482144600000000E+06   1.18532144600000000E+06   1.18582144600000000E+06
             1.18632144600000000E+06   1.18682144600000000E+06   1.18732144600000000E+06   1.18782144600000000E+06   1.18832144600000000E+06
             1.18882144600000000E+06   1.18932144600000000E+06   1.18982144600000000E+06   1.19032144600000000E+06   1.19082144600000000E+06
             1.19132144600000000E+06   1.19182144600000000E+06   1.19232144600000000E+06   1.19282144600000000E+06   1.19332144600000000E+06
             1.19382144600000000E+06   1.19432144600000000E+06   1.19482144600000000E+06   1.19532144600000000E+06   1.19582144600000000E+06
             1.19632144600000000E+06   1.19682144600000000E+06   1.19732144600000000E+06   1.19782144600000000E+06   1.19832144600000000E+06
             1.19882144600000000E+06   1.19932144600000000E+06   1.19982144600000000E+06   1.20032144600000000E+06   1.20082144600000000E+06
             1.20132144600000000E+06   1.20182144600000000E+06   1.20232144600000000E+06   1.20282144600000000E+06
 ETA=   77   1.15382144600000000E+06   1.15432144600000000E+06   1.15482144600000000E+06   1.15532144600000000E+06   1.15582144600000000E+06
             1.15632144600000000E+06   1.15682144600000000E+06   1.15732144600000000E+06   1.15782144600000000E+06   1.15832144600000000E+06
             1.15882144600000000E+06   1.15932144600000000E+06   1.15982144600000000E+06   1.16032144600000000E+06   1.16082144600000000E+06
             1.16132144600000000E+06   1.16182144600000000E+06   1.16232144600000000E+06   1.16282144600000000E+06   1.16332144600000000E+06
             1.16382144600000000E+06   1.16432144600000000E+06   1.16482144600000000E+06   1.16532144600000000E+06   1.16582144600000000E+06
             1.16632144600000000E+06   1.16682144600000000E+06   1.16732144600000000E+06   1.16782144600000000E+06   1.16832144600000000E+06
             1.16882144600000000E+06   1.16932144600000000E+06   1.16982144600000000E+06   1.17032144600000000E+06   1.17082144600000000E+06
             1.17132144600000000E+06   1.17182144600000000E+06   1.17232144600000000E+06   1.17282144600000000E+06   1.17332144600000000E+06
             1.17382144600000000E+06   1.17432144600000000E+06   1.17482144600000000E+06   1.17532144600000000E+06   1.17582144600000000E+06
             1.17632144600000000E+06   1.17682144600000000E+06   1.17732144600000000E+06   1.17782144600000000E+06   1.17832144600000000E+06
             1.17882144600000000E+06   1.17932144600000000E+06   1.17982144600000000E+06   1.18032144600000000E+06   1.18082144600000000E+06
             1.18132144600000000E+06   1.18182144600000000E+06   1.18232144600000000E+06   1.18282144600000000E+06   1.18332144600000000E+06
             1.18382144600000000E+06   1.18432144600000000E+06   1.18482144600000000E+06   1.18532144600000000E+06   1.18582144600000000E+06
             1.18632144600000000E+06   1.18682144600000000E+06   1.18732144600000000E+06   1.18782144600000000E+06   1.18832144600000000E+06
             1.18882144600000000E+06   1.18932144600000000E+06   1.18982144600000000E+06   1.19032144600000000E+06   1.19082144600000000E+06
             1.19132144600000000E+06   1.19182144600000000E+06   1.19232144600000000E+06   1.19282144600000000E+06   1.19332144600000000E+06
             1.19382144600000000E+06   1.19432144600000000E+06   1.19482144600000000E+06   1.19532144600000000E+06   1.19582144600000000E+06
             1.19632144600000000E+06   1.19682144600000000E+06   1.19732144600000000E+06   1.19782144600000000E+06   1.19832144600000000E+06
             1.19882144600000000E+06   1.19932144600000000E+06   1.19982144600000000E+06   1.20032144600000000E+06   1.20082144600000000E+06
             1.20132144600000000E+06   1.20182144600000000E+06   1.20232144600000000E+06   1.20282144600000000E+06
 ETA=   78   1.15382144600000000E+06   1.15432144600000000E+06   1.15482144600000000E+06   1.15532144600000000E+06   1.15582144600000000E+06
             1.15632144600000000E+06   1.15682144600000000E+06   1.15732144600000000E+06   1.15782144600000000E+06   1.15832144600000000E+06
             1.15882144600000000E+06   1.15932144600000000E+06   1.15982144600000000E+06   1.16032144600000000E+06   1.16082144600000000E+06
             1.16132144600000000E+06   1.16182144600000000E+06   1.16232144600000000E+06   1.16282144600000000E+06   1.16332144600000000E+06
             1.16382144600000000E+06   1.16432144600000000E+06   1.16482144600000000E+06   1.16532144600000000E+06   1.16582144600000000E+06
             1.16632144600000000E+06   1.16682144600000000E+06   1.16732144600000000E+06   1.16782144600000000E+06   1.16832144600000000E+06
             1.16882144600000000E+06   1.16932144600000000E+06   1.16982144600000000E+06   1.17032144600000000E+06   1.17082144600000000E+06
             1.17132144600000000E+06   1.17182144600000000E+06   1.17232144600000000E+06   1.17282144600000000E+06   1.17332144600000000E+06
             1.17382144600000000E+06   1.17432144600000000E+06   1.17482144600000000E+06   1.17532144600000000E+06   1.17582144600000000E+06
             1.17632144600000000E+06   1.17682144600000000E+06   1.17732144600000000E+06   1.17782144600000000E+06   1.17832144600000000E+06
             1.17882144600000000E+06   1.17932144600000000E+06   1.17982144600000000E+06   1.18032144600000000E+06   1.18082144600000000E+06
             1.18132144600000000E+06   1.18182144600000000E+06   1.18232144600000000E+06   1.18282144600000000E+06   1.18332144600000000E+06
             1.18382144600000000E+06   1.18432144600000000E+06   1.18482144600000000E+06   1.18532144600000000E+06   1.18582144600000000E+06
             1.18632144600000000E+06   1.18682144600000000E+06   1.18732144600000000E+06   1.18782144600000000E+06   1.18832144600000000E+06
             1.18882144600000000E+06   1.18932144600000000E+06   1.18982144600000000E+06   1.19032144600000000E+06   1.19082144600000000E+06
             1.19132144600000000E+06   1.19182144600000000E+06   1.19232144600000000E+06   1.19282144600000000E+06   1.19332144600000000E+06
             1.19382144600000000E+06   1.19432144600000000E+06   1.19482144600000000E+06   1.19532144600000000E+06   1.19582144600000000E+06
             1.19632144600000000E+06   1.19682144600000000E+06   1.19732144600000000E+06   1.19782144600000000E+06   1.19832144600000000E+06
             1.19882144600000000E+06   1.19932144600000000E+06   1.19982144600000000E+06   1.20032144600000000E+06   1.20082144600000000E+06
             1.20132144600000000E+06   1.20182144600000000E+06   1.20232144600000000E+06   1.20282144600000000E+06
 ETA=   79   1.15382144600000000E+06   1.15432144600000000E+06   1.15482144600000000E+06   1.15532144600000000E+06   1.15582144600000000E+06
             1.15632144600000000E+06   1.15682144600000000E+06   1.15732144600000000E+06   1.15782144600000000E+06   1.15832144600000000E+06
             1.15882144600000000E+06   1.15932144600000000E+06   1.15982144600000000E+06   1.16032144600000000E+06   1.16082144600000000E+06
             1.16132144600000000E+06   1.16182144600000000E+06   1.16232144600000000E+06   1.16282144600000000E+06   1.16332144600000000E+06
             1.16382144600000000E+06   1.16432144600000000E+06   1.16482144600000000E+06   1.16532144600000000E+06   1.16582144600000000E+06
             1.16632144600000000E+06   1.16682144600000000E+06   1.16732144600000000E+06   1.16782144600000000E+06   1.16832144600000000E+06
             1.16882144600000000E+06   1.16932144600000000E+06   1.16982144600000000E+06   1.17032144600000000E+06   1.17082144600000000E+06
             1.17132144600000000E+06   1.17182144600000000E+06   1.17232144600000000E+06   1.17282144600000000E+06   1.17332144600000000E+06
             1.17382144600000000E+06   1.17432144600000000E+06   1.17482144600000000E+06   1.17532144600000000E+06   1.17582144600000000E+06
             1.17632144600000000E+06   1.17682144600000000E+06   1.17732144600000000E+06   1.17782144600000000E+06   1.17832144600000000E+06
             1.17882144600000000E+06   1.17932144600000000E+06   1.17982144600000000E+06   1.18032144600000000E+06   1.18082144600000000E+06
             1.18132144600000000E+06   1.18182144600000000E+06   1.18232144600000000E+06   1.18282144600000000E+06   1.18332144600000000E+06
             1.18382144600000000E+06   1.18432144600000000E+06   1.18482144600000000E+06   1.18532144600000000E+06   1.18582144600000000E+06
             1.18632144600000000E+06   1.18682144600000000E+06   1.18732144600000000E+06   1.18782144600000000E+06   1.18832144600000000E+06
             1.18882144600000000E+06   1.18932144600000000E+06   1.18982144600000000E+06   1.19032144600000000E+06   1.19082144600000000E+06
             1.19132144600000000E+06   1.19182144600000000E+06   1.19232144600000000E+06   1.19282144600000000E+06   1.19332144600000000E+06
             1.19382144600000000E+06   1.19432144600000000E+06   1.19482144600000000E+06   1.19532144600000000E+06   1.19582144600000000E+06
             1.19632144600000000E+06   1.19682144600000000E+06   1.19732144600000000E+06   1.19782144600000000E+06   1.19832144600000000E+06
             1.19882144600000000E+06   1.19932144600000000E+06   1.19982144600000000E+06   1.20032144600000000E+06   1.20082144600000000E+06
             1.20132144600000000E+06   1.20182144600000000E+06   1.20232144600000000E+06   1.20282144600000000E+06
 ETA=   80   1.15382144600000000E+06   1.15432144600000000E+06   1.15482144600000000E+06   1.15532144600000000E+06   1.15582144600000000E+06
             1.15632144600000000E+06   1.15682144600000000E+06   1.15732144600000000E+06   1.15782144600000000E+06   1.15832144600000000E+06
             1.15882144600000000E+06   1.15932144600000000E+06   1.15982144600000000E+06   1.16032144600000000E+06   1.16082144600000000E+06
             1.16132144600000000E+06   1.16182144600000000E+06   1.16232144600000000E+06   1.16282144600000000E+06   1.16332144600000000E+06
             1.16382144600000000E+06   1.16432144600000000E+06   1.16482144600000000E+06   1.16532144600000000E+06   1.16582144600000000E+06
             1.16632144600000000E+06   1.16682144600000000E+06   1.16732144600000000E+06   1.16782144600000000E+06   1.16832144600000000E+06
             1.16882144600000000E+06   1.16932144600000000E+06   1.16982144600000000E+06   1.17032144600000000E+06   1.17082144600000000E+06
             1.17132144600000000E+06   1.17182144600000000E+06   1.17232144600000000E+06   1.17282144600000000E+06   1.17332144600000000E+06
             1.17382144600000000E+06   1.17432144600000000E+06   1.17482144600000000E+06   1.17532144600000000E+06   1.17582144600000000E+06
             1.17632144600000000E+06   1.17682144600000000E+06   1.17732144600000000E+06   1.17782144600000000E+06   1.17832144600000000E+06
             1.17882144600000000E+06   1.17932144600000000E+06   1.17982144600000000E+06   1.18032144600000000E+06   1.18082144600000000E+06
             1.18132144600000000E+06   1.18182144600000000E+06   1.18232144600000000E+06   1.18282144600000000E+06   1.18332144600000000E+06
             1.18382144600000000E+06   1.18432144600000000E+06   1.18482144600000000E+06   1.18532144600000000E+06   1.18582144600000000E+06
             1.18632144600000000E+06   1.18682144600000000E+06   1.18732144600000000E+06   1.18782144600000000E+06   1.18832144600000000E+06
             1.18882144600000000E+06   1.18932144600000000E+06   1.18982144600000000E+06   1.19032144600000000E+06   1.19082144600000000E+06
             1.19132144600000000E+06   1.19182144600000000E+06   1.19232144600000000E+06   1.19282144600000000E+06   1.19332144600000000E+06
             1.19382144600000000E+06   1.19432144600000000E+06   1.19482144600000000E+06   1.19532144600000000E+06   1.19582144600000000E+06
             1.19632144600000000E+06   1.19682144600000000E+06   1.19732144600000000E+06   1.19782144600000000E+06   1.19832144600000000E+06
             1.19882144600000000E+06   1.19932144600000000E+06   1.19982144600000000E+06   1.20032144600000000E+06   1.20082144600000000E+06
             1.20132144600000000E+06   1.20182144600000000E+06   1.20232144600000000E+06   1.20282144600000000E+06
 ETA=   81   1.15382144600000000E+06   1.15432144600000000E+06   1.15482144600000000E+06   1.15532144600000000E+06   1.15582144600000000E+06
             1.15632144600000000E+06   1.15682144600000000E+06   1.15732144600000000E+06   1.15782144600000000E+06   1.15832144600000000E+06
             1.15882144600000000E+06   1.15932144600000000E+06   1.15982144600000000E+06   1.16032144600000000E+06   1.16082144600000000E+06
             1.16132144600000000E+06   1.16182144600000000E+06   1.16232144600000000E+06   1.16282144600000000E+06   1.16332144600000000E+06
             1.16382144600000000E+06   1.16432144600000000E+06   1.16482144600000000E+06   1.16532144600000000E+06   1.16582144600000000E+06
             1.16632144600000000E+06   1.16682144600000000E+06   1.16732144600000000E+06   1.16782144600000000E+06   1.16832144600000000E+06
             1.16882144600000000E+06   1.16932144600000000E+06   1.16982144600000000E+06   1.17032144600000000E+06   1.17082144600000000E+06
             1.17132144600000000E+06   1.17182144600000000E+06   1.17232144600000000E+06   1.17282144600000000E+06   1.17332144600000000E+06
             1.17382144600000000E+06   1.17432144600000000E+06   1.17482144600000000E+06   1.17532144600000000E+06   1.17582144600000000E+06
             1.17632144600000000E+06   1.17682144600000000E+06   1.17732144600000000E+06   1.17782144600000000E+06   1.17832144600000000E+06
             1.17882144600000000E+06   1.17932144600000000E+06   1.17982144600000000E+06   1.18032144600000000E+06   1.18082144600000000E+06
             1.18132144600000000E+06   1.18182144600000000E+06   1.18232144600000000E+06   1.18282144600000000E+06   1.18332144600000000E+06
             1.18382144600000000E+06   1.18432144600000000E+06   1.18482144600000000E+06   1.18532144600000000E+06   1.18582144600000000E+06
             1.18632144600000000E+06   1.18682144600000000E+06   1.18732144600000000E+06   1.18782144600000000E+06   1.18832144600000000E+06
             1.18882144600000000E+06   1.18932144600000000E+06   1.18982144600000000E+06   1.19032144600000000E+06   1.19082144600000000E+06
             1.19132144600000000E+06   1.19182144600000000E+06   1.19232144600000000E+06   1.19282144600000000E+06   1.19332144600000000E+06
             1.19382144600000000E+06   1.19432144600000000E+06   1.19482144600000000E+06   1.19532144600000000E+06   1.19582144600000000E+06
             1.19632144600000000E+06   1.19682144600000000E+06   1.19732144600000000E+06   1.19782144600000000E+06   1.19832144600000000E+06
             1.19882144600000000E+06   1.19932144600000000E+06   1.19982144600000000E+06   1.20032144600000000E+06   1.20082144600000000E+06
             1.20132144600000000E+06   1.20182144600000000E+06   1.20232144600000000E+06   1.20282144600000000E+06
 ETA=   82   1.15382144600000000E+06   1.15432144600000000E+06   1.15482144600000000E+06   1.15532144600000000E+06   1.15582144600000000E+06
             1.15632144600000000E+06   1.15682144600000000E+06   1.15732144600000000E+06   1.15782144600000000E+06   1.15832144600000000E+06
             1.15882144600000000E+06   1.15932144600000000E+06   1.15982144600000000E+06   1.16032144600000000E+06   1.16082144600000000E+06
             1.16132144600000000E+06   1.16182144600000000E+06   1.16232144600000000E+06   1.16282144600000000E+06   1.16332144600000000E+06
             1.16382144600000000E+06   1.16432144600000000E+06   1.16482144600000000E+06   1.16532144600000000E+06   1.16582144600000000E+06
             1.16632144600000000E+06   1.16682144600000000E+06   1.16732144600000000E+06   1.16782144600000000E+06   1.16832144600000000E+06
             1.16882144600000000E+06   1.16932144600000000E+06   1.16982144600000000E+06   1.17032144600000000E+06   1.17082144600000000E+06
             1.17132144600000000E+06   1.17182144600000000E+06   1.17232144600000000E+06   1.17282144600000000E+06   1.17332144600000000E+06
             1.17382144600000000E+06   1.17432144600000000E+06   1.17482144600000000E+06   1.17532144600000000E+06   1.17582144600000000E+06
             1.17632144600000000E+06   1.17682144600000000E+06   1.17732144600000000E+06   1.17782144600000000E+06   1.17832144600000000E+06
             1.17882144600000000E+06   1.17932144600000000E+06   1.17982144600000000E+06   1.18032144600000000E+06   1.18082144600000000E+06
             1.18132144600000000E+06   1.18182144600000000E+06   1.18232144600000000E+06   1.18282144600000000E+06   1.18332144600000000E+06
             1.18382144600000000E+06   1.18432144600000000E+06   1.18482144600000000E+06   1.18532144600000000E+06   1.18582144600000000E+06
             1.18632144600000000E+06   1.18682144600000000E+06   1.18732144600000000E+06   1.18782144600000000E+06   1.18832144600000000E+06
             1.18882144600000000E+06   1.18932144600000000E+06   1.18982144600000000E+06   1.19032144600000000E+06   1.19082144600000000E+06
             1.19132144600000000E+06   1.19182144600000000E+06   1.19232144600000000E+06   1.19282144600000000E+06   1.19332144600000000E+06
             1.19382144600000000E+06   1.19432144600000000E+06   1.19482144600000000E+06   1.19532144600000000E+06   1.19582144600000000E+06
             1.19632144600000000E+06   1.19682144600000000E+06   1.19732144600000000E+06   1.19782144600000000E+06   1.19832144600000000E+06
             1.19882144600000000E+06   1.19932144600000000E+06   1.19982144600000000E+06   1.20032144600000000E+06   1.20082144600000000E+06
             1.20132144600000000E+06   1.20182144600000000E+06   1.20232144600000000E+06   1.20282144600000000E+06
 ETA=   83   1.15382144600000000E+06   1.15432144600000000E+06   1.15482144600000000E+06   1.15532144600000000E+06   1.15582144600000000E+06
             1.15632144600000000E+06   1.15682144600000000E+06   1.15732144600000000E+06   1.15782144600000000E+06   1.15832144600000000E+06
             1.15882144600000000E+06   1.15932144600000000E+06   1.15982144600000000E+06   1.16032144600000000E+06   1.16082144600000000E+06
             1.16132144600000000E+06   1.16182144600000000E+06   1.16232144600000000E+06   1.16282144600000000E+06   1.16332144600000000E+06
             1.16382144600000000E+06   1.16432144600000000E+06   1.16482144600000000E+06   1.16532144600000000E+06   1.16582144600000000E+06
             1.16632144600000000E+06   1.16682144600000000E+06   1.16732144600000000E+06   1.16782144600000000E+06   1.16832144600000000E+06
             1.16882144600000000E+06   1.16932144600000000E+06   1.16982144600000000E+06   1.17032144600000000E+06   1.17082144600000000E+06
             1.17132144600000000E+06   1.17182144600000000E+06   1.17232144600000000E+06   1.17282144600000000E+06   1.17332144600000000E+06
             1.17382144600000000E+06   1.17432144600000000E+06   1.17482144600000000E+06   1.17532144600000000E+06   1.17582144600000000E+06
             1.17632144600000000E+06   1.17682144600000000E+06   1.17732144600000000E+06   1.17782144600000000E+06   1.17832144600000000E+06
             1.17882144600000000E+06   1.17932144600000000E+06   1.17982144600000000E+06   1.18032144600000000E+06   1.18082144600000000E+06
             1.18132144600000000E+06   1.18182144600000000E+06   1.18232144600000000E+06   1.18282144600000000E+06   1.18332144600000000E+06
             1.18382144600000000E+06   1.18432144600000000E+06   1.18482144600000000E+06   1.18532144600000000E+06   1.18582144600000000E+06
             1.18632144600000000E+06   1.18682144600000000E+06   1.18732144600000000E+06   1.18782144600000000E+06   1.18832144600000000E+06
             1.18882144600000000E+06   1.18932144600000000E+06   1.18982144600000000E+06   1.19032144600000000E+06   1.19082144600000000E+06
             1.19132144600000000E+06   1.19182144600000000E+06   1.19232144600000000E+06   1.19282144600000000E+06   1.19332144600000000E+06
             1.19382144600000000E+06   1.19432144600000000E+06   1.19482144600000000E+06   1.19532144600000000E+06   1.19582144600000000E+06
             1.19632144600000000E+06   1.19682144600000000E+06   1.19732144600000000E+06   1.19782144600000000E+06   1.19832144600000000E+06
             1.19882144600000000E+06   1.19932144600000000E+06   1.19982144600000000E+06   1.20032144600000000E+06   1.20082144600000000E+06
             1.20132144600000000E+06   1.20182144600000000E+06   1.20232144600000000E+06   1.20282144600000000E+06
 ETA=   84   1.15382144600000000E+06   1.15432144600000000E+06   1.15482144600000000E+06   1.15532144600000000E+06   1.15582144600000000E+06
             1.15632144600000000E+06   1.15682144600000000E+06   1.15732144600000000E+06   1.15782144600000000E+06   1.15832144600000000E+06
             1.15882144600000000E+06   1.15932144600000000E+06   1.15982144600000000E+06   1.16032144600000000E+06   1.16082144600000000E+06
             1.16132144600000000E+06   1.16182144600000000E+06   1.16232144600000000E+06   1.16282144600000000E+06   1.16332144600000000E+06
             1.16382144600000000E+06   1.16432144600000000E+06   1.16482144600000000E+06   1.16532144600000000E+06   1.16582144600000000E+06
             1.16632144600000000E+06   1.16682144600000000E+06   1.16732144600000000E+06   1.16782144600000000E+06   1.16832144600000000E+06
             1.16882144600000000E+06   1.16932144600000000E+06   1.16982144600000000E+06   1.17032144600000000E+06   1.17082144600000000E+06
             1.17132144600000000E+06   1.17182144600000000E+06   1.17232144600000000E+06   1.17282144600000000E+06   1.17332144600000000E+06
             1.17382144600000000E+06   1.17432144600000000E+06   1.17482144600000000E+06   1.17532144600000000E+06   1.17582144600000000E+06
             1.17632144600000000E+06   1.17682144600000000E+06   1.17732144600000000E+06   1.17782144600000000E+06   1.17832144600000000E+06
             1.17882144600000000E+06   1.17932144600000000E+06   1.17982144600000000E+06   1.18032144600000000E+06   1.18082144600000000E+06
             1.18132144600000000E+06   1.18182144600000000E+06   1.18232144600000000E+06   1.18282144600000000E+06   1.18332144600000000E+06
             1.18382144600000000E+06   1.18432144600000000E+06   1.18482144600000000E+06   1.18532144600000000E+06   1.18582144600000000E+06
             1.18632144600000000E+06   1.18682144600000000E+06   1.18732144600000000E+06   1.18782144600000000E+06   1.18832144600000000E+06
             1.18882144600000000E+06   1.18932144600000000E+06   1.18982144600000000E+06   1.19032144600000000E+06   1.19082144600000000E+06
             1.19132144600000000E+06   1.19182144600000000E+06   1.19232144600000000E+06   1.19282144600000000E+06   1.19332144600000000E+06
             1.19382144600000000E+06   1.19432144600000000E+06   1.19482144600000000E+06   1.19532144600000000E+06   1.19582144600000000E+06
             1.19632144600000000E+06   1.19682144600000000E+06   1.19732144600000000E+06   1.19782144600000000E+06   1.19832144600000000E+06
             1.19882144600000000E+06   1.19932144600000000E+06   1.19982144600000000E+06   1.20032144600000000E+06   1.20082144600000000E+06
             1.20132144600000000E+06   1.20182144600000000E+06   1.20232144600000000E+06   1.20282144600000000E+06
 ETA=   85   1.15382144600000000E+06   1.15432144600000000E+06   1.15482144600000000E+06   1.15532144600000000E+06   1.15582144600000000E+06
             1.15632144600000000E+06   1.15682144600000000E+06   1.15732144600000000E+06   1.15782144600000000E+06   1.15832144600000000E+06
             1.15882144600000000E+06   1.15932144600000000E+06   1.15982144600000000E+06   1.16032144600000000E+06   1.16082144600000000E+06
             1.16132144600000000E+06   1.16182144600000000E+06   1.16232144600000000E+06   1.16282144600000000E+06   1.16332144600000000E+06
             1.16382144600000000E+06   1.16432144600000000E+06   1.16482144600000000E+06   1.16532144600000000E+06   1.16582144600000000E+06
             1.16632144600000000E+06   1.16682144600000000E+06   1.16732144600000000E+06   1.16782144600000000E+06   1.16832144600000000E+06
             1.16882144600000000E+06   1.16932144600000000E+06   1.16982144600000000E+06   1.17032144600000000E+06   1.17082144600000000E+06
             1.17132144600000000E+06   1.17182144600000000E+06   1.17232144600000000E+06   1.17282144600000000E+06   1.17332144600000000E+06
             1.17382144600000000E+06   1.17432144600000000E+06   1.17482144600000000E+06   1.17532144600000000E+06   1.17582144600000000E+06
             1.17632144600000000E+06   1.17682144600000000E+06   1.17732144600000000E+06   1.17782144600000000E+06   1.17832144600000000E+06
             1.17882144600000000E+06   1.17932144600000000E+06   1.17982144600000000E+06   1.18032144600000000E+06   1.18082144600000000E+06
             1.18132144600000000E+06   1.18182144600000000E+06   1.18232144600000000E+06   1.18282144600000000E+06   1.18332144600000000E+06
             1.18382144600000000E+06   1.18432144600000000E+06   1.18482144600000000E+06   1.18532144600000000E+06   1.18582144600000000E+06
             1.18632144600000000E+06   1.18682144600000000E+06   1.18732144600000000E+06   1.18782144600000000E+06   1.18832144600000000E+06
             1.18882144600000000E+06   1.18932144600000000E+06   1.18982144600000000E+06   1.19032144600000000E+06   1.19082144600000000E+06
             1.19132144600000000E+06   1.19182144600000000E+06   1.19232144600000000E+06   1.19282144600000000E+06   1.19332144600000000E+06
             1.19382144600000000E+06   1.19432144600000000E+06   1.19482144600000000E+06   1.19532144600000000E+06   1.19582144600000000E+06
             1.19632144600000000E+06   1.19682144600000000E+06   1.19732144600000000E+06   1.19782144600000000E+06   1.19832144600000000E+06
             1.19882144600000000E+06   1.19932144600000000E+06   1.19982144600000000E+06   1.20032144600000000E+06   1.20082144600000000E+06
             1.20132144600000000E+06   1.20182144600000000E+06   1.20232144600000000E+06   1.20282144600000000E+06
 ETA=   86   1.15382144600000000E+06   1.15432144600000000E+06   1.15482144600000000E+06   1.15532144600000000E+06   1.15582144600000000E+06
             1.15632144600000000E+06   1.15682144600000000E+06   1.15732144600000000E+06   1.15782144600000000E+06   1.15832144600000000E+06
             1.15882144600000000E+06   1.15932144600000000E+06   1.15982144600000000E+06   1.16032144600000000E+06   1.16082144600000000E+06
             1.16132144600000000E+06   1.16182144600000000E+06   1.16232144600000000E+06   1.16282144600000000E+06   1.16332144600000000E+06
             1.16382144600000000E+06   1.16432144600000000E+06   1.16482144600000000E+06   1.16532144600000000E+06   1.16582144600000000E+06
             1.16632144600000000E+06   1.16682144600000000E+06   1.16732144600000000E+06   1.16782144600000000E+06   1.16832144600000000E+06
             1.16882144600000000E+06   1.16932144600000000E+06   1.16982144600000000E+06   1.17032144600000000E+06   1.17082144600000000E+06
             1.17132144600000000E+06   1.17182144600000000E+06   1.17232144600000000E+06   1.17282144600000000E+06   1.17332144600000000E+06
             1.17382144600000000E+06   1.17432144600000000E+06   1.17482144600000000E+06   1.17532144600000000E+06   1.17582144600000000E+06
             1.17632144600000000E+06   1.17682144600000000E+06   1.17732144600000000E+06   1.17782144600000000E+06   1.17832144600000000E+06
             1.17882144600000000E+06   1.17932144600000000E+06   1.17982144600000000E+06   1.18032144600000000E+06   1.18082144600000000E+06
             1.18132144600000000E+06   1.18182144600000000E+06   1.18232144600000000E+06   1.18282144600000000E+06   1.18332144600000000E+06
             1.18382144600000000E+06   1.18432144600000000E+06   1.18482144600000000E+06   1.18532144600000000E+06   1.18582144600000000E+06
             1.18632144600000000E+06   1.18682144600000000E+06   1.18732144600000000E+06   1.18782144600000000E+06   1.18832144600000000E+06
             1.18882144600000000E+06   1.18932144600000000E+06   1.18982144600000000E+06   1.19032144600000000E+06   1.19082144600000000E+06
             1.19132144600000000E+06   1.19182144600000000E+06   1.19232144600000000E+06   1.19282144600000000E+06   1.19332144600000000E+06
             1.19382144600000000E+06   1.19432144600000000E+06   1.19482144600000000E+06   1.19532144600000000E+06   1.19582144600000000E+06
             1.19632144600000000E+06   1.19682144600000000E+06   1.19732144600000000E+06   1.19782144600000000E+06   1.19832144600000000E+06
             1.19882144600000000E+06   1.19932144600000000E+06   1.19982144600000000E+06   1.20032144600000000E+06   1.20082144600000000E+06
             1.20132144600000000E+06   1.20182144600000000E+06   1.20232144600000000E+06   1.20282144600000000E+06
 ETA=   87   1.15382144600000000E+06   1.15432144600000000E+06   1.15482144600000000E+06   1.15532144600000000E+06   1.15582144600000000E+06
             1.15632144600000000E+06   1.15682144600000000E+06   1.15732144600000000E+06   1.15782144600000000E+06   1.15832144600000000E+06
             1.15882144600000000E+06   1.15932144600000000E+06   1.15982144600000000E+06   1.16032144600000000E+06   1.16082144600000000E+06
             1.16132144600000000E+06   1.16182144600000000E+06   1.16232144600000000E+06   1.16282144600000000E+06   1.16332144600000000E+06
             1.16382144600000000E+06   1.16432144600000000E+06   1.16482144600000000E+06   1.16532144600000000E+06   1.16582144600000000E+06
             1.16632144600000000E+06   1.16682144600000000E+06   1.16732144600000000E+06   1.16782144600000000E+06   1.16832144600000000E+06
             1.16882144600000000E+06   1.16932144600000000E+06   1.16982144600000000E+06   1.17032144600000000E+06   1.17082144600000000E+06
             1.17132144600000000E+06   1.17182144600000000E+06   1.17232144600000000E+06   1.17282144600000000E+06   1.17332144600000000E+06
             1.17382144600000000E+06   1.17432144600000000E+06   1.17482144600000000E+06   1.17532144600000000E+06   1.17582144600000000E+06
             1.17632144600000000E+06   1.17682144600000000E+06   1.17732144600000000E+06   1.17782144600000000E+06   1.17832144600000000E+06
             1.17882144600000000E+06   1.17932144600000000E+06   1.17982144600000000E+06   1.18032144600000000E+06   1.18082144600000000E+06
             1.18132144600000000E+06   1.18182144600000000E+06   1.18232144600000000E+06   1.18282144600000000E+06   1.18332144600000000E+06
             1.18382144600000000E+06   1.18432144600000000E+06   1.18482144600000000E+06   1.18532144600000000E+06   1.18582144600000000E+06
             1.18632144600000000E+06   1.18682144600000000E+06   1.18732144600000000E+06   1.18782144600000000E+06   1.18832144600000000E+06
             1.18882144600000000E+06   1.18932144600000000E+06   1.18982144600000000E+06   1.19032144600000000E+06   1.19082144600000000E+06
             1.19132144600000000E+06   1.19182144600000000E+06   1.19232144600000000E+06   1.19282144600000000E+06   1.19332144600000000E+06
             1.19382144600000000E+06   1.19432144600000000E+06   1.19482144600000000E+06   1.19532144600000000E+06   1.19582144600000000E+06
             1.19632144600000000E+06   1.19682144600000000E+06   1.19732144600000000E+06   1.19782144600000000E+06   1.19832144600000000E+06
             1.19882144600000000E+06   1.19932144600000000E+06   1.19982144600000000E+06   1.20032144600000000E+06   1.20082144600000000E+06
             1.20132144600000000E+06   1.20182144600000000E+06   1.20232144600000000E+06   1.20282144600000000E+06
 ETA=   88   1.15382144600000000E+06   1.15432144600000000E+06   1.15482144600000000E+06   1.15532144600000000E+06   1.15582144600000000E+06
             1.15632144600000000E+06   1.15682144600000000E+06   1.15732144600000000E+06   1.15782144600000000E+06   1.15832144600000000E+06
             1.15882144600000000E+06   1.15932144600000000E+06   1.15982144600000000E+06   1.16032144600000000E+06   1.16082144600000000E+06
             1.16132144600000000E+06   1.16182144600000000E+06   1.16232144600000000E+06   1.16282144600000000E+06   1.16332144600000000E+06
             1.16382144600000000E+06   1.16432144600000000E+06   1.16482144600000000E+06   1.16532144600000000E+06   1.16582144600000000E+06
             1.16632144600000000E+06   1.16682144600000000E+06   1.16732144600000000E+06   1.16782144600000000E+06   1.16832144600000000E+06
             1.16882144600000000E+06   1.16932144600000000E+06   1.16982144600000000E+06   1.17032144600000000E+06   1.17082144600000000E+06
             1.17132144600000000E+06   1.17182144600000000E+06   1.17232144600000000E+06   1.17282144600000000E+06   1.17332144600000000E+06
             1.17382144600000000E+06   1.17432144600000000E+06   1.17482144600000000E+06   1.17532144600000000E+06   1.17582144600000000E+06
             1.17632144600000000E+06   1.17682144600000000E+06   1.17732144600000000E+06   1.17782144600000000E+06   1.17832144600000000E+06
             1.17882144600000000E+06   1.17932144600000000E+06   1.17982144600000000E+06   1.18032144600000000E+06   1.18082144600000000E+06
             1.18132144600000000E+06   1.18182144600000000E+06   1.18232144600000000E+06   1.18282144600000000E+06   1.18332144600000000E+06
             1.18382144600000000E+06   1.18432144600000000E+06   1.18482144600000000E+06   1.18532144600000000E+06   1.18582144600000000E+06
             1.18632144600000000E+06   1.18682144600000000E+06   1.18732144600000000E+06   1.18782144600000000E+06   1.18832144600000000E+06
             1.18882144600000000E+06   1.18932144600000000E+06   1.18982144600000000E+06   1.19032144600000000E+06   1.19082144600000000E+06
             1.19132144600000000E+06   1.19182144600000000E+06   1.19232144600000000E+06   1.19282144600000000E+06   1.19332144600000000E+06
             1.19382144600000000E+06   1.19432144600000000E+06   1.19482144600000000E+06   1.19532144600000000E+06   1.19582144600000000E+06
             1.19632144600000000E+06   1.19682144600000000E+06   1.19732144600000000E+06   1.19782144600000000E+06   1.19832144600000000E+06
             1.19882144600000000E+06   1.19932144600000000E+06   1.19982144600000000E+06   1.20032144600000000E+06   1.20082144600000000E+06
             1.20132144600000000E+06   1.20182144600000000E+06   1.20232144600000000E+06   1.20282144600000000E+06
 ETA=   89   1.15382144600000000E+06   1.15432144600000000E+06   1.15482144600000000E+06   1.15532144600000000E+06   1.15582144600000000E+06
             1.15632144600000000E+06   1.15682144600000000E+06   1.15732144600000000E+06   1.15782144600000000E+06   1.15832144600000000E+06
             1.15882144600000000E+06   1.15932144600000000E+06   1.15982144600000000E+06   1.16032144600000000E+06   1.16082144600000000E+06
             1.16132144600000000E+06   1.16182144600000000E+06   1.16232144600000000E+06   1.16282144600000000E+06   1.16332144600000000E+06
             1.16382144600000000E+06   1.16432144600000000E+06   1.16482144600000000E+06   1.16532144600000000E+06   1.16582144600000000E+06
             1.16632144600000000E+06   1.16682144600000000E+06   1.16732144600000000E+06   1.16782144600000000E+06   1.16832144600000000E+06
             1.16882144600000000E+06   1.16932144600000000E+06   1.16982144600000000E+06   1.17032144600000000E+06   1.17082144600000000E+06
             1.17132144600000000E+06   1.17182144600000000E+06   1.17232144600000000E+06   1.17282144600000000E+06   1.17332144600000000E+06
             1.17382144600000000E+06   1.17432144600000000E+06   1.17482144600000000E+06   1.17532144600000000E+06   1.17582144600000000E+06
             1.17632144600000000E+06   1.17682144600000000E+06   1.17732144600000000E+06   1.17782144600000000E+06   1.17832144600000000E+06
             1.17882144600000000E+06   1.17932144600000000E+06   1.17982144600000000E+06   1.18032144600000000E+06   1.18082144600000000E+06
             1.18132144600000000E+06   1.18182144600000000E+06   1.18232144600000000E+06   1.18282144600000000E+06   1.18332144600000000E+06
             1.18382144600000000E+06   1.18432144600000000E+06   1.18482144600000000E+06   1.18532144600000000E+06   1.18582144600000000E+06
             1.18632144600000000E+06   1.18682144600000000E+06   1.18732144600000000E+06   1.18782144600000000E+06   1.18832144600000000E+06
             1.18882144600000000E+06   1.18932144600000000E+06   1.18982144600000000E+06   1.19032144600000000E+06   1.19082144600000000E+06
             1.19132144600000000E+06   1.19182144600000000E+06   1.19232144600000000E+06   1.19282144600000000E+06   1.19332144600000000E+06
             1.19382144600000000E+06   1.19432144600000000E+06   1.19482144600000000E+06   1.19532144600000000E+06   1.19582144600000000E+06
             1.19632144600000000E+06   1.19682144600000000E+06   1.19732144600000000E+06   1.19782144600000000E+06   1.19832144600000000E+06
             1.19882144600000000E+06   1.19932144600000000E+06   1.19982144600000000E+06   1.20032144600000000E+06   1.20082144600000000E+06
             1.20132144600000000E+06   1.20182144600000000E+06   1.20232144600000000E+06   1.20282144600000000E+06
 ETA=   90   1.15382144600000000E+06   1.15432144600000000E+06   1.15482144600000000E+06   1.15532144600000000E+06   1.15582144600000000E+06
             1.15632144600000000E+06   1.15682144600000000E+06   1.15732144600000000E+06   1.15782144600000000E+06   1.15832144600000000E+06
             1.15882144600000000E+06   1.15932144600000000E+06   1.15982144600000000E+06   1.16032144600000000E+06   1.16082144600000000E+06
             1.16132144600000000E+06   1.16182144600000000E+06   1.16232144600000000E+06   1.16282144600000000E+06   1.16332144600000000E+06
             1.16382144600000000E+06   1.16432144600000000E+06   1.16482144600000000E+06   1.16532144600000000E+06   1.16582144600000000E+06
             1.16632144600000000E+06   1.16682144600000000E+06   1.16732144600000000E+06   1.16782144600000000E+06   1.16832144600000000E+06
             1.16882144600000000E+06   1.16932144600000000E+06   1.16982144600000000E+06   1.17032144600000000E+06   1.17082144600000000E+06
             1.17132144600000000E+06   1.17182144600000000E+06   1.17232144600000000E+06   1.17282144600000000E+06   1.17332144600000000E+06
             1.17382144600000000E+06   1.17432144600000000E+06   1.17482144600000000E+06   1.17532144600000000E+06   1.17582144600000000E+06
             1.17632144600000000E+06   1.17682144600000000E+06   1.17732144600000000E+06   1.17782144600000000E+06   1.17832144600000000E+06
             1.17882144600000000E+06   1.17932144600000000E+06   1.17982144600000000E+06   1.18032144600000000E+06   1.18082144600000000E+06
             1.18132144600000000E+06   1.18182144600000000E+06   1.18232144600000000E+06   1.18282144600000000E+06   1.18332144600000000E+06
             1.18382144600000000E+06   1.18432144600000000E+06   1.18482144600000000E+06   1.18532144600000000E+06   1.18582144600000000E+06
             1.18632144600000000E+06   1.18682144600000000E+06   1.18732144600000000E+06   1.18782144600000000E+06   1.18832144600000000E+06
             1.18882144600000000E+06   1.18932144600000000E+06   1.18982144600000000E+06   1.19032144600000000E+06   1.19082144600000000E+06
             1.19132144600000000E+06   1.19182144600000000E+06   1.19232144600000000E+06   1.19282144600000000E+06   1.19332144600000000E+06
             1.19382144600000000E+06   1.19432144600000000E+06   1.19482144600000000E+06   1.19532144600000000E+06   1.19582144600000000E+06
             1.19632144600000000E+06   1.19682144600000000E+06   1.19732144600000000E+06   1.19782144600000000E+06   1.19832144600000000E+06
             1.19882144600000000E+06   1.19932144600000000E+06   1.19982144600000000E+06   1.20032144600000000E+06   1.20082144600000000E+06
             1.20132144600000000E+06   1.20182144600000000E+06   1.20232144600000000E+06   1.20282144600000000E+06
 ETA=   91   1.15382144600000000E+06   1.15432144600000000E+06   1.15482144600000000E+06   1.15532144600000000E+06   1.15582144600000000E+06
             1.15632144600000000E+06   1.15682144600000000E+06   1.15732144600000000E+06   1.15782144600000000E+06   1.15832144600000000E+06
             1.15882144600000000E+06   1.15932144600000000E+06   1.15982144600000000E+06   1.16032144600000000E+06   1.16082144600000000E+06
             1.16132144600000000E+06   1.16182144600000000E+06   1.16232144600000000E+06   1.16282144600000000E+06   1.16332144600000000E+06
             1.16382144600000000E+06   1.16432144600000000E+06   1.16482144600000000E+06   1.16532144600000000E+06   1.16582144600000000E+06
             1.16632144600000000E+06   1.16682144600000000E+06   1.16732144600000000E+06   1.16782144600000000E+06   1.16832144600000000E+06
             1.16882144600000000E+06   1.16932144600000000E+06   1.16982144600000000E+06   1.17032144600000000E+06   1.17082144600000000E+06
             1.17132144600000000E+06   1.17182144600000000E+06   1.17232144600000000E+06   1.17282144600000000E+06   1.17332144600000000E+06
             1.17382144600000000E+06   1.17432144600000000E+06   1.17482144600000000E+06   1.17532144600000000E+06   1.17582144600000000E+06
             1.17632144600000000E+06   1.17682144600000000E+06   1.17732144600000000E+06   1.17782144600000000E+06   1.17832144600000000E+06
             1.17882144600000000E+06   1.17932144600000000E+06   1.17982144600000000E+06   1.18032144600000000E+06   1.18082144600000000E+06
             1.18132144600000000E+06   1.18182144600000000E+06   1.18232144600000000E+06   1.18282144600000000E+06   1.18332144600000000E+06
             1.18382144600000000E+06   1.18432144600000000E+06   1.18482144600000000E+06   1.18532144600000000E+06   1.18582144600000000E+06
             1.18632144600000000E+06   1.18682144600000000E+06   1.18732144600000000E+06   1.18782144600000000E+06   1.18832144600000000E+06
             1.18882144600000000E+06   1.18932144600000000E+06   1.18982144600000000E+06   1.19032144600000000E+06   1.19082144600000000E+06
             1.19132144600000000E+06   1.19182144600000000E+06   1.19232144600000000E+06   1.19282144600000000E+06   1.19332144600000000E+06
             1.19382144600000000E+06   1.19432144600000000E+06   1.19482144600000000E+06   1.19532144600000000E+06   1.19582144600000000E+06
             1.19632144600000000E+06   1.19682144600000000E+06   1.19732144600000000E+06   1.19782144600000000E+06   1.19832144600000000E+06
             1.19882144600000000E+06   1.19932144600000000E+06   1.19982144600000000E+06   1.20032144600000000E+06   1.20082144600000000E+06
             1.20132144600000000E+06   1.20182144600000000E+06   1.20232144600000000E+06   1.20282144600000000E+06
 ETA=   92   1.15382144600000000E+06   1.15432144600000000E+06   1.15482144600000000E+06   1.15532144600000000E+06   1.15582144600000000E+06
             1.15632144600000000E+06   1.15682144600000000E+06   1.15732144600000000E+06   1.15782144600000000E+06   1.15832144600000000E+06
             1.15882144600000000E+06   1.15932144600000000E+06   1.15982144600000000E+06   1.16032144600000000E+06   1.16082144600000000E+06
             1.16132144600000000E+06   1.16182144600000000E+06   1.16232144600000000E+06   1.16282144600000000E+06   1.16332144600000000E+06
             1.16382144600000000E+06   1.16432144600000000E+06   1.16482144600000000E+06   1.16532144600000000E+06   1.16582144600000000E+06
             1.16632144600000000E+06   1.16682144600000000E+06   1.16732144600000000E+06   1.16782144600000000E+06   1.16832144600000000E+06
             1.16882144600000000E+06   1.16932144600000000E+06   1.16982144600000000E+06   1.17032144600000000E+06   1.17082144600000000E+06
             1.17132144600000000E+06   1.17182144600000000E+06   1.17232144600000000E+06   1.17282144600000000E+06   1.17332144600000000E+06
             1.17382144600000000E+06   1.17432144600000000E+06   1.17482144600000000E+06   1.17532144600000000E+06   1.17582144600000000E+06
             1.17632144600000000E+06   1.17682144600000000E+06   1.17732144600000000E+06   1.17782144600000000E+06   1.17832144600000000E+06
             1.17882144600000000E+06   1.17932144600000000E+06   1.17982144600000000E+06   1.18032144600000000E+06   1.18082144600000000E+06
             1.18132144600000000E+06   1.18182144600000000E+06   1.18232144600000000E+06   1.18282144600000000E+06   1.18332144600000000E+06
             1.18382144600000000E+06   1.18432144600000000E+06   1.18482144600000000E+06   1.18532144600000000E+06   1.18582144600000000E+06
             1.18632144600000000E+06   1.18682144600000000E+06   1.18732144600000000E+06   1.18782144600000000E+06   1.18832144600000000E+06
             1.18882144600000000E+06   1.18932144600000000E+06   1.18982144600000000E+06   1.19032144600000000E+06   1.19082144600000000E+06
             1.19132144600000000E+06   1.19182144600000000E+06   1.19232144600000000E+06   1.19282144600000000E+06   1.19332144600000000E+06
             1.19382144600000000E+06   1.19432144600000000E+06   1.19482144600000000E+06   1.19532144600000000E+06   1.19582144600000000E+06
             1.19632144600000000E+06   1.19682144600000000E+06   1.19732144600000000E+06   1.19782144600000000E+06   1.19832144600000000E+06
             1.19882144600000000E+06   1.19932144600000000E+06   1.19982144600000000E+06   1.20032144600000000E+06   1.20082144600000000E+06
             1.20132144600000000E+06   1.20182144600000000E+06   1.20232144600000000E+06   1.20282144600000000E+06
 ETA=   93   1.15382144600000000E+06   1.15432144600000000E+06   1.15482144600000000E+06   1.15532144600000000E+06   1.15582144600000000E+06
             1.15632144600000000E+06   1.15682144600000000E+06   1.15732144600000000E+06   1.15782144600000000E+06   1.15832144600000000E+06
             1.15882144600000000E+06   1.15932144600000000E+06   1.15982144600000000E+06   1.16032144600000000E+06   1.16082144600000000E+06
             1.16132144600000000E+06   1.16182144600000000E+06   1.16232144600000000E+06   1.16282144600000000E+06   1.16332144600000000E+06
             1.16382144600000000E+06   1.16432144600000000E+06   1.16482144600000000E+06   1.16532144600000000E+06   1.16582144600000000E+06
             1.16632144600000000E+06   1.16682144600000000E+06   1.16732144600000000E+06   1.16782144600000000E+06   1.16832144600000000E+06
             1.16882144600000000E+06   1.16932144600000000E+06   1.16982144600000000E+06   1.17032144600000000E+06   1.17082144600000000E+06
             1.17132144600000000E+06   1.17182144600000000E+06   1.17232144600000000E+06   1.17282144600000000E+06   1.17332144600000000E+06
             1.17382144600000000E+06   1.17432144600000000E+06   1.17482144600000000E+06   1.17532144600000000E+06   1.17582144600000000E+06
             1.17632144600000000E+06   1.17682144600000000E+06   1.17732144600000000E+06   1.17782144600000000E+06   1.17832144600000000E+06
             1.17882144600000000E+06   1.17932144600000000E+06   1.17982144600000000E+06   1.18032144600000000E+06   1.18082144600000000E+06
             1.18132144600000000E+06   1.18182144600000000E+06   1.18232144600000000E+06   1.18282144600000000E+06   1.18332144600000000E+06
             1.18382144600000000E+06   1.18432144600000000E+06   1.18482144600000000E+06   1.18532144600000000E+06   1.18582144600000000E+06
             1.18632144600000000E+06   1.18682144600000000E+06   1.18732144600000000E+06   1.18782144600000000E+06   1.18832144600000000E+06
             1.18882144600000000E+06   1.18932144600000000E+06   1.18982144600000000E+06   1.19032144600000000E+06   1.19082144600000000E+06
             1.19132144600000000E+06   1.19182144600000000E+06   1.19232144600000000E+06   1.19282144600000000E+06   1.19332144600000000E+06
             1.19382144600000000E+06   1.19432144600000000E+06   1.19482144600000000E+06   1.19532144600000000E+06   1.19582144600000000E+06
             1.19632144600000000E+06   1.19682144600000000E+06   1.19732144600000000E+06   1.19782144600000000E+06   1.19832144600000000E+06
             1.19882144600000000E+06   1.19932144600000000E+06   1.19982144600000000E+06   1.20032144600000000E+06   1.20082144600000000E+06
             1.20132144600000000E+06   1.20182144600000000E+06   1.20232144600000000E+06   1.20282144600000000E+06
 ETA=   94   1.15382144600000000E+06   1.15432144600000000E+06   1.15482144600000000E+06   1.15532144600000000E+06   1.15582144600000000E+06
             1.15632144600000000E+06   1.15682144600000000E+06   1.15732144600000000E+06   1.15782144600000000E+06   1.15832144600000000E+06
             1.15882144600000000E+06   1.15932144600000000E+06   1.15982144600000000E+06   1.16032144600000000E+06   1.16082144600000000E+06
             1.16132144600000000E+06   1.16182144600000000E+06   1.16232144600000000E+06   1.16282144600000000E+06   1.16332144600000000E+06
             1.16382144600000000E+06   1.16432144600000000E+06   1.16482144600000000E+06   1.16532144600000000E+06   1.16582144600000000E+06
             1.16632144600000000E+06   1.16682144600000000E+06   1.16732144600000000E+06   1.16782144600000000E+06   1.16832144600000000E+06
             1.16882144600000000E+06   1.16932144600000000E+06   1.16982144600000000E+06   1.17032144600000000E+06   1.17082144600000000E+06
             1.17132144600000000E+06   1.17182144600000000E+06   1.17232144600000000E+06   1.17282144600000000E+06   1.17332144600000000E+06
             1.17382144600000000E+06   1.17432144600000000E+06   1.17482144600000000E+06   1.17532144600000000E+06   1.17582144600000000E+06
             1.17632144600000000E+06   1.17682144600000000E+06   1.17732144600000000E+06   1.17782144600000000E+06   1.17832144600000000E+06
             1.17882144600000000E+06   1.17932144600000000E+06   1.17982144600000000E+06   1.18032144600000000E+06   1.18082144600000000E+06
             1.18132144600000000E+06   1.18182144600000000E+06   1.18232144600000000E+06   1.18282144600000000E+06   1.18332144600000000E+06
             1.18382144600000000E+06   1.18432144600000000E+06   1.18482144600000000E+06   1.18532144600000000E+06   1.18582144600000000E+06
             1.18632144600000000E+06   1.18682144600000000E+06   1.18732144600000000E+06   1.18782144600000000E+06   1.18832144600000000E+06
             1.18882144600000000E+06   1.18932144600000000E+06   1.18982144600000000E+06   1.19032144600000000E+06   1.19082144600000000E+06
             1.19132144600000000E+06   1.19182144600000000E+06   1.19232144600000000E+06   1.19282144600000000E+06   1.19332144600000000E+06
             1.19382144600000000E+06   1.19432144600000000E+06   1.19482144600000000E+06   1.19532144600000000E+06   1.19582144600000000E+06
             1.19632144600000000E+06   1.19682144600000000E+06   1.19732144600000000E+06   1.19782144600000000E+06   1.19832144600000000E+06
             1.19882144600000000E+06   1.19932144600000000E+06   1.19982144600000000E+06   1.20032144600000000E+06   1.20082144600000000E+06
             1.20132144600000000E+06   1.20182144600000000E+06   1.20232144600000000E+06   1.20282144600000000E+06
 ETA=   95   1.15382144600000000E+06   1.15432144600000000E+06   1.15482144600000000E+06   1.15532144600000000E+06   1.15582144600000000E+06
             1.15632144600000000E+06   1.15682144600000000E+06   1.15732144600000000E+06   1.15782144600000000E+06   1.15832144600000000E+06
             1.15882144600000000E+06   1.15932144600000000E+06   1.15982144600000000E+06   1.16032144600000000E+06   1.16082144600000000E+06
             1.16132144600000000E+06   1.16182144600000000E+06   1.16232144600000000E+06   1.16282144600000000E+06   1.16332144600000000E+06
             1.16382144600000000E+06   1.16432144600000000E+06   1.16482144600000000E+06   1.16532144600000000E+06   1.16582144600000000E+06
             1.16632144600000000E+06   1.16682144600000000E+06   1.16732144600000000E+06   1.16782144600000000E+06   1.16832144600000000E+06
             1.16882144600000000E+06   1.16932144600000000E+06   1.16982144600000000E+06   1.17032144600000000E+06   1.17082144600000000E+06
             1.17132144600000000E+06   1.17182144600000000E+06   1.17232144600000000E+06   1.17282144600000000E+06   1.17332144600000000E+06
             1.17382144600000000E+06   1.17432144600000000E+06   1.17482144600000000E+06   1.17532144600000000E+06   1.17582144600000000E+06
             1.17632144600000000E+06   1.17682144600000000E+06   1.17732144600000000E+06   1.17782144600000000E+06   1.17832144600000000E+06
             1.17882144600000000E+06   1.17932144600000000E+06   1.17982144600000000E+06   1.18032144600000000E+06   1.18082144600000000E+06
             1.18132144600000000E+06   1.18182144600000000E+06   1.18232144600000000E+06   1.18282144600000000E+06   1.18332144600000000E+06
             1.18382144600000000E+06   1.18432144600000000E+06   1.18482144600000000E+06   1.18532144600000000E+06   1.18582144600000000E+06
             1.18632144600000000E+06   1.18682144600000000E+06   1.18732144600000000E+06   1.18782144600000000E+06   1.18832144600000000E+06
             1.18882144600000000E+06   1.18932144600000000E+06   1.18982144600000000E+06   1.19032144600000000E+06   1.19082144600000000E+06
             1.19132144600000000E+06   1.19182144600000000E+06   1.19232144600000000E+06   1.19282144600000000E+06   1.19332144600000000E+06
             1.19382144600000000E+06   1.19432144600000000E+06   1.19482144600000000E+06   1.19532144600000000E+06   1.19582144600000000E+06
             1.19632144600000000E+06   1.19682144600000000E+06   1.19732144600000000E+06   1.19782144600000000E+06   1.19832144600000000E+06
             1.19882144600000000E+06   1.19932144600000000E+06   1.19982144600000000E+06   1.20032144600000000E+06   1.20082144600000000E+06
             1.20132144600000000E+06   1.20182144600000000E+06   1.20232144600000000E+06   1.20282144600000000E+06
 ETA=   96   1.15382144600000000E+06   1.15432144600000000E+06   1.15482144600000000E+06   1.15532144600000000E+06   1.15582144600000000E+06
             1.15632144600000000E+06   1.15682144600000000E+06   1.15732144600000000E+06   1.15782144600000000E+06   1.15832144600000000E+06
             1.15882144600000000E+06   1.15932144600000000E+06   1.15982144600000000E+06   1.16032144600000000E+06   1.16082144600000000E+06
             1.16132144600000000E+06   1.16182144600000000E+06   1.16232144600000000E+06   1.16282144600000000E+06   1.16332144600000000E+06
             1.16382144600000000E+06   1.16432144600000000E+06   1.16482144600000000E+06   1.16532144600000000E+06   1.16582144600000000E+06
             1.16632144600000000E+06   1.16682144600000000E+06   1.16732144600000000E+06   1.16782144600000000E+06   1.16832144600000000E+06
             1.16882144600000000E+06   1.16932144600000000E+06   1.16982144600000000E+06   1.17032144600000000E+06   1.17082144600000000E+06
             1.17132144600000000E+06   1.17182144600000000E+06   1.17232144600000000E+06   1.17282144600000000E+06   1.17332144600000000E+06
             1.17382144600000000E+06   1.17432144600000000E+06   1.17482144600000000E+06   1.17532144600000000E+06   1.17582144600000000E+06
             1.17632144600000000E+06   1.17682144600000000E+06   1.17732144600000000E+06   1.17782144600000000E+06   1.17832144600000000E+06
             1.17882144600000000E+06   1.17932144600000000E+06   1.17982144600000000E+06   1.18032144600000000E+06   1.18082144600000000E+06
             1.18132144600000000E+06   1.18182144600000000E+06   1.18232144600000000E+06   1.18282144600000000E+06   1.18332144600000000E+06
             1.18382144600000000E+06   1.18432144600000000E+06   1.18482144600000000E+06   1.18532144600000000E+06   1.18582144600000000E+06
             1.18632144600000000E+06   1.18682144600000000E+06   1.18732144600000000E+06   1.18782144600000000E+06   1.18832144600000000E+06
             1.18882144600000000E+06   1.18932144600000000E+06   1.18982144600000000E+06   1.19032144600000000E+06   1.19082144600000000E+06
             1.19132144600000000E+06   1.19182144600000000E+06   1.19232144600000000E+06   1.19282144600000000E+06   1.19332144600000000E+06
             1.19382144600000000E+06   1.19432144600000000E+06   1.19482144600000000E+06   1.19532144600000000E+06   1.19582144600000000E+06
             1.19632144600000000E+06   1.19682144600000000E+06   1.19732144600000000E+06   1.19782144600000000E+06   1.19832144600000000E+06
             1.19882144600000000E+06   1.19932144600000000E+06   1.19982144600000000E+06   1.20032144600000000E+06   1.20082144600000000E+06
             1.20132144600000000E+06   1.20182144600000000E+06   1.20232144600000000E+06   1.20282144600000000E+06
 ETA=    1   1.82788593100000010E+06   1.82788593100000010E+06   1.82788593100000010E+06   1.82788593100000010E+06   1.82788593100000010E+06
             1.82788593100000010E+06   1.82788593100000010E+06   1.82788593100000010E+06   1.82788593100000010E+06   1.82788593100000010E+06
             1.82788593100000010E+06   1.82788593100000010E+06   1.82788593100000010E+06   1.82788593100000010E+06   1.82788593100000010E+06
             1.82788593100000010E+06   1.82788593100000010E+06   1.82788593100000010E+06   1.82788593100000010E+06   1.82788593100000010E+06
             1.82788593100000010E+06   1.82788593100000010E+06   1.82788593100000010E+06   1.82788593100000010E+06   1.82788593100000010E+06
             1.82788593100000010E+06   1.82788593100000010E+06   1.82788593100000010E+06   1.82788593100000010E+06   1.82788593100000010E+06
             1.82788593100000010E+06   1.82788593100000010E+06   1.82788593100000010E+06   1.82788593100000010E+06   1.82788593100000010E+06
             1.82788593100000010E+06   1.82788593100000010E+06   1.82788593100000010E+06   1.82788593100000010E+06   1.82788593100000010E+06
             1.82788593100000010E+06   1.82788593100000010E+06   1.82788593100000010E+06   1.82788593100000010E+06   1.82788593100000010E+06
             1.82788593100000010E+06   1.82788593100000010E+06   1.82788593100000010E+06   1.82788593100000010E+06   1.82788593100000010E+06
             1.82788593100000010E+06   1.82788593100000010E+06   1.82788593100000010E+06   1.82788593100000010E+06   1.82788593100000010E+06
             1.82788593100000010E+06   1.82788593100000010E+06   1.82788593100000010E+06   1.82788593100000010E+06   1.82788593100000010E+06
             1.82788593100000010E+06   1.82788593100000010E+06   1.82788593100000010E+06   1.82788593100000010E+06   1.82788593100000010E+06
             1.82788593100000010E+06   1.82788593100000010E+06   1.82788593100000010E+06   1.82788593100000010E+06   1.82788593100000010E+06
             1.82788593100000010E+06   1.82788593100000010E+06   1.82788593100000010E+06   1.82788593100000010E+06   1.82788593100000010E+06
             1.82788593100000010E+06   1.82788593100000010E+06   1.82788593100000010E+06   1.82788593100000010E+06   1.82788593100000010E+06
             1.82788593100000010E+06   1.82788593100000010E+06   1.82788593100000010E+06   1.82788593100000010E+06   1.82788593100000010E+06
             1.82788593100000010E+06   1.82788593100000010E+06   1.82788593100000010E+06   1.82788593100000010E+06   1.82788593100000010E+06
             1.82788593100000010E+06   1.82788593100000010E+06   1.82788593100000010E+06   1.82788593100000010E+06   1.82788593100000010E+06
             1.82788593100000010E+06   1.82788593100000010E+06   1.82788593100000010E+06   1.82788593100000010E+06
 ETA=    2   1.82838593100000010E+06   1.82838593100000010E+06   1.82838593100000010E+06   1.82838593100000010E+06   1.82838593100000010E+06
             1.82838593100000010E+06   1.82838593100000010E+06   1.82838593100000010E+06   1.82838593100000010E+06   1.82838593100000010E+06
             1.82838593100000010E+06   1.82838593100000010E+06   1.82838593100000010E+06   1.82838593100000010E+06   1.82838593100000010E+06
             1.82838593100000010E+06   1.82838593100000010E+06   1.82838593100000010E+06   1.82838593100000010E+06   1.82838593100000010E+06
             1.82838593100000010E+06   1.82838593100000010E+06   1.82838593100000010E+06   1.82838593100000010E+06   1.82838593100000010E+06
             1.82838593100000010E+06   1.82838593100000010E+06   1.82838593100000010E+06   1.82838593100000010E+06   1.82838593100000010E+06
             1.82838593100000010E+06   1.82838593100000010E+06   1.82838593100000010E+06   1.82838593100000010E+06   1.82838593100000010E+06
             1.82838593100000010E+06   1.82838593100000010E+06   1.82838593100000010E+06   1.82838593100000010E+06   1.82838593100000010E+06
             1.82838593100000010E+06   1.82838593100000010E+06   1.82838593100000010E+06   1.82838593100000010E+06   1.82838593100000010E+06
             1.82838593100000010E+06   1.82838593100000010E+06   1.82838593100000010E+06   1.82838593100000010E+06   1.82838593100000010E+06
             1.82838593100000010E+06   1.82838593100000010E+06   1.82838593100000010E+06   1.82838593100000010E+06   1.82838593100000010E+06
             1.82838593100000010E+06   1.82838593100000010E+06   1.82838593100000010E+06   1.82838593100000010E+06   1.82838593100000010E+06
             1.82838593100000010E+06   1.82838593100000010E+06   1.82838593100000010E+06   1.82838593100000010E+06   1.82838593100000010E+06
             1.82838593100000010E+06   1.82838593100000010E+06   1.82838593100000010E+06   1.82838593100000010E+06   1.82838593100000010E+06
             1.82838593100000010E+06   1.82838593100000010E+06   1.82838593100000010E+06   1.82838593100000010E+06   1.82838593100000010E+06
             1.82838593100000010E+06   1.82838593100000010E+06   1.82838593100000010E+06   1.82838593100000010E+06   1.82838593100000010E+06
             1.82838593100000010E+06   1.82838593100000010E+06   1.82838593100000010E+06   1.82838593100000010E+06   1.82838593100000010E+06
             1.82838593100000010E+06   1.82838593100000010E+06   1.82838593100000010E+06   1.82838593100000010E+06   1.82838593100000010E+06
             1.82838593100000010E+06   1.82838593100000010E+06   1.82838593100000010E+06   1.82838593100000010E+06   1.82838593100000010E+06
             1.82838593100000010E+06   1.82838593100000010E+06   1.82838593100000010E+06   1.82838593100000010E+06
 ETA=    3   1.82888593100000010E+06   1.82888593100000010E+06   1.82888593100000010E+06   1.82888593100000010E+06   1.82888593100000010E+06
             1.82888593100000010E+06   1.82888593100000010E+06   1.82888593100000010E+06   1.82888593100000010E+06   1.82888593100000010E+06
             1.82888593100000010E+06   1.82888593100000010E+06   1.82888593100000010E+06   1.82888593100000010E+06   1.82888593100000010E+06
             1.82888593100000010E+06   1.82888593100000010E+06   1.82888593100000010E+06   1.82888593100000010E+06   1.82888593100000010E+06
             1.82888593100000010E+06   1.82888593100000010E+06   1.82888593100000010E+06   1.82888593100000010E+06   1.82888593100000010E+06
             1.82888593100000010E+06   1.82888593100000010E+06   1.82888593100000010E+06   1.82888593100000010E+06   1.82888593100000010E+06
             1.82888593100000010E+06   1.82888593100000010E+06   1.82888593100000010E+06   1.82888593100000010E+06   1.82888593100000010E+06
             1.82888593100000010E+06   1.82888593100000010E+06   1.82888593100000010E+06   1.82888593100000010E+06   1.82888593100000010E+06
             1.82888593100000010E+06   1.82888593100000010E+06   1.82888593100000010E+06   1.82888593100000010E+06   1.82888593100000010E+06
             1.82888593100000010E+06   1.82888593100000010E+06   1.82888593100000010E+06   1.82888593100000010E+06   1.82888593100000010E+06
             1.82888593100000010E+06   1.82888593100000010E+06   1.82888593100000010E+06   1.82888593100000010E+06   1.82888593100000010E+06
             1.82888593100000010E+06   1.82888593100000010E+06   1.82888593100000010E+06   1.82888593100000010E+06   1.82888593100000010E+06
             1.82888593100000010E+06   1.82888593100000010E+06   1.82888593100000010E+06   1.82888593100000010E+06   1.82888593100000010E+06
             1.82888593100000010E+06   1.82888593100000010E+06   1.82888593100000010E+06   1.82888593100000010E+06   1.82888593100000010E+06
             1.82888593100000010E+06   1.82888593100000010E+06   1.82888593100000010E+06   1.82888593100000010E+06   1.82888593100000010E+06
             1.82888593100000010E+06   1.82888593100000010E+06   1.82888593100000010E+06   1.82888593100000010E+06   1.82888593100000010E+06
             1.82888593100000010E+06   1.82888593100000010E+06   1.82888593100000010E+06   1.82888593100000010E+06   1.82888593100000010E+06
             1.82888593100000010E+06   1.82888593100000010E+06   1.82888593100000010E+06   1.82888593100000010E+06   1.82888593100000010E+06
             1.82888593100000010E+06   1.82888593100000010E+06   1.82888593100000010E+06   1.82888593100000010E+06   1.82888593100000010E+06
             1.82888593100000010E+06   1.82888593100000010E+06   1.82888593100000010E+06   1.82888593100000010E+06
 ETA=    4   1.82938593100000010E+06   1.82938593100000010E+06   1.82938593100000010E+06   1.82938593100000010E+06   1.82938593100000010E+06
             1.82938593100000010E+06   1.82938593100000010E+06   1.82938593100000010E+06   1.82938593100000010E+06   1.82938593100000010E+06
             1.82938593100000010E+06   1.82938593100000010E+06   1.82938593100000010E+06   1.82938593100000010E+06   1.82938593100000010E+06
             1.82938593100000010E+06   1.82938593100000010E+06   1.82938593100000010E+06   1.82938593100000010E+06   1.82938593100000010E+06
             1.82938593100000010E+06   1.82938593100000010E+06   1.82938593100000010E+06   1.82938593100000010E+06   1.82938593100000010E+06
             1.82938593100000010E+06   1.82938593100000010E+06   1.82938593100000010E+06   1.82938593100000010E+06   1.82938593100000010E+06
             1.82938593100000010E+06   1.82938593100000010E+06   1.82938593100000010E+06   1.82938593100000010E+06   1.82938593100000010E+06
             1.82938593100000010E+06   1.82938593100000010E+06   1.82938593100000010E+06   1.82938593100000010E+06   1.82938593100000010E+06
             1.82938593100000010E+06   1.82938593100000010E+06   1.82938593100000010E+06   1.82938593100000010E+06   1.82938593100000010E+06
             1.82938593100000010E+06   1.82938593100000010E+06   1.82938593100000010E+06   1.82938593100000010E+06   1.82938593100000010E+06
             1.82938593100000010E+06   1.82938593100000010E+06   1.82938593100000010E+06   1.82938593100000010E+06   1.82938593100000010E+06
             1.82938593100000010E+06   1.82938593100000010E+06   1.82938593100000010E+06   1.82938593100000010E+06   1.82938593100000010E+06
             1.82938593100000010E+06   1.82938593100000010E+06   1.82938593100000010E+06   1.82938593100000010E+06   1.82938593100000010E+06
             1.82938593100000010E+06   1.82938593100000010E+06   1.82938593100000010E+06   1.82938593100000010E+06   1.82938593100000010E+06
             1.82938593100000010E+06   1.82938593100000010E+06   1.82938593100000010E+06   1.82938593100000010E+06   1.82938593100000010E+06
             1.82938593100000010E+06   1.82938593100000010E+06   1.82938593100000010E+06   1.82938593100000010E+06   1.82938593100000010E+06
             1.82938593100000010E+06   1.82938593100000010E+06   1.82938593100000010E+06   1.82938593100000010E+06   1.82938593100000010E+06
             1.82938593100000010E+06   1.82938593100000010E+06   1.82938593100000010E+06   1.82938593100000010E+06   1.82938593100000010E+06
             1.82938593100000010E+06   1.82938593100000010E+06   1.82938593100000010E+06   1.82938593100000010E+06   1.82938593100000010E+06
             1.82938593100000010E+06   1.82938593100000010E+06   1.82938593100000010E+06   1.82938593100000010E+06
 ETA=    5   1.82988593100000010E+06   1.82988593100000010E+06   1.82988593100000010E+06   1.82988593100000010E+06   1.82988593100000010E+06
             1.82988593100000010E+06   1.82988593100000010E+06   1.82988593100000010E+06   1.82988593100000010E+06   1.82988593100000010E+06
             1.82988593100000010E+06   1.82988593100000010E+06   1.82988593100000010E+06   1.82988593100000010E+06   1.82988593100000010E+06
             1.82988593100000010E+06   1.82988593100000010E+06   1.82988593100000010E+06   1.82988593100000010E+06   1.82988593100000010E+06
             1.82988593100000010E+06   1.82988593100000010E+06   1.82988593100000010E+06   1.82988593100000010E+06   1.82988593100000010E+06
             1.82988593100000010E+06   1.82988593100000010E+06   1.82988593100000010E+06   1.82988593100000010E+06   1.82988593100000010E+06
             1.82988593100000010E+06   1.82988593100000010E+06   1.82988593100000010E+06   1.82988593100000010E+06   1.82988593100000010E+06
             1.82988593100000010E+06   1.82988593100000010E+06   1.82988593100000010E+06   1.82988593100000010E+06   1.82988593100000010E+06
             1.82988593100000010E+06   1.82988593100000010E+06   1.82988593100000010E+06   1.82988593100000010E+06   1.82988593100000010E+06
             1.82988593100000010E+06   1.82988593100000010E+06   1.82988593100000010E+06   1.82988593100000010E+06   1.82988593100000010E+06
             1.82988593100000010E+06   1.82988593100000010E+06   1.82988593100000010E+06   1.82988593100000010E+06   1.82988593100000010E+06
             1.82988593100000010E+06   1.82988593100000010E+06   1.82988593100000010E+06   1.82988593100000010E+06   1.82988593100000010E+06
             1.82988593100000010E+06   1.82988593100000010E+06   1.82988593100000010E+06   1.82988593100000010E+06   1.82988593100000010E+06
             1.82988593100000010E+06   1.82988593100000010E+06   1.82988593100000010E+06   1.82988593100000010E+06   1.82988593100000010E+06
             1.82988593100000010E+06   1.82988593100000010E+06   1.82988593100000010E+06   1.82988593100000010E+06   1.82988593100000010E+06
             1.82988593100000010E+06   1.82988593100000010E+06   1.82988593100000010E+06   1.82988593100000010E+06   1.82988593100000010E+06
             1.82988593100000010E+06   1.82988593100000010E+06   1.82988593100000010E+06   1.82988593100000010E+06   1.82988593100000010E+06
             1.82988593100000010E+06   1.82988593100000010E+06   1.82988593100000010E+06   1.82988593100000010E+06   1.82988593100000010E+06
             1.82988593100000010E+06   1.82988593100000010E+06   1.82988593100000010E+06   1.82988593100000010E+06   1.82988593100000010E+06
             1.82988593100000010E+06   1.82988593100000010E+06   1.82988593100000010E+06   1.82988593100000010E+06
 ETA=    6   1.83038593100000010E+06   1.83038593100000010E+06   1.83038593100000010E+06   1.83038593100000010E+06   1.83038593100000010E+06
             1.83038593100000010E+06   1.83038593100000010E+06   1.83038593100000010E+06   1.83038593100000010E+06   1.83038593100000010E+06
             1.83038593100000010E+06   1.83038593100000010E+06   1.83038593100000010E+06   1.83038593100000010E+06   1.83038593100000010E+06
             1.83038593100000010E+06   1.83038593100000010E+06   1.83038593100000010E+06   1.83038593100000010E+06   1.83038593100000010E+06
             1.83038593100000010E+06   1.83038593100000010E+06   1.83038593100000010E+06   1.83038593100000010E+06   1.83038593100000010E+06
             1.83038593100000010E+06   1.83038593100000010E+06   1.83038593100000010E+06   1.83038593100000010E+06   1.83038593100000010E+06
             1.83038593100000010E+06   1.83038593100000010E+06   1.83038593100000010E+06   1.83038593100000010E+06   1.83038593100000010E+06
             1.83038593100000010E+06   1.83038593100000010E+06   1.83038593100000010E+06   1.83038593100000010E+06   1.83038593100000010E+06
             1.83038593100000010E+06   1.83038593100000010E+06   1.83038593100000010E+06   1.83038593100000010E+06   1.83038593100000010E+06
             1.83038593100000010E+06   1.83038593100000010E+06   1.83038593100000010E+06   1.83038593100000010E+06   1.83038593100000010E+06
             1.83038593100000010E+06   1.83038593100000010E+06   1.83038593100000010E+06   1.83038593100000010E+06   1.83038593100000010E+06
             1.83038593100000010E+06   1.83038593100000010E+06   1.83038593100000010E+06   1.83038593100000010E+06   1.83038593100000010E+06
             1.83038593100000010E+06   1.83038593100000010E+06   1.83038593100000010E+06   1.83038593100000010E+06   1.83038593100000010E+06
             1.83038593100000010E+06   1.83038593100000010E+06   1.83038593100000010E+06   1.83038593100000010E+06   1.83038593100000010E+06
             1.83038593100000010E+06   1.83038593100000010E+06   1.83038593100000010E+06   1.83038593100000010E+06   1.83038593100000010E+06
             1.83038593100000010E+06   1.83038593100000010E+06   1.83038593100000010E+06   1.83038593100000010E+06   1.83038593100000010E+06
             1.83038593100000010E+06   1.83038593100000010E+06   1.83038593100000010E+06   1.83038593100000010E+06   1.83038593100000010E+06
             1.83038593100000010E+06   1.83038593100000010E+06   1.83038593100000010E+06   1.83038593100000010E+06   1.83038593100000010E+06
             1.83038593100000010E+06   1.83038593100000010E+06   1.83038593100000010E+06   1.83038593100000010E+06   1.83038593100000010E+06
             1.83038593100000010E+06   1.83038593100000010E+06   1.83038593100000010E+06   1.83038593100000010E+06
 ETA=    7   1.83088593100000010E+06   1.83088593100000010E+06   1.83088593100000010E+06   1.83088593100000010E+06   1.83088593100000010E+06
             1.83088593100000010E+06   1.83088593100000010E+06   1.83088593100000010E+06   1.83088593100000010E+06   1.83088593100000010E+06
             1.83088593100000010E+06   1.83088593100000010E+06   1.83088593100000010E+06   1.83088593100000010E+06   1.83088593100000010E+06
             1.83088593100000010E+06   1.83088593100000010E+06   1.83088593100000010E+06   1.83088593100000010E+06   1.83088593100000010E+06
             1.83088593100000010E+06   1.83088593100000010E+06   1.83088593100000010E+06   1.83088593100000010E+06   1.83088593100000010E+06
             1.83088593100000010E+06   1.83088593100000010E+06   1.83088593100000010E+06   1.83088593100000010E+06   1.83088593100000010E+06
             1.83088593100000010E+06   1.83088593100000010E+06   1.83088593100000010E+06   1.83088593100000010E+06   1.83088593100000010E+06
             1.83088593100000010E+06   1.83088593100000010E+06   1.83088593100000010E+06   1.83088593100000010E+06   1.83088593100000010E+06
             1.83088593100000010E+06   1.83088593100000010E+06   1.83088593100000010E+06   1.83088593100000010E+06   1.83088593100000010E+06
             1.83088593100000010E+06   1.83088593100000010E+06   1.83088593100000010E+06   1.83088593100000010E+06   1.83088593100000010E+06
             1.83088593100000010E+06   1.83088593100000010E+06   1.83088593100000010E+06   1.83088593100000010E+06   1.83088593100000010E+06
             1.83088593100000010E+06   1.83088593100000010E+06   1.83088593100000010E+06   1.83088593100000010E+06   1.83088593100000010E+06
             1.83088593100000010E+06   1.83088593100000010E+06   1.83088593100000010E+06   1.83088593100000010E+06   1.83088593100000010E+06
             1.83088593100000010E+06   1.83088593100000010E+06   1.83088593100000010E+06   1.83088593100000010E+06   1.83088593100000010E+06
             1.83088593100000010E+06   1.83088593100000010E+06   1.83088593100000010E+06   1.83088593100000010E+06   1.83088593100000010E+06
             1.83088593100000010E+06   1.83088593100000010E+06   1.83088593100000010E+06   1.83088593100000010E+06   1.83088593100000010E+06
             1.83088593100000010E+06   1.83088593100000010E+06   1.83088593100000010E+06   1.83088593100000010E+06   1.83088593100000010E+06
             1.83088593100000010E+06   1.83088593100000010E+06   1.83088593100000010E+06   1.83088593100000010E+06   1.83088593100000010E+06
             1.83088593100000010E+06   1.83088593100000010E+06   1.83088593100000010E+06   1.83088593100000010E+06   1.83088593100000010E+06
             1.83088593100000010E+06   1.83088593100000010E+06   1.83088593100000010E+06   1.83088593100000010E+06
 ETA=    8   1.83138593100000010E+06   1.83138593100000010E+06   1.83138593100000010E+06   1.83138593100000010E+06   1.83138593100000010E+06
             1.83138593100000010E+06   1.83138593100000010E+06   1.83138593100000010E+06   1.83138593100000010E+06   1.83138593100000010E+06
             1.83138593100000010E+06   1.83138593100000010E+06   1.83138593100000010E+06   1.83138593100000010E+06   1.83138593100000010E+06
             1.83138593100000010E+06   1.83138593100000010E+06   1.83138593100000010E+06   1.83138593100000010E+06   1.83138593100000010E+06
             1.83138593100000010E+06   1.83138593100000010E+06   1.83138593100000010E+06   1.83138593100000010E+06   1.83138593100000010E+06
             1.83138593100000010E+06   1.83138593100000010E+06   1.83138593100000010E+06   1.83138593100000010E+06   1.83138593100000010E+06
             1.83138593100000010E+06   1.83138593100000010E+06   1.83138593100000010E+06   1.83138593100000010E+06   1.83138593100000010E+06
             1.83138593100000010E+06   1.83138593100000010E+06   1.83138593100000010E+06   1.83138593100000010E+06   1.83138593100000010E+06
             1.83138593100000010E+06   1.83138593100000010E+06   1.83138593100000010E+06   1.83138593100000010E+06   1.83138593100000010E+06
             1.83138593100000010E+06   1.83138593100000010E+06   1.83138593100000010E+06   1.83138593100000010E+06   1.83138593100000010E+06
             1.83138593100000010E+06   1.83138593100000010E+06   1.83138593100000010E+06   1.83138593100000010E+06   1.83138593100000010E+06
             1.83138593100000010E+06   1.83138593100000010E+06   1.83138593100000010E+06   1.83138593100000010E+06   1.83138593100000010E+06
             1.83138593100000010E+06   1.83138593100000010E+06   1.83138593100000010E+06   1.83138593100000010E+06   1.83138593100000010E+06
             1.83138593100000010E+06   1.83138593100000010E+06   1.83138593100000010E+06   1.83138593100000010E+06   1.83138593100000010E+06
             1.83138593100000010E+06   1.83138593100000010E+06   1.83138593100000010E+06   1.83138593100000010E+06   1.83138593100000010E+06
             1.83138593100000010E+06   1.83138593100000010E+06   1.83138593100000010E+06   1.83138593100000010E+06   1.83138593100000010E+06
             1.83138593100000010E+06   1.83138593100000010E+06   1.83138593100000010E+06   1.83138593100000010E+06   1.83138593100000010E+06
             1.83138593100000010E+06   1.83138593100000010E+06   1.83138593100000010E+06   1.83138593100000010E+06   1.83138593100000010E+06
             1.83138593100000010E+06   1.83138593100000010E+06   1.83138593100000010E+06   1.83138593100000010E+06   1.83138593100000010E+06
             1.83138593100000010E+06   1.83138593100000010E+06   1.83138593100000010E+06   1.83138593100000010E+06
 ETA=    9   1.83188593100000010E+06   1.83188593100000010E+06   1.83188593100000010E+06   1.83188593100000010E+06   1.83188593100000010E+06
             1.83188593100000010E+06   1.83188593100000010E+06   1.83188593100000010E+06   1.83188593100000010E+06   1.83188593100000010E+06
             1.83188593100000010E+06   1.83188593100000010E+06   1.83188593100000010E+06   1.83188593100000010E+06   1.83188593100000010E+06
             1.83188593100000010E+06   1.83188593100000010E+06   1.83188593100000010E+06   1.83188593100000010E+06   1.83188593100000010E+06
             1.83188593100000010E+06   1.83188593100000010E+06   1.83188593100000010E+06   1.83188593100000010E+06   1.83188593100000010E+06
             1.83188593100000010E+06   1.83188593100000010E+06   1.83188593100000010E+06   1.83188593100000010E+06   1.83188593100000010E+06
             1.83188593100000010E+06   1.83188593100000010E+06   1.83188593100000010E+06   1.83188593100000010E+06   1.83188593100000010E+06
             1.83188593100000010E+06   1.83188593100000010E+06   1.83188593100000010E+06   1.83188593100000010E+06   1.83188593100000010E+06
             1.83188593100000010E+06   1.83188593100000010E+06   1.83188593100000010E+06   1.83188593100000010E+06   1.83188593100000010E+06
             1.83188593100000010E+06   1.83188593100000010E+06   1.83188593100000010E+06   1.83188593100000010E+06   1.83188593100000010E+06
             1.83188593100000010E+06   1.83188593100000010E+06   1.83188593100000010E+06   1.83188593100000010E+06   1.83188593100000010E+06
             1.83188593100000010E+06   1.83188593100000010E+06   1.83188593100000010E+06   1.83188593100000010E+06   1.83188593100000010E+06
             1.83188593100000010E+06   1.83188593100000010E+06   1.83188593100000010E+06   1.83188593100000010E+06   1.83188593100000010E+06
             1.83188593100000010E+06   1.83188593100000010E+06   1.83188593100000010E+06   1.83188593100000010E+06   1.83188593100000010E+06
             1.83188593100000010E+06   1.83188593100000010E+06   1.83188593100000010E+06   1.83188593100000010E+06   1.83188593100000010E+06
             1.83188593100000010E+06   1.83188593100000010E+06   1.83188593100000010E+06   1.83188593100000010E+06   1.83188593100000010E+06
             1.83188593100000010E+06   1.83188593100000010E+06   1.83188593100000010E+06   1.83188593100000010E+06   1.83188593100000010E+06
             1.83188593100000010E+06   1.83188593100000010E+06   1.83188593100000010E+06   1.83188593100000010E+06   1.83188593100000010E+06
             1.83188593100000010E+06   1.83188593100000010E+06   1.83188593100000010E+06   1.83188593100000010E+06   1.83188593100000010E+06
             1.83188593100000010E+06   1.83188593100000010E+06   1.83188593100000010E+06   1.83188593100000010E+06
 ETA=   10   1.83238593100000010E+06   1.83238593100000010E+06   1.83238593100000010E+06   1.83238593100000010E+06   1.83238593100000010E+06
             1.83238593100000010E+06   1.83238593100000010E+06   1.83238593100000010E+06   1.83238593100000010E+06   1.83238593100000010E+06
             1.83238593100000010E+06   1.83238593100000010E+06   1.83238593100000010E+06   1.83238593100000010E+06   1.83238593100000010E+06
             1.83238593100000010E+06   1.83238593100000010E+06   1.83238593100000010E+06   1.83238593100000010E+06   1.83238593100000010E+06
             1.83238593100000010E+06   1.83238593100000010E+06   1.83238593100000010E+06   1.83238593100000010E+06   1.83238593100000010E+06
             1.83238593100000010E+06   1.83238593100000010E+06   1.83238593100000010E+06   1.83238593100000010E+06   1.83238593100000010E+06
             1.83238593100000010E+06   1.83238593100000010E+06   1.83238593100000010E+06   1.83238593100000010E+06   1.83238593100000010E+06
             1.83238593100000010E+06   1.83238593100000010E+06   1.83238593100000010E+06   1.83238593100000010E+06   1.83238593100000010E+06
             1.83238593100000010E+06   1.83238593100000010E+06   1.83238593100000010E+06   1.83238593100000010E+06   1.83238593100000010E+06
             1.83238593100000010E+06   1.83238593100000010E+06   1.83238593100000010E+06   1.83238593100000010E+06   1.83238593100000010E+06
             1.83238593100000010E+06   1.83238593100000010E+06   1.83238593100000010E+06   1.83238593100000010E+06   1.83238593100000010E+06
             1.83238593100000010E+06   1.83238593100000010E+06   1.83238593100000010E+06   1.83238593100000010E+06   1.83238593100000010E+06
             1.83238593100000010E+06   1.83238593100000010E+06   1.83238593100000010E+06   1.83238593100000010E+06   1.83238593100000010E+06
             1.83238593100000010E+06   1.83238593100000010E+06   1.83238593100000010E+06   1.83238593100000010E+06   1.83238593100000010E+06
             1.83238593100000010E+06   1.83238593100000010E+06   1.83238593100000010E+06   1.83238593100000010E+06   1.83238593100000010E+06
             1.83238593100000010E+06   1.83238593100000010E+06   1.83238593100000010E+06   1.83238593100000010E+06   1.83238593100000010E+06
             1.83238593100000010E+06   1.83238593100000010E+06   1.83238593100000010E+06   1.83238593100000010E+06   1.83238593100000010E+06
             1.83238593100000010E+06   1.83238593100000010E+06   1.83238593100000010E+06   1.83238593100000010E+06   1.83238593100000010E+06
             1.83238593100000010E+06   1.83238593100000010E+06   1.83238593100000010E+06   1.83238593100000010E+06   1.83238593100000010E+06
             1.83238593100000010E+06   1.83238593100000010E+06   1.83238593100000010E+06   1.83238593100000010E+06
 ETA=   11   1.83288593100000010E+06   1.83288593100000010E+06   1.83288593100000010E+06   1.83288593100000010E+06   1.83288593100000010E+06
             1.83288593100000010E+06   1.83288593100000010E+06   1.83288593100000010E+06   1.83288593100000010E+06   1.83288593100000010E+06
             1.83288593100000010E+06   1.83288593100000010E+06   1.83288593100000010E+06   1.83288593100000010E+06   1.83288593100000010E+06
             1.83288593100000010E+06   1.83288593100000010E+06   1.83288593100000010E+06   1.83288593100000010E+06   1.83288593100000010E+06
             1.83288593100000010E+06   1.83288593100000010E+06   1.83288593100000010E+06   1.83288593100000010E+06   1.83288593100000010E+06
             1.83288593100000010E+06   1.83288593100000010E+06   1.83288593100000010E+06   1.83288593100000010E+06   1.83288593100000010E+06
             1.83288593100000010E+06   1.83288593100000010E+06   1.83288593100000010E+06   1.83288593100000010E+06   1.83288593100000010E+06
             1.83288593100000010E+06   1.83288593100000010E+06   1.83288593100000010E+06   1.83288593100000010E+06   1.83288593100000010E+06
             1.83288593100000010E+06   1.83288593100000010E+06   1.83288593100000010E+06   1.83288593100000010E+06   1.83288593100000010E+06
             1.83288593100000010E+06   1.83288593100000010E+06   1.83288593100000010E+06   1.83288593100000010E+06   1.83288593100000010E+06
             1.83288593100000010E+06   1.83288593100000010E+06   1.83288593100000010E+06   1.83288593100000010E+06   1.83288593100000010E+06
             1.83288593100000010E+06   1.83288593100000010E+06   1.83288593100000010E+06   1.83288593100000010E+06   1.83288593100000010E+06
             1.83288593100000010E+06   1.83288593100000010E+06   1.83288593100000010E+06   1.83288593100000010E+06   1.83288593100000010E+06
             1.83288593100000010E+06   1.83288593100000010E+06   1.83288593100000010E+06   1.83288593100000010E+06   1.83288593100000010E+06
             1.83288593100000010E+06   1.83288593100000010E+06   1.83288593100000010E+06   1.83288593100000010E+06   1.83288593100000010E+06
             1.83288593100000010E+06   1.83288593100000010E+06   1.83288593100000010E+06   1.83288593100000010E+06   1.83288593100000010E+06
             1.83288593100000010E+06   1.83288593100000010E+06   1.83288593100000010E+06   1.83288593100000010E+06   1.83288593100000010E+06
             1.83288593100000010E+06   1.83288593100000010E+06   1.83288593100000010E+06   1.83288593100000010E+06   1.83288593100000010E+06
             1.83288593100000010E+06   1.83288593100000010E+06   1.83288593100000010E+06   1.83288593100000010E+06   1.83288593100000010E+06
             1.83288593100000010E+06   1.83288593100000010E+06   1.83288593100000010E+06   1.83288593100000010E+06
 ETA=   12   1.83338593100000010E+06   1.83338593100000010E+06   1.83338593100000010E+06   1.83338593100000010E+06   1.83338593100000010E+06
             1.83338593100000010E+06   1.83338593100000010E+06   1.83338593100000010E+06   1.83338593100000010E+06   1.83338593100000010E+06
             1.83338593100000010E+06   1.83338593100000010E+06   1.83338593100000010E+06   1.83338593100000010E+06   1.83338593100000010E+06
             1.83338593100000010E+06   1.83338593100000010E+06   1.83338593100000010E+06   1.83338593100000010E+06   1.83338593100000010E+06
             1.83338593100000010E+06   1.83338593100000010E+06   1.83338593100000010E+06   1.83338593100000010E+06   1.83338593100000010E+06
             1.83338593100000010E+06   1.83338593100000010E+06   1.83338593100000010E+06   1.83338593100000010E+06   1.83338593100000010E+06
             1.83338593100000010E+06   1.83338593100000010E+06   1.83338593100000010E+06   1.83338593100000010E+06   1.83338593100000010E+06
             1.83338593100000010E+06   1.83338593100000010E+06   1.83338593100000010E+06   1.83338593100000010E+06   1.83338593100000010E+06
             1.83338593100000010E+06   1.83338593100000010E+06   1.83338593100000010E+06   1.83338593100000010E+06   1.83338593100000010E+06
             1.83338593100000010E+06   1.83338593100000010E+06   1.83338593100000010E+06   1.83338593100000010E+06   1.83338593100000010E+06
             1.83338593100000010E+06   1.83338593100000010E+06   1.83338593100000010E+06   1.83338593100000010E+06   1.83338593100000010E+06
             1.83338593100000010E+06   1.83338593100000010E+06   1.83338593100000010E+06   1.83338593100000010E+06   1.83338593100000010E+06
             1.83338593100000010E+06   1.83338593100000010E+06   1.83338593100000010E+06   1.83338593100000010E+06   1.83338593100000010E+06
             1.83338593100000010E+06   1.83338593100000010E+06   1.83338593100000010E+06   1.83338593100000010E+06   1.83338593100000010E+06
             1.83338593100000010E+06   1.83338593100000010E+06   1.83338593100000010E+06   1.83338593100000010E+06   1.83338593100000010E+06
             1.83338593100000010E+06   1.83338593100000010E+06   1.83338593100000010E+06   1.83338593100000010E+06   1.83338593100000010E+06
             1.83338593100000010E+06   1.83338593100000010E+06   1.83338593100000010E+06   1.83338593100000010E+06   1.83338593100000010E+06
             1.83338593100000010E+06   1.83338593100000010E+06   1.83338593100000010E+06   1.83338593100000010E+06   1.83338593100000010E+06
             1.83338593100000010E+06   1.83338593100000010E+06   1.83338593100000010E+06   1.83338593100000010E+06   1.83338593100000010E+06
             1.83338593100000010E+06   1.83338593100000010E+06   1.83338593100000010E+06   1.83338593100000010E+06
 ETA=   13   1.83388593100000010E+06   1.83388593100000010E+06   1.83388593100000010E+06   1.83388593100000010E+06   1.83388593100000010E+06
             1.83388593100000010E+06   1.83388593100000010E+06   1.83388593100000010E+06   1.83388593100000010E+06   1.83388593100000010E+06
             1.83388593100000010E+06   1.83388593100000010E+06   1.83388593100000010E+06   1.83388593100000010E+06   1.83388593100000010E+06
             1.83388593100000010E+06   1.83388593100000010E+06   1.83388593100000010E+06   1.83388593100000010E+06   1.83388593100000010E+06
             1.83388593100000010E+06   1.83388593100000010E+06   1.83388593100000010E+06   1.83388593100000010E+06   1.83388593100000010E+06
             1.83388593100000010E+06   1.83388593100000010E+06   1.83388593100000010E+06   1.83388593100000010E+06   1.83388593100000010E+06
             1.83388593100000010E+06   1.83388593100000010E+06   1.83388593100000010E+06   1.83388593100000010E+06   1.83388593100000010E+06
             1.83388593100000010E+06   1.83388593100000010E+06   1.83388593100000010E+06   1.83388593100000010E+06   1.83388593100000010E+06
             1.83388593100000010E+06   1.83388593100000010E+06   1.83388593100000010E+06   1.83388593100000010E+06   1.83388593100000010E+06
             1.83388593100000010E+06   1.83388593100000010E+06   1.83388593100000010E+06   1.83388593100000010E+06   1.83388593100000010E+06
             1.83388593100000010E+06   1.83388593100000010E+06   1.83388593100000010E+06   1.83388593100000010E+06   1.83388593100000010E+06
             1.83388593100000010E+06   1.83388593100000010E+06   1.83388593100000010E+06   1.83388593100000010E+06   1.83388593100000010E+06
             1.83388593100000010E+06   1.83388593100000010E+06   1.83388593100000010E+06   1.83388593100000010E+06   1.83388593100000010E+06
             1.83388593100000010E+06   1.83388593100000010E+06   1.83388593100000010E+06   1.83388593100000010E+06   1.83388593100000010E+06
             1.83388593100000010E+06   1.83388593100000010E+06   1.83388593100000010E+06   1.83388593100000010E+06   1.83388593100000010E+06
             1.83388593100000010E+06   1.83388593100000010E+06   1.83388593100000010E+06   1.83388593100000010E+06   1.83388593100000010E+06
             1.83388593100000010E+06   1.83388593100000010E+06   1.83388593100000010E+06   1.83388593100000010E+06   1.83388593100000010E+06
             1.83388593100000010E+06   1.83388593100000010E+06   1.83388593100000010E+06   1.83388593100000010E+06   1.83388593100000010E+06
             1.83388593100000010E+06   1.83388593100000010E+06   1.83388593100000010E+06   1.83388593100000010E+06   1.83388593100000010E+06
             1.83388593100000010E+06   1.83388593100000010E+06   1.83388593100000010E+06   1.83388593100000010E+06
 ETA=   14   1.83438593100000010E+06   1.83438593100000010E+06   1.83438593100000010E+06   1.83438593100000010E+06   1.83438593100000010E+06
             1.83438593100000010E+06   1.83438593100000010E+06   1.83438593100000010E+06   1.83438593100000010E+06   1.83438593100000010E+06
             1.83438593100000010E+06   1.83438593100000010E+06   1.83438593100000010E+06   1.83438593100000010E+06   1.83438593100000010E+06
             1.83438593100000010E+06   1.83438593100000010E+06   1.83438593100000010E+06   1.83438593100000010E+06   1.83438593100000010E+06
             1.83438593100000010E+06   1.83438593100000010E+06   1.83438593100000010E+06   1.83438593100000010E+06   1.83438593100000010E+06
             1.83438593100000010E+06   1.83438593100000010E+06   1.83438593100000010E+06   1.83438593100000010E+06   1.83438593100000010E+06
             1.83438593100000010E+06   1.83438593100000010E+06   1.83438593100000010E+06   1.83438593100000010E+06   1.83438593100000010E+06
             1.83438593100000010E+06   1.83438593100000010E+06   1.83438593100000010E+06   1.83438593100000010E+06   1.83438593100000010E+06
             1.83438593100000010E+06   1.83438593100000010E+06   1.83438593100000010E+06   1.83438593100000010E+06   1.83438593100000010E+06
             1.83438593100000010E+06   1.83438593100000010E+06   1.83438593100000010E+06   1.83438593100000010E+06   1.83438593100000010E+06
             1.83438593100000010E+06   1.83438593100000010E+06   1.83438593100000010E+06   1.83438593100000010E+06   1.83438593100000010E+06
             1.83438593100000010E+06   1.83438593100000010E+06   1.83438593100000010E+06   1.83438593100000010E+06   1.83438593100000010E+06
             1.83438593100000010E+06   1.83438593100000010E+06   1.83438593100000010E+06   1.83438593100000010E+06   1.83438593100000010E+06
             1.83438593100000010E+06   1.83438593100000010E+06   1.83438593100000010E+06   1.83438593100000010E+06   1.83438593100000010E+06
             1.83438593100000010E+06   1.83438593100000010E+06   1.83438593100000010E+06   1.83438593100000010E+06   1.83438593100000010E+06
             1.83438593100000010E+06   1.83438593100000010E+06   1.83438593100000010E+06   1.83438593100000010E+06   1.83438593100000010E+06
             1.83438593100000010E+06   1.83438593100000010E+06   1.83438593100000010E+06   1.83438593100000010E+06   1.83438593100000010E+06
             1.83438593100000010E+06   1.83438593100000010E+06   1.83438593100000010E+06   1.83438593100000010E+06   1.83438593100000010E+06
             1.83438593100000010E+06   1.83438593100000010E+06   1.83438593100000010E+06   1.83438593100000010E+06   1.83438593100000010E+06
             1.83438593100000010E+06   1.83438593100000010E+06   1.83438593100000010E+06   1.83438593100000010E+06
 ETA=   15   1.83488593100000010E+06   1.83488593100000010E+06   1.83488593100000010E+06   1.83488593100000010E+06   1.83488593100000010E+06
             1.83488593100000010E+06   1.83488593100000010E+06   1.83488593100000010E+06   1.83488593100000010E+06   1.83488593100000010E+06
             1.83488593100000010E+06   1.83488593100000010E+06   1.83488593100000010E+06   1.83488593100000010E+06   1.83488593100000010E+06
             1.83488593100000010E+06   1.83488593100000010E+06   1.83488593100000010E+06   1.83488593100000010E+06   1.83488593100000010E+06
             1.83488593100000010E+06   1.83488593100000010E+06   1.83488593100000010E+06   1.83488593100000010E+06   1.83488593100000010E+06
             1.83488593100000010E+06   1.83488593100000010E+06   1.83488593100000010E+06   1.83488593100000010E+06   1.83488593100000010E+06
             1.83488593100000010E+06   1.83488593100000010E+06   1.83488593100000010E+06   1.83488593100000010E+06   1.83488593100000010E+06
             1.83488593100000010E+06   1.83488593100000010E+06   1.83488593100000010E+06   1.83488593100000010E+06   1.83488593100000010E+06
             1.83488593100000010E+06   1.83488593100000010E+06   1.83488593100000010E+06   1.83488593100000010E+06   1.83488593100000010E+06
             1.83488593100000010E+06   1.83488593100000010E+06   1.83488593100000010E+06   1.83488593100000010E+06   1.83488593100000010E+06
             1.83488593100000010E+06   1.83488593100000010E+06   1.83488593100000010E+06   1.83488593100000010E+06   1.83488593100000010E+06
             1.83488593100000010E+06   1.83488593100000010E+06   1.83488593100000010E+06   1.83488593100000010E+06   1.83488593100000010E+06
             1.83488593100000010E+06   1.83488593100000010E+06   1.83488593100000010E+06   1.83488593100000010E+06   1.83488593100000010E+06
             1.83488593100000010E+06   1.83488593100000010E+06   1.83488593100000010E+06   1.83488593100000010E+06   1.83488593100000010E+06
             1.83488593100000010E+06   1.83488593100000010E+06   1.83488593100000010E+06   1.83488593100000010E+06   1.83488593100000010E+06
             1.83488593100000010E+06   1.83488593100000010E+06   1.83488593100000010E+06   1.83488593100000010E+06   1.83488593100000010E+06
             1.83488593100000010E+06   1.83488593100000010E+06   1.83488593100000010E+06   1.83488593100000010E+06   1.83488593100000010E+06
             1.83488593100000010E+06   1.83488593100000010E+06   1.83488593100000010E+06   1.83488593100000010E+06   1.83488593100000010E+06
             1.83488593100000010E+06   1.83488593100000010E+06   1.83488593100000010E+06   1.83488593100000010E+06   1.83488593100000010E+06
             1.83488593100000010E+06   1.83488593100000010E+06   1.83488593100000010E+06   1.83488593100000010E+06
 ETA=   16   1.83538593100000010E+06   1.83538593100000010E+06   1.83538593100000010E+06   1.83538593100000010E+06   1.83538593100000010E+06
             1.83538593100000010E+06   1.83538593100000010E+06   1.83538593100000010E+06   1.83538593100000010E+06   1.83538593100000010E+06
             1.83538593100000010E+06   1.83538593100000010E+06   1.83538593100000010E+06   1.83538593100000010E+06   1.83538593100000010E+06
             1.83538593100000010E+06   1.83538593100000010E+06   1.83538593100000010E+06   1.83538593100000010E+06   1.83538593100000010E+06
             1.83538593100000010E+06   1.83538593100000010E+06   1.83538593100000010E+06   1.83538593100000010E+06   1.83538593100000010E+06
             1.83538593100000010E+06   1.83538593100000010E+06   1.83538593100000010E+06   1.83538593100000010E+06   1.83538593100000010E+06
             1.83538593100000010E+06   1.83538593100000010E+06   1.83538593100000010E+06   1.83538593100000010E+06   1.83538593100000010E+06
             1.83538593100000010E+06   1.83538593100000010E+06   1.83538593100000010E+06   1.83538593100000010E+06   1.83538593100000010E+06
             1.83538593100000010E+06   1.83538593100000010E+06   1.83538593100000010E+06   1.83538593100000010E+06   1.83538593100000010E+06
             1.83538593100000010E+06   1.83538593100000010E+06   1.83538593100000010E+06   1.83538593100000010E+06   1.83538593100000010E+06
             1.83538593100000010E+06   1.83538593100000010E+06   1.83538593100000010E+06   1.83538593100000010E+06   1.83538593100000010E+06
             1.83538593100000010E+06   1.83538593100000010E+06   1.83538593100000010E+06   1.83538593100000010E+06   1.83538593100000010E+06
             1.83538593100000010E+06   1.83538593100000010E+06   1.83538593100000010E+06   1.83538593100000010E+06   1.83538593100000010E+06
             1.83538593100000010E+06   1.83538593100000010E+06   1.83538593100000010E+06   1.83538593100000010E+06   1.83538593100000010E+06
             1.83538593100000010E+06   1.83538593100000010E+06   1.83538593100000010E+06   1.83538593100000010E+06   1.83538593100000010E+06
             1.83538593100000010E+06   1.83538593100000010E+06   1.83538593100000010E+06   1.83538593100000010E+06   1.83538593100000010E+06
             1.83538593100000010E+06   1.83538593100000010E+06   1.83538593100000010E+06   1.83538593100000010E+06   1.83538593100000010E+06
             1.83538593100000010E+06   1.83538593100000010E+06   1.83538593100000010E+06   1.83538593100000010E+06   1.83538593100000010E+06
             1.83538593100000010E+06   1.83538593100000010E+06   1.83538593100000010E+06   1.83538593100000010E+06   1.83538593100000010E+06
             1.83538593100000010E+06   1.83538593100000010E+06   1.83538593100000010E+06   1.83538593100000010E+06
 ETA=   17   1.83588593100000010E+06   1.83588593100000010E+06   1.83588593100000010E+06   1.83588593100000010E+06   1.83588593100000010E+06
             1.83588593100000010E+06   1.83588593100000010E+06   1.83588593100000010E+06   1.83588593100000010E+06   1.83588593100000010E+06
             1.83588593100000010E+06   1.83588593100000010E+06   1.83588593100000010E+06   1.83588593100000010E+06   1.83588593100000010E+06
             1.83588593100000010E+06   1.83588593100000010E+06   1.83588593100000010E+06   1.83588593100000010E+06   1.83588593100000010E+06
             1.83588593100000010E+06   1.83588593100000010E+06   1.83588593100000010E+06   1.83588593100000010E+06   1.83588593100000010E+06
             1.83588593100000010E+06   1.83588593100000010E+06   1.83588593100000010E+06   1.83588593100000010E+06   1.83588593100000010E+06
             1.83588593100000010E+06   1.83588593100000010E+06   1.83588593100000010E+06   1.83588593100000010E+06   1.83588593100000010E+06
             1.83588593100000010E+06   1.83588593100000010E+06   1.83588593100000010E+06   1.83588593100000010E+06   1.83588593100000010E+06
             1.83588593100000010E+06   1.83588593100000010E+06   1.83588593100000010E+06   1.83588593100000010E+06   1.83588593100000010E+06
             1.83588593100000010E+06   1.83588593100000010E+06   1.83588593100000010E+06   1.83588593100000010E+06   1.83588593100000010E+06
             1.83588593100000010E+06   1.83588593100000010E+06   1.83588593100000010E+06   1.83588593100000010E+06   1.83588593100000010E+06
             1.83588593100000010E+06   1.83588593100000010E+06   1.83588593100000010E+06   1.83588593100000010E+06   1.83588593100000010E+06
             1.83588593100000010E+06   1.83588593100000010E+06   1.83588593100000010E+06   1.83588593100000010E+06   1.83588593100000010E+06
             1.83588593100000010E+06   1.83588593100000010E+06   1.83588593100000010E+06   1.83588593100000010E+06   1.83588593100000010E+06
             1.83588593100000010E+06   1.83588593100000010E+06   1.83588593100000010E+06   1.83588593100000010E+06   1.83588593100000010E+06
             1.83588593100000010E+06   1.83588593100000010E+06   1.83588593100000010E+06   1.83588593100000010E+06   1.83588593100000010E+06
             1.83588593100000010E+06   1.83588593100000010E+06   1.83588593100000010E+06   1.83588593100000010E+06   1.83588593100000010E+06
             1.83588593100000010E+06   1.83588593100000010E+06   1.83588593100000010E+06   1.83588593100000010E+06   1.83588593100000010E+06
             1.83588593100000010E+06   1.83588593100000010E+06   1.83588593100000010E+06   1.83588593100000010E+06   1.83588593100000010E+06
             1.83588593100000010E+06   1.83588593100000010E+06   1.83588593100000010E+06   1.83588593100000010E+06
 ETA=   18   1.83638593100000010E+06   1.83638593100000010E+06   1.83638593100000010E+06   1.83638593100000010E+06   1.83638593100000010E+06
             1.83638593100000010E+06   1.83638593100000010E+06   1.83638593100000010E+06   1.83638593100000010E+06   1.83638593100000010E+06
             1.83638593100000010E+06   1.83638593100000010E+06   1.83638593100000010E+06   1.83638593100000010E+06   1.83638593100000010E+06
             1.83638593100000010E+06   1.83638593100000010E+06   1.83638593100000010E+06   1.83638593100000010E+06   1.83638593100000010E+06
             1.83638593100000010E+06   1.83638593100000010E+06   1.83638593100000010E+06   1.83638593100000010E+06   1.83638593100000010E+06
             1.83638593100000010E+06   1.83638593100000010E+06   1.83638593100000010E+06   1.83638593100000010E+06   1.83638593100000010E+06
             1.83638593100000010E+06   1.83638593100000010E+06   1.83638593100000010E+06   1.83638593100000010E+06   1.83638593100000010E+06
             1.83638593100000010E+06   1.83638593100000010E+06   1.83638593100000010E+06   1.83638593100000010E+06   1.83638593100000010E+06
             1.83638593100000010E+06   1.83638593100000010E+06   1.83638593100000010E+06   1.83638593100000010E+06   1.83638593100000010E+06
             1.83638593100000010E+06   1.83638593100000010E+06   1.83638593100000010E+06   1.83638593100000010E+06   1.83638593100000010E+06
             1.83638593100000010E+06   1.83638593100000010E+06   1.83638593100000010E+06   1.83638593100000010E+06   1.83638593100000010E+06
             1.83638593100000010E+06   1.83638593100000010E+06   1.83638593100000010E+06   1.83638593100000010E+06   1.83638593100000010E+06
             1.83638593100000010E+06   1.83638593100000010E+06   1.83638593100000010E+06   1.83638593100000010E+06   1.83638593100000010E+06
             1.83638593100000010E+06   1.83638593100000010E+06   1.83638593100000010E+06   1.83638593100000010E+06   1.83638593100000010E+06
             1.83638593100000010E+06   1.83638593100000010E+06   1.83638593100000010E+06   1.83638593100000010E+06   1.83638593100000010E+06
             1.83638593100000010E+06   1.83638593100000010E+06   1.83638593100000010E+06   1.83638593100000010E+06   1.83638593100000010E+06
             1.83638593100000010E+06   1.83638593100000010E+06   1.83638593100000010E+06   1.83638593100000010E+06   1.83638593100000010E+06
             1.83638593100000010E+06   1.83638593100000010E+06   1.83638593100000010E+06   1.83638593100000010E+06   1.83638593100000010E+06
             1.83638593100000010E+06   1.83638593100000010E+06   1.83638593100000010E+06   1.83638593100000010E+06   1.83638593100000010E+06
             1.83638593100000010E+06   1.83638593100000010E+06   1.83638593100000010E+06   1.83638593100000010E+06
 ETA=   19   1.83688593100000010E+06   1.83688593100000010E+06   1.83688593100000010E+06   1.83688593100000010E+06   1.83688593100000010E+06
             1.83688593100000010E+06   1.83688593100000010E+06   1.83688593100000010E+06   1.83688593100000010E+06   1.83688593100000010E+06
             1.83688593100000010E+06   1.83688593100000010E+06   1.83688593100000010E+06   1.83688593100000010E+06   1.83688593100000010E+06
             1.83688593100000010E+06   1.83688593100000010E+06   1.83688593100000010E+06   1.83688593100000010E+06   1.83688593100000010E+06
             1.83688593100000010E+06   1.83688593100000010E+06   1.83688593100000010E+06   1.83688593100000010E+06   1.83688593100000010E+06
             1.83688593100000010E+06   1.83688593100000010E+06   1.83688593100000010E+06   1.83688593100000010E+06   1.83688593100000010E+06
             1.83688593100000010E+06   1.83688593100000010E+06   1.83688593100000010E+06   1.83688593100000010E+06   1.83688593100000010E+06
             1.83688593100000010E+06   1.83688593100000010E+06   1.83688593100000010E+06   1.83688593100000010E+06   1.83688593100000010E+06
             1.83688593100000010E+06   1.83688593100000010E+06   1.83688593100000010E+06   1.83688593100000010E+06   1.83688593100000010E+06
             1.83688593100000010E+06   1.83688593100000010E+06   1.83688593100000010E+06   1.83688593100000010E+06   1.83688593100000010E+06
             1.83688593100000010E+06   1.83688593100000010E+06   1.83688593100000010E+06   1.83688593100000010E+06   1.83688593100000010E+06
             1.83688593100000010E+06   1.83688593100000010E+06   1.83688593100000010E+06   1.83688593100000010E+06   1.83688593100000010E+06
             1.83688593100000010E+06   1.83688593100000010E+06   1.83688593100000010E+06   1.83688593100000010E+06   1.83688593100000010E+06
             1.83688593100000010E+06   1.83688593100000010E+06   1.83688593100000010E+06   1.83688593100000010E+06   1.83688593100000010E+06
             1.83688593100000010E+06   1.83688593100000010E+06   1.83688593100000010E+06   1.83688593100000010E+06   1.83688593100000010E+06
             1.83688593100000010E+06   1.83688593100000010E+06   1.83688593100000010E+06   1.83688593100000010E+06   1.83688593100000010E+06
             1.83688593100000010E+06   1.83688593100000010E+06   1.83688593100000010E+06   1.83688593100000010E+06   1.83688593100000010E+06
             1.83688593100000010E+06   1.83688593100000010E+06   1.83688593100000010E+06   1.83688593100000010E+06   1.83688593100000010E+06
             1.83688593100000010E+06   1.83688593100000010E+06   1.83688593100000010E+06   1.83688593100000010E+06   1.83688593100000010E+06
             1.83688593100000010E+06   1.83688593100000010E+06   1.83688593100000010E+06   1.83688593100000010E+06
 ETA=   20   1.83738593100000010E+06   1.83738593100000010E+06   1.83738593100000010E+06   1.83738593100000010E+06   1.83738593100000010E+06
             1.83738593100000010E+06   1.83738593100000010E+06   1.83738593100000010E+06   1.83738593100000010E+06   1.83738593100000010E+06
             1.83738593100000010E+06   1.83738593100000010E+06   1.83738593100000010E+06   1.83738593100000010E+06   1.83738593100000010E+06
             1.83738593100000010E+06   1.83738593100000010E+06   1.83738593100000010E+06   1.83738593100000010E+06   1.83738593100000010E+06
             1.83738593100000010E+06   1.83738593100000010E+06   1.83738593100000010E+06   1.83738593100000010E+06   1.83738593100000010E+06
             1.83738593100000010E+06   1.83738593100000010E+06   1.83738593100000010E+06   1.83738593100000010E+06   1.83738593100000010E+06
             1.83738593100000010E+06   1.83738593100000010E+06   1.83738593100000010E+06   1.83738593100000010E+06   1.83738593100000010E+06
             1.83738593100000010E+06   1.83738593100000010E+06   1.83738593100000010E+06   1.83738593100000010E+06   1.83738593100000010E+06
             1.83738593100000010E+06   1.83738593100000010E+06   1.83738593100000010E+06   1.83738593100000010E+06   1.83738593100000010E+06
             1.83738593100000010E+06   1.83738593100000010E+06   1.83738593100000010E+06   1.83738593100000010E+06   1.83738593100000010E+06
             1.83738593100000010E+06   1.83738593100000010E+06   1.83738593100000010E+06   1.83738593100000010E+06   1.83738593100000010E+06
             1.83738593100000010E+06   1.83738593100000010E+06   1.83738593100000010E+06   1.83738593100000010E+06   1.83738593100000010E+06
             1.83738593100000010E+06   1.83738593100000010E+06   1.83738593100000010E+06   1.83738593100000010E+06   1.83738593100000010E+06
             1.83738593100000010E+06   1.83738593100000010E+06   1.83738593100000010E+06   1.83738593100000010E+06   1.83738593100000010E+06
             1.83738593100000010E+06   1.83738593100000010E+06   1.83738593100000010E+06   1.83738593100000010E+06   1.83738593100000010E+06
             1.83738593100000010E+06   1.83738593100000010E+06   1.83738593100000010E+06   1.83738593100000010E+06   1.83738593100000010E+06
             1.83738593100000010E+06   1.83738593100000010E+06   1.83738593100000010E+06   1.83738593100000010E+06   1.83738593100000010E+06
             1.83738593100000010E+06   1.83738593100000010E+06   1.83738593100000010E+06   1.83738593100000010E+06   1.83738593100000010E+06
             1.83738593100000010E+06   1.83738593100000010E+06   1.83738593100000010E+06   1.83738593100000010E+06   1.83738593100000010E+06
             1.83738593100000010E+06   1.83738593100000010E+06   1.83738593100000010E+06   1.83738593100000010E+06
 ETA=   21   1.83788593100000010E+06   1.83788593100000010E+06   1.83788593100000010E+06   1.83788593100000010E+06   1.83788593100000010E+06
             1.83788593100000010E+06   1.83788593100000010E+06   1.83788593100000010E+06   1.83788593100000010E+06   1.83788593100000010E+06
             1.83788593100000010E+06   1.83788593100000010E+06   1.83788593100000010E+06   1.83788593100000010E+06   1.83788593100000010E+06
             1.83788593100000010E+06   1.83788593100000010E+06   1.83788593100000010E+06   1.83788593100000010E+06   1.83788593100000010E+06
             1.83788593100000010E+06   1.83788593100000010E+06   1.83788593100000010E+06   1.83788593100000010E+06   1.83788593100000010E+06
             1.83788593100000010E+06   1.83788593100000010E+06   1.83788593100000010E+06   1.83788593100000010E+06   1.83788593100000010E+06
             1.83788593100000010E+06   1.83788593100000010E+06   1.83788593100000010E+06   1.83788593100000010E+06   1.83788593100000010E+06
             1.83788593100000010E+06   1.83788593100000010E+06   1.83788593100000010E+06   1.83788593100000010E+06   1.83788593100000010E+06
             1.83788593100000010E+06   1.83788593100000010E+06   1.83788593100000010E+06   1.83788593100000010E+06   1.83788593100000010E+06
             1.83788593100000010E+06   1.83788593100000010E+06   1.83788593100000010E+06   1.83788593100000010E+06   1.83788593100000010E+06
             1.83788593100000010E+06   1.83788593100000010E+06   1.83788593100000010E+06   1.83788593100000010E+06   1.83788593100000010E+06
             1.83788593100000010E+06   1.83788593100000010E+06   1.83788593100000010E+06   1.83788593100000010E+06   1.83788593100000010E+06
             1.83788593100000010E+06   1.83788593100000010E+06   1.83788593100000010E+06   1.83788593100000010E+06   1.83788593100000010E+06
             1.83788593100000010E+06   1.83788593100000010E+06   1.83788593100000010E+06   1.83788593100000010E+06   1.83788593100000010E+06
             1.83788593100000010E+06   1.83788593100000010E+06   1.83788593100000010E+06   1.83788593100000010E+06   1.83788593100000010E+06
             1.83788593100000010E+06   1.83788593100000010E+06   1.83788593100000010E+06   1.83788593100000010E+06   1.83788593100000010E+06
             1.83788593100000010E+06   1.83788593100000010E+06   1.83788593100000010E+06   1.83788593100000010E+06   1.83788593100000010E+06
             1.83788593100000010E+06   1.83788593100000010E+06   1.83788593100000010E+06   1.83788593100000010E+06   1.83788593100000010E+06
             1.83788593100000010E+06   1.83788593100000010E+06   1.83788593100000010E+06   1.83788593100000010E+06   1.83788593100000010E+06
             1.83788593100000010E+06   1.83788593100000010E+06   1.83788593100000010E+06   1.83788593100000010E+06
 ETA=   22   1.83838593100000010E+06   1.83838593100000010E+06   1.83838593100000010E+06   1.83838593100000010E+06   1.83838593100000010E+06
             1.83838593100000010E+06   1.83838593100000010E+06   1.83838593100000010E+06   1.83838593100000010E+06   1.83838593100000010E+06
             1.83838593100000010E+06   1.83838593100000010E+06   1.83838593100000010E+06   1.83838593100000010E+06   1.83838593100000010E+06
             1.83838593100000010E+06   1.83838593100000010E+06   1.83838593100000010E+06   1.83838593100000010E+06   1.83838593100000010E+06
             1.83838593100000010E+06   1.83838593100000010E+06   1.83838593100000010E+06   1.83838593100000010E+06   1.83838593100000010E+06
             1.83838593100000010E+06   1.83838593100000010E+06   1.83838593100000010E+06   1.83838593100000010E+06   1.83838593100000010E+06
             1.83838593100000010E+06   1.83838593100000010E+06   1.83838593100000010E+06   1.83838593100000010E+06   1.83838593100000010E+06
             1.83838593100000010E+06   1.83838593100000010E+06   1.83838593100000010E+06   1.83838593100000010E+06   1.83838593100000010E+06
             1.83838593100000010E+06   1.83838593100000010E+06   1.83838593100000010E+06   1.83838593100000010E+06   1.83838593100000010E+06
             1.83838593100000010E+06   1.83838593100000010E+06   1.83838593100000010E+06   1.83838593100000010E+06   1.83838593100000010E+06
             1.83838593100000010E+06   1.83838593100000010E+06   1.83838593100000010E+06   1.83838593100000010E+06   1.83838593100000010E+06
             1.83838593100000010E+06   1.83838593100000010E+06   1.83838593100000010E+06   1.83838593100000010E+06   1.83838593100000010E+06
             1.83838593100000010E+06   1.83838593100000010E+06   1.83838593100000010E+06   1.83838593100000010E+06   1.83838593100000010E+06
             1.83838593100000010E+06   1.83838593100000010E+06   1.83838593100000010E+06   1.83838593100000010E+06   1.83838593100000010E+06
             1.83838593100000010E+06   1.83838593100000010E+06   1.83838593100000010E+06   1.83838593100000010E+06   1.83838593100000010E+06
             1.83838593100000010E+06   1.83838593100000010E+06   1.83838593100000010E+06   1.83838593100000010E+06   1.83838593100000010E+06
             1.83838593100000010E+06   1.83838593100000010E+06   1.83838593100000010E+06   1.83838593100000010E+06   1.83838593100000010E+06
             1.83838593100000010E+06   1.83838593100000010E+06   1.83838593100000010E+06   1.83838593100000010E+06   1.83838593100000010E+06
             1.83838593100000010E+06   1.83838593100000010E+06   1.83838593100000010E+06   1.83838593100000010E+06   1.83838593100000010E+06
             1.83838593100000010E+06   1.83838593100000010E+06   1.83838593100000010E+06   1.83838593100000010E+06
 ETA=   23   1.83888593100000010E+06   1.83888593100000010E+06   1.83888593100000010E+06   1.83888593100000010E+06   1.83888593100000010E+06
             1.83888593100000010E+06   1.83888593100000010E+06   1.83888593100000010E+06   1.83888593100000010E+06   1.83888593100000010E+06
             1.83888593100000010E+06   1.83888593100000010E+06   1.83888593100000010E+06   1.83888593100000010E+06   1.83888593100000010E+06
             1.83888593100000010E+06   1.83888593100000010E+06   1.83888593100000010E+06   1.83888593100000010E+06   1.83888593100000010E+06
             1.83888593100000010E+06   1.83888593100000010E+06   1.83888593100000010E+06   1.83888593100000010E+06   1.83888593100000010E+06
             1.83888593100000010E+06   1.83888593100000010E+06   1.83888593100000010E+06   1.83888593100000010E+06   1.83888593100000010E+06
             1.83888593100000010E+06   1.83888593100000010E+06   1.83888593100000010E+06   1.83888593100000010E+06   1.83888593100000010E+06
             1.83888593100000010E+06   1.83888593100000010E+06   1.83888593100000010E+06   1.83888593100000010E+06   1.83888593100000010E+06
             1.83888593100000010E+06   1.83888593100000010E+06   1.83888593100000010E+06   1.83888593100000010E+06   1.83888593100000010E+06
             1.83888593100000010E+06   1.83888593100000010E+06   1.83888593100000010E+06   1.83888593100000010E+06   1.83888593100000010E+06
             1.83888593100000010E+06   1.83888593100000010E+06   1.83888593100000010E+06   1.83888593100000010E+06   1.83888593100000010E+06
             1.83888593100000010E+06   1.83888593100000010E+06   1.83888593100000010E+06   1.83888593100000010E+06   1.83888593100000010E+06
             1.83888593100000010E+06   1.83888593100000010E+06   1.83888593100000010E+06   1.83888593100000010E+06   1.83888593100000010E+06
             1.83888593100000010E+06   1.83888593100000010E+06   1.83888593100000010E+06   1.83888593100000010E+06   1.83888593100000010E+06
             1.83888593100000010E+06   1.83888593100000010E+06   1.83888593100000010E+06   1.83888593100000010E+06   1.83888593100000010E+06
             1.83888593100000010E+06   1.83888593100000010E+06   1.83888593100000010E+06   1.83888593100000010E+06   1.83888593100000010E+06
             1.83888593100000010E+06   1.83888593100000010E+06   1.83888593100000010E+06   1.83888593100000010E+06   1.83888593100000010E+06
             1.83888593100000010E+06   1.83888593100000010E+06   1.83888593100000010E+06   1.83888593100000010E+06   1.83888593100000010E+06
             1.83888593100000010E+06   1.83888593100000010E+06   1.83888593100000010E+06   1.83888593100000010E+06   1.83888593100000010E+06
             1.83888593100000010E+06   1.83888593100000010E+06   1.83888593100000010E+06   1.83888593100000010E+06
 ETA=   24   1.83938593100000010E+06   1.83938593100000010E+06   1.83938593100000010E+06   1.83938593100000010E+06   1.83938593100000010E+06
             1.83938593100000010E+06   1.83938593100000010E+06   1.83938593100000010E+06   1.83938593100000010E+06   1.83938593100000010E+06
             1.83938593100000010E+06   1.83938593100000010E+06   1.83938593100000010E+06   1.83938593100000010E+06   1.83938593100000010E+06
             1.83938593100000010E+06   1.83938593100000010E+06   1.83938593100000010E+06   1.83938593100000010E+06   1.83938593100000010E+06
             1.83938593100000010E+06   1.83938593100000010E+06   1.83938593100000010E+06   1.83938593100000010E+06   1.83938593100000010E+06
             1.83938593100000010E+06   1.83938593100000010E+06   1.83938593100000010E+06   1.83938593100000010E+06   1.83938593100000010E+06
             1.83938593100000010E+06   1.83938593100000010E+06   1.83938593100000010E+06   1.83938593100000010E+06   1.83938593100000010E+06
             1.83938593100000010E+06   1.83938593100000010E+06   1.83938593100000010E+06   1.83938593100000010E+06   1.83938593100000010E+06
             1.83938593100000010E+06   1.83938593100000010E+06   1.83938593100000010E+06   1.83938593100000010E+06   1.83938593100000010E+06
             1.83938593100000010E+06   1.83938593100000010E+06   1.83938593100000010E+06   1.83938593100000010E+06   1.83938593100000010E+06
             1.83938593100000010E+06   1.83938593100000010E+06   1.83938593100000010E+06   1.83938593100000010E+06   1.83938593100000010E+06
             1.83938593100000010E+06   1.83938593100000010E+06   1.83938593100000010E+06   1.83938593100000010E+06   1.83938593100000010E+06
             1.83938593100000010E+06   1.83938593100000010E+06   1.83938593100000010E+06   1.83938593100000010E+06   1.83938593100000010E+06
             1.83938593100000010E+06   1.83938593100000010E+06   1.83938593100000010E+06   1.83938593100000010E+06   1.83938593100000010E+06
             1.83938593100000010E+06   1.83938593100000010E+06   1.83938593100000010E+06   1.83938593100000010E+06   1.83938593100000010E+06
             1.83938593100000010E+06   1.83938593100000010E+06   1.83938593100000010E+06   1.83938593100000010E+06   1.83938593100000010E+06
             1.83938593100000010E+06   1.83938593100000010E+06   1.83938593100000010E+06   1.83938593100000010E+06   1.83938593100000010E+06
             1.83938593100000010E+06   1.83938593100000010E+06   1.83938593100000010E+06   1.83938593100000010E+06   1.83938593100000010E+06
             1.83938593100000010E+06   1.83938593100000010E+06   1.83938593100000010E+06   1.83938593100000010E+06   1.83938593100000010E+06
             1.83938593100000010E+06   1.83938593100000010E+06   1.83938593100000010E+06   1.83938593100000010E+06
 ETA=   25   1.83988593100000010E+06   1.83988593100000010E+06   1.83988593100000010E+06   1.83988593100000010E+06   1.83988593100000010E+06
             1.83988593100000010E+06   1.83988593100000010E+06   1.83988593100000010E+06   1.83988593100000010E+06   1.83988593100000010E+06
             1.83988593100000010E+06   1.83988593100000010E+06   1.83988593100000010E+06   1.83988593100000010E+06   1.83988593100000010E+06
             1.83988593100000010E+06   1.83988593100000010E+06   1.83988593100000010E+06   1.83988593100000010E+06   1.83988593100000010E+06
             1.83988593100000010E+06   1.83988593100000010E+06   1.83988593100000010E+06   1.83988593100000010E+06   1.83988593100000010E+06
             1.83988593100000010E+06   1.83988593100000010E+06   1.83988593100000010E+06   1.83988593100000010E+06   1.83988593100000010E+06
             1.83988593100000010E+06   1.83988593100000010E+06   1.83988593100000010E+06   1.83988593100000010E+06   1.83988593100000010E+06
             1.83988593100000010E+06   1.83988593100000010E+06   1.83988593100000010E+06   1.83988593100000010E+06   1.83988593100000010E+06
             1.83988593100000010E+06   1.83988593100000010E+06   1.83988593100000010E+06   1.83988593100000010E+06   1.83988593100000010E+06
             1.83988593100000010E+06   1.83988593100000010E+06   1.83988593100000010E+06   1.83988593100000010E+06   1.83988593100000010E+06
             1.83988593100000010E+06   1.83988593100000010E+06   1.83988593100000010E+06   1.83988593100000010E+06   1.83988593100000010E+06
             1.83988593100000010E+06   1.83988593100000010E+06   1.83988593100000010E+06   1.83988593100000010E+06   1.83988593100000010E+06
             1.83988593100000010E+06   1.83988593100000010E+06   1.83988593100000010E+06   1.83988593100000010E+06   1.83988593100000010E+06
             1.83988593100000010E+06   1.83988593100000010E+06   1.83988593100000010E+06   1.83988593100000010E+06   1.83988593100000010E+06
             1.83988593100000010E+06   1.83988593100000010E+06   1.83988593100000010E+06   1.83988593100000010E+06   1.83988593100000010E+06
             1.83988593100000010E+06   1.83988593100000010E+06   1.83988593100000010E+06   1.83988593100000010E+06   1.83988593100000010E+06
             1.83988593100000010E+06   1.83988593100000010E+06   1.83988593100000010E+06   1.83988593100000010E+06   1.83988593100000010E+06
             1.83988593100000010E+06   1.83988593100000010E+06   1.83988593100000010E+06   1.83988593100000010E+06   1.83988593100000010E+06
             1.83988593100000010E+06   1.83988593100000010E+06   1.83988593100000010E+06   1.83988593100000010E+06   1.83988593100000010E+06
             1.83988593100000010E+06   1.83988593100000010E+06   1.83988593100000010E+06   1.83988593100000010E+06
 ETA=   26   1.84038593100000010E+06   1.84038593100000010E+06   1.84038593100000010E+06   1.84038593100000010E+06   1.84038593100000010E+06
             1.84038593100000010E+06   1.84038593100000010E+06   1.84038593100000010E+06   1.84038593100000010E+06   1.84038593100000010E+06
             1.84038593100000010E+06   1.84038593100000010E+06   1.84038593100000010E+06   1.84038593100000010E+06   1.84038593100000010E+06
             1.84038593100000010E+06   1.84038593100000010E+06   1.84038593100000010E+06   1.84038593100000010E+06   1.84038593100000010E+06
             1.84038593100000010E+06   1.84038593100000010E+06   1.84038593100000010E+06   1.84038593100000010E+06   1.84038593100000010E+06
             1.84038593100000010E+06   1.84038593100000010E+06   1.84038593100000010E+06   1.84038593100000010E+06   1.84038593100000010E+06
             1.84038593100000010E+06   1.84038593100000010E+06   1.84038593100000010E+06   1.84038593100000010E+06   1.84038593100000010E+06
             1.84038593100000010E+06   1.84038593100000010E+06   1.84038593100000010E+06   1.84038593100000010E+06   1.84038593100000010E+06
             1.84038593100000010E+06   1.84038593100000010E+06   1.84038593100000010E+06   1.84038593100000010E+06   1.84038593100000010E+06
             1.84038593100000010E+06   1.84038593100000010E+06   1.84038593100000010E+06   1.84038593100000010E+06   1.84038593100000010E+06
             1.84038593100000010E+06   1.84038593100000010E+06   1.84038593100000010E+06   1.84038593100000010E+06   1.84038593100000010E+06
             1.84038593100000010E+06   1.84038593100000010E+06   1.84038593100000010E+06   1.84038593100000010E+06   1.84038593100000010E+06
             1.84038593100000010E+06   1.84038593100000010E+06   1.84038593100000010E+06   1.84038593100000010E+06   1.84038593100000010E+06
             1.84038593100000010E+06   1.84038593100000010E+06   1.84038593100000010E+06   1.84038593100000010E+06   1.84038593100000010E+06
             1.84038593100000010E+06   1.84038593100000010E+06   1.84038593100000010E+06   1.84038593100000010E+06   1.84038593100000010E+06
             1.84038593100000010E+06   1.84038593100000010E+06   1.84038593100000010E+06   1.84038593100000010E+06   1.84038593100000010E+06
             1.84038593100000010E+06   1.84038593100000010E+06   1.84038593100000010E+06   1.84038593100000010E+06   1.84038593100000010E+06
             1.84038593100000010E+06   1.84038593100000010E+06   1.84038593100000010E+06   1.84038593100000010E+06   1.84038593100000010E+06
             1.84038593100000010E+06   1.84038593100000010E+06   1.84038593100000010E+06   1.84038593100000010E+06   1.84038593100000010E+06
             1.84038593100000010E+06   1.84038593100000010E+06   1.84038593100000010E+06   1.84038593100000010E+06
 ETA=   27   1.84088593100000010E+06   1.84088593100000010E+06   1.84088593100000010E+06   1.84088593100000010E+06   1.84088593100000010E+06
             1.84088593100000010E+06   1.84088593100000010E+06   1.84088593100000010E+06   1.84088593100000010E+06   1.84088593100000010E+06
             1.84088593100000010E+06   1.84088593100000010E+06   1.84088593100000010E+06   1.84088593100000010E+06   1.84088593100000010E+06
             1.84088593100000010E+06   1.84088593100000010E+06   1.84088593100000010E+06   1.84088593100000010E+06   1.84088593100000010E+06
             1.84088593100000010E+06   1.84088593100000010E+06   1.84088593100000010E+06   1.84088593100000010E+06   1.84088593100000010E+06
             1.84088593100000010E+06   1.84088593100000010E+06   1.84088593100000010E+06   1.84088593100000010E+06   1.84088593100000010E+06
             1.84088593100000010E+06   1.84088593100000010E+06   1.84088593100000010E+06   1.84088593100000010E+06   1.84088593100000010E+06
             1.84088593100000010E+06   1.84088593100000010E+06   1.84088593100000010E+06   1.84088593100000010E+06   1.84088593100000010E+06
             1.84088593100000010E+06   1.84088593100000010E+06   1.84088593100000010E+06   1.84088593100000010E+06   1.84088593100000010E+06
             1.84088593100000010E+06   1.84088593100000010E+06   1.84088593100000010E+06   1.84088593100000010E+06   1.84088593100000010E+06
             1.84088593100000010E+06   1.84088593100000010E+06   1.84088593100000010E+06   1.84088593100000010E+06   1.84088593100000010E+06
             1.84088593100000010E+06   1.84088593100000010E+06   1.84088593100000010E+06   1.84088593100000010E+06   1.84088593100000010E+06
             1.84088593100000010E+06   1.84088593100000010E+06   1.84088593100000010E+06   1.84088593100000010E+06   1.84088593100000010E+06
             1.84088593100000010E+06   1.84088593100000010E+06   1.84088593100000010E+06   1.84088593100000010E+06   1.84088593100000010E+06
             1.84088593100000010E+06   1.84088593100000010E+06   1.84088593100000010E+06   1.84088593100000010E+06   1.84088593100000010E+06
             1.84088593100000010E+06   1.84088593100000010E+06   1.84088593100000010E+06   1.84088593100000010E+06   1.84088593100000010E+06
             1.84088593100000010E+06   1.84088593100000010E+06   1.84088593100000010E+06   1.84088593100000010E+06   1.84088593100000010E+06
             1.84088593100000010E+06   1.84088593100000010E+06   1.84088593100000010E+06   1.84088593100000010E+06   1.84088593100000010E+06
             1.84088593100000010E+06   1.84088593100000010E+06   1.84088593100000010E+06   1.84088593100000010E+06   1.84088593100000010E+06
             1.84088593100000010E+06   1.84088593100000010E+06   1.84088593100000010E+06   1.84088593100000010E+06
 ETA=   28   1.84138593100000010E+06   1.84138593100000010E+06   1.84138593100000010E+06   1.84138593100000010E+06   1.84138593100000010E+06
             1.84138593100000010E+06   1.84138593100000010E+06   1.84138593100000010E+06   1.84138593100000010E+06   1.84138593100000010E+06
             1.84138593100000010E+06   1.84138593100000010E+06   1.84138593100000010E+06   1.84138593100000010E+06   1.84138593100000010E+06
             1.84138593100000010E+06   1.84138593100000010E+06   1.84138593100000010E+06   1.84138593100000010E+06   1.84138593100000010E+06
             1.84138593100000010E+06   1.84138593100000010E+06   1.84138593100000010E+06   1.84138593100000010E+06   1.84138593100000010E+06
             1.84138593100000010E+06   1.84138593100000010E+06   1.84138593100000010E+06   1.84138593100000010E+06   1.84138593100000010E+06
             1.84138593100000010E+06   1.84138593100000010E+06   1.84138593100000010E+06   1.84138593100000010E+06   1.84138593100000010E+06
             1.84138593100000010E+06   1.84138593100000010E+06   1.84138593100000010E+06   1.84138593100000010E+06   1.84138593100000010E+06
             1.84138593100000010E+06   1.84138593100000010E+06   1.84138593100000010E+06   1.84138593100000010E+06   1.84138593100000010E+06
             1.84138593100000010E+06   1.84138593100000010E+06   1.84138593100000010E+06   1.84138593100000010E+06   1.84138593100000010E+06
             1.84138593100000010E+06   1.84138593100000010E+06   1.84138593100000010E+06   1.84138593100000010E+06   1.84138593100000010E+06
             1.84138593100000010E+06   1.84138593100000010E+06   1.84138593100000010E+06   1.84138593100000010E+06   1.84138593100000010E+06
             1.84138593100000010E+06   1.84138593100000010E+06   1.84138593100000010E+06   1.84138593100000010E+06   1.84138593100000010E+06
             1.84138593100000010E+06   1.84138593100000010E+06   1.84138593100000010E+06   1.84138593100000010E+06   1.84138593100000010E+06
             1.84138593100000010E+06   1.84138593100000010E+06   1.84138593100000010E+06   1.84138593100000010E+06   1.84138593100000010E+06
             1.84138593100000010E+06   1.84138593100000010E+06   1.84138593100000010E+06   1.84138593100000010E+06   1.84138593100000010E+06
             1.84138593100000010E+06   1.84138593100000010E+06   1.84138593100000010E+06   1.84138593100000010E+06   1.84138593100000010E+06
             1.84138593100000010E+06   1.84138593100000010E+06   1.84138593100000010E+06   1.84138593100000010E+06   1.84138593100000010E+06
             1.84138593100000010E+06   1.84138593100000010E+06   1.84138593100000010E+06   1.84138593100000010E+06   1.84138593100000010E+06
             1.84138593100000010E+06   1.84138593100000010E+06   1.84138593100000010E+06   1.84138593100000010E+06
 ETA=   29   1.84188593100000010E+06   1.84188593100000010E+06   1.84188593100000010E+06   1.84188593100000010E+06   1.84188593100000010E+06
             1.84188593100000010E+06   1.84188593100000010E+06   1.84188593100000010E+06   1.84188593100000010E+06   1.84188593100000010E+06
             1.84188593100000010E+06   1.84188593100000010E+06   1.84188593100000010E+06   1.84188593100000010E+06   1.84188593100000010E+06
             1.84188593100000010E+06   1.84188593100000010E+06   1.84188593100000010E+06   1.84188593100000010E+06   1.84188593100000010E+06
             1.84188593100000010E+06   1.84188593100000010E+06   1.84188593100000010E+06   1.84188593100000010E+06   1.84188593100000010E+06
             1.84188593100000010E+06   1.84188593100000010E+06   1.84188593100000010E+06   1.84188593100000010E+06   1.84188593100000010E+06
             1.84188593100000010E+06   1.84188593100000010E+06   1.84188593100000010E+06   1.84188593100000010E+06   1.84188593100000010E+06
             1.84188593100000010E+06   1.84188593100000010E+06   1.84188593100000010E+06   1.84188593100000010E+06   1.84188593100000010E+06
             1.84188593100000010E+06   1.84188593100000010E+06   1.84188593100000010E+06   1.84188593100000010E+06   1.84188593100000010E+06
             1.84188593100000010E+06   1.84188593100000010E+06   1.84188593100000010E+06   1.84188593100000010E+06   1.84188593100000010E+06
             1.84188593100000010E+06   1.84188593100000010E+06   1.84188593100000010E+06   1.84188593100000010E+06   1.84188593100000010E+06
             1.84188593100000010E+06   1.84188593100000010E+06   1.84188593100000010E+06   1.84188593100000010E+06   1.84188593100000010E+06
             1.84188593100000010E+06   1.84188593100000010E+06   1.84188593100000010E+06   1.84188593100000010E+06   1.84188593100000010E+06
             1.84188593100000010E+06   1.84188593100000010E+06   1.84188593100000010E+06   1.84188593100000010E+06   1.84188593100000010E+06
             1.84188593100000010E+06   1.84188593100000010E+06   1.84188593100000010E+06   1.84188593100000010E+06   1.84188593100000010E+06
             1.84188593100000010E+06   1.84188593100000010E+06   1.84188593100000010E+06   1.84188593100000010E+06   1.84188593100000010E+06
             1.84188593100000010E+06   1.84188593100000010E+06   1.84188593100000010E+06   1.84188593100000010E+06   1.84188593100000010E+06
             1.84188593100000010E+06   1.84188593100000010E+06   1.84188593100000010E+06   1.84188593100000010E+06   1.84188593100000010E+06
             1.84188593100000010E+06   1.84188593100000010E+06   1.84188593100000010E+06   1.84188593100000010E+06   1.84188593100000010E+06
             1.84188593100000010E+06   1.84188593100000010E+06   1.84188593100000010E+06   1.84188593100000010E+06
 ETA=   30   1.84238593100000010E+06   1.84238593100000010E+06   1.84238593100000010E+06   1.84238593100000010E+06   1.84238593100000010E+06
             1.84238593100000010E+06   1.84238593100000010E+06   1.84238593100000010E+06   1.84238593100000010E+06   1.84238593100000010E+06
             1.84238593100000010E+06   1.84238593100000010E+06   1.84238593100000010E+06   1.84238593100000010E+06   1.84238593100000010E+06
             1.84238593100000010E+06   1.84238593100000010E+06   1.84238593100000010E+06   1.84238593100000010E+06   1.84238593100000010E+06
             1.84238593100000010E+06   1.84238593100000010E+06   1.84238593100000010E+06   1.84238593100000010E+06   1.84238593100000010E+06
             1.84238593100000010E+06   1.84238593100000010E+06   1.84238593100000010E+06   1.84238593100000010E+06   1.84238593100000010E+06
             1.84238593100000010E+06   1.84238593100000010E+06   1.84238593100000010E+06   1.84238593100000010E+06   1.84238593100000010E+06
             1.84238593100000010E+06   1.84238593100000010E+06   1.84238593100000010E+06   1.84238593100000010E+06   1.84238593100000010E+06
             1.84238593100000010E+06   1.84238593100000010E+06   1.84238593100000010E+06   1.84238593100000010E+06   1.84238593100000010E+06
             1.84238593100000010E+06   1.84238593100000010E+06   1.84238593100000010E+06   1.84238593100000010E+06   1.84238593100000010E+06
             1.84238593100000010E+06   1.84238593100000010E+06   1.84238593100000010E+06   1.84238593100000010E+06   1.84238593100000010E+06
             1.84238593100000010E+06   1.84238593100000010E+06   1.84238593100000010E+06   1.84238593100000010E+06   1.84238593100000010E+06
             1.84238593100000010E+06   1.84238593100000010E+06   1.84238593100000010E+06   1.84238593100000010E+06   1.84238593100000010E+06
             1.84238593100000010E+06   1.84238593100000010E+06   1.84238593100000010E+06   1.84238593100000010E+06   1.84238593100000010E+06
             1.84238593100000010E+06   1.84238593100000010E+06   1.84238593100000010E+06   1.84238593100000010E+06   1.84238593100000010E+06
             1.84238593100000010E+06   1.84238593100000010E+06   1.84238593100000010E+06   1.84238593100000010E+06   1.84238593100000010E+06
             1.84238593100000010E+06   1.84238593100000010E+06   1.84238593100000010E+06   1.84238593100000010E+06   1.84238593100000010E+06
             1.84238593100000010E+06   1.84238593100000010E+06   1.84238593100000010E+06   1.84238593100000010E+06   1.84238593100000010E+06
             1.84238593100000010E+06   1.84238593100000010E+06   1.84238593100000010E+06   1.84238593100000010E+06   1.84238593100000010E+06
             1.84238593100000010E+06   1.84238593100000010E+06   1.84238593100000010E+06   1.84238593100000010E+06
 ETA=   31   1.84288593100000010E+06   1.84288593100000010E+06   1.84288593100000010E+06   1.84288593100000010E+06   1.84288593100000010E+06
             1.84288593100000010E+06   1.84288593100000010E+06   1.84288593100000010E+06   1.84288593100000010E+06   1.84288593100000010E+06
             1.84288593100000010E+06   1.84288593100000010E+06   1.84288593100000010E+06   1.84288593100000010E+06   1.84288593100000010E+06
             1.84288593100000010E+06   1.84288593100000010E+06   1.84288593100000010E+06   1.84288593100000010E+06   1.84288593100000010E+06
             1.84288593100000010E+06   1.84288593100000010E+06   1.84288593100000010E+06   1.84288593100000010E+06   1.84288593100000010E+06
             1.84288593100000010E+06   1.84288593100000010E+06   1.84288593100000010E+06   1.84288593100000010E+06   1.84288593100000010E+06
             1.84288593100000010E+06   1.84288593100000010E+06   1.84288593100000010E+06   1.84288593100000010E+06   1.84288593100000010E+06
             1.84288593100000010E+06   1.84288593100000010E+06   1.84288593100000010E+06   1.84288593100000010E+06   1.84288593100000010E+06
             1.84288593100000010E+06   1.84288593100000010E+06   1.84288593100000010E+06   1.84288593100000010E+06   1.84288593100000010E+06
             1.84288593100000010E+06   1.84288593100000010E+06   1.84288593100000010E+06   1.84288593100000010E+06   1.84288593100000010E+06
             1.84288593100000010E+06   1.84288593100000010E+06   1.84288593100000010E+06   1.84288593100000010E+06   1.84288593100000010E+06
             1.84288593100000010E+06   1.84288593100000010E+06   1.84288593100000010E+06   1.84288593100000010E+06   1.84288593100000010E+06
             1.84288593100000010E+06   1.84288593100000010E+06   1.84288593100000010E+06   1.84288593100000010E+06   1.84288593100000010E+06
             1.84288593100000010E+06   1.84288593100000010E+06   1.84288593100000010E+06   1.84288593100000010E+06   1.84288593100000010E+06
             1.84288593100000010E+06   1.84288593100000010E+06   1.84288593100000010E+06   1.84288593100000010E+06   1.84288593100000010E+06
             1.84288593100000010E+06   1.84288593100000010E+06   1.84288593100000010E+06   1.84288593100000010E+06   1.84288593100000010E+06
             1.84288593100000010E+06   1.84288593100000010E+06   1.84288593100000010E+06   1.84288593100000010E+06   1.84288593100000010E+06
             1.84288593100000010E+06   1.84288593100000010E+06   1.84288593100000010E+06   1.84288593100000010E+06   1.84288593100000010E+06
             1.84288593100000010E+06   1.84288593100000010E+06   1.84288593100000010E+06   1.84288593100000010E+06   1.84288593100000010E+06
             1.84288593100000010E+06   1.84288593100000010E+06   1.84288593100000010E+06   1.84288593100000010E+06
 ETA=   32   1.84338593100000010E+06   1.84338593100000010E+06   1.84338593100000010E+06   1.84338593100000010E+06   1.84338593100000010E+06
             1.84338593100000010E+06   1.84338593100000010E+06   1.84338593100000010E+06   1.84338593100000010E+06   1.84338593100000010E+06
             1.84338593100000010E+06   1.84338593100000010E+06   1.84338593100000010E+06   1.84338593100000010E+06   1.84338593100000010E+06
             1.84338593100000010E+06   1.84338593100000010E+06   1.84338593100000010E+06   1.84338593100000010E+06   1.84338593100000010E+06
             1.84338593100000010E+06   1.84338593100000010E+06   1.84338593100000010E+06   1.84338593100000010E+06   1.84338593100000010E+06
             1.84338593100000010E+06   1.84338593100000010E+06   1.84338593100000010E+06   1.84338593100000010E+06   1.84338593100000010E+06
             1.84338593100000010E+06   1.84338593100000010E+06   1.84338593100000010E+06   1.84338593100000010E+06   1.84338593100000010E+06
             1.84338593100000010E+06   1.84338593100000010E+06   1.84338593100000010E+06   1.84338593100000010E+06   1.84338593100000010E+06
             1.84338593100000010E+06   1.84338593100000010E+06   1.84338593100000010E+06   1.84338593100000010E+06   1.84338593100000010E+06
             1.84338593100000010E+06   1.84338593100000010E+06   1.84338593100000010E+06   1.84338593100000010E+06   1.84338593100000010E+06
             1.84338593100000010E+06   1.84338593100000010E+06   1.84338593100000010E+06   1.84338593100000010E+06   1.84338593100000010E+06
             1.84338593100000010E+06   1.84338593100000010E+06   1.84338593100000010E+06   1.84338593100000010E+06   1.84338593100000010E+06
             1.84338593100000010E+06   1.84338593100000010E+06   1.84338593100000010E+06   1.84338593100000010E+06   1.84338593100000010E+06
             1.84338593100000010E+06   1.84338593100000010E+06   1.84338593100000010E+06   1.84338593100000010E+06   1.84338593100000010E+06
             1.84338593100000010E+06   1.84338593100000010E+06   1.84338593100000010E+06   1.84338593100000010E+06   1.84338593100000010E+06
             1.84338593100000010E+06   1.84338593100000010E+06   1.84338593100000010E+06   1.84338593100000010E+06   1.84338593100000010E+06
             1.84338593100000010E+06   1.84338593100000010E+06   1.84338593100000010E+06   1.84338593100000010E+06   1.84338593100000010E+06
             1.84338593100000010E+06   1.84338593100000010E+06   1.84338593100000010E+06   1.84338593100000010E+06   1.84338593100000010E+06
             1.84338593100000010E+06   1.84338593100000010E+06   1.84338593100000010E+06   1.84338593100000010E+06   1.84338593100000010E+06
             1.84338593100000010E+06   1.84338593100000010E+06   1.84338593100000010E+06   1.84338593100000010E+06
 ETA=   33   1.84388593100000010E+06   1.84388593100000010E+06   1.84388593100000010E+06   1.84388593100000010E+06   1.84388593100000010E+06
             1.84388593100000010E+06   1.84388593100000010E+06   1.84388593100000010E+06   1.84388593100000010E+06   1.84388593100000010E+06
             1.84388593100000010E+06   1.84388593100000010E+06   1.84388593100000010E+06   1.84388593100000010E+06   1.84388593100000010E+06
             1.84388593100000010E+06   1.84388593100000010E+06   1.84388593100000010E+06   1.84388593100000010E+06   1.84388593100000010E+06
             1.84388593100000010E+06   1.84388593100000010E+06   1.84388593100000010E+06   1.84388593100000010E+06   1.84388593100000010E+06
             1.84388593100000010E+06   1.84388593100000010E+06   1.84388593100000010E+06   1.84388593100000010E+06   1.84388593100000010E+06
             1.84388593100000010E+06   1.84388593100000010E+06   1.84388593100000010E+06   1.84388593100000010E+06   1.84388593100000010E+06
             1.84388593100000010E+06   1.84388593100000010E+06   1.84388593100000010E+06   1.84388593100000010E+06   1.84388593100000010E+06
             1.84388593100000010E+06   1.84388593100000010E+06   1.84388593100000010E+06   1.84388593100000010E+06   1.84388593100000010E+06
             1.84388593100000010E+06   1.84388593100000010E+06   1.84388593100000010E+06   1.84388593100000010E+06   1.84388593100000010E+06
             1.84388593100000010E+06   1.84388593100000010E+06   1.84388593100000010E+06   1.84388593100000010E+06   1.84388593100000010E+06
             1.84388593100000010E+06   1.84388593100000010E+06   1.84388593100000010E+06   1.84388593100000010E+06   1.84388593100000010E+06
             1.84388593100000010E+06   1.84388593100000010E+06   1.84388593100000010E+06   1.84388593100000010E+06   1.84388593100000010E+06
             1.84388593100000010E+06   1.84388593100000010E+06   1.84388593100000010E+06   1.84388593100000010E+06   1.84388593100000010E+06
             1.84388593100000010E+06   1.84388593100000010E+06   1.84388593100000010E+06   1.84388593100000010E+06   1.84388593100000010E+06
             1.84388593100000010E+06   1.84388593100000010E+06   1.84388593100000010E+06   1.84388593100000010E+06   1.84388593100000010E+06
             1.84388593100000010E+06   1.84388593100000010E+06   1.84388593100000010E+06   1.84388593100000010E+06   1.84388593100000010E+06
             1.84388593100000010E+06   1.84388593100000010E+06   1.84388593100000010E+06   1.84388593100000010E+06   1.84388593100000010E+06
             1.84388593100000010E+06   1.84388593100000010E+06   1.84388593100000010E+06   1.84388593100000010E+06   1.84388593100000010E+06
             1.84388593100000010E+06   1.84388593100000010E+06   1.84388593100000010E+06   1.84388593100000010E+06
 ETA=   34   1.84438593100000010E+06   1.84438593100000010E+06   1.84438593100000010E+06   1.84438593100000010E+06   1.84438593100000010E+06
             1.84438593100000010E+06   1.84438593100000010E+06   1.84438593100000010E+06   1.84438593100000010E+06   1.84438593100000010E+06
             1.84438593100000010E+06   1.84438593100000010E+06   1.84438593100000010E+06   1.84438593100000010E+06   1.84438593100000010E+06
             1.84438593100000010E+06   1.84438593100000010E+06   1.84438593100000010E+06   1.84438593100000010E+06   1.84438593100000010E+06
             1.84438593100000010E+06   1.84438593100000010E+06   1.84438593100000010E+06   1.84438593100000010E+06   1.84438593100000010E+06
             1.84438593100000010E+06   1.84438593100000010E+06   1.84438593100000010E+06   1.84438593100000010E+06   1.84438593100000010E+06
             1.84438593100000010E+06   1.84438593100000010E+06   1.84438593100000010E+06   1.84438593100000010E+06   1.84438593100000010E+06
             1.84438593100000010E+06   1.84438593100000010E+06   1.84438593100000010E+06   1.84438593100000010E+06   1.84438593100000010E+06
             1.84438593100000010E+06   1.84438593100000010E+06   1.84438593100000010E+06   1.84438593100000010E+06   1.84438593100000010E+06
             1.84438593100000010E+06   1.84438593100000010E+06   1.84438593100000010E+06   1.84438593100000010E+06   1.84438593100000010E+06
             1.84438593100000010E+06   1.84438593100000010E+06   1.84438593100000010E+06   1.84438593100000010E+06   1.84438593100000010E+06
             1.84438593100000010E+06   1.84438593100000010E+06   1.84438593100000010E+06   1.84438593100000010E+06   1.84438593100000010E+06
             1.84438593100000010E+06   1.84438593100000010E+06   1.84438593100000010E+06   1.84438593100000010E+06   1.84438593100000010E+06
             1.84438593100000010E+06   1.84438593100000010E+06   1.84438593100000010E+06   1.84438593100000010E+06   1.84438593100000010E+06
             1.84438593100000010E+06   1.84438593100000010E+06   1.84438593100000010E+06   1.84438593100000010E+06   1.84438593100000010E+06
             1.84438593100000010E+06   1.84438593100000010E+06   1.84438593100000010E+06   1.84438593100000010E+06   1.84438593100000010E+06
             1.84438593100000010E+06   1.84438593100000010E+06   1.84438593100000010E+06   1.84438593100000010E+06   1.84438593100000010E+06
             1.84438593100000010E+06   1.84438593100000010E+06   1.84438593100000010E+06   1.84438593100000010E+06   1.84438593100000010E+06
             1.84438593100000010E+06   1.84438593100000010E+06   1.84438593100000010E+06   1.84438593100000010E+06   1.84438593100000010E+06
             1.84438593100000010E+06   1.84438593100000010E+06   1.84438593100000010E+06   1.84438593100000010E+06
 ETA=   35   1.84488593100000010E+06   1.84488593100000010E+06   1.84488593100000010E+06   1.84488593100000010E+06   1.84488593100000010E+06
             1.84488593100000010E+06   1.84488593100000010E+06   1.84488593100000010E+06   1.84488593100000010E+06   1.84488593100000010E+06
             1.84488593100000010E+06   1.84488593100000010E+06   1.84488593100000010E+06   1.84488593100000010E+06   1.84488593100000010E+06
             1.84488593100000010E+06   1.84488593100000010E+06   1.84488593100000010E+06   1.84488593100000010E+06   1.84488593100000010E+06
             1.84488593100000010E+06   1.84488593100000010E+06   1.84488593100000010E+06   1.84488593100000010E+06   1.84488593100000010E+06
             1.84488593100000010E+06   1.84488593100000010E+06   1.84488593100000010E+06   1.84488593100000010E+06   1.84488593100000010E+06
             1.84488593100000010E+06   1.84488593100000010E+06   1.84488593100000010E+06   1.84488593100000010E+06   1.84488593100000010E+06
             1.84488593100000010E+06   1.84488593100000010E+06   1.84488593100000010E+06   1.84488593100000010E+06   1.84488593100000010E+06
             1.84488593100000010E+06   1.84488593100000010E+06   1.84488593100000010E+06   1.84488593100000010E+06   1.84488593100000010E+06
             1.84488593100000010E+06   1.84488593100000010E+06   1.84488593100000010E+06   1.84488593100000010E+06   1.84488593100000010E+06
             1.84488593100000010E+06   1.84488593100000010E+06   1.84488593100000010E+06   1.84488593100000010E+06   1.84488593100000010E+06
             1.84488593100000010E+06   1.84488593100000010E+06   1.84488593100000010E+06   1.84488593100000010E+06   1.84488593100000010E+06
             1.84488593100000010E+06   1.84488593100000010E+06   1.84488593100000010E+06   1.84488593100000010E+06   1.84488593100000010E+06
             1.84488593100000010E+06   1.84488593100000010E+06   1.84488593100000010E+06   1.84488593100000010E+06   1.84488593100000010E+06
             1.84488593100000010E+06   1.84488593100000010E+06   1.84488593100000010E+06   1.84488593100000010E+06   1.84488593100000010E+06
             1.84488593100000010E+06   1.84488593100000010E+06   1.84488593100000010E+06   1.84488593100000010E+06   1.84488593100000010E+06
             1.84488593100000010E+06   1.84488593100000010E+06   1.84488593100000010E+06   1.84488593100000010E+06   1.84488593100000010E+06
             1.84488593100000010E+06   1.84488593100000010E+06   1.84488593100000010E+06   1.84488593100000010E+06   1.84488593100000010E+06
             1.84488593100000010E+06   1.84488593100000010E+06   1.84488593100000010E+06   1.84488593100000010E+06   1.84488593100000010E+06
             1.84488593100000010E+06   1.84488593100000010E+06   1.84488593100000010E+06   1.84488593100000010E+06
 ETA=   36   1.84538593100000010E+06   1.84538593100000010E+06   1.84538593100000010E+06   1.84538593100000010E+06   1.84538593100000010E+06
             1.84538593100000010E+06   1.84538593100000010E+06   1.84538593100000010E+06   1.84538593100000010E+06   1.84538593100000010E+06
             1.84538593100000010E+06   1.84538593100000010E+06   1.84538593100000010E+06   1.84538593100000010E+06   1.84538593100000010E+06
             1.84538593100000010E+06   1.84538593100000010E+06   1.84538593100000010E+06   1.84538593100000010E+06   1.84538593100000010E+06
             1.84538593100000010E+06   1.84538593100000010E+06   1.84538593100000010E+06   1.84538593100000010E+06   1.84538593100000010E+06
             1.84538593100000010E+06   1.84538593100000010E+06   1.84538593100000010E+06   1.84538593100000010E+06   1.84538593100000010E+06
             1.84538593100000010E+06   1.84538593100000010E+06   1.84538593100000010E+06   1.84538593100000010E+06   1.84538593100000010E+06
             1.84538593100000010E+06   1.84538593100000010E+06   1.84538593100000010E+06   1.84538593100000010E+06   1.84538593100000010E+06
             1.84538593100000010E+06   1.84538593100000010E+06   1.84538593100000010E+06   1.84538593100000010E+06   1.84538593100000010E+06
             1.84538593100000010E+06   1.84538593100000010E+06   1.84538593100000010E+06   1.84538593100000010E+06   1.84538593100000010E+06
             1.84538593100000010E+06   1.84538593100000010E+06   1.84538593100000010E+06   1.84538593100000010E+06   1.84538593100000010E+06
             1.84538593100000010E+06   1.84538593100000010E+06   1.84538593100000010E+06   1.84538593100000010E+06   1.84538593100000010E+06
             1.84538593100000010E+06   1.84538593100000010E+06   1.84538593100000010E+06   1.84538593100000010E+06   1.84538593100000010E+06
             1.84538593100000010E+06   1.84538593100000010E+06   1.84538593100000010E+06   1.84538593100000010E+06   1.84538593100000010E+06
             1.84538593100000010E+06   1.84538593100000010E+06   1.84538593100000010E+06   1.84538593100000010E+06   1.84538593100000010E+06
             1.84538593100000010E+06   1.84538593100000010E+06   1.84538593100000010E+06   1.84538593100000010E+06   1.84538593100000010E+06
             1.84538593100000010E+06   1.84538593100000010E+06   1.84538593100000010E+06   1.84538593100000010E+06   1.84538593100000010E+06
             1.84538593100000010E+06   1.84538593100000010E+06   1.84538593100000010E+06   1.84538593100000010E+06   1.84538593100000010E+06
             1.84538593100000010E+06   1.84538593100000010E+06   1.84538593100000010E+06   1.84538593100000010E+06   1.84538593100000010E+06
             1.84538593100000010E+06   1.84538593100000010E+06   1.84538593100000010E+06   1.84538593100000010E+06
 ETA=   37   1.84588593100000010E+06   1.84588593100000010E+06   1.84588593100000010E+06   1.84588593100000010E+06   1.84588593100000010E+06
             1.84588593100000010E+06   1.84588593100000010E+06   1.84588593100000010E+06   1.84588593100000010E+06   1.84588593100000010E+06
             1.84588593100000010E+06   1.84588593100000010E+06   1.84588593100000010E+06   1.84588593100000010E+06   1.84588593100000010E+06
             1.84588593100000010E+06   1.84588593100000010E+06   1.84588593100000010E+06   1.84588593100000010E+06   1.84588593100000010E+06
             1.84588593100000010E+06   1.84588593100000010E+06   1.84588593100000010E+06   1.84588593100000010E+06   1.84588593100000010E+06
             1.84588593100000010E+06   1.84588593100000010E+06   1.84588593100000010E+06   1.84588593100000010E+06   1.84588593100000010E+06
             1.84588593100000010E+06   1.84588593100000010E+06   1.84588593100000010E+06   1.84588593100000010E+06   1.84588593100000010E+06
             1.84588593100000010E+06   1.84588593100000010E+06   1.84588593100000010E+06   1.84588593100000010E+06   1.84588593100000010E+06
             1.84588593100000010E+06   1.84588593100000010E+06   1.84588593100000010E+06   1.84588593100000010E+06   1.84588593100000010E+06
             1.84588593100000010E+06   1.84588593100000010E+06   1.84588593100000010E+06   1.84588593100000010E+06   1.84588593100000010E+06
             1.84588593100000010E+06   1.84588593100000010E+06   1.84588593100000010E+06   1.84588593100000010E+06   1.84588593100000010E+06
             1.84588593100000010E+06   1.84588593100000010E+06   1.84588593100000010E+06   1.84588593100000010E+06   1.84588593100000010E+06
             1.84588593100000010E+06   1.84588593100000010E+06   1.84588593100000010E+06   1.84588593100000010E+06   1.84588593100000010E+06
             1.84588593100000010E+06   1.84588593100000010E+06   1.84588593100000010E+06   1.84588593100000010E+06   1.84588593100000010E+06
             1.84588593100000010E+06   1.84588593100000010E+06   1.84588593100000010E+06   1.84588593100000010E+06   1.84588593100000010E+06
             1.84588593100000010E+06   1.84588593100000010E+06   1.84588593100000010E+06   1.84588593100000010E+06   1.84588593100000010E+06
             1.84588593100000010E+06   1.84588593100000010E+06   1.84588593100000010E+06   1.84588593100000010E+06   1.84588593100000010E+06
             1.84588593100000010E+06   1.84588593100000010E+06   1.84588593100000010E+06   1.84588593100000010E+06   1.84588593100000010E+06
             1.84588593100000010E+06   1.84588593100000010E+06   1.84588593100000010E+06   1.84588593100000010E+06   1.84588593100000010E+06
             1.84588593100000010E+06   1.84588593100000010E+06   1.84588593100000010E+06   1.84588593100000010E+06
 ETA=   38   1.84638593100000010E+06   1.84638593100000010E+06   1.84638593100000010E+06   1.84638593100000010E+06   1.84638593100000010E+06
             1.84638593100000010E+06   1.84638593100000010E+06   1.84638593100000010E+06   1.84638593100000010E+06   1.84638593100000010E+06
             1.84638593100000010E+06   1.84638593100000010E+06   1.84638593100000010E+06   1.84638593100000010E+06   1.84638593100000010E+06
             1.84638593100000010E+06   1.84638593100000010E+06   1.84638593100000010E+06   1.84638593100000010E+06   1.84638593100000010E+06
             1.84638593100000010E+06   1.84638593100000010E+06   1.84638593100000010E+06   1.84638593100000010E+06   1.84638593100000010E+06
             1.84638593100000010E+06   1.84638593100000010E+06   1.84638593100000010E+06   1.84638593100000010E+06   1.84638593100000010E+06
             1.84638593100000010E+06   1.84638593100000010E+06   1.84638593100000010E+06   1.84638593100000010E+06   1.84638593100000010E+06
             1.84638593100000010E+06   1.84638593100000010E+06   1.84638593100000010E+06   1.84638593100000010E+06   1.84638593100000010E+06
             1.84638593100000010E+06   1.84638593100000010E+06   1.84638593100000010E+06   1.84638593100000010E+06   1.84638593100000010E+06
             1.84638593100000010E+06   1.84638593100000010E+06   1.84638593100000010E+06   1.84638593100000010E+06   1.84638593100000010E+06
             1.84638593100000010E+06   1.84638593100000010E+06   1.84638593100000010E+06   1.84638593100000010E+06   1.84638593100000010E+06
             1.84638593100000010E+06   1.84638593100000010E+06   1.84638593100000010E+06   1.84638593100000010E+06   1.84638593100000010E+06
             1.84638593100000010E+06   1.84638593100000010E+06   1.84638593100000010E+06   1.84638593100000010E+06   1.84638593100000010E+06
             1.84638593100000010E+06   1.84638593100000010E+06   1.84638593100000010E+06   1.84638593100000010E+06   1.84638593100000010E+06
             1.84638593100000010E+06   1.84638593100000010E+06   1.84638593100000010E+06   1.84638593100000010E+06   1.84638593100000010E+06
             1.84638593100000010E+06   1.84638593100000010E+06   1.84638593100000010E+06   1.84638593100000010E+06   1.84638593100000010E+06
             1.84638593100000010E+06   1.84638593100000010E+06   1.84638593100000010E+06   1.84638593100000010E+06   1.84638593100000010E+06
             1.84638593100000010E+06   1.84638593100000010E+06   1.84638593100000010E+06   1.84638593100000010E+06   1.84638593100000010E+06
             1.84638593100000010E+06   1.84638593100000010E+06   1.84638593100000010E+06   1.84638593100000010E+06   1.84638593100000010E+06
             1.84638593100000010E+06   1.84638593100000010E+06   1.84638593100000010E+06   1.84638593100000010E+06
 ETA=   39   1.84688593100000010E+06   1.84688593100000010E+06   1.84688593100000010E+06   1.84688593100000010E+06   1.84688593100000010E+06
             1.84688593100000010E+06   1.84688593100000010E+06   1.84688593100000010E+06   1.84688593100000010E+06   1.84688593100000010E+06
             1.84688593100000010E+06   1.84688593100000010E+06   1.84688593100000010E+06   1.84688593100000010E+06   1.84688593100000010E+06
             1.84688593100000010E+06   1.84688593100000010E+06   1.84688593100000010E+06   1.84688593100000010E+06   1.84688593100000010E+06
             1.84688593100000010E+06   1.84688593100000010E+06   1.84688593100000010E+06   1.84688593100000010E+06   1.84688593100000010E+06
             1.84688593100000010E+06   1.84688593100000010E+06   1.84688593100000010E+06   1.84688593100000010E+06   1.84688593100000010E+06
             1.84688593100000010E+06   1.84688593100000010E+06   1.84688593100000010E+06   1.84688593100000010E+06   1.84688593100000010E+06
             1.84688593100000010E+06   1.84688593100000010E+06   1.84688593100000010E+06   1.84688593100000010E+06   1.84688593100000010E+06
             1.84688593100000010E+06   1.84688593100000010E+06   1.84688593100000010E+06   1.84688593100000010E+06   1.84688593100000010E+06
             1.84688593100000010E+06   1.84688593100000010E+06   1.84688593100000010E+06   1.84688593100000010E+06   1.84688593100000010E+06
             1.84688593100000010E+06   1.84688593100000010E+06   1.84688593100000010E+06   1.84688593100000010E+06   1.84688593100000010E+06
             1.84688593100000010E+06   1.84688593100000010E+06   1.84688593100000010E+06   1.84688593100000010E+06   1.84688593100000010E+06
             1.84688593100000010E+06   1.84688593100000010E+06   1.84688593100000010E+06   1.84688593100000010E+06   1.84688593100000010E+06
             1.84688593100000010E+06   1.84688593100000010E+06   1.84688593100000010E+06   1.84688593100000010E+06   1.84688593100000010E+06
             1.84688593100000010E+06   1.84688593100000010E+06   1.84688593100000010E+06   1.84688593100000010E+06   1.84688593100000010E+06
             1.84688593100000010E+06   1.84688593100000010E+06   1.84688593100000010E+06   1.84688593100000010E+06   1.84688593100000010E+06
             1.84688593100000010E+06   1.84688593100000010E+06   1.84688593100000010E+06   1.84688593100000010E+06   1.84688593100000010E+06
             1.84688593100000010E+06   1.84688593100000010E+06   1.84688593100000010E+06   1.84688593100000010E+06   1.84688593100000010E+06
             1.84688593100000010E+06   1.84688593100000010E+06   1.84688593100000010E+06   1.84688593100000010E+06   1.84688593100000010E+06
             1.84688593100000010E+06   1.84688593100000010E+06   1.84688593100000010E+06   1.84688593100000010E+06
 ETA=   40   1.84738593100000010E+06   1.84738593100000010E+06   1.84738593100000010E+06   1.84738593100000010E+06   1.84738593100000010E+06
             1.84738593100000010E+06   1.84738593100000010E+06   1.84738593100000010E+06   1.84738593100000010E+06   1.84738593100000010E+06
             1.84738593100000010E+06   1.84738593100000010E+06   1.84738593100000010E+06   1.84738593100000010E+06   1.84738593100000010E+06
             1.84738593100000010E+06   1.84738593100000010E+06   1.84738593100000010E+06   1.84738593100000010E+06   1.84738593100000010E+06
             1.84738593100000010E+06   1.84738593100000010E+06   1.84738593100000010E+06   1.84738593100000010E+06   1.84738593100000010E+06
             1.84738593100000010E+06   1.84738593100000010E+06   1.84738593100000010E+06   1.84738593100000010E+06   1.84738593100000010E+06
             1.84738593100000010E+06   1.84738593100000010E+06   1.84738593100000010E+06   1.84738593100000010E+06   1.84738593100000010E+06
             1.84738593100000010E+06   1.84738593100000010E+06   1.84738593100000010E+06   1.84738593100000010E+06   1.84738593100000010E+06
             1.84738593100000010E+06   1.84738593100000010E+06   1.84738593100000010E+06   1.84738593100000010E+06   1.84738593100000010E+06
             1.84738593100000010E+06   1.84738593100000010E+06   1.84738593100000010E+06   1.84738593100000010E+06   1.84738593100000010E+06
             1.84738593100000010E+06   1.84738593100000010E+06   1.84738593100000010E+06   1.84738593100000010E+06   1.84738593100000010E+06
             1.84738593100000010E+06   1.84738593100000010E+06   1.84738593100000010E+06   1.84738593100000010E+06   1.84738593100000010E+06
             1.84738593100000010E+06   1.84738593100000010E+06   1.84738593100000010E+06   1.84738593100000010E+06   1.84738593100000010E+06
             1.84738593100000010E+06   1.84738593100000010E+06   1.84738593100000010E+06   1.84738593100000010E+06   1.84738593100000010E+06
             1.84738593100000010E+06   1.84738593100000010E+06   1.84738593100000010E+06   1.84738593100000010E+06   1.84738593100000010E+06
             1.84738593100000010E+06   1.84738593100000010E+06   1.84738593100000010E+06   1.84738593100000010E+06   1.84738593100000010E+06
             1.84738593100000010E+06   1.84738593100000010E+06   1.84738593100000010E+06   1.84738593100000010E+06   1.84738593100000010E+06
             1.84738593100000010E+06   1.84738593100000010E+06   1.84738593100000010E+06   1.84738593100000010E+06   1.84738593100000010E+06
             1.84738593100000010E+06   1.84738593100000010E+06   1.84738593100000010E+06   1.84738593100000010E+06   1.84738593100000010E+06
             1.84738593100000010E+06   1.84738593100000010E+06   1.84738593100000010E+06   1.84738593100000010E+06
 ETA=   41   1.84788593100000010E+06   1.84788593100000010E+06   1.84788593100000010E+06   1.84788593100000010E+06   1.84788593100000010E+06
             1.84788593100000010E+06   1.84788593100000010E+06   1.84788593100000010E+06   1.84788593100000010E+06   1.84788593100000010E+06
             1.84788593100000010E+06   1.84788593100000010E+06   1.84788593100000010E+06   1.84788593100000010E+06   1.84788593100000010E+06
             1.84788593100000010E+06   1.84788593100000010E+06   1.84788593100000010E+06   1.84788593100000010E+06   1.84788593100000010E+06
             1.84788593100000010E+06   1.84788593100000010E+06   1.84788593100000010E+06   1.84788593100000010E+06   1.84788593100000010E+06
             1.84788593100000010E+06   1.84788593100000010E+06   1.84788593100000010E+06   1.84788593100000010E+06   1.84788593100000010E+06
             1.84788593100000010E+06   1.84788593100000010E+06   1.84788593100000010E+06   1.84788593100000010E+06   1.84788593100000010E+06
             1.84788593100000010E+06   1.84788593100000010E+06   1.84788593100000010E+06   1.84788593100000010E+06   1.84788593100000010E+06
             1.84788593100000010E+06   1.84788593100000010E+06   1.84788593100000010E+06   1.84788593100000010E+06   1.84788593100000010E+06
             1.84788593100000010E+06   1.84788593100000010E+06   1.84788593100000010E+06   1.84788593100000010E+06   1.84788593100000010E+06
             1.84788593100000010E+06   1.84788593100000010E+06   1.84788593100000010E+06   1.84788593100000010E+06   1.84788593100000010E+06
             1.84788593100000010E+06   1.84788593100000010E+06   1.84788593100000010E+06   1.84788593100000010E+06   1.84788593100000010E+06
             1.84788593100000010E+06   1.84788593100000010E+06   1.84788593100000010E+06   1.84788593100000010E+06   1.84788593100000010E+06
             1.84788593100000010E+06   1.84788593100000010E+06   1.84788593100000010E+06   1.84788593100000010E+06   1.84788593100000010E+06
             1.84788593100000010E+06   1.84788593100000010E+06   1.84788593100000010E+06   1.84788593100000010E+06   1.84788593100000010E+06
             1.84788593100000010E+06   1.84788593100000010E+06   1.84788593100000010E+06   1.84788593100000010E+06   1.84788593100000010E+06
             1.84788593100000010E+06   1.84788593100000010E+06   1.84788593100000010E+06   1.84788593100000010E+06   1.84788593100000010E+06
             1.84788593100000010E+06   1.84788593100000010E+06   1.84788593100000010E+06   1.84788593100000010E+06   1.84788593100000010E+06
             1.84788593100000010E+06   1.84788593100000010E+06   1.84788593100000010E+06   1.84788593100000010E+06   1.84788593100000010E+06
             1.84788593100000010E+06   1.84788593100000010E+06   1.84788593100000010E+06   1.84788593100000010E+06
 ETA=   42   1.84838593100000010E+06   1.84838593100000010E+06   1.84838593100000010E+06   1.84838593100000010E+06   1.84838593100000010E+06
             1.84838593100000010E+06   1.84838593100000010E+06   1.84838593100000010E+06   1.84838593100000010E+06   1.84838593100000010E+06
             1.84838593100000010E+06   1.84838593100000010E+06   1.84838593100000010E+06   1.84838593100000010E+06   1.84838593100000010E+06
             1.84838593100000010E+06   1.84838593100000010E+06   1.84838593100000010E+06   1.84838593100000010E+06   1.84838593100000010E+06
             1.84838593100000010E+06   1.84838593100000010E+06   1.84838593100000010E+06   1.84838593100000010E+06   1.84838593100000010E+06
             1.84838593100000010E+06   1.84838593100000010E+06   1.84838593100000010E+06   1.84838593100000010E+06   1.84838593100000010E+06
             1.84838593100000010E+06   1.84838593100000010E+06   1.84838593100000010E+06   1.84838593100000010E+06   1.84838593100000010E+06
             1.84838593100000010E+06   1.84838593100000010E+06   1.84838593100000010E+06   1.84838593100000010E+06   1.84838593100000010E+06
             1.84838593100000010E+06   1.84838593100000010E+06   1.84838593100000010E+06   1.84838593100000010E+06   1.84838593100000010E+06
             1.84838593100000010E+06   1.84838593100000010E+06   1.84838593100000010E+06   1.84838593100000010E+06   1.84838593100000010E+06
             1.84838593100000010E+06   1.84838593100000010E+06   1.84838593100000010E+06   1.84838593100000010E+06   1.84838593100000010E+06
             1.84838593100000010E+06   1.84838593100000010E+06   1.84838593100000010E+06   1.84838593100000010E+06   1.84838593100000010E+06
             1.84838593100000010E+06   1.84838593100000010E+06   1.84838593100000010E+06   1.84838593100000010E+06   1.84838593100000010E+06
             1.84838593100000010E+06   1.84838593100000010E+06   1.84838593100000010E+06   1.84838593100000010E+06   1.84838593100000010E+06
             1.84838593100000010E+06   1.84838593100000010E+06   1.84838593100000010E+06   1.84838593100000010E+06   1.84838593100000010E+06
             1.84838593100000010E+06   1.84838593100000010E+06   1.84838593100000010E+06   1.84838593100000010E+06   1.84838593100000010E+06
             1.84838593100000010E+06   1.84838593100000010E+06   1.84838593100000010E+06   1.84838593100000010E+06   1.84838593100000010E+06
             1.84838593100000010E+06   1.84838593100000010E+06   1.84838593100000010E+06   1.84838593100000010E+06   1.84838593100000010E+06
             1.84838593100000010E+06   1.84838593100000010E+06   1.84838593100000010E+06   1.84838593100000010E+06   1.84838593100000010E+06
             1.84838593100000010E+06   1.84838593100000010E+06   1.84838593100000010E+06   1.84838593100000010E+06
 ETA=   43   1.84888593100000010E+06   1.84888593100000010E+06   1.84888593100000010E+06   1.84888593100000010E+06   1.84888593100000010E+06
             1.84888593100000010E+06   1.84888593100000010E+06   1.84888593100000010E+06   1.84888593100000010E+06   1.84888593100000010E+06
             1.84888593100000010E+06   1.84888593100000010E+06   1.84888593100000010E+06   1.84888593100000010E+06   1.84888593100000010E+06
             1.84888593100000010E+06   1.84888593100000010E+06   1.84888593100000010E+06   1.84888593100000010E+06   1.84888593100000010E+06
             1.84888593100000010E+06   1.84888593100000010E+06   1.84888593100000010E+06   1.84888593100000010E+06   1.84888593100000010E+06
             1.84888593100000010E+06   1.84888593100000010E+06   1.84888593100000010E+06   1.84888593100000010E+06   1.84888593100000010E+06
             1.84888593100000010E+06   1.84888593100000010E+06   1.84888593100000010E+06   1.84888593100000010E+06   1.84888593100000010E+06
             1.84888593100000010E+06   1.84888593100000010E+06   1.84888593100000010E+06   1.84888593100000010E+06   1.84888593100000010E+06
             1.84888593100000010E+06   1.84888593100000010E+06   1.84888593100000010E+06   1.84888593100000010E+06   1.84888593100000010E+06
             1.84888593100000010E+06   1.84888593100000010E+06   1.84888593100000010E+06   1.84888593100000010E+06   1.84888593100000010E+06
             1.84888593100000010E+06   1.84888593100000010E+06   1.84888593100000010E+06   1.84888593100000010E+06   1.84888593100000010E+06
             1.84888593100000010E+06   1.84888593100000010E+06   1.84888593100000010E+06   1.84888593100000010E+06   1.84888593100000010E+06
             1.84888593100000010E+06   1.84888593100000010E+06   1.84888593100000010E+06   1.84888593100000010E+06   1.84888593100000010E+06
             1.84888593100000010E+06   1.84888593100000010E+06   1.84888593100000010E+06   1.84888593100000010E+06   1.84888593100000010E+06
             1.84888593100000010E+06   1.84888593100000010E+06   1.84888593100000010E+06   1.84888593100000010E+06   1.84888593100000010E+06
             1.84888593100000010E+06   1.84888593100000010E+06   1.84888593100000010E+06   1.84888593100000010E+06   1.84888593100000010E+06
             1.84888593100000010E+06   1.84888593100000010E+06   1.84888593100000010E+06   1.84888593100000010E+06   1.84888593100000010E+06
             1.84888593100000010E+06   1.84888593100000010E+06   1.84888593100000010E+06   1.84888593100000010E+06   1.84888593100000010E+06
             1.84888593100000010E+06   1.84888593100000010E+06   1.84888593100000010E+06   1.84888593100000010E+06   1.84888593100000010E+06
             1.84888593100000010E+06   1.84888593100000010E+06   1.84888593100000010E+06   1.84888593100000010E+06
 ETA=   44   1.84938593100000010E+06   1.84938593100000010E+06   1.84938593100000010E+06   1.84938593100000010E+06   1.84938593100000010E+06
             1.84938593100000010E+06   1.84938593100000010E+06   1.84938593100000010E+06   1.84938593100000010E+06   1.84938593100000010E+06
             1.84938593100000010E+06   1.84938593100000010E+06   1.84938593100000010E+06   1.84938593100000010E+06   1.84938593100000010E+06
             1.84938593100000010E+06   1.84938593100000010E+06   1.84938593100000010E+06   1.84938593100000010E+06   1.84938593100000010E+06
             1.84938593100000010E+06   1.84938593100000010E+06   1.84938593100000010E+06   1.84938593100000010E+06   1.84938593100000010E+06
             1.84938593100000010E+06   1.84938593100000010E+06   1.84938593100000010E+06   1.84938593100000010E+06   1.84938593100000010E+06
             1.84938593100000010E+06   1.84938593100000010E+06   1.84938593100000010E+06   1.84938593100000010E+06   1.84938593100000010E+06
             1.84938593100000010E+06   1.84938593100000010E+06   1.84938593100000010E+06   1.84938593100000010E+06   1.84938593100000010E+06
             1.84938593100000010E+06   1.84938593100000010E+06   1.84938593100000010E+06   1.84938593100000010E+06   1.84938593100000010E+06
             1.84938593100000010E+06   1.84938593100000010E+06   1.84938593100000010E+06   1.84938593100000010E+06   1.84938593100000010E+06
             1.84938593100000010E+06   1.84938593100000010E+06   1.84938593100000010E+06   1.84938593100000010E+06   1.84938593100000010E+06
             1.84938593100000010E+06   1.84938593100000010E+06   1.84938593100000010E+06   1.84938593100000010E+06   1.84938593100000010E+06
             1.84938593100000010E+06   1.84938593100000010E+06   1.84938593100000010E+06   1.84938593100000010E+06   1.84938593100000010E+06
             1.84938593100000010E+06   1.84938593100000010E+06   1.84938593100000010E+06   1.84938593100000010E+06   1.84938593100000010E+06
             1.84938593100000010E+06   1.84938593100000010E+06   1.84938593100000010E+06   1.84938593100000010E+06   1.84938593100000010E+06
             1.84938593100000010E+06   1.84938593100000010E+06   1.84938593100000010E+06   1.84938593100000010E+06   1.84938593100000010E+06
             1.84938593100000010E+06   1.84938593100000010E+06   1.84938593100000010E+06   1.84938593100000010E+06   1.84938593100000010E+06
             1.84938593100000010E+06   1.84938593100000010E+06   1.84938593100000010E+06   1.84938593100000010E+06   1.84938593100000010E+06
             1.84938593100000010E+06   1.84938593100000010E+06   1.84938593100000010E+06   1.84938593100000010E+06   1.84938593100000010E+06
             1.84938593100000010E+06   1.84938593100000010E+06   1.84938593100000010E+06   1.84938593100000010E+06
 ETA=   45   1.84988593100000010E+06   1.84988593100000010E+06   1.84988593100000010E+06   1.84988593100000010E+06   1.84988593100000010E+06
             1.84988593100000010E+06   1.84988593100000010E+06   1.84988593100000010E+06   1.84988593100000010E+06   1.84988593100000010E+06
             1.84988593100000010E+06   1.84988593100000010E+06   1.84988593100000010E+06   1.84988593100000010E+06   1.84988593100000010E+06
             1.84988593100000010E+06   1.84988593100000010E+06   1.84988593100000010E+06   1.84988593100000010E+06   1.84988593100000010E+06
             1.84988593100000010E+06   1.84988593100000010E+06   1.84988593100000010E+06   1.84988593100000010E+06   1.84988593100000010E+06
             1.84988593100000010E+06   1.84988593100000010E+06   1.84988593100000010E+06   1.84988593100000010E+06   1.84988593100000010E+06
             1.84988593100000010E+06   1.84988593100000010E+06   1.84988593100000010E+06   1.84988593100000010E+06   1.84988593100000010E+06
             1.84988593100000010E+06   1.84988593100000010E+06   1.84988593100000010E+06   1.84988593100000010E+06   1.84988593100000010E+06
             1.84988593100000010E+06   1.84988593100000010E+06   1.84988593100000010E+06   1.84988593100000010E+06   1.84988593100000010E+06
             1.84988593100000010E+06   1.84988593100000010E+06   1.84988593100000010E+06   1.84988593100000010E+06   1.84988593100000010E+06
             1.84988593100000010E+06   1.84988593100000010E+06   1.84988593100000010E+06   1.84988593100000010E+06   1.84988593100000010E+06
             1.84988593100000010E+06   1.84988593100000010E+06   1.84988593100000010E+06   1.84988593100000010E+06   1.84988593100000010E+06
             1.84988593100000010E+06   1.84988593100000010E+06   1.84988593100000010E+06   1.84988593100000010E+06   1.84988593100000010E+06
             1.84988593100000010E+06   1.84988593100000010E+06   1.84988593100000010E+06   1.84988593100000010E+06   1.84988593100000010E+06
             1.84988593100000010E+06   1.84988593100000010E+06   1.84988593100000010E+06   1.84988593100000010E+06   1.84988593100000010E+06
             1.84988593100000010E+06   1.84988593100000010E+06   1.84988593100000010E+06   1.84988593100000010E+06   1.84988593100000010E+06
             1.84988593100000010E+06   1.84988593100000010E+06   1.84988593100000010E+06   1.84988593100000010E+06   1.84988593100000010E+06
             1.84988593100000010E+06   1.84988593100000010E+06   1.84988593100000010E+06   1.84988593100000010E+06   1.84988593100000010E+06
             1.84988593100000010E+06   1.84988593100000010E+06   1.84988593100000010E+06   1.84988593100000010E+06   1.84988593100000010E+06
             1.84988593100000010E+06   1.84988593100000010E+06   1.84988593100000010E+06   1.84988593100000010E+06
 ETA=   46   1.85038593100000010E+06   1.85038593100000010E+06   1.85038593100000010E+06   1.85038593100000010E+06   1.85038593100000010E+06
             1.85038593100000010E+06   1.85038593100000010E+06   1.85038593100000010E+06   1.85038593100000010E+06   1.85038593100000010E+06
             1.85038593100000010E+06   1.85038593100000010E+06   1.85038593100000010E+06   1.85038593100000010E+06   1.85038593100000010E+06
             1.85038593100000010E+06   1.85038593100000010E+06   1.85038593100000010E+06   1.85038593100000010E+06   1.85038593100000010E+06
             1.85038593100000010E+06   1.85038593100000010E+06   1.85038593100000010E+06   1.85038593100000010E+06   1.85038593100000010E+06
             1.85038593100000010E+06   1.85038593100000010E+06   1.85038593100000010E+06   1.85038593100000010E+06   1.85038593100000010E+06
             1.85038593100000010E+06   1.85038593100000010E+06   1.85038593100000010E+06   1.85038593100000010E+06   1.85038593100000010E+06
             1.85038593100000010E+06   1.85038593100000010E+06   1.85038593100000010E+06   1.85038593100000010E+06   1.85038593100000010E+06
             1.85038593100000010E+06   1.85038593100000010E+06   1.85038593100000010E+06   1.85038593100000010E+06   1.85038593100000010E+06
             1.85038593100000010E+06   1.85038593100000010E+06   1.85038593100000010E+06   1.85038593100000010E+06   1.85038593100000010E+06
             1.85038593100000010E+06   1.85038593100000010E+06   1.85038593100000010E+06   1.85038593100000010E+06   1.85038593100000010E+06
             1.85038593100000010E+06   1.85038593100000010E+06   1.85038593100000010E+06   1.85038593100000010E+06   1.85038593100000010E+06
             1.85038593100000010E+06   1.85038593100000010E+06   1.85038593100000010E+06   1.85038593100000010E+06   1.85038593100000010E+06
             1.85038593100000010E+06   1.85038593100000010E+06   1.85038593100000010E+06   1.85038593100000010E+06   1.85038593100000010E+06
             1.85038593100000010E+06   1.85038593100000010E+06   1.85038593100000010E+06   1.85038593100000010E+06   1.85038593100000010E+06
             1.85038593100000010E+06   1.85038593100000010E+06   1.85038593100000010E+06   1.85038593100000010E+06   1.85038593100000010E+06
             1.85038593100000010E+06   1.85038593100000010E+06   1.85038593100000010E+06   1.85038593100000010E+06   1.85038593100000010E+06
             1.85038593100000010E+06   1.85038593100000010E+06   1.85038593100000010E+06   1.85038593100000010E+06   1.85038593100000010E+06
             1.85038593100000010E+06   1.85038593100000010E+06   1.85038593100000010E+06   1.85038593100000010E+06   1.85038593100000010E+06
             1.85038593100000010E+06   1.85038593100000010E+06   1.85038593100000010E+06   1.85038593100000010E+06
 ETA=   47   1.85088593100000010E+06   1.85088593100000010E+06   1.85088593100000010E+06   1.85088593100000010E+06   1.85088593100000010E+06
             1.85088593100000010E+06   1.85088593100000010E+06   1.85088593100000010E+06   1.85088593100000010E+06   1.85088593100000010E+06
             1.85088593100000010E+06   1.85088593100000010E+06   1.85088593100000010E+06   1.85088593100000010E+06   1.85088593100000010E+06
             1.85088593100000010E+06   1.85088593100000010E+06   1.85088593100000010E+06   1.85088593100000010E+06   1.85088593100000010E+06
             1.85088593100000010E+06   1.85088593100000010E+06   1.85088593100000010E+06   1.85088593100000010E+06   1.85088593100000010E+06
             1.85088593100000010E+06   1.85088593100000010E+06   1.85088593100000010E+06   1.85088593100000010E+06   1.85088593100000010E+06
             1.85088593100000010E+06   1.85088593100000010E+06   1.85088593100000010E+06   1.85088593100000010E+06   1.85088593100000010E+06
             1.85088593100000010E+06   1.85088593100000010E+06   1.85088593100000010E+06   1.85088593100000010E+06   1.85088593100000010E+06
             1.85088593100000010E+06   1.85088593100000010E+06   1.85088593100000010E+06   1.85088593100000010E+06   1.85088593100000010E+06
             1.85088593100000010E+06   1.85088593100000010E+06   1.85088593100000010E+06   1.85088593100000010E+06   1.85088593100000010E+06
             1.85088593100000010E+06   1.85088593100000010E+06   1.85088593100000010E+06   1.85088593100000010E+06   1.85088593100000010E+06
             1.85088593100000010E+06   1.85088593100000010E+06   1.85088593100000010E+06   1.85088593100000010E+06   1.85088593100000010E+06
             1.85088593100000010E+06   1.85088593100000010E+06   1.85088593100000010E+06   1.85088593100000010E+06   1.85088593100000010E+06
             1.85088593100000010E+06   1.85088593100000010E+06   1.85088593100000010E+06   1.85088593100000010E+06   1.85088593100000010E+06
             1.85088593100000010E+06   1.85088593100000010E+06   1.85088593100000010E+06   1.85088593100000010E+06   1.85088593100000010E+06
             1.85088593100000010E+06   1.85088593100000010E+06   1.85088593100000010E+06   1.85088593100000010E+06   1.85088593100000010E+06
             1.85088593100000010E+06   1.85088593100000010E+06   1.85088593100000010E+06   1.85088593100000010E+06   1.85088593100000010E+06
             1.85088593100000010E+06   1.85088593100000010E+06   1.85088593100000010E+06   1.85088593100000010E+06   1.85088593100000010E+06
             1.85088593100000010E+06   1.85088593100000010E+06   1.85088593100000010E+06   1.85088593100000010E+06   1.85088593100000010E+06
             1.85088593100000010E+06   1.85088593100000010E+06   1.85088593100000010E+06   1.85088593100000010E+06
 ETA=   48   1.85138593100000010E+06   1.85138593100000010E+06   1.85138593100000010E+06   1.85138593100000010E+06   1.85138593100000010E+06
[truncated: 136,766 more chars]
