# Supplementary material for: Set-up and input dataset files of the Delft3d model for hydrodynamic modelling considering wind, waves, tides and currents through multidomain grids
Source: Data Brief. 2019 Dec 9;28:104921. doi: 10.1016/j.dib.2019.104921 (PMC6926121; doi:10.1016/j.dib.2019.104921)
Supplement: Multimedia component 1 [file mmc1.zip › Multi_domain_2004_all_forces/rgh.pol]

*
* Deltares, QUICKIN Version 4.20.00.34503, Jun 17 2014, 16:59:20
* File creation date: 2015-05-25, 08:42:06
*
* Coordinate System = Cartesian
*
*
L00001
           6           2
   1.1532351E+06   1.8732037E+06
   1.2034874E+06   1.8731329E+06
   1.2043150E+06   1.8764754E+06
   1.1601067E+06   1.8768243E+06
   1.1521046E+06   1.8770735E+06
   1.1532351E+06   1.8732037E+06
