# Supplementary material for: Set-up and input dataset files of the Delft3d model for hydrodynamic modelling considering wind, waves, tides and currents through multidomain grids
Source: Data Brief. 2019 Dec 9;28:104921. doi: 10.1016/j.dib.2019.104921 (PMC6926121; doi:10.1016/j.dib.2019.104921)
Supplement: Multimedia component 1 [file mmc1.zip › Multi_domain_2004_all_forces/swan.dep]

   1.2403815E+02   1.2479009E+02   1.2454344E+02   1.2305167E+02   1.2087616E+02   1.1840351E+02   1.1447120E+02   1.1077978E+02   1.0602980E+02   1.0093244E+02   9.6825392E+01   9.3031735E+01
   8.7926935E+01   8.4263356E+01   7.9283902E+01   7.5757360E+01   7.2950846E+01   6.9524675E+01   6.6476301E+01   6.3795766E+01   6.2130349E+01   6.1011307E+01   6.0115023E+01   5.9926693E+01
   5.9902841E+01   5.9714733E+01   5.8667157E+01   5.7315810E+01   5.5234779E+01   5.3370181E+01   5.1430868E+01   5.0117954E+01   4.9240632E+01   4.8415757E+01   4.7546778E+01   4.7006805E+01
   4.6426503E+01   4.6098308E+01   4.5530513E+01   4.5249779E+01   4.4739124E+01   4.4136799E+01   4.3648054E+01   4.3223445E+01   4.2726816E+01   4.1793407E+01   4.1075717E+01   4.0594869E+01
   4.0034214E+01   3.9703878E+01   3.9171892E+01   3.8697404E+01   3.8157030E+01   3.7585610E+01   3.6712856E+01   3.6190939E+01   3.5454944E+01   3.4876703E+01   3.4353387E+01   3.3215646E+01
   3.2302151E+01   3.1124223E+01   3.0625009E+01   3.0383199E+01   3.0214371E+01   2.9863582E+01   2.9391890E+01   2.8575483E+01   2.8025959E+01   2.7432005E+01   2.6794921E+01   2.5848414E+01
   2.5235941E+01   2.4742537E+01   2.4251454E+01   2.3571154E+01   2.2794382E+01   2.1979060E+01   2.1252936E+01   2.0720596E+01   2.0057175E+01   1.9324267E+01   1.8592071E+01   1.7877654E+01
   1.7290950E+01   1.6723034E+01   1.5994657E+01   1.5246729E+01   1.4565750E+01   1.4006252E+01   1.3590132E+01   1.2931189E+01   1.1625474E+01   1.0633170E+01   9.9213420E+00   9.3404170E+00
   8.7140240E+00   7.7555390E+00   7.0178630E+00  -9.9900000E+02
   1.3427643E+02   1.3457374E+02   1.3433151E+02   1.3285307E+02   1.3067904E+02   1.2809780E+02   1.2436437E+02   1.2082039E+02   1.1609393E+02   1.1119153E+02   1.0713852E+02   1.0318240E+02
   9.7447248E+01   9.3482386E+01   8.7852132E+01   8.3987955E+01   8.0809342E+01   7.6880764E+01   7.3540498E+01   7.0533287E+01   6.8722466E+01   6.7513269E+01   6.6702059E+01   6.6291274E+01
   6.6496555E+01   6.6115560E+01   6.4078789E+01   6.1757410E+01   5.8870784E+01   5.6334335E+01   5.3845512E+01   5.2078800E+01   5.0981150E+01   4.9914208E+01   4.9090152E+01   4.8510695E+01
   4.7953617E+01   4.7563174E+01   4.7119245E+01   4.6463945E+01   4.5755372E+01   4.5089495E+01   4.4634643E+01   4.4151109E+01   4.3436631E+01   4.2449193E+01   4.1742645E+01   4.1177623E+01
   4.0755496E+01   4.0484144E+01   4.0046868E+01   3.9466736E+01   3.8832849E+01   3.8113630E+01   3.7284933E+01   3.6649800E+01   3.6004372E+01   3.5451545E+01   3.4703188E+01   3.3653415E+01
   3.2456683E+01   3.1451197E+01   3.1154046E+01   3.1032894E+01   3.0938247E+01   3.0572789E+01   2.9871530E+01   2.9095114E+01   2.8467979E+01   2.7783171E+01   2.7116362E+01   2.6466168E+01
   2.5844030E+01   2.5358415E+01   2.4917195E+01   2.4266004E+01   2.3520570E+01   2.2602160E+01   2.1834096E+01   2.1280077E+01   2.0605357E+01   1.9898720E+01   1.9183606E+01   1.8511356E+01
   1.7858949E+01   1.7210888E+01   1.6442496E+01   1.5633947E+01   1.4915923E+01   1.4360855E+01   1.3934423E+01   1.3224849E+01   1.2341353E+01   1.1393652E+01   1.0540537E+01   9.8353185E+00
   9.1887366E+00   8.3355335E+00   7.4755046E+00  -9.9900000E+02
   1.4127203E+02   1.4155576E+02   1.4112440E+02   1.3937095E+02   1.3715209E+02   1.3426310E+02   1.3096199E+02   1.2738872E+02   1.2273308E+02   1.1768150E+02   1.1359080E+02   1.0945928E+02
   1.0375472E+02   9.9627161E+01   9.3736299E+01   8.9795861E+01   8.6464192E+01   8.2329766E+01   7.8714593E+01   7.5426098E+01   7.3374581E+01   7.1967379E+01   7.0736124E+01   6.9695111E+01
   6.9026197E+01   6.7821252E+01   6.6154385E+01   6.4006242E+01   6.1136297E+01   5.8442934E+01   5.5875617E+01   5.4134968E+01   5.2883229E+01   5.1729591E+01   5.0678218E+01   5.0002942E+01
   4.9396726E+01   4.9011206E+01   4.8536942E+01   4.7851530E+01   4.7072225E+01   4.6234089E+01   4.5592964E+01   4.5000798E+01   4.4232922E+01   4.3303192E+01   4.2660910E+01   4.2141415E+01
   4.1697204E+01   4.1349473E+01   4.0890323E+01   4.0337912E+01   3.9765582E+01   3.9058341E+01   3.8250931E+01   3.7583003E+01   3.6862164E+01   3.6256464E+01   3.5514327E+01   3.4492350E+01
   3.3397073E+01   3.2568788E+01   3.2247990E+01   3.2048095E+01   3.1834265E+01   3.1445830E+01   3.0737385E+01   2.9920275E+01   2.9297934E+01   2.8604130E+01   2.7813887E+01   2.7044292E+01
   2.6481856E+01   2.6012007E+01   2.5574595E+01   2.4964801E+01   2.4222923E+01   2.3322512E+01   2.2518471E+01   2.1960297E+01   2.1270091E+01   2.0503498E+01   1.9767697E+01   1.9071714E+01
   1.8377977E+01   1.7736846E+01   1.6909585E+01   1.6075921E+01   1.5290436E+01   1.4688116E+01   1.4182019E+01   1.3506777E+01   1.2622659E+01   1.1654467E+01   1.0773662E+01   1.0069862E+01
   9.4272300E+00   8.5432360E+00   7.6556764E+00  -9.9900000E+02
   1.4818038E+02   1.4818367E+02   1.4755294E+02   1.4564621E+02   1.4337296E+02   1.4092756E+02   1.3716068E+02   1.3355981E+02   1.2887090E+02   1.2376041E+02   1.1934735E+02   1.1531579E+02
   1.0967067E+02   1.0545107E+02   9.9560756E+01   9.5325741E+01   9.1898120E+01   8.7595932E+01   8.3710643E+01   8.0065506E+01   7.7624560E+01   7.5862112E+01   7.4246124E+01   7.2409723E+01
   7.0968059E+01   6.9142932E+01   6.7575450E+01   6.5613559E+01   6.2921333E+01   6.0282042E+01   5.7751227E+01   5.6025473E+01   5.4754869E+01   5.3535977E+01   5.2391805E+01   5.1627540E+01
   5.0961117E+01   5.0582687E+01   5.0119946E+01   4.9397821E+01   4.8509588E+01   4.7473844E+01   4.6594531E+01   4.5847500E+01   4.5051153E+01   4.4194087E+01   4.3649526E+01   4.3165607E+01
   4.2668772E+01   4.2239529E+01   4.1722912E+01   4.1173097E+01   4.0651830E+01   4.0020150E+01   3.9245372E+01   3.8535231E+01   3.7741354E+01   3.7082772E+01   3.6374064E+01   3.5483898E+01
   3.4561882E+01   3.3862697E+01   3.3453497E+01   3.3067886E+01   3.2702336E+01   3.2263807E+01   3.1516935E+01   3.0722996E+01   3.0100329E+01   2.9354814E+01   2.8515913E+01   2.7747588E+01
   2.7039177E+01   2.6552319E+01   2.6118131E+01   2.5502886E+01   2.4754544E+01   2.3909546E+01   2.3111727E+01   2.2499793E+01   2.1779654E+01   2.0953831E+01   2.0124945E+01   1.9363862E+01
   1.8695255E+01   1.8058625E+01   1.7207790E+01   1.6322769E+01   1.5523061E+01   1.4845444E+01   1.4288100E+01   1.3513872E+01   1.2664259E+01   1.1687089E+01   1.0780140E+01   1.0108627E+01
   9.4738729E+00   8.5724250E+00   7.7189134E+00  -9.9900000E+02
   1.5532787E+02   1.5468411E+02   1.5374927E+02   1.5195071E+02   1.4953550E+02   1.4704156E+02   1.4324882E+02   1.3961279E+02   1.3485368E+02   1.2968011E+02   1.2543034E+02   1.2113343E+02
   1.1539424E+02   1.1109279E+02   1.0512206E+02   1.0081420E+02   9.7255425E+01   9.2788909E+01   8.8626458E+01   8.4607628E+01   8.1819625E+01   7.9719043E+01   7.7501909E+01   7.4951387E+01
   7.2886428E+01   7.0635397E+01   6.9006881E+01   6.7092106E+01   6.4582723E+01   6.2076646E+01   5.9626611E+01   5.7919010E+01   5.6646588E+01   5.5422670E+01   5.4268385E+01   5.3428503E+01
   5.2673563E+01   5.2332996E+01   5.1964063E+01   5.1205295E+01   5.0170573E+01   4.8880023E+01   4.7767500E+01   4.6849491E+01   4.5952977E+01   4.5168627E+01   4.4737220E+01   4.4242918E+01
   4.3695903E+01   4.3208960E+01   4.2630469E+01   4.2078593E+01   4.1598374E+01   4.1003640E+01   4.0328941E+01   3.9636724E+01   3.8703060E+01   3.7975229E+01   3.7286085E+01   3.6497124E+01
   3.5740433E+01   3.5131646E+01   3.4706334E+01   3.4272236E+01   3.3818231E+01   3.3138266E+01   3.2370380E+01   3.1581867E+01   3.0952655E+01   3.0177086E+01   2.9275649E+01   2.8409148E+01
   2.7595048E+01   2.7101701E+01   2.6679141E+01   2.6072089E+01   2.5316918E+01   2.4460006E+01   2.3658429E+01   2.3018733E+01   2.2235261E+01   2.1396394E+01   2.0468591E+01   1.9653355E+01
   1.9011079E+01   1.8372044E+01   1.7492680E+01   1.6573754E+01   1.5702498E+01   1.4934611E+01   1.4340114E+01   1.3576056E+01   1.2686019E+01   1.1702513E+01   1.0775754E+01   1.0125998E+01
   9.5077630E+00   8.6009890E+00   7.7513813E+00  -9.9900000E+02
   1.6233214E+02   1.6175968E+02   1.6067544E+02   1.5821269E+02   1.5566024E+02   1.5288104E+02   1.4911033E+02   1.4544256E+02   1.4061149E+02   1.3537602E+02   1.3108770E+02   1.2672521E+02
   1.2096244E+02   1.1661660E+02   1.1058898E+02   1.0620078E+02   1.0252184E+02   9.7857566E+01   9.3417916E+01   8.9045683E+01   8.5910641E+01   8.3470274E+01   8.0774851E+01   7.7504974E+01
   7.4891654E+01   7.2226568E+01   7.0500800E+01   6.8549218E+01   6.6166435E+01   6.3871842E+01   6.1586703E+01   5.9968647E+01   5.8753268E+01   5.7563425E+01   5.6423790E+01   5.5595263E+01
   5.4902267E+01   5.4544476E+01   5.4098405E+01   5.3249534E+01   5.1962330E+01   5.0647337E+01   4.9348204E+01   4.8316275E+01   4.7319798E+01   4.6502776E+01   4.5938198E+01   4.5377541E+01
   4.4755227E+01   4.4191205E+01   4.3558264E+01   4.2998157E+01   4.2537292E+01   4.2004842E+01   4.1385093E+01   4.0635104E+01   3.9580096E+01   3.8841774E+01   3.8228109E+01   3.7508487E+01
   3.6883257E+01   3.6302235E+01   3.5843047E+01   3.5396779E+01   3.4827815E+01   3.4100753E+01   3.3265234E+01   3.2483934E+01   3.1927727E+01   3.1124972E+01   3.0167064E+01   2.9158207E+01
   2.8301352E+01   2.7728838E+01   2.7314863E+01   2.6711861E+01   2.5939576E+01   2.5066778E+01   2.4236438E+01   2.3577583E+01   2.2746551E+01   2.1853487E+01   2.0888423E+01   2.0017753E+01
   1.9366486E+01   1.8729195E+01   1.7826592E+01   1.6881328E+01   1.5965020E+01   1.5183094E+01   1.4550375E+01   1.3730059E+01   1.2816958E+01   1.1803430E+01   1.0883596E+01   1.0271838E+01
   9.6482706E+00   8.7485220E+00   7.9187247E+00  -9.9900000E+02
   1.6918318E+02   1.6846306E+02   1.6719583E+02   1.6446283E+02   1.6177234E+02   1.5897268E+02   1.5458216E+02   1.5109571E+02   1.4619950E+02   1.4091095E+02   1.3655619E+02   1.3214856E+02
   1.2640901E+02   1.2206488E+02   1.1598984E+02   1.1152160E+02   1.0771769E+02   1.0284013E+02   9.8135495E+01   9.3457335E+01   9.0025661E+01   8.7291617E+01   8.4132724E+01   8.0174510E+01
   7.6991795E+01   7.3909294E+01   7.2172989E+01   7.0319123E+01   6.8003607E+01   6.5804445E+01   6.3734577E+01   6.2279322E+01   6.1163445E+01   6.0025666E+01   5.8883751E+01   5.8073569E+01
   5.7387191E+01   5.7011242E+01   5.6531947E+01   5.5656452E+01   5.4247083E+01   5.2611876E+01   5.1296623E+01   5.0183360E+01   4.9010243E+01   4.7978982E+01   4.7294549E+01   4.6623126E+01
   4.5808029E+01   4.5119085E+01   4.4462915E+01   4.3892263E+01   4.3447604E+01   4.2957461E+01   4.2377789E+01   4.1620721E+01   4.0601031E+01   3.9832405E+01   3.9148117E+01   3.8466477E+01
   3.7913106E+01   3.7367741E+01   3.6908668E+01   3.6432662E+01   3.5766677E+01   3.5049452E+01   3.4267771E+01   3.3628935E+01   3.3043520E+01   3.2247121E+01   3.1260233E+01   3.0093237E+01
   2.9146794E+01   2.8551597E+01   2.8091350E+01   2.7435960E+01   2.6630589E+01   2.5717941E+01   2.4837956E+01   2.4148726E+01   2.3306097E+01   2.2338472E+01   2.1360505E+01   2.0481712E+01
   1.9822459E+01   1.9181591E+01   1.8275576E+01   1.7338408E+01   1.6388248E+01   1.5601112E+01   1.4939082E+01   1.4052137E+01   1.3079348E+01   1.2042706E+01   1.1162194E+01   1.0529676E+01
   9.9197315E+00   9.0627618E+00   8.2488449E+00  -9.9900000E+02
   1.7609377E+02   1.7518807E+02   1.7372003E+02   1.7071381E+02   1.6786610E+02   1.6500528E+02   1.6073844E+02   1.5679388E+02   1.5177071E+02   1.4640838E+02   1.4198420E+02   1.3753499E+02
   1.3182270E+02   1.2748184E+02   1.2134734E+02   1.1681148E+02   1.1289962E+02   1.0783624E+02   1.0288989E+02   9.7921486E+01   9.4237407E+01   9.1232575E+01   8.7697044E+01   8.3074052E+01
   7.9273666E+01   7.5707981E+01   7.4095622E+01   7.2337690E+01   7.0127551E+01   6.8070296E+01   6.6192360E+01   6.4856946E+01   6.3824624E+01   6.2739091E+01   6.1632432E+01   6.0797353E+01
   6.0067416E+01   5.9708028E+01   5.9246312E+01   5.8381909E+01   5.6874917E+01   5.5018176E+01   5.3393183E+01   5.2142065E+01   5.0819523E+01   4.9506570E+01   4.8732544E+01   4.7993239E+01
   4.7009587E+01   4.6179786E+01   4.5331182E+01   4.4743139E+01   4.4329983E+01   4.3942902E+01   4.3422385E+01   4.2629033E+01   4.1518095E+01   4.0683139E+01   3.9993144E+01   3.9385010E+01
   3.8903042E+01   3.8405790E+01   3.7922568E+01   3.7402690E+01   3.6664041E+01   3.5932244E+01   3.5276917E+01   3.4758938E+01   3.4366585E+01   3.3486193E+01   3.2320516E+01   3.1030336E+01
   2.9994757E+01   2.9373498E+01   2.8880008E+01   2.8213412E+01   2.7411026E+01   2.6424247E+01   2.5441283E+01   2.4719537E+01   2.3840451E+01   2.2869967E+01   2.1887185E+01   2.1012987E+01
   2.0346746E+01   1.9696378E+01   1.8803074E+01   1.7857441E+01   1.6893522E+01   1.6110857E+01   1.5472074E+01   1.4563402E+01   1.3475551E+01   1.2344781E+01   1.1460700E+01   1.0864743E+01
   1.0315301E+01   9.5051692E+00   8.7124545E+00  -9.9900000E+02
   1.8342831E+02   1.8192809E+02   1.8025605E+02   1.7692685E+02   1.7394480E+02   1.7096340E+02   1.6655911E+02   1.6251469E+02   1.5739778E+02   1.5195155E+02   1.4744110E+02   1.4293286E+02
   1.3727385E+02   1.3292409E+02   1.2671495E+02   1.2211639E+02   1.1810744E+02   1.1287709E+02   1.0772331E+02   1.0249804E+02   9.8594766E+01   9.5368536E+01   9.1478585E+01   8.6298722E+01
   8.2108560E+01   7.8171109E+01   7.6532817E+01   7.4994145E+01   7.2836092E+01   7.0896362E+01   6.9103408E+01   6.7770466E+01   6.6886759E+01   6.5796827E+01   6.4711722E+01   6.3849990E+01
   6.3070276E+01   6.2646297E+01   6.2161856E+01   6.1283551E+01   5.9554303E+01   5.7375793E+01   5.5523590E+01   5.4064268E+01   5.2490852E+01   5.1043070E+01   5.0163979E+01   4.9267526E+01
   4.8075835E+01   4.7048565E+01   4.6123874E+01   4.5515380E+01   4.5132517E+01   4.4807777E+01   4.4459207E+01   4.3631862E+01   4.2407211E+01   4.1491646E+01   4.0764957E+01   4.0249669E+01
   3.9887593E+01   3.9449845E+01   3.8908269E+01   3.8271269E+01   3.7489404E+01   3.6730990E+01   3.6224788E+01   3.5860025E+01   3.5530213E+01   3.4789505E+01   3.3418880E+01   3.1891129E+01
   3.0762251E+01   3.0127190E+01   2.9648328E+01   2.9010320E+01   2.8211104E+01   2.7145138E+01   2.6080554E+01   2.5301761E+01   2.4389857E+01   2.3424979E+01   2.2445565E+01   2.1562966E+01
   2.0879604E+01   2.0212283E+01   1.9313527E+01   1.8337173E+01   1.7361101E+01   1.6597756E+01   1.5995123E+01   1.4992774E+01   1.3865128E+01   1.2628522E+01   1.1727871E+01   1.1160444E+01
   1.0625248E+01   9.9564148E+00   9.0929326E+00  -9.9900000E+02
   1.9021020E+02   1.8853742E+02   1.8672048E+02   1.8326547E+02   1.8010394E+02   1.7688347E+02   1.7239914E+02   1.6834988E+02   1.6313153E+02   1.5761854E+02   1.5308381E+02   1.4855270E+02
   1.4283513E+02   1.3845068E+02   1.3218717E+02   1.2751718E+02   1.2337699E+02   1.1796252E+02   1.1261653E+02   1.0721281E+02   1.0314841E+02   9.9785100E+01   9.5743062E+01   9.0406106E+01
   8.6062935E+01   8.2154055E+01   8.0399240E+01   7.8648772E+01   7.6511941E+01   7.4614659E+01   7.2882916E+01   7.1635040E+01   7.0604296E+01   6.9471408E+01   6.8191495E+01   6.7272980E+01
   6.6357591E+01   6.5772534E+01   6.5017151E+01   6.3868090E+01   6.1927188E+01   5.9556889E+01   5.7603735E+01   5.5996263E+01   5.4164985E+01   5.2355070E+01   5.1285034E+01   5.0194662E+01
   4.8887609E+01   4.7816980E+01   4.6841897E+01   4.6217064E+01   4.5788311E+01   4.5406558E+01   4.5107967E+01   4.4314689E+01   4.3190089E+01   4.2369800E+01   4.1663881E+01   4.1082219E+01
   4.0640627E+01   4.0174579E+01   3.9625090E+01   3.9044654E+01   3.8262404E+01   3.7519832E+01   3.6963576E+01   3.6609023E+01   3.6308855E+01   3.5518786E+01   3.4110600E+01   3.2689687E+01
   3.1555666E+01   3.0893416E+01   3.0406373E+01   2.9703046E+01   2.8880122E+01   2.7767774E+01   2.6763445E+01   2.5992276E+01   2.5050065E+01   2.4024552E+01   2.2997968E+01   2.2081582E+01
   2.1383967E+01   2.0697218E+01   1.9725184E+01   1.8688926E+01   1.7731084E+01   1.6924752E+01   1.6304862E+01   1.5314674E+01   1.4132170E+01   1.2919093E+01   1.1989617E+01   1.1405842E+01
   1.0845218E+01   1.0070694E+01   9.2686576E+00  -9.9900000E+02
   1.9690197E+02   1.9498217E+02   1.9312419E+02   1.8952788E+02   1.8627778E+02   1.8307760E+02   1.7849777E+02   1.7427113E+02   1.6895920E+02   1.6337428E+02   1.5880215E+02   1.5423260E+02
   1.4849172E+02   1.4407723E+02   1.3780142E+02   1.3303343E+02   1.2874772E+02   1.2316160E+02   1.1764810E+02   1.1211834E+02   1.0797538E+02   1.0452556E+02   1.0038064E+02   9.5015084E+01
   9.0702031E+01   8.6880969E+01   8.4983793E+01   8.3147353E+01   8.1012418E+01   7.9096853E+01   7.7297264E+01   7.5996467E+01   7.4922060E+01   7.3719440E+01   7.2363905E+01   7.1146646E+01
   6.9999587E+01   6.9134985E+01   6.8111720E+01   6.6440621E+01   6.4312886E+01   6.1841620E+01   5.9748859E+01   5.7979037E+01   5.5973667E+01   5.3633241E+01   5.2201495E+01   5.0949209E+01
   4.9571558E+01   4.8513236E+01   4.7546402E+01   4.6894279E+01   4.6467844E+01   4.6061311E+01   4.5536670E+01   4.4881877E+01   4.3983663E+01   4.3316999E+01   4.2640941E+01   4.1997395E+01
   4.1386196E+01   4.0749708E+01   4.0222890E+01   3.9720598E+01   3.8991172E+01   3.8262404E+01   3.7673363E+01   3.7086985E+01   3.6643427E+01   3.5892559E+01   3.4761719E+01   3.3403763E+01
   3.2360162E+01   3.1671349E+01   3.1120704E+01   3.0319547E+01   2.9456288E+01   2.8447417E+01   2.7462185E+01   2.6728765E+01   2.5782907E+01   2.4727590E+01   2.3619918E+01   2.2591717E+01
   2.1842927E+01   2.1128523E+01   2.0064765E+01   1.9009744E+01   1.7917151E+01   1.7076049E+01   1.6368097E+01   1.5416447E+01   1.4262521E+01   1.3163926E+01   1.2216908E+01   1.1589605E+01
   1.0931179E+01   1.0037832E+01   9.1368396E+00  -9.9900000E+02
   2.0351270E+02   2.0097617E+02   1.9947983E+02   1.9575449E+02   1.9240755E+02   1.8914007E+02   1.8451262E+02   1.8021564E+02   1.7478560E+02   1.6908053E+02   1.6447973E+02   1.5986192E+02
   1.5414237E+02   1.4972117E+02   1.4347331E+02   1.3863100E+02   1.3421565E+02   1.2846176E+02   1.2283238E+02   1.1724790E+02   1.1306716E+02   1.0957929E+02   1.0537100E+02   1.0000034E+02
   9.5671994E+01   9.1848724E+01   8.9954856E+01   8.8191332E+01   8.6105957E+01   8.4187591E+01   8.2335390E+01   8.0933544E+01   7.9768071E+01   7.8483832E+01   7.6980386E+01   7.5595783E+01
   7.4112606E+01   7.3052236E+01   7.1729987E+01   6.9613227E+01   6.7181456E+01   6.4471582E+01   6.2190547E+01   6.0217814E+01   5.7900936E+01   5.5189499E+01   5.3346383E+01   5.1861493E+01
   5.0386389E+01   4.9330715E+01   4.8358762E+01   4.7688480E+01   4.7234346E+01   4.6741816E+01   4.6220348E+01   4.5636478E+01   4.4886187E+01   4.4294998E+01   4.3647817E+01   4.2901334E+01
   4.2051918E+01   4.1350080E+01   4.0859092E+01   4.0378651E+01   3.9707987E+01   3.8944538E+01   3.8273058E+01   3.7603608E+01   3.7065136E+01   3.6231768E+01   3.5275153E+01   3.4101012E+01
   3.3113482E+01   3.2423077E+01   3.1800251E+01   3.0981591E+01   3.0051364E+01   2.9093233E+01   2.8193485E+01   2.7491413E+01   2.6527757E+01   2.5387689E+01   2.4222802E+01   2.3127217E+01
   2.2340397E+01   2.1550593E+01   2.0395242E+01   1.9284365E+01   1.8127240E+01   1.7181200E+01   1.6404159E+01   1.5469820E+01   1.4377972E+01   1.3359528E+01   1.2442597E+01   1.1714003E+01
   1.0984309E+01   9.8886772E+00   8.9169127E+00  -9.9900000E+02
   2.1034627E+02   2.0801337E+02   2.0578806E+02   2.0191060E+02   1.9848002E+02   1.9513738E+02   1.9046154E+02   1.8610730E+02   1.8052939E+02   1.7456185E+02   1.7014848E+02   1.6548413E+02
   1.5981319E+02   1.5536049E+02   1.4914443E+02   1.4426306E+02   1.3977220E+02   1.3394393E+02   1.2824098E+02   1.2263802E+02   1.1844085E+02   1.1494145E+02   1.1070555E+02   1.0536315E+02
   1.0101627E+02   9.7143207E+01   9.5227349E+01   9.3734046E+01   9.1732545E+01   8.9845871E+01   8.7980275E+01   8.6523252E+01   8.5297069E+01   8.3932383E+01   8.2358764E+01   8.0732485E+01
   7.8913360E+01   7.7721760E+01   7.6045498E+01   7.3484864E+01   7.0688848E+01   6.7717536E+01   6.5196997E+01   6.3031020E+01   6.0303412E+01   5.7235439E+01   5.5023620E+01   5.3175406E+01
   5.1573276E+01   5.0481747E+01   4.9481035E+01   4.8768954E+01   4.8275858E+01   4.7729493E+01   4.7150873E+01   4.6538352E+01   4.5831546E+01   4.5264976E+01   4.4699983E+01   4.3871561E+01
   4.2938510E+01   4.2151148E+01   4.1648427E+01   4.1203759E+01   4.0553324E+01   3.9766855E+01   3.9042150E+01   3.8297087E+01   3.7660892E+01   3.6843647E+01   3.5929923E+01   3.4867315E+01
   3.3881130E+01   3.3193209E+01   3.2562853E+01   3.1672667E+01   3.0730142E+01   2.9777795E+01   2.8943982E+01   2.8272845E+01   2.7254579E+01   2.6094106E+01   2.4819556E+01   2.3719806E+01
   2.2865876E+01   2.1995705E+01   2.0819456E+01   1.9600178E+01   1.8389817E+01   1.7371766E+01   1.6552855E+01   1.5600624E+01   1.4627989E+01   1.3577092E+01   1.2615382E+01   1.1788779E+01
   1.0957634E+01   9.8212529E+00   8.7711178E+00  -9.9900000E+02
   2.1671394E+02   2.1429030E+02   2.1194906E+02   2.0797955E+02   2.0446842E+02   2.0102578E+02   1.9619906E+02   1.9180404E+02   1.8628921E+02   1.8052275E+02   1.7586638E+02   1.7118936E+02
   1.6548675E+02   1.6095692E+02   1.5469054E+02   1.4986209E+02   1.4543004E+02   1.3965273E+02   1.3394322E+02   1.2831444E+02   1.2409079E+02   1.2057917E+02   1.1633976E+02   1.1111054E+02
   1.0688102E+02   1.0324894E+02   1.0147386E+02   9.9773066E+01   9.7833103E+01   9.6025209E+01   9.4267436E+01   9.2900215E+01   9.1751464E+01   9.0380799E+01   8.8660622E+01   8.6827622E+01
   8.4742020E+01   8.3276469E+01   8.1175545E+01   7.8164058E+01   7.4918347E+01   7.1745392E+01   6.9050166E+01   6.6648306E+01   6.3389873E+01   5.9886773E+01   5.7252114E+01   5.5133456E+01
   5.3380322E+01   5.2184814E+01   5.1112208E+01   5.0342958E+01   4.9799540E+01   4.9152297E+01   4.8499494E+01   4.7761283E+01   4.6975797E+01   4.6338492E+01   4.5740753E+01   4.4927612E+01
   4.4077343E+01   4.3330050E+01   4.2754222E+01   4.2256843E+01   4.1507466E+01   4.0704975E+01   4.0002719E+01   3.9249300E+01   3.8623058E+01   3.7920281E+01   3.6974909E+01   3.5762993E+01
   3.4759751E+01   3.4038202E+01   3.3409247E+01   3.2536261E+01   3.1575787E+01   3.0574908E+01   2.9646317E+01   2.8939311E+01   2.7949011E+01   2.6768521E+01   2.5522790E+01   2.4379723E+01
   2.3470514E+01   2.2549107E+01   2.1302450E+01   2.0062979E+01   1.8833013E+01   1.7854383E+01   1.7014446E+01   1.6036922E+01   1.4869183E+01   1.3707751E+01   1.2713772E+01   1.1886626E+01
   1.1023915E+01   9.8368966E+00   8.8107166E+00  -9.9900000E+02
   2.2287977E+02   2.2038524E+02   2.1797883E+02   2.1393887E+02   2.1036170E+02   2.0677528E+02   2.0164055E+02   1.9737138E+02   1.9184999E+02   1.8618520E+02   1.8152595E+02   1.7682312E+02
   1.7109760E+02   1.6658598E+02   1.6039311E+02   1.5559751E+02   1.5120837E+02   1.4551499E+02   1.3983370E+02   1.3420057E+02   1.2995111E+02   1.2644894E+02   1.2226273E+02   1.1711398E+02
   1.1299663E+02   1.0951362E+02   1.0781802E+02   1.0621939E+02   1.0442114E+02   1.0279753E+02   1.0121615E+02   9.9949150E+01   9.8858890E+01   9.7529940E+01   9.5855277E+01   9.3944965E+01
   9.1760771E+01   8.9927881E+01   8.7447647E+01   8.3944746E+01   8.0366843E+01   7.6781946E+01   7.3907997E+01   7.1200224E+01   6.7607394E+01   6.3224399E+01   6.0156715E+01   5.7690964E+01
   5.5721919E+01   5.4487360E+01   5.3318124E+01   5.2436448E+01   5.1792705E+01   5.1001053E+01   5.0203099E+01   4.9292735E+01   4.8260222E+01   4.7545840E+01   4.6834620E+01   4.6110748E+01
   4.5475534E+01   4.4773291E+01   4.4167473E+01   4.3386909E+01   4.2528223E+01   4.1631555E+01   4.0974316E+01   4.0597133E+01   4.0116693E+01   3.9332413E+01   3.8208681E+01   3.6737721E+01
   3.5635138E+01   3.4926124E+01   3.4330415E+01   3.3497396E+01   3.2528904E+01   3.1338019E+01   3.0392313E+01   2.9591090E+01   2.8551177E+01   2.7416246E+01   2.6256814E+01   2.5118883E+01
   2.4171213E+01   2.3217647E+01   2.1873518E+01   2.0624656E+01   1.9448197E+01   1.8522750E+01   1.7736909E+01   1.6578251E+01   1.5265954E+01   1.3950328E+01   1.2790209E+01   1.1950151E+01
   1.1148037E+01   1.0034965E+01   8.9799565E+00  -9.9900000E+02
   2.2865002E+02   2.2623959E+02   2.2369788E+02   2.1976644E+02   2.1616832E+02   2.1258934E+02   2.0762395E+02   2.0285537E+02   1.9727705E+02   1.9189327E+02   1.8721637E+02   1.8246053E+02
   1.7667902E+02   1.7233872E+02   1.6622666E+02   1.6148765E+02   1.5715513E+02   1.5150151E+02   1.4582879E+02   1.4027030E+02   1.3599426E+02   1.3248591E+02   1.2846048E+02   1.2340057E+02
   1.1934085E+02   1.1598497E+02   1.1447463E+02   1.1308662E+02   1.1150663E+02   1.1010660E+02   1.0885779E+02   1.0773018E+02   1.0670198E+02   1.0551251E+02   1.0399697E+02   1.0204808E+02
   9.9682645E+01   9.7640282E+01   9.4697555E+01   9.0726553E+01   8.6823272E+01   8.3088568E+01   7.9972758E+01   7.6830650E+01   7.2799831E+01   6.7703832E+01   6.4101475E+01   6.0995133E+01
   5.8885018E+01   5.7609668E+01   5.6202422E+01   5.5155782E+01   5.4296429E+01   5.3342088E+01   5.2295444E+01   5.1225139E+01   4.9776150E+01   4.8812280E+01   4.8072745E+01   4.7432966E+01
   4.7031255E+01   4.6356860E+01   4.5634424E+01   4.4615991E+01   4.3537274E+01   4.2531885E+01   4.2094612E+01   4.1791443E+01   4.1607387E+01   4.0811536E+01   3.9264421E+01   3.7734005E+01
   3.6473152E+01   3.5755523E+01   3.5248035E+01   3.4460702E+01   3.3535732E+01   3.2275622E+01   3.1083718E+01   3.0157514E+01   2.9142538E+01   2.8064580E+01   2.7013388E+01   2.5890538E+01
   2.4928900E+01   2.3860155E+01   2.2494130E+01   2.1188365E+01   2.0066362E+01   1.9198449E+01   1.8484192E+01   1.7263486E+01   1.5741412E+01   1.4015307E+01   1.2797925E+01   1.1971260E+01
   1.1242781E+01   1.0184187E+01   9.1816525E+00  -9.9900000E+02
   2.3454412E+02   2.3167211E+02   2.2869395E+02   2.2523911E+02   2.2168479E+02   2.1816551E+02   2.1330754E+02   2.0883694E+02   2.0337052E+02   1.9768019E+02   1.9304476E+02   1.8844595E+02
   1.8293631E+02   1.7845287E+02   1.7230984E+02   1.6761739E+02   1.6330665E+02   1.5760740E+02   1.5173421E+02   1.4652856E+02   1.4235301E+02   1.3893449E+02   1.3487929E+02   1.3000221E+02
   1.2614781E+02   1.2304754E+02   1.2175621E+02   1.2054859E+02   1.1923246E+02   1.1805822E+02   1.1733766E+02   1.1646412E+02   1.1558640E+02   1.1456432E+02   1.1324518E+02   1.1134410E+02
   1.0893978E+02   1.0684798E+02   1.0379930E+02   9.9538210E+01   9.5221959E+01   9.1147870E+01   8.7700865E+01   8.4274761E+01   7.9642811E+01   7.3953637E+01   6.9719435E+01   6.6078154E+01
   6.3639612E+01   6.1949969E+01   5.9968707E+01   5.8441396E+01   5.7350611E+01   5.5945755E+01   5.4626539E+01   5.3192319E+01   5.1631383E+01   5.0438694E+01   4.9558531E+01   4.8919163E+01
   4.8482197E+01   4.7815439E+01   4.6883250E+01   4.5772782E+01   4.4498551E+01   4.3471793E+01   4.2989414E+01   4.2863530E+01   4.2769912E+01   4.1974235E+01   4.0433314E+01   3.8657801E+01
   3.7339889E+01   3.6636600E+01   3.6113239E+01   3.5361709E+01   3.4387944E+01   3.2995036E+01   3.1747983E+01   3.0817069E+01   2.9754975E+01   2.8734401E+01   2.7678222E+01   2.6600485E+01
   2.5592543E+01   2.4500344E+01   2.3054243E+01   2.1714982E+01   2.0597266E+01   1.9771238E+01   1.9057800E+01   1.7666530E+01   1.5950203E+01   1.4125392E+01   1.2814585E+01   1.1983100E+01
   1.1258337E+01   1.0272478E+01   9.2568560E+00  -9.9900000E+02
   2.3961320E+02   2.3695683E+02   2.3446352E+02   2.3030449E+02   2.2692864E+02   2.2360903E+02   2.1888819E+02   2.1453097E+02   2.0917825E+02   2.0356139E+02   1.9900548E+02   1.9468661E+02
   1.8919940E+02   1.8472406E+02   1.7864790E+02   1.7398254E+02   1.6966101E+02   1.6407699E+02   1.5841288E+02   1.5289954E+02   1.4873320E+02   1.4535927E+02   1.4144676E+02   1.3688840E+02
   1.3342568E+02   1.3072607E+02   1.2953466E+02   1.2850661E+02   1.2765636E+02   1.2699151E+02   1.2648702E+02   1.2610716E+02   1.2561943E+02   1.2480184E+02   1.2353186E+02   1.2175434E+02
   1.1944151E+02   1.1737401E+02   1.1446290E+02   1.1025777E+02   1.0562769E+02   1.0112037E+02   9.7134965E+01   9.3287009E+01   8.8066669E+01   8.2067713E+01   7.7391625E+01   7.3277160E+01
   6.9851899E+01   6.7528549E+01   6.4874856E+01   6.2671403E+01   6.0938581E+01   5.9112739E+01   5.7177847E+01   5.5466644E+01   5.3693764E+01   5.2456335E+01   5.1466754E+01   5.0458513E+01
   4.9669840E+01   4.8881203E+01   4.7947925E+01   4.6908566E+01   4.5580332E+01   4.4451658E+01   4.3909461E+01   4.3584752E+01   4.3230250E+01   4.2546200E+01   4.1082952E+01   3.9520227E+01
   3.8301783E+01   3.7583591E+01   3.6986450E+01   3.6031713E+01   3.5024102E+01   3.3637643E+01   3.2449613E+01   3.1560889E+01   3.0459926E+01   2.9420289E+01   2.8282795E+01   2.7146023E+01
   2.6138748E+01   2.5070365E+01   2.3603624E+01   2.2251703E+01   2.1035667E+01   2.0049622E+01   1.9309865E+01   1.7851464E+01   1.6071575E+01   1.4204486E+01   1.2845031E+01   1.1950323E+01
   1.1181709E+01   1.0171423E+01   9.1074779E+00  -9.9900000E+02
   2.4442547E+02   2.4185340E+02   2.3947989E+02   2.3563955E+02   2.3229141E+02   2.2894604E+02   2.2436069E+02   2.2019975E+02   2.1503564E+02   2.0970908E+02   2.0537982E+02   2.0090702E+02
   1.9548046E+02   1.9110110E+02   1.8515401E+02   1.8051732E+02   1.7617004E+02   1.7057632E+02   1.6495001E+02   1.5937464E+02   1.5514805E+02   1.5176311E+02   1.4808373E+02   1.4385107E+02
   1.4081187E+02   1.3840071E+02   1.3736858E+02   1.3666149E+02   1.3611271E+02   1.3601553E+02   1.3607086E+02   1.3611810E+02   1.3610492E+02   1.3553543E+02   1.3436890E+02   1.3288022E+02
   1.3077779E+02   1.2886603E+02   1.2614833E+02   1.2208125E+02   1.1733850E+02   1.1219805E+02   1.0773753E+02   1.0348700E+02   9.7763511E+01   9.1222601E+01   8.6222459E+01   8.1502905E+01
   7.7189581E+01   7.3664413E+01   7.0358139E+01   6.7161912E+01   6.4814377E+01   6.2269915E+01   5.9969757E+01   5.8016796E+01   5.5997963E+01   5.4651942E+01   5.3306841E+01   5.2138602E+01
   5.1036459E+01   4.9954695E+01   4.8999862E+01   4.7970498E+01   4.6664967E+01   4.5450408E+01   4.4625247E+01   4.4078298E+01   4.3683469E+01   4.2895781E+01   4.1833833E+01   4.0527122E+01
   3.9245028E+01   3.8478228E+01   3.7775984E+01   3.6790725E+01   3.5604087E+01   3.4339741E+01   3.3192362E+01   3.2317546E+01   3.1226872E+01   3.0074070E+01   2.8824763E+01   2.7674760E+01
   2.6675432E+01   2.5627094E+01   2.4133721E+01   2.2732597E+01   2.1307435E+01   2.0277153E+01   1.9333305E+01   1.7825099E+01   1.6091953E+01   1.4237483E+01   1.2834289E+01   1.1898675E+01
   1.1057661E+01   9.9051101E+00   8.8347842E+00  -9.9900000E+02
   2.4896544E+02   2.4651617E+02   2.4424775E+02   2.4061129E+02   2.3741848E+02   2.3415088E+02   2.2956930E+02   2.2581794E+02   2.2086838E+02   2.1572653E+02   2.1150597E+02   2.0709116E+02
   2.0171186E+02   1.9754468E+02   1.9175219E+02   1.8718067E+02   1.8285606E+02   1.7725032E+02   1.7157440E+02   1.6599437E+02   1.6183253E+02   1.5843318E+02   1.5473544E+02   1.5072991E+02
   1.4794458E+02   1.4583220E+02   1.4500254E+02   1.4459141E+02   1.4449285E+02   1.4503542E+02   1.4559998E+02   1.4620256E+02   1.4656570E+02   1.4644010E+02   1.4567579E+02   1.4435142E+02
   1.4250855E+02   1.4082114E+02   1.3832374E+02   1.3442882E+02   1.2941925E+02   1.2393502E+02   1.1898345E+02   1.1432911E+02   1.0829460E+02   1.0083105E+02   9.5357019E+01   9.0329203E+01
   8.5190648E+01   8.0902399E+01   7.6350776E+01   7.2321416E+01   6.9499081E+01   6.6292452E+01   6.3250551E+01   6.0772780E+01   5.8460304E+01   5.7014850E+01   5.5588986E+01   5.4146601E+01
   5.2694214E+01   5.1282456E+01   5.0256158E+01   4.9203049E+01   4.7829932E+01   4.6523330E+01   4.5586043E+01   4.4885201E+01   4.4321280E+01   4.3508357E+01   4.2518466E+01   4.1394072E+01
   4.0277994E+01   3.9384111E+01   3.8686748E+01   3.7540444E+01   3.6341103E+01   3.5078595E+01   3.4005701E+01   3.3063613E+01   3.2010265E+01   3.0829193E+01   2.9542293E+01   2.8288184E+01
   2.7276543E+01   2.6196342E+01   2.4682259E+01   2.3168643E+01   2.1701905E+01   2.0482481E+01   1.9471530E+01   1.7916260E+01   1.6116866E+01   1.4182486E+01   1.2754660E+01   1.1814798E+01
   1.0950155E+01   9.7413572E+00   8.6221885E+00  -9.9900000E+02
   2.5320792E+02   2.5093851E+02   2.4879962E+02   2.4540834E+02   2.4240497E+02   2.3938699E+02   2.3526193E+02   2.3141126E+02   2.2665144E+02   2.2172170E+02   2.1771138E+02   2.1346780E+02
   2.0843007E+02   2.0417264E+02   1.9839501E+02   1.9391082E+02   1.8964601E+02   1.8407516E+02   1.7836079E+02   1.7267983E+02   1.6844563E+02   1.6513660E+02   1.6140373E+02   1.5748904E+02
   1.5480138E+02   1.5289908E+02   1.5229011E+02   1.5211595E+02   1.5244279E+02   1.5352322E+02   1.5473164E+02   1.5591437E+02   1.5675847E+02   1.5699241E+02   1.5671598E+02   1.5573311E+02
   1.5418492E+02   1.5264353E+02   1.5060984E+02   1.4691344E+02   1.4187644E+02   1.3595398E+02   1.3070666E+02   1.2563593E+02   1.1898390E+02   1.1111077E+02   1.0500347E+02   9.9099800E+01
   9.3225214E+01   8.8302200E+01   8.2562791E+01   7.8195062E+01   7.4285298E+01   7.0548457E+01   6.6789711E+01   6.4012703E+01   6.1220166E+01   5.9541112E+01   5.7942306E+01   5.6144204E+01
   5.4348627E+01   5.2811093E+01   5.1713116E+01   5.0663400E+01   4.9270052E+01   4.7953364E+01   4.6967786E+01   4.6147291E+01   4.5469993E+01   4.4621105E+01   4.3602275E+01   4.2507880E+01
   4.1449871E+01   4.0642115E+01   3.9820879E+01   3.8635578E+01   3.7404619E+01   3.6088331E+01   3.5000674E+01   3.4078449E+01   3.2885429E+01   3.1699764E+01   3.0351869E+01   2.9046154E+01
   2.7981030E+01   2.6827904E+01   2.5251178E+01   2.3676046E+01   2.2118394E+01   2.0893809E+01   1.9798881E+01   1.8186647E+01   1.6313227E+01   1.4246155E+01   1.2755900E+01   1.1801518E+01
   1.0925974E+01   9.6757000E+00   8.5357902E+00  -9.9900000E+02
   2.5709445E+02   2.5499366E+02   2.5315036E+02   2.5004389E+02   2.4724314E+02   2.4440267E+02   2.4053247E+02   2.3686808E+02   2.3236061E+02   2.2762772E+02   2.2377349E+02   2.1976915E+02
   2.1494869E+02   2.1077337E+02   2.0512506E+02   2.0059956E+02   1.9653479E+02   1.9102514E+02   1.8528633E+02   1.7942290E+02   1.7483239E+02   1.7177007E+02   1.6792748E+02   1.6399990E+02
   1.6130568E+02   1.5952067E+02   1.5901176E+02   1.5909612E+02   1.5991521E+02   1.6138616E+02   1.6339150E+02   1.6516129E+02   1.6638355E+02   1.6707713E+02   1.6715848E+02   1.6654811E+02
   1.6561037E+02   1.6442835E+02   1.6255526E+02   1.5932240E+02   1.5426456E+02   1.4814773E+02   1.4246137E+02   1.3710157E+02   1.2954247E+02   1.2123373E+02   1.1490844E+02   1.0829111E+02
   1.0188210E+02   9.5986570E+01   8.9407380E+01   8.4251180E+01   7.9872622E+01   7.5216515E+01   7.0823592E+01   6.7574494E+01   6.4437785E+01   6.2373231E+01   6.0398952E+01   5.8310786E+01
   5.6286657E+01   5.4648804E+01   5.3478157E+01   5.2370866E+01   5.0987248E+01   4.9716976E+01   4.8675847E+01   4.7833122E+01   4.7181898E+01   4.6205183E+01   4.4942102E+01   4.3757589E+01
   4.2615329E+01   4.1821025E+01   4.1066177E+01   4.0027102E+01   3.8779315E+01   3.7414307E+01   3.6200292E+01   3.5204765E+01   3.4007446E+01   3.2702430E+01   3.1295714E+01   2.9949255E+01
   2.8790726E+01   2.7597201E+01   2.5848205E+01   2.4258347E+01   2.2651518E+01   2.1429322E+01   2.0387844E+01   1.8670238E+01   1.6572960E+01   1.4410816E+01   1.2879805E+01   1.1883896E+01
   1.1000602E+01   9.7645125E+00   8.5735718E+00  -9.9900000E+02
   2.6069469E+02   2.5865125E+02   2.5722922E+02   2.5442860E+02   2.5197327E+02   2.4928483E+02   2.4567990E+02   2.4227165E+02   2.3804502E+02   2.3351425E+02   2.2962465E+02   2.2596091E+02
   2.2140086E+02   2.1741873E+02   2.1201943E+02   2.0767977E+02   2.0349482E+02   1.9799684E+02   1.9217719E+02   1.8637641E+02   1.8192360E+02   1.7819474E+02   1.7414109E+02   1.7019697E+02
   1.6744783E+02   1.6566416E+02   1.6526860E+02   1.6546162E+02   1.6655828E+02   1.6868067E+02   1.7116816E+02   1.7351705E+02   1.7549322E+02   1.7663940E+02   1.7685633E+02   1.7666127E+02
   1.7610417E+02   1.7526020E+02   1.7395663E+02   1.7132747E+02   1.6633066E+02   1.5981360E+02   1.5394370E+02   1.4820587E+02   1.4064756E+02   1.3137969E+02   1.2444579E+02   1.1742093E+02
   1.1037794E+02   1.0360491E+02   9.6506227E+01   9.0627659E+01   8.5616440E+01   7.9876263E+01   7.5052255E+01   7.1302357E+01   6.7804487E+01   6.5296029E+01   6.2978133E+01   6.0541762E+01
   5.8397430E+01   5.6611426E+01   5.5370818E+01   5.4225719E+01   5.2875162E+01   5.1588903E+01   5.0507538E+01   4.9681308E+01   4.9101191E+01   4.7938696E+01   4.6381772E+01   4.4911293E+01
   4.3772698E+01   4.3015309E+01   4.2438629E+01   4.1520394E+01   4.0312589E+01   3.8740229E+01   3.7413132E+01   3.6353823E+01   3.5092972E+01   3.3778134E+01   3.2364823E+01   3.1003274E+01
   2.9768119E+01   2.8388219E+01   2.6472857E+01   2.4836801E+01   2.3272675E+01   2.2139511E+01   2.1160446E+01   1.9237430E+01   1.6935623E+01   1.4617636E+01   1.2907139E+01   1.1909268E+01
   1.1118929E+01   9.9616836E+00   8.7026300E+00  -9.9900000E+02
   2.6397192E+02   2.6226423E+02   2.6056642E+02   2.5776281E+02   2.5587390E+02   2.5354307E+02   2.5029037E+02   2.4714700E+02   2.4319292E+02   2.3898734E+02   2.3557340E+02   2.3178623E+02
   2.2723015E+02   2.2343474E+02   2.1834663E+02   2.1410113E+02   2.0995589E+02   2.0444291E+02   1.9843247E+02   1.9275726E+02   1.8815543E+02   1.8435778E+02   1.8022509E+02   1.7587417E+02
   1.7291838E+02   1.7102917E+02   1.7069739E+02   1.7094847E+02   1.7211417E+02   1.7436705E+02   1.7738153E+02   1.8026620E+02   1.8270488E+02   1.8416826E+02   1.8437556E+02   1.8495557E+02
   1.8501095E+02   1.8440217E+02   1.8356409E+02   1.8149818E+02   1.7669405E+02   1.7005586E+02   1.6400282E+02   1.5838747E+02   1.5029782E+02   1.4069210E+02   1.3333719E+02   1.2600160E+02
   1.1841031E+02   1.1123940E+02   1.0350942E+02   9.6862542E+01   9.1474523E+01   8.5333248E+01   7.9533658E+01   7.5266281E+01   7.1541598E+01   6.8759360E+01   6.6057731E+01   6.3306783E+01
   6.0869489E+01   5.8720969E+01   5.7303501E+01   5.6070750E+01   5.4647852E+01   5.3344236E+01   5.2113610E+01   5.1332504E+01   5.0772987E+01   4.9535700E+01   4.7907277E+01   4.6102199E+01
   4.4804037E+01   4.4148822E+01   4.3599396E+01   4.2824859E+01   4.1764905E+01   4.0150933E+01   3.8650149E+01   3.7514257E+01   3.6165828E+01   3.4865608E+01   3.3471985E+01   3.2031085E+01
   3.0709126E+01   2.9210948E+01   2.7151833E+01   2.5439326E+01   2.3903289E+01   2.2885793E+01   2.1921239E+01   1.9848333E+01   1.7346219E+01   1.4631381E+01   1.2807742E+01   1.1863551E+01
   1.1089603E+01   1.0007995E+01   8.7398278E+00  -9.9900000E+02
   2.6592312E+02   2.6439568E+02   2.6292556E+02   2.6023049E+02   2.5808555E+02   2.5608953E+02   2.5343547E+02   2.5058409E+02   2.4696932E+02   2.4305397E+02   2.3985162E+02   2.3633534E+02
   2.3185569E+02   2.2771418E+02   2.2312681E+02   2.1895275E+02   2.1484177E+02   2.0937123E+02   2.0360931E+02   1.9763396E+02   1.9302777E+02   1.8925542E+02   1.8501707E+02   1.8052618E+02
   1.7730517E+02   1.7508792E+02   1.7474167E+02   1.7476996E+02   1.7578875E+02   1.7802274E+02   1.8086981E+02   1.8370749E+02   1.8603775E+02   1.8779981E+02   1.8872922E+02   1.8960674E+02
   1.9027097E+02   1.9005165E+02   1.8963198E+02   1.8774181E+02   1.8312661E+02   1.7702263E+02   1.7113145E+02   1.6550645E+02   1.5735845E+02   1.4780944E+02   1.4036915E+02   1.3267712E+02
   1.2489873E+02   1.1759256E+02   1.0937981E+02   1.0246949E+02   9.6577609E+01   8.9937149E+01   8.4078510E+01   7.9506742E+01   7.4932248E+01   7.1921628E+01   6.8740849E+01   6.5861629E+01
   6.2998088E+01   6.0431913E+01   5.8976065E+01   5.7700165E+01   5.6116836E+01   5.4622196E+01   5.3293262E+01   5.2352423E+01   5.1724679E+01   5.0496368E+01   4.8681748E+01   4.6938229E+01
   4.5630665E+01   4.4978935E+01   4.4514727E+01   4.3787960E+01   4.2777407E+01   4.1121525E+01   3.9712076E+01   3.8516502E+01   3.7149830E+01   3.5806069E+01   3.4309751E+01   3.2837237E+01
   3.1447456E+01   2.9907193E+01   2.7854228E+01   2.6055243E+01   2.4517477E+01   2.3388148E+01   2.2352045E+01   2.0164411E+01   1.7467094E+01   1.4670595E+01   1.2837041E+01   1.1776827E+01
   1.0945186E+01   9.7466032E+00   8.3349963E+00  -9.9900000E+02
   2.6834036E+02   2.6713575E+02   2.6591548E+02   2.6399558E+02   2.6187837E+02   2.5930387E+02   2.5744943E+02   2.5485369E+02   2.5161779E+02   2.4828892E+02   2.4535817E+02   2.4203165E+02
   2.3798161E+02   2.3422520E+02   2.2918288E+02   2.2500841E+02   2.2082312E+02   2.1540513E+02   2.0960343E+02   2.0368238E+02   1.9908312E+02   1.9516777E+02   1.9071101E+02   1.8597219E+02
   1.8245291E+02   1.7998117E+02   1.7926772E+02   1.7915883E+02   1.7996524E+02   1.8176934E+02   1.8416242E+02   1.8655811E+02   1.8867437E+02   1.9061012E+02   1.9271598E+02   1.9425579E+02
   1.9538272E+02   1.9563171E+02   1.9552560E+02   1.9386327E+02   1.8963699E+02   1.8415036E+02   1.7848384E+02   1.7295557E+02   1.6483827E+02   1.5540527E+02   1.4795681E+02   1.4010000E+02
   1.3193453E+02   1.2424179E+02   1.1589193E+02   1.0852945E+02   1.0239215E+02   9.5651671E+01   8.9484762E+01   8.4396192E+01   7.9240838E+01   7.5551178E+01   7.2042331E+01   6.8725054E+01
   6.5241154E+01   6.2631162E+01   6.0753314E+01   5.9349399E+01   5.7542624E+01   5.5799892E+01   5.4283767E+01   5.2974020E+01   5.2323892E+01   5.1055060E+01   4.9327090E+01   4.7663678E+01
   4.6457908E+01   4.5788069E+01   4.5250118E+01   4.4534790E+01   4.3575700E+01   4.2036919E+01   4.0720175E+01   3.9658232E+01   3.8259519E+01   3.6725249E+01   3.5056030E+01   3.3403131E+01
   3.2125294E+01   3.0667219E+01   2.8623029E+01   2.6759264E+01   2.5009200E+01   2.3547207E+01   2.2387207E+01   2.0137590E+01   1.7562698E+01   1.4858903E+01   1.3006835E+01   1.1704600E+01
   1.0563622E+01   8.9822947E+00   7.5362753E+00  -9.9900000E+02
   2.7170229E+02   2.7086120E+02   2.6996343E+02   2.6845184E+02   2.6691105E+02   2.6547225E+02   2.6330915E+02   2.6080056E+02   2.5802249E+02   2.5558576E+02   2.5304140E+02   2.5016750E+02
   2.4636400E+02   2.4278927E+02   2.3792642E+02   2.3382086E+02   2.2954487E+02   2.2411689E+02   2.1842200E+02   2.1249153E+02   2.0783804E+02   2.0362923E+02   1.9871271E+02   1.9361969E+02
   1.8957805E+02   1.8640779E+02   1.8527089E+02   1.8479722E+02   1.8473510E+02   1.8599224E+02   1.8757515E+02   1.8954303E+02   1.9131709E+02   1.9363786E+02   1.9662524E+02   1.9878464E+02
   2.0102628E+02   2.0194028E+02   2.0251709E+02   2.0116504E+02   1.9758697E+02   1.9299675E+02   1.8769542E+02   1.8252816E+02   1.7457679E+02   1.6521682E+02   1.5794433E+02   1.5001205E+02
   1.4149212E+02   1.3348335E+02   1.2462532E+02   1.1689537E+02   1.1056656E+02   1.0346086E+02   9.7083139E+01   9.0935062E+01   8.5342030E+01   8.1217281E+01   7.6806789E+01   7.2878368E+01
   6.8936133E+01   6.5710454E+01   6.3440658E+01   6.1731349E+01   5.9299511E+01   5.7268987E+01   5.5626921E+01   5.4149818E+01   5.3211157E+01   5.1715217E+01   5.0126064E+01   4.8534081E+01
   4.7326644E+01   4.6599338E+01   4.6052193E+01   4.5332421E+01   4.4568836E+01   4.3190827E+01   4.2107634E+01   4.1143430E+01   3.9729435E+01   3.8063259E+01   3.6242141E+01   3.4440552E+01
   3.3168790E+01   3.1838871E+01   2.9785694E+01   2.7825066E+01   2.5604386E+01   2.3944842E+01   2.2463477E+01   2.0263717E+01   1.7774201E+01   1.5112248E+01   1.3072185E+01   1.1504452E+01
   1.0037104E+01   8.2037656E+00   6.4883111E+00  -9.9900000E+02
   2.7424915E+02   2.7359825E+02   2.7285436E+02   2.7161463E+02   2.7048419E+02   2.6922515E+02   2.6749079E+02   2.6572553E+02   2.6340603E+02   2.6075700E+02   2.5841991E+02   2.5599642E+02
   2.5243849E+02   2.4918745E+02   2.4459882E+02   2.4075353E+02   2.3668756E+02   2.3133572E+02   2.2548400E+02   2.1955128E+02   2.1480758E+02   2.1061721E+02   2.0566723E+02   1.9980693E+02
   1.9507848E+02   1.9139269E+02   1.8987405E+02   1.8874471E+02   1.8828937E+02   1.8841528E+02   1.8959590E+02   1.9093712E+02   1.9251799E+02   1.9508267E+02   1.9822265E+02   2.0125037E+02
   2.0434427E+02   2.0592259E+02   2.0696726E+02   2.0664140E+02   2.0367146E+02   1.9897461E+02   1.9419645E+02   1.8922412E+02   1.8145656E+02   1.7240861E+02   1.6533927E+02   1.5739122E+02
   1.4886169E+02   1.4061617E+02   1.3161859E+02   1.2392127E+02   1.1748874E+02   1.1019341E+02   1.0364618E+02   9.7279542E+01   9.0672020E+01   8.6010286E+01   8.1508108E+01   7.6736911E+01
   7.2019788E+01   6.8562985E+01   6.6039728E+01   6.3899370E+01   6.1411845E+01   5.8852287E+01   5.6735139E+01   5.5239740E+01   5.4017088E+01   5.2434638E+01   5.0680046E+01   4.9093832E+01
   4.7838335E+01   4.6999087E+01   4.6415353E+01   4.5790636E+01   4.5111990E+01   4.3993852E+01   4.3139668E+01   4.2416014E+01   4.1171308E+01   3.9566923E+01   3.7547166E+01   3.5815972E+01
   3.4522778E+01   3.3180150E+01   3.1140791E+01   2.9035128E+01   2.6593326E+01   2.4667407E+01   2.2998066E+01   2.0644769E+01   1.8098614E+01   1.5331860E+01   1.3129749E+01   1.1401936E+01
   9.6405632E+00   7.3098610E+00   5.4675128E+00  -9.9900000E+02
   2.7705859E+02   2.7651289E+02   2.7586321E+02   2.7482143E+02   2.7389957E+02   2.7295269E+02   2.7159063E+02   2.7011632E+02   2.6815633E+02   2.6603552E+02   2.6399932E+02   2.6145471E+02
   2.5816886E+02   2.5534899E+02   2.5098604E+02   2.4744862E+02   2.4355334E+02   2.3832260E+02   2.3250572E+02   2.2646834E+02   2.2159557E+02   2.1734900E+02   2.1188397E+02   2.0558923E+02
   2.0031956E+02   1.9629642E+02   1.9431006E+02   1.9267407E+02   1.9105777E+02   1.9045839E+02   1.9082750E+02   1.9143928E+02   1.9277139E+02   1.9532087E+02   1.9873021E+02   2.0263246E+02
   2.0609481E+02   2.0804796E+02   2.0973973E+02   2.0981883E+02   2.0753330E+02   2.0292285E+02   1.9806673E+02   1.9342413E+02   1.8596252E+02   1.7727849E+02   1.7027156E+02   1.6248277E+02
   1.5401606E+02   1.4575953E+02   1.3679966E+02   1.2911677E+02   1.2277215E+02   1.1549161E+02   1.0882720E+02   1.0199546E+02   9.5200286E+01   9.0264020E+01   8.5091164E+01   7.9880058E+01
   7.4934523E+01   7.0982838E+01   6.8425619E+01   6.5949927E+01   6.3153433E+01   6.0318925E+01   5.8025863E+01   5.6182935E+01   5.4807828E+01   5.3047767E+01   5.1074064E+01   4.9326633E+01
   4.7879645E+01   4.6870911E+01   4.6184658E+01   4.5377283E+01   4.4790326E+01   4.4126639E+01   4.3757424E+01   4.3452123E+01   4.2350590E+01   4.0921464E+01   3.8960483E+01   3.7208504E+01
   3.5893546E+01   3.4492895E+01   3.2368656E+01   3.0174152E+01   2.7648726E+01   2.5650210E+01   2.3868645E+01   2.1310318E+01   1.8667890E+01   1.5549221E+01   1.3210291E+01   1.1376346E+01
   9.5279755E+00   7.0895527E+00   5.2062858E+00  -9.9900000E+02
   2.8007656E+02   2.7960125E+02   2.7901882E+02   2.7810211E+02   2.7739129E+02   2.7670234E+02   2.7563243E+02   2.7450305E+02   2.7285013E+02   2.7101339E+02   2.6935247E+02   2.6708868E+02
   2.6430165E+02   2.6141975E+02   2.5725903E+02   2.5385266E+02   2.5036452E+02   2.4546571E+02   2.3972586E+02   2.3363874E+02   2.2861094E+02   2.2416253E+02   2.1848583E+02   2.1175060E+02
   2.0571474E+02   2.0106041E+02   1.9872814E+02   1.9652594E+02   1.9406792E+02   1.9253950E+02   1.9197165E+02   1.9168857E+02   1.9248739E+02   1.9496009E+02   1.9884603E+02   2.0333921E+02
   2.0715357E+02   2.0948550E+02   2.1180866E+02   2.1259353E+02   2.1039991E+02   2.0585952E+02   2.0120427E+02   1.9638497E+02   1.8930296E+02   1.8079916E+02   1.7404587E+02   1.6635481E+02
   1.5801820E+02   1.4987946E+02   1.4105476E+02   1.3344994E+02   1.2719433E+02   1.2008557E+02   1.1357051E+02   1.0639056E+02   9.9360753E+01   9.4171246E+01   8.8788133E+01   8.3164945E+01
   7.7833090E+01   7.3463801E+01   7.0665218E+01   6.8034520E+01   6.4845661E+01   6.1866699E+01   5.9156755E+01   5.7222083E+01   5.5635563E+01   5.3631029E+01   5.1598163E+01   4.9483956E+01
   4.7703071E+01   4.6562656E+01   4.5558171E+01   4.4673419E+01   4.4092320E+01   4.4385468E+01   4.4506991E+01   4.4484782E+01   4.3687650E+01   4.2388047E+01   4.0510157E+01   3.8810297E+01
   3.7422103E+01   3.5926801E+01   3.3705895E+01   3.1460528E+01   2.8923144E+01   2.6919388E+01   2.5123003E+01   2.2344536E+01   1.9286187E+01   1.5924538E+01   1.3371653E+01   1.1512852E+01
   9.6603458E+00   7.2254231E+00   5.2893730E+00  -9.9900000E+02
   2.8331707E+02   2.8292307E+02   2.8239817E+02   2.8159984E+02   2.8110177E+02   2.8061232E+02   2.7981494E+02   2.7890760E+02   2.7756463E+02   2.7597113E+02   2.7454647E+02   2.7259839E+02
   2.7008504E+02   2.6758788E+02   2.6367855E+02   2.6002181E+02   2.5713519E+02   2.5245536E+02   2.4702194E+02   2.4092802E+02   2.3577955E+02   2.3117760E+02   2.2517287E+02   2.1805230E+02
   2.1166128E+02   2.0648582E+02   2.0365157E+02   2.0072233E+02   1.9781459E+02   1.9540148E+02   1.9367725E+02   1.9248534E+02   1.9237743E+02   1.9474530E+02   1.9915165E+02   2.0368764E+02
   2.0753001E+02   2.1005830E+02   2.1252250E+02   2.1392275E+02   2.1185834E+02   2.0740003E+02   2.0264761E+02   1.9804164E+02   1.9093649E+02   1.8264553E+02   1.7616110E+02   1.6869307E+02
   1.6055427E+02   1.5254148E+02   1.4391149E+02   1.3644757E+02   1.3031791E+02   1.2349848E+02   1.1725839E+02   1.0995653E+02   1.0263077E+02   9.7251591E+01   9.1709792E+01   8.5807995E+01
   8.0239629E+01   7.5732908E+01   7.2809872E+01   7.0049026E+01   6.6729131E+01   6.3496138E+01   6.0559719E+01   5.8328383E+01   5.6631424E+01   5.4423488E+01   5.2139727E+01   4.9727185E+01
   4.7721141E+01   4.6376776E+01   4.5221333E+01   4.3986534E+01   4.3497659E+01   4.4145171E+01   4.5118907E+01   4.5442675E+01   4.5094804E+01   4.3888249E+01   4.2102743E+01   4.0411452E+01
   3.8993398E+01   3.7463720E+01   3.5165443E+01   3.2880653E+01   3.0333847E+01   2.8360469E+01   2.6560941E+01   2.3638954E+01   2.0202901E+01   1.6589694E+01   1.3801685E+01   1.1880207E+01
   1.0021412E+01   7.5653066E+00   5.5422730E+00  -9.9900000E+02
   2.8677635E+02   2.8650962E+02   2.8613046E+02   2.8552436E+02   2.8514693E+02   2.8475151E+02   2.8416053E+02   2.8338233E+02   2.8221990E+02   2.8084686E+02   2.7955705E+02   2.7788330E+02
   2.7564376E+02   2.7335586E+02   2.7023558E+02   2.6713518E+02   2.6390232E+02   2.5916326E+02   2.5398463E+02   2.4804765E+02   2.4319104E+02   2.3858906E+02   2.3243338E+02   2.2515704E+02
   2.1867524E+02   2.1313132E+02   2.0982625E+02   2.0649121E+02   2.0230081E+02   1.9918025E+02   1.9651202E+02   1.9508736E+02   1.9453864E+02   1.9637759E+02   1.9963270E+02   2.0381386E+02
   2.0717971E+02   2.0945571E+02   2.1183334E+02   2.1280707E+02   2.1084733E+02   2.0654553E+02   2.0203856E+02   1.9760113E+02   1.9058190E+02   1.8273939E+02   1.7639992E+02   1.6923780E+02
   1.6123206E+02   1.5340728E+02   1.4512410E+02   1.3786819E+02   1.3193634E+02   1.2539125E+02   1.1922689E+02   1.1203367E+02   1.0475936E+02   9.9525421E+01   9.3921254E+01   8.8132702E+01
   8.2394769E+01   7.7912469E+01   7.4933118E+01   7.2038055E+01   6.8487866E+01   6.5089662E+01   6.1947620E+01   5.9532108E+01   5.7808503E+01   5.5465317E+01   5.2893179E+01   5.0249814E+01
   4.8120722E+01   4.6680925E+01   4.5357692E+01   4.4015152E+01   4.3626570E+01   4.4646447E+01   4.5670420E+01   4.6376431E+01   4.6273615E+01   4.5122750E+01   4.3509134E+01   4.1953426E+01
   4.0582235E+01   3.8951514E+01   3.6683892E+01   3.4389110E+01   3.1827617E+01   2.9845076E+01   2.8036183E+01   2.4958627E+01   2.1404747E+01   1.7486020E+01   1.4574166E+01   1.2627648E+01
   1.0681353E+01   8.0933122E+00   5.9543845E+00  -9.9900000E+02
   2.9049266E+02   2.9037309E+02   2.9015866E+02   2.8976897E+02   2.8946755E+02   2.8914644E+02   2.8861528E+02   2.8792674E+02   2.8687580E+02   2.8559306E+02   2.8440528E+02   2.8294623E+02
   2.8105309E+02   2.7906536E+02   2.7622608E+02   2.7365030E+02   2.7054864E+02   2.6632488E+02   2.6092599E+02   2.5523730E+02   2.5064587E+02   2.4630982E+02   2.4036137E+02   2.3313604E+02
   2.2644975E+02   2.2074243E+02   2.1690301E+02   2.1277036E+02   2.0823778E+02   2.0413993E+02   2.0074016E+02   1.9902423E+02   1.9799178E+02   1.9879358E+02   2.0055133E+02   2.0380146E+02
   2.0600925E+02   2.0767264E+02   2.0947478E+02   2.0951679E+02   2.0751230E+02   2.0361602E+02   1.9939483E+02   1.9509458E+02   1.8844064E+02   1.8096553E+02   1.7479986E+02   1.6785234E+02
   1.6033494E+02   1.5281181E+02   1.4471981E+02   1.3771591E+02   1.3200318E+02   1.2554853E+02   1.1957812E+02   1.1265597E+02   1.0594543E+02   1.0085704E+02   9.5531347E+01   8.9917648E+01
   8.4387059E+01   8.0070992E+01   7.6942351E+01   7.4015364E+01   7.0254198E+01   6.6703121E+01   6.3446977E+01   6.0959272E+01   5.9079939E+01   5.6575960E+01   5.3906713E+01   5.1131263E+01
   4.8966009E+01   4.7486197E+01   4.6138268E+01   4.4950851E+01   4.4555128E+01   4.5427048E+01   4.6315450E+01   4.6891175E+01   4.6899389E+01   4.6159144E+01   4.4948115E+01   4.3537261E+01
   4.2189865E+01   4.0598717E+01   3.8243229E+01   3.5949423E+01   3.3351709E+01   3.1335756E+01   2.9460915E+01   2.6383889E+01   2.2895563E+01   1.8958974E+01   1.5940107E+01   1.3761257E+01
   1.1645769E+01   8.7306144E+00   6.5375231E+00  -9.9900000E+02
   2.9449663E+02   2.9448830E+02   2.9437010E+02   2.9413649E+02   2.9391111E+02   2.9364886E+02   2.9320666E+02   2.9257578E+02   2.9154572E+02   2.9032824E+02   2.8920674E+02   2.8791634E+02
   2.8627133E+02   2.8454995E+02   2.8211612E+02   2.7984340E+02   2.7724218E+02   2.7337123E+02   2.6836801E+02   2.6292821E+02   2.5803741E+02   2.5408804E+02   2.4822702E+02   2.4136235E+02
   2.3472874E+02   2.2871072E+02   2.2459004E+02   2.1971931E+02   2.1428788E+02   2.0943483E+02   2.0555925E+02   2.0347208E+02   2.0189767E+02   2.0081307E+02   2.0208651E+02   2.0369352E+02
   2.0460257E+02   2.0550688E+02   2.0635762E+02   2.0545414E+02   2.0312784E+02   1.9945296E+02   1.9553350E+02   1.9143334E+02   1.8515217E+02   1.7784380E+02   1.7199135E+02   1.6510187E+02
   1.5786441E+02   1.5074951E+02   1.4285713E+02   1.3635892E+02   1.3077187E+02   1.2461073E+02   1.1886461E+02   1.1232011E+02   1.0590423E+02   1.0132616E+02   9.6165648E+01   9.0977186E+01
   8.5952086E+01   8.1835512E+01   7.8775076E+01   7.5754738E+01   7.1968902E+01   6.8346097E+01   6.4971102E+01   6.2451196E+01   6.0507484E+01   5.7919264E+01   5.5126335E+01   5.2275613E+01
   5.0081456E+01   4.8586726E+01   4.7306062E+01   4.6155706E+01   4.5777944E+01   4.6300712E+01   4.7050073E+01   4.7521248E+01   4.7712147E+01   4.7232725E+01   4.6272687E+01   4.5118472E+01
   4.3854600E+01   4.2312721E+01   3.9917358E+01   3.7571170E+01   3.4985928E+01   3.2970221E+01   3.1068737E+01   2.8040843E+01   2.4654665E+01   2.0791143E+01   1.7684122E+01   1.5327693E+01
   1.2935311E+01   9.6630710E+00   7.3241868E+00  -9.9900000E+02
   2.9873455E+02   2.9884633E+02   2.9881141E+02   2.9863999E+02   2.9847725E+02   2.9824978E+02   2.9783247E+02   2.9721174E+02   2.9618849E+02   2.9499675E+02   2.9396827E+02   2.9276422E+02
   2.9142472E+02   2.8998572E+02   2.8799959E+02   2.8601925E+02   2.8359370E+02   2.8010984E+02   2.7565937E+02   2.7068503E+02   2.6610544E+02   2.6196725E+02   2.5623595E+02   2.4967000E+02
   2.4300649E+02   2.3676060E+02   2.3237785E+02   2.2698554E+02   2.2102089E+02   2.1541241E+02   2.1062243E+02   2.0772243E+02   2.0566055E+02   2.0430915E+02   2.0307054E+02   2.0297413E+02
   2.0338186E+02   2.0338744E+02   2.0269407E+02   2.0147603E+02   1.9841855E+02   1.9466412E+02   1.9085791E+02   1.8690759E+02   1.8070074E+02   1.7354402E+02   1.6790820E+02   1.6143655E+02
   1.5444315E+02   1.4752501E+02   1.3996156E+02   1.3377731E+02   1.2843701E+02   1.2241566E+02   1.1720494E+02   1.1133154E+02   1.0537456E+02   1.0102791E+02   9.6285589E+01   9.1616943E+01
   8.7242829E+01   8.3210975E+01   8.0274043E+01   7.7215126E+01   7.3400098E+01   6.9816437E+01   6.6411233E+01   6.3884661E+01   6.1926519E+01   5.9288162E+01   5.6446076E+01   5.3564496E+01
   5.1347774E+01   4.9899902E+01   4.8628591E+01   4.7470095E+01   4.7032552E+01   4.7397449E+01   4.7957594E+01   4.8404319E+01   4.8642226E+01   4.8479958E+01   4.7853881E+01   4.6778536E+01
   4.5540568E+01   4.3992884E+01   4.1609504E+01   3.9337319E+01   3.6855124E+01   3.4868060E+01   3.2990018E+01   3.0046219E+01   2.6710880E+01   2.2876888E+01   1.9760858E+01   1.7323335E+01
   1.4687158E+01   1.1143776E+01   8.6418986E+00  -9.9900000E+02
   3.0337635E+02   3.0359695E+02   3.0363718E+02   3.0354668E+02   3.0337927E+02   3.0307151E+02   3.0257695E+02   3.0187122E+02   3.0082484E+02   2.9964531E+02   2.9866875E+02   2.9760168E+02
   2.9650025E+02   2.9526872E+02   2.9355376E+02   2.9197144E+02   2.8994993E+02   2.8684648E+02   2.8270379E+02   2.7806140E+02   2.7393845E+02   2.6994762E+02   2.6464479E+02   2.5802242E+02
   2.5141659E+02   2.4500990E+02   2.4023541E+02   2.3447083E+02   2.2783589E+02   2.2119745E+02   2.1604069E+02   2.1241785E+02   2.0948867E+02   2.0671695E+02   2.0453608E+02   2.0333085E+02
   2.0194154E+02   2.0065176E+02   1.9925967E+02   1.9718577E+02   1.9368446E+02   1.8931661E+02   1.8544224E+02   1.8143888E+02   1.7527087E+02   1.6837612E+02   1.6285698E+02   1.5642801E+02
   1.4975240E+02   1.4311661E+02   1.3604050E+02   1.3006947E+02   1.2508942E+02   1.1936554E+02   1.1450795E+02   1.0894130E+02   1.0364188E+02   1.0002809E+02   9.6020539E+01   9.1864642E+01
   8.7774354E+01   8.4183457E+01   8.1287379E+01   7.8365113E+01   7.4678931E+01   7.1123306E+01   6.7756223E+01   6.5247943E+01   6.3308754E+01   6.0683395E+01   5.7883381E+01   5.4997363E+01
   5.2778004E+01   5.1349187E+01   5.0127218E+01   4.8935244E+01   4.8424772E+01   4.8676150E+01   4.9025660E+01   4.9421463E+01   4.9639577E+01   4.9569821E+01   4.9126297E+01   4.8267954E+01
   4.7117799E+01   4.5713245E+01   4.3481280E+01   4.1375057E+01   3.8964053E+01   3.7057763E+01   3.5238702E+01   3.2359457E+01   2.9079338E+01   2.5298118E+01   2.2249771E+01   1.9857374E+01
   1.7149424E+01   1.3492905E+01   1.0939807E+01  -9.9900000E+02
   3.0675796E+02   3.0680738E+02   3.0684888E+02   3.0682443E+02   3.0670044E+02   3.0650496E+02   3.0615288E+02   3.0563898E+02   3.0506272E+02   3.0421274E+02   3.0340880E+02   3.0250258E+02
   3.0152470E+02   3.0053260E+02   2.9916155E+02   2.9779153E+02   2.9600362E+02   2.9331704E+02   2.8975406E+02   2.8545907E+02   2.8155130E+02   2.7793391E+02   2.7270578E+02   2.6633548E+02
   2.5958482E+02   2.5303988E+02   2.4811964E+02   2.4213357E+02   2.3447347E+02   2.2723374E+02   2.2099717E+02   2.1689708E+02   2.1324710E+02   2.0984428E+02   2.0627108E+02   2.0328041E+02
   2.0036114E+02   1.9865265E+02   1.9659293E+02   1.9269132E+02   1.8861216E+02   1.8374906E+02   1.7965651E+02   1.7555920E+02   1.6932311E+02   1.6242966E+02   1.5699057E+02   1.5073064E+02
   1.4444115E+02   1.3815574E+02   1.3144809E+02   1.2577077E+02   1.2106522E+02   1.1577478E+02   1.1094773E+02   1.0594407E+02   1.0165985E+02   9.8286835E+01   9.4605037E+01   9.1108098E+01
   8.7582211E+01   8.4616475E+01   8.1935701E+01   7.9248801E+01   7.5569712E+01   7.2191082E+01   6.8872563E+01   6.6467151E+01   6.4655193E+01   6.2115397E+01   5.9363883E+01   5.6550997E+01
   5.4415161E+01   5.2945843E+01   5.1743691E+01   5.0553111E+01   4.9930894E+01   5.0004057E+01   5.0207197E+01   5.0462522E+01   5.0694292E+01   5.0700599E+01   5.0376296E+01   4.9638490E+01
   4.8725125E+01   4.7482053E+01   4.5507674E+01   4.3583776E+01   4.1288189E+01   3.9462596E+01   3.7748058E+01   3.4950877E+01   3.1759855E+01   2.8097116E+01   2.5206095E+01   2.2927248E+01
   2.0448411E+01   1.6967313E+01   1.4235802E+01  -9.9900000E+02
   3.1046039E+02   3.1047396E+02   3.1053898E+02   3.1056229E+02   3.1047048E+02   3.1029863E+02   3.1006619E+02   3.0975838E+02   3.0930181E+02   3.0821576E+02   3.0663916E+02   3.0608389E+02
   3.0558025E+02   3.0507717E+02   3.0411767E+02   3.0343349E+02   3.0207045E+02   2.9990397E+02   2.9654628E+02   2.9245971E+02   2.8885354E+02   2.8541685E+02   2.8046046E+02   2.7423164E+02
   2.6763640E+02   2.6078279E+02   2.5562308E+02   2.4900615E+02   2.4106630E+02   2.3333505E+02   2.2628454E+02   2.2102679E+02   2.1685267E+02   2.1241251E+02   2.0764709E+02   2.0328522E+02
   1.9953506E+02   1.9677319E+02   1.9363777E+02   1.8863044E+02   1.8371114E+02   1.7839103E+02   1.7381281E+02   1.6940660E+02   1.6307030E+02   1.5603015E+02   1.5061398E+02   1.4457134E+02
   1.3833019E+02   1.3227477E+02   1.2591485E+02   1.2059856E+02   1.1621732E+02   1.1119510E+02   1.0688234E+02   1.0276145E+02   9.8596575E+01   9.5769587E+01   9.3043923E+01   9.0125058E+01
   8.7344527E+01   8.4573570E+01   8.2087410E+01   7.9427598E+01   7.5970897E+01   7.2786230E+01   6.9796812E+01   6.7576112E+01   6.5890685E+01   6.3442443E+01   6.0828987E+01   5.8134493E+01
   5.6079036E+01   5.4721548E+01   5.3497892E+01   5.2215724E+01   5.1510086E+01   5.1403262E+01   5.1551829E+01   5.1692233E+01   5.1852250E+01   5.1889889E+01   5.1678436E+01   5.1034812E+01
   5.0239831E+01   4.9207612E+01   4.7564755E+01   4.5767493E+01   4.3632618E+01   4.1965872E+01   4.0410670E+01   3.7741652E+01   3.4607213E+01   3.1091390E+01   2.8379308E+01   2.6266660E+01
   2.4131910E+01   2.0875699E+01   1.8079016E+01  -9.9900000E+02
   3.1684131E+02   3.1720775E+02   3.1737303E+02   3.1747373E+02   3.1731794E+02   3.1689373E+02   3.1632231E+02   3.1577535E+02   3.1472823E+02   3.1267394E+02   3.1056128E+02   3.1020622E+02
   3.0996654E+02   3.0974870E+02   3.0928356E+02   3.0872681E+02   3.0713967E+02   3.0481129E+02   3.0269390E+02   2.9906916E+02   2.9560416E+02   2.9236404E+02   2.8755439E+02   2.8144825E+02
   2.7497224E+02   2.6835261E+02   2.6261902E+02   2.5547066E+02   2.4745352E+02   2.3871312E+02   2.3118081E+02   2.2528413E+02   2.2069032E+02   2.1513593E+02   2.0884191E+02   2.0306064E+02
   1.9858480E+02   1.9561029E+02   1.9075451E+02   1.8501961E+02   1.7916363E+02   1.7291226E+02   1.6805951E+02   1.6344212E+02   1.5662724E+02   1.4929057E+02   1.4386425E+02   1.3780788E+02
   1.3189940E+02   1.2621307E+02   1.2021661E+02   1.1514337E+02   1.1121752E+02   1.0640302E+02   1.0265361E+02   9.8809302E+01   9.5297962E+01   9.2861538E+01   9.0445530E+01   8.7873231E+01
   8.5602644E+01   8.3413325E+01   8.1201049E+01   7.8861214E+01   7.5877922E+01   7.2909694E+01   7.0196305E+01   6.8332642E+01   6.6865685E+01   6.4809503E+01   6.2387072E+01   5.9770910E+01
   5.7902400E+01   5.6594218E+01   5.5429182E+01   5.4083762E+01   5.3296634E+01   5.3020793E+01   5.3011719E+01   5.3063955E+01   5.3082102E+01   5.3101796E+01   5.2927799E+01   5.2346265E+01
   5.1643865E+01   5.0723874E+01   4.9308387E+01   4.7672194E+01   4.5758218E+01   4.4294425E+01   4.2937395E+01   4.0440951E+01   3.7419267E+01   3.4187207E+01   3.1666750E+01   2.9806342E+01
   2.7838845E+01   2.4850510E+01   2.1973761E+01  -9.9900000E+02
   3.2150787E+02   3.2185429E+02   3.2205782E+02   3.2218435E+02   3.2209461E+02   3.2182052E+02   3.2134711E+02   3.2072815E+02   3.1995576E+02   3.1895831E+02   3.1785805E+02   3.1725573E+02
   3.1662307E+02   3.1590060E+02   3.1506509E+02   3.1392629E+02   3.1181633E+02   3.0959660E+02   3.0735389E+02   3.0451039E+02   3.0171452E+02   2.9851462E+02   2.9379121E+02   2.8773983E+02
   2.8135527E+02   2.7468738E+02   2.6907975E+02   2.6147117E+02   2.5294475E+02   2.4418167E+02   2.3595682E+02   2.2947276E+02   2.2423499E+02   2.1806867E+02   2.1081159E+02   2.0416763E+02
   1.9889304E+02   1.9467255E+02   1.8928745E+02   1.8210846E+02   1.7474046E+02   1.6795850E+02   1.6274867E+02   1.5742883E+02   1.5011062E+02   1.4248582E+02   1.3670673E+02   1.3070697E+02
   1.2490966E+02   1.1949823E+02   1.1422648E+02   1.0965435E+02   1.0599651E+02   1.0185001E+02   9.8236614E+01   9.4806307E+01   9.1593335E+01   8.9438464E+01   8.7194936E+01   8.4936793E+01
   8.2848615E+01   8.0859389E+01   7.9259317E+01   7.7062484E+01   7.4622980E+01   7.2649138E+01   7.0323086E+01   6.8933028E+01   6.7611167E+01   6.5775538E+01   6.3898065E+01   6.1703858E+01
   5.9942790E+01   5.8726809E+01   5.7586048E+01   5.6255026E+01   5.5376231E+01   5.4904051E+01   5.4768695E+01   5.4634861E+01   5.4447570E+01   5.4282968E+01   5.4030689E+01   5.3405725E+01
   5.2724575E+01   5.1952080E+01   5.0660832E+01   4.9202683E+01   4.7440135E+01   4.6174362E+01   4.4977578E+01   4.2687515E+01   4.0124417E+01   3.7352993E+01   3.5049803E+01   3.3362817E+01
   3.1490542E+01   2.8515185E+01   2.5678201E+01  -9.9900000E+02
   3.2582564E+02   3.2616960E+02   3.2637556E+02   3.2651948E+02   3.2651370E+02   3.2636208E+02   3.2606855E+02   3.2563058E+02   3.2497375E+02   3.2421087E+02   3.2356767E+02   3.2287894E+02
   3.2214278E+02   3.2139197E+02   3.2038957E+02   3.1924891E+02   3.1814285E+02   3.1601848E+02   3.1255951E+02   3.0885905E+02   3.0591836E+02   3.0354523E+02   2.9950368E+02   2.9353478E+02
   2.8699099E+02   2.8032636E+02   2.7478802E+02   2.6724414E+02   2.5800590E+02   2.4904391E+02   2.4063548E+02   2.3393782E+02   2.2812110E+02   2.2092753E+02   2.1325053E+02   2.0572623E+02
   1.9913617E+02   1.9402559E+02   1.8802535E+02   1.8020564E+02   1.7145671E+02   1.6400341E+02   1.5736679E+02   1.5144219E+02   1.4345211E+02   1.3540297E+02   1.2946296E+02   1.2343708E+02
   1.1798156E+02   1.1303402E+02   1.0785334E+02   1.0384027E+02   1.0054093E+02   9.7033078E+01   9.3723727E+01   9.0503904E+01   8.7588298E+01   8.5559007E+01   8.3389289E+01   8.1239221E+01
   7.9206835E+01   7.7420174E+01   7.6293354E+01   7.4776030E+01   7.3087578E+01   7.1796769E+01   7.0338836E+01   6.9199489E+01   6.8141747E+01   6.6790905E+01   6.5248860E+01   6.3496154E+01
   6.2074516E+01   6.1027983E+01   5.9898591E+01   5.8655856E+01   5.7675324E+01   5.7033318E+01   5.6635560E+01   5.6298930E+01   5.5898094E+01   5.5461797E+01   5.4942692E+01   5.4275181E+01
   5.3625004E+01   5.2925642E+01   5.1711205E+01   5.0414510E+01   4.8870372E+01   4.7666769E+01   4.6592001E+01   4.4744459E+01   4.2871263E+01   4.0583675E+01   3.8632580E+01   3.6988593E+01
   3.5098717E+01   3.2016358E+01   2.9259105E+01  -9.9900000E+02
   3.3009181E+02   3.3045153E+02   3.3068765E+02   3.3089858E+02   3.3097978E+02   3.3095769E+02   3.3081381E+02   3.3048542E+02   3.2997744E+02   3.2931303E+02   3.2874710E+02   3.2808249E+02
   3.2728656E+02   3.2646965E+02   3.2532059E+02   3.2437039E+02   3.2315850E+02   3.2131129E+02   3.1835965E+02   3.1436063E+02   3.1044962E+02   3.0811222E+02   3.0403317E+02   2.9894240E+02
   2.9246821E+02   2.8582787E+02   2.8026403E+02   2.7277324E+02   2.6358237E+02   2.5384942E+02   2.4506208E+02   2.3822046E+02   2.3169312E+02   2.2377275E+02   2.1534767E+02   2.0688761E+02
   1.9969303E+02   1.9422253E+02   1.8703208E+02   1.7819672E+02   1.6875764E+02   1.6026679E+02   1.5292211E+02   1.4626169E+02   1.3744874E+02   1.2897616E+02   1.2247010E+02   1.1621966E+02
   1.1102299E+02   1.0628140E+02   1.0181573E+02   9.8441623E+01   9.5530126E+01   9.2251454E+01   8.9407326E+01   8.6320482E+01   8.3623701E+01   8.1602977E+01   7.9462564E+01   7.7356640E+01
   7.5498771E+01   7.4091359E+01   7.3085992E+01   7.2433909E+01   7.1268143E+01   7.0722735E+01   6.9743539E+01   6.9226845E+01   6.8682827E+01   6.7827517E+01   6.6795034E+01   6.5501070E+01
   6.4231623E+01   6.3282082E+01   6.2284567E+01   6.1039285E+01   5.9980059E+01   5.9120574E+01   5.8505038E+01   5.8075287E+01   5.7381075E+01   5.6671184E+01   5.5891697E+01   5.5139962E+01
   5.4532761E+01   5.3843730E+01   5.2696466E+01   5.1509890E+01   5.0113032E+01   4.9042986E+01   4.8149147E+01   4.6853931E+01   4.5484973E+01   4.3726327E+01   4.2208289E+01   4.0778114E+01
   3.8954972E+01   3.5837944E+01   3.3203936E+01  -9.9900000E+02
   3.3423802E+02   3.3465009E+02   3.3496520E+02   3.3524213E+02   3.3538639E+02   3.3543596E+02   3.3538781E+02   3.3517686E+02   3.3478942E+02   3.3430383E+02   3.3383168E+02   3.3316248E+02
   3.3229344E+02   3.3136238E+02   3.3005515E+02   3.2897928E+02   3.2767898E+02   3.2566358E+02   3.2295717E+02   3.1912432E+02   3.1658410E+02   3.1278287E+02   3.0830900E+02   3.0331983E+02
   2.9753479E+02   2.9100350E+02   2.8545428E+02   2.7818980E+02   2.6883160E+02   2.5862498E+02   2.4950044E+02   2.4247341E+02   2.3581478E+02   2.2714273E+02   2.1825683E+02   2.0920847E+02
   2.0133207E+02   1.9533826E+02   1.8754785E+02   1.7784670E+02   1.6743480E+02   1.5735239E+02   1.4948488E+02   1.4231643E+02   1.3267801E+02   1.2290895E+02   1.1599354E+02   1.0950650E+02
   1.0430234E+02   1.0025930E+02   9.6331981E+01   9.3199472E+01   9.0532048E+01   8.7625403E+01   8.5282983E+01   8.2436531E+01   7.9839206E+01   7.7865863E+01   7.5746119E+01   7.3619183E+01
   7.1783376E+01   7.0669452E+01   6.9985250E+01   6.9792610E+01   6.9638254E+01   6.9502203E+01   6.9549549E+01   6.9463452E+01   6.9339858E+01   6.8908303E+01   6.8120259E+01   6.7119302E+01
   6.6228498E+01   6.5471328E+01   6.4582876E+01   6.3378612E+01   6.2225998E+01   6.1230465E+01   6.0454290E+01   5.9788981E+01   5.8851822E+01   5.7928257E+01   5.6873818E+01   5.6046432E+01
   5.5424656E+01   5.4744702E+01   5.3655260E+01   5.2503530E+01   5.1261981E+01   5.0363554E+01   4.9684632E+01   4.8765992E+01   4.8086195E+01   4.7133052E+01   4.5967950E+01   4.4795354E+01
   4.3195728E+01   4.0262306E+01   3.7765194E+01  -9.9900000E+02
   3.3833099E+02   3.3882286E+02   3.3921680E+02   3.3959376E+02   3.3976359E+02   3.3981410E+02   3.3981010E+02   3.3972190E+02   3.3945552E+02   3.3913190E+02   3.3875922E+02   3.3806102E+02
   3.3713728E+02   3.3603778E+02   3.3454447E+02   3.3329334E+02   3.3187572E+02   3.2970844E+02   3.2698546E+02   3.2387743E+02   3.2105189E+02   3.1814621E+02   3.1313564E+02   3.0716821E+02
   3.0207745E+02   2.9592790E+02   2.9049686E+02   2.8323925E+02   2.7391906E+02   2.6357226E+02   2.5402374E+02   2.4658377E+02   2.3965661E+02   2.3087868E+02   2.2119042E+02   2.1179797E+02
   2.0329610E+02   1.9682245E+02   1.8827527E+02   1.7807008E+02   1.6619267E+02   1.5536043E+02   1.4667952E+02   1.3874080E+02   1.2793101E+02   1.1755168E+02   1.1040813E+02   1.0363031E+02
   9.8454168E+01   9.4480003E+01   9.0957638E+01   8.8478419E+01   8.6310863E+01   8.3695018E+01   8.1606303E+01   7.9033894E+01   7.6487966E+01   7.4594999E+01   7.2446466E+01   7.0176000E+01
   6.8261560E+01   6.7328799E+01   6.6996367E+01   6.7103321E+01   6.7572973E+01   6.8152666E+01   6.9101385E+01   6.9444215E+01   6.9708337E+01   6.9679856E+01   6.9420197E+01   6.8793178E+01
   6.7998535E+01   6.7428552E+01   6.6659981E+01   6.5554895E+01   6.4470222E+01   6.3222091E+01   6.2331875E+01   6.1518526E+01   6.0331923E+01   5.9252789E+01   5.7995378E+01   5.7068055E+01
   5.6405828E+01   5.5696884E+01   5.4632712E+01   5.3534577E+01   5.2369250E+01   5.1673073E+01   5.1151393E+01   5.0803179E+01   5.0661908E+01   5.0319580E+01   4.9941441E+01   4.9133600E+01
   4.8125365E+01   4.5580509E+01   4.3131059E+01  -9.9900000E+02
   3.4242528E+02   3.4291662E+02   3.4340349E+02   3.4386166E+02   3.4402744E+02   3.4404139E+02   3.4405371E+02   3.4403679E+02   3.4394949E+02   3.4379226E+02   3.4350198E+02   3.4278618E+02
   3.4166091E+02   3.4037559E+02   3.3879621E+02   3.3738121E+02   3.3576934E+02   3.3348800E+02   3.3070482E+02   3.2761100E+02   3.2486487E+02   3.2205443E+02   3.1715720E+02   3.1135005E+02
   3.0623110E+02   3.0074846E+02   2.9545569E+02   2.8823397E+02   2.7896569E+02   2.6857528E+02   2.5851915E+02   2.5065419E+02   2.4353473E+02   2.3449059E+02   2.2474634E+02   2.1481667E+02
   2.0624120E+02   1.9921029E+02   1.9009964E+02   1.7912103E+02   1.6631555E+02   1.5490779E+02   1.4524210E+02   1.3676251E+02   1.2468074E+02   1.1364030E+02   1.0533114E+02   9.8161507E+01
   9.3216815E+01   8.9750352E+01   8.6700936E+01   8.4307175E+01   8.2669605E+01   8.0576629E+01   7.8596596E+01   7.6143918E+01   7.3732751E+01   7.1853095E+01   6.9606844E+01   6.7255768E+01
   6.5046104E+01   6.4159343E+01   6.4225002E+01   6.5075887E+01   6.6271873E+01   6.7472159E+01   6.8809658E+01   6.9654341E+01   7.0400264E+01   7.0654766E+01   7.0599687E+01   7.0299711E+01
   6.9751226E+01   6.9227284E+01   6.8594942E+01   6.7646061E+01   6.6552735E+01   6.5162548E+01   6.4144058E+01   6.3240669E+01   6.1899253E+01   6.0551181E+01   5.9150058E+01   5.8149298E+01
   5.7444751E+01   5.6724001E+01   5.5674504E+01   5.4675537E+01   5.3556445E+01   5.2947200E+01   5.2492151E+01   5.2604787E+01   5.3046331E+01   5.3727643E+01   5.3842793E+01   5.3671626E+01
   5.3227694E+01   5.1378810E+01   4.8946694E+01  -9.9900000E+02
   3.4652645E+02   3.4691402E+02   3.4736622E+02   3.4783165E+02   3.4796446E+02   3.4798325E+02   3.4801244E+02   3.4804850E+02   3.4803654E+02   3.4797950E+02   3.4780794E+02   3.4708587E+02
   3.4582985E+02   3.4442798E+02   3.4260486E+02   3.4105772E+02   3.3934747E+02   3.3697308E+02   3.3410907E+02   3.3103684E+02   3.2834912E+02   3.2576739E+02   3.2191570E+02   3.1640838E+02
   3.1013263E+02   3.0452812E+02   3.0022679E+02   2.9317645E+02   2.8404860E+02   2.7383784E+02   2.6353179E+02   2.5512809E+02   2.4798475E+02   2.3890892E+02   2.2874848E+02   2.1858678E+02
   2.0964852E+02   2.0224075E+02   1.9283811E+02   1.8090513E+02   1.6731007E+02   1.5472650E+02   1.4478273E+02   1.3562311E+02   1.2287654E+02   1.1056120E+02   1.0151961E+02   9.4348666E+01
   8.9757637E+01   8.6489920E+01   8.3536578E+01   8.1383255E+01   7.9784753E+01   7.7928702E+01   7.6293383E+01   7.4025142E+01   7.1618010E+01   6.9718513E+01   6.7489786E+01   6.5210740E+01
   6.2866359E+01   6.1916443E+01   6.2447738E+01   6.3557969E+01   6.5151436E+01   6.6851346E+01   6.8633184E+01   7.0023194E+01   7.0972786E+01   7.1508356E+01   7.1621595E+01   7.1498463E+01
   7.1194517E+01   7.0773263E+01   7.0250912E+01   6.9460437E+01   6.8408965E+01   6.6930632E+01   6.5804646E+01   6.4828758E+01   6.3434669E+01   6.1940994E+01   6.0362866E+01   5.9289694E+01
   5.8593399E+01   5.7887801E+01   5.6860960E+01   5.5919959E+01   5.4927820E+01   5.4244917E+01   5.3840920E+01   5.4365215E+01   5.5481648E+01   5.6814012E+01   5.7433588E+01   5.7623630E+01
   5.7788950E+01   5.6871809E+01   5.4340853E+01  -9.9900000E+02
   3.5063548E+02   3.5081221E+02   3.5109076E+02   3.5136682E+02   3.5149044E+02   3.5158649E+02   3.5168641E+02   3.5175972E+02   3.5176890E+02   3.5169699E+02   3.5141669E+02   3.5068749E+02
   3.4946017E+02   3.4801858E+02   3.4609217E+02   3.4445940E+02   3.4253837E+02   3.4005073E+02   3.3716001E+02   3.3410175E+02   3.3150025E+02   3.2895596E+02   3.2516546E+02   3.2026449E+02
   3.1389472E+02   3.0772525E+02   3.0430667E+02   2.9791214E+02   2.8914068E+02   2.7911765E+02   2.6909453E+02   2.6100626E+02   2.5386292E+02   2.4458300E+02   2.3399074E+02   2.2318726E+02
   2.1353686E+02   2.0587844E+02   1.9592010E+02   1.8329909E+02   1.6905442E+02   1.5583231E+02   1.4559907E+02   1.3580655E+02   1.2287111E+02   1.1038220E+02   1.0115231E+02   9.3875776E+01
   8.8774553E+01   8.5025013E+01   8.1837201E+01   7.9617298E+01   7.7920817E+01   7.6155603E+01   7.4563032E+01   7.2472809E+01   7.0196628E+01   6.8421059E+01   6.6520432E+01   6.4432034E+01
   6.2186662E+01   6.1586369E+01   6.2061762E+01   6.3195317E+01   6.5024182E+01   6.6827572E+01   6.8787949E+01   7.0217093E+01   7.1243357E+01   7.2042202E+01   7.2345607E+01   7.2397427E+01
   7.2225634E+01   7.1882212E+01   7.1486498E+01   7.0793827E+01   6.9827680E+01   6.8361397E+01   6.7271053E+01   6.6311288E+01   6.4871812E+01   6.3370426E+01   6.1747381E+01   6.0655984E+01
   5.9945967E+01   5.9230393E+01   5.8243939E+01   5.7415773E+01   5.6561747E+01   5.5977156E+01   5.5763989E+01   5.6461742E+01   5.7776014E+01   5.9302198E+01   6.0150246E+01   6.0591439E+01
   6.1036528E+01   6.0429349E+01   5.8022073E+01  -9.9900000E+02
   3.5474642E+02   3.5469207E+02   3.5469622E+02   3.5473926E+02   3.5485380E+02   3.5498725E+02   3.5517951E+02   3.5530218E+02   3.5527944E+02   3.5512611E+02   3.5477942E+02   3.5398331E+02
   3.5283377E+02   3.5134273E+02   3.4938491E+02   3.4761143E+02   3.4554064E+02   3.4291137E+02   3.3996887E+02   3.3697677E+02   3.3444489E+02   3.3197326E+02   3.2830913E+02   3.2374066E+02
   3.1738354E+02   3.1142326E+02   3.0770190E+02   3.0186325E+02   2.9415183E+02   2.8480310E+02   2.7575739E+02   2.6805934E+02   2.6069330E+02   2.5103339E+02   2.3978727E+02   2.2855936E+02
   2.1820848E+02   2.1014038E+02   1.9934845E+02   1.8636020E+02   1.7177960E+02   1.5801687E+02   1.4726910E+02   1.3737724E+02   1.2430086E+02   1.1190545E+02   1.0318054E+02   9.5443686E+01
   8.9249842E+01   8.4833108E+01   8.1471948E+01   7.8835810E+01   7.7081221E+01   7.5187755E+01   7.3586569E+01   7.1651869E+01   6.9699142E+01   6.8088958E+01   6.6497700E+01   6.4837444E+01
   6.3416652E+01   6.2884957E+01   6.3196372E+01   6.4029996E+01   6.5669307E+01   6.7251583E+01   6.9102192E+01   7.0438538E+01   7.1423882E+01   7.2252473E+01   7.2712283E+01   7.2922377E+01
   7.2838113E+01   7.2663178E+01   7.2331703E+01   7.1681671E+01   7.0807906E+01   6.9548938E+01   6.8591653E+01   6.7683368E+01   6.6312893E+01   6.4860782E+01   6.3318174E+01   6.2244931E+01
   6.1503420E+01   6.0738290E+01   5.9770303E+01   5.9081596E+01   5.8469364E+01   5.8222350E+01   5.8185108E+01   5.8753181E+01   5.9717027E+01   6.1116821E+01   6.1914260E+01   6.2413907E+01
   6.2727393E+01   6.1881848E+01   5.9801902E+01  -9.9900000E+02
   3.5863295E+02   3.5821800E+02   3.5794045E+02   3.5783655E+02   3.5788731E+02   3.5807173E+02   3.5829674E+02   3.5843362E+02   3.5838003E+02   3.5814324E+02   3.5774102E+02   3.5693302E+02
   3.5575018E+02   3.5424840E+02   3.5220032E+02   3.5029810E+02   3.4818031E+02   3.4540763E+02   3.4240825E+02   3.3942971E+02   3.3696356E+02   3.3455682E+02   3.3097704E+02   3.2654927E+02
   3.2118880E+02   3.1631070E+02   3.1120300E+02   3.0575997E+02   2.9906683E+02   2.9041168E+02   2.8149406E+02   2.7438755E+02   2.6726292E+02   2.5711011E+02   2.4560902E+02   2.3375823E+02
   2.2314087E+02   2.1472844E+02   2.0357210E+02   1.8966216E+02   1.7454075E+02   1.6062289E+02   1.4978805E+02   1.3963739E+02   1.2632093E+02   1.1399179E+02   1.0552128E+02   9.7552763E+01
   9.1047220E+01   8.5968721E+01   8.2030345E+01   7.9087327E+01   7.7069335E+01   7.5073077E+01   7.3494450E+01   7.1633107E+01   6.9971219E+01   6.8664680E+01   6.7187874E+01   6.5925052E+01
   6.5007639E+01   6.4813882E+01   6.5059952E+01   6.5637843E+01   6.6920807E+01   6.8282870E+01   6.9794730E+01   7.1004491E+01   7.1808930E+01   7.2604582E+01   7.3115138E+01   7.3361727E+01
   7.3366475E+01   7.3236577E+01   7.2979925E+01   7.2419241E+01   7.1662894E+01   7.0584979E+01   6.9719669E+01   6.8895256E+01   6.7605849E+01   6.6283598E+01   6.4840724E+01   6.3814339E+01
   6.3082279E+01   6.2314773E+01   6.1409289E+01   6.0844645E+01   6.0486729E+01   6.0381354E+01   6.0466363E+01   6.0913118E+01   6.1544909E+01   6.2474006E+01   6.3124153E+01   6.3504267E+01
   6.3683866E+01   6.2828824E+01   6.1093189E+01  -9.9900000E+02
   3.6192200E+02   3.6118481E+02   3.6075423E+02   3.6038797E+02   3.6040286E+02   3.6057740E+02   3.6082106E+02   3.6094824E+02   3.6087011E+02   3.6060273E+02   3.6015457E+02   3.5928289E+02
   3.5806837E+02   3.5650149E+02   3.5439997E+02   3.5242846E+02   3.5018131E+02   3.4736701E+02   3.4434670E+02   3.4141885E+02   3.3899281E+02   3.3664895E+02   3.3319579E+02   3.2885910E+02
   3.2416097E+02   3.1938284E+02   3.1528215E+02   3.0949456E+02   3.0260564E+02   2.9468527E+02   2.8651415E+02   2.7953294E+02   2.7251550E+02   2.6206322E+02   2.5041102E+02   2.3807268E+02
   2.2721304E+02   2.1857115E+02   2.0684623E+02   1.9287480E+02   1.7742356E+02   1.6312664E+02   1.5214006E+02   1.4185188E+02   1.2845438E+02   1.1614985E+02   1.0766135E+02   9.9460536E+01
   9.2913775E+01   8.7527219E+01   8.3016051E+01   7.9936507E+01   7.7757680E+01   7.5697162E+01   7.4065701E+01   7.2337626E+01   7.0797369E+01   6.9707784E+01   6.8488389E+01   6.7690350E+01
   6.7015298E+01   6.6895525E+01   6.7128035E+01   6.7526654E+01   6.8389849E+01   6.9505359E+01   7.0733463E+01   7.1743466E+01   7.2419074E+01   7.3115997E+01   7.3540565E+01   7.3768115E+01
   7.3789289E+01   7.3686140E+01   7.3488767E+01   7.2982497E+01   7.2293992E+01   7.1315132E+01   7.0551300E+01   6.9840776E+01   6.8575283E+01   6.7390408E+01   6.6124925E+01   6.5137307E+01
   6.4433680E+01   6.3719553E+01   6.2866678E+01   6.2342955E+01   6.2113476E+01   6.2103160E+01   6.2206478E+01   6.2499340E+01   6.3000075E+01   6.3501917E+01   6.3922586E+01   6.4159002E+01
   6.4227126E+01   6.3397703E+01   6.1951550E+01  -9.9900000E+02
   3.6691837E+02   3.6577077E+02   3.6502156E+02   3.6435475E+02   3.6425558E+02   3.6436451E+02   3.6454555E+02   3.6460439E+02   3.6446085E+02   3.6412809E+02   3.6361556E+02   3.6265576E+02
   3.6132072E+02   3.5964292E+02   3.5736013E+02   3.5528333E+02   3.5294938E+02   3.5004981E+02   3.4702502E+02   3.4413140E+02   3.4177665E+02   3.3946639E+02   3.3615380E+02   3.3196529E+02
   3.2756174E+02   3.2310230E+02   3.1971424E+02   3.1451319E+02   3.0771706E+02   3.0056657E+02   2.9291263E+02   2.8609787E+02   2.7939427E+02   2.6889234E+02   2.5694606E+02   2.4384113E+02
   2.3282073E+02   2.2384149E+02   2.1170730E+02   1.9724226E+02   1.8140177E+02   1.6658182E+02   1.5534618E+02   1.4491881E+02   1.3148529E+02   1.1914251E+02   1.1054768E+02   1.0223188E+02
   9.5330012E+01   8.9557327E+01   8.4617824E+01   8.1396891E+01   7.9183212E+01   7.7075198E+01   7.5499252E+01   7.4015391E+01   7.2593970E+01   7.1662119E+01   7.0807567E+01   7.0386870E+01
   7.0015111E+01   6.9883031E+01   7.0032084E+01   7.0261753E+01   7.0611329E+01   7.1241522E+01   7.2269884E+01   7.2863194E+01   7.3349289E+01   7.3745764E+01   7.4109531E+01   7.4283314E+01
   7.4284086E+01   7.4191079E+01   7.4014851E+01   7.3550959E+01   7.2934333E+01   7.2040181E+01   7.1327398E+01   7.0674298E+01   6.9532731E+01   6.8496063E+01   6.7352196E+01   6.6482971E+01
   6.5791923E+01   6.5093221E+01   6.4267806E+01   6.3815005E+01   6.3634628E+01   6.3652089E+01   6.3724513E+01   6.3844029E+01   6.4086666E+01   6.4279951E+01   6.4450786E+01   6.4558911E+01
   6.4547370E+01   6.3785077E+01   6.2565117E+01  -9.9900000E+02
   3.7296939E+02   3.7144350E+02   3.7029620E+02   3.6936659E+02   3.6912112E+02   3.6913997E+02   3.6921724E+02   3.6921888E+02   3.6898752E+02   3.6854649E+02   3.6794087E+02   3.6677884E+02
   3.6528363E+02   3.6346289E+02   3.6095590E+02   3.5881476E+02   3.5641585E+02   3.5341784E+02   3.5035571E+02   3.4755376E+02   3.4524949E+02   3.4303531E+02   3.3987568E+02   3.3590361E+02
   3.3174733E+02   3.2768494E+02   3.2457367E+02   3.2011099E+02   3.1358277E+02   3.0693720E+02   3.0049805E+02   2.9437457E+02   2.8792858E+02   2.7723232E+02   2.6451506E+02   2.5135187E+02
   2.3974703E+02   2.3050688E+02   2.1797289E+02   2.0314766E+02   1.8671921E+02   1.7135744E+02   1.5982544E+02   1.4918397E+02   1.3557133E+02   1.2304291E+02   1.1444168E+02   1.0595989E+02
   9.8720546E+01   9.2612198E+01   8.7492185E+01   8.4014043E+01   8.1767958E+01   7.9782824E+01   7.8351379E+01   7.7042492E+01   7.6000775E+01   7.5368318E+01   7.4855921E+01   7.4857352E+01
   7.4736279E+01   7.4791773E+01   7.4762595E+01   7.4542975E+01   7.4400231E+01   7.4584681E+01   7.4555026E+01   7.4835482E+01   7.4785181E+01   7.4917118E+01   7.5076535E+01   7.5132320E+01
   7.5105945E+01   7.4983707E+01   7.4822876E+01   7.4422434E+01   7.3845445E+01   7.2967348E+01   7.2319258E+01   7.1754294E+01   7.0920313E+01   7.0093996E+01   6.9214641E+01   6.8434371E+01
   6.7733061E+01   6.7072248E+01   6.6320715E+01   6.5897620E+01   6.5747131E+01   6.5773217E+01   6.5804404E+01   6.5640299E+01   6.5458508E+01   6.5250004E+01   6.5114879E+01   6.4974028E+01
   6.4777546E+01   6.4045642E+01   6.3067430E+01  -9.9900000E+02
   3.7864269E+02   3.7692406E+02   3.7557381E+02   3.7424840E+02   3.7383551E+02   3.7381288E+02   3.7370944E+02   3.7352519E+02   3.7314927E+02   3.7262355E+02   3.7187224E+02   3.7058712E+02
   3.6896333E+02   3.6692871E+02   3.6433572E+02   3.6210574E+02   3.5956544E+02   3.5653050E+02   3.5352041E+02   3.5078786E+02   3.4858777E+02   3.4642536E+02   3.4339176E+02   3.3962182E+02
   3.3562482E+02   3.3192211E+02   3.2929360E+02   3.2554331E+02   3.1964078E+02   3.1341887E+02   3.0696946E+02   3.0114445E+02   2.9526020E+02   2.8456629E+02   2.7153346E+02   2.5753470E+02
   2.4595837E+02   2.3640800E+02   2.2364789E+02   2.0844008E+02   1.9134098E+02   1.7577421E+02   1.6394027E+02   1.5314960E+02   1.3931793E+02   1.2670443E+02   1.1813168E+02   1.0930902E+02
   1.0189539E+02   9.5612896E+01   9.0422872E+01   8.6986752E+01   8.4750479E+01   8.2915465E+01   8.1705777E+01   8.0722042E+01   7.9941601E+01   7.9504382E+01   7.9433010E+01   7.9784262E+01
   8.0095652E+01   8.0197628E+01   7.9970705E+01   7.9459371E+01   7.8771786E+01   7.8316276E+01   7.7791220E+01   7.7338408E+01   7.6837371E+01   7.6522232E+01   7.6490668E+01   7.6275032E+01
   7.6077078E+01   7.5907745E+01   7.5686138E+01   7.5317877E+01   7.4709318E+01   7.3776257E+01   7.3141891E+01   7.2637216E+01   7.1971731E+01   7.1418622E+01   7.0926495E+01   7.0275862E+01
   6.9587023E+01   6.8892461E+01   6.8105262E+01   6.7709839E+01   6.7553731E+01   6.7629635E+01   6.7655669E+01   6.7197869E+01   6.6519777E+01   6.5930044E+01   6.5545996E+01   6.5217655E+01
   6.4826552E+01   6.4103542E+01   6.3422960E+01  -9.9900000E+02
   3.8497641E+02   3.8299547E+02   3.8138691E+02   3.7987680E+02   3.7925547E+02   3.7905652E+02   3.7863323E+02   3.7828192E+02   3.7751920E+02   3.7670402E+02   3.7580161E+02   3.7440958E+02
   3.7256166E+02   3.7041026E+02   3.6774207E+02   3.6547077E+02   3.6292112E+02   3.5988082E+02   3.5688546E+02   3.5419341E+02   3.5206465E+02   3.5000011E+02   3.4703124E+02   3.4357013E+02
   3.3973964E+02   3.3626529E+02   3.3372259E+02   3.3009564E+02   3.2522605E+02   3.1903576E+02   3.1213831E+02   3.0649634E+02   3.0038427E+02   2.8990712E+02   2.7701348E+02   2.6293844E+02
   2.5081864E+02   2.4110938E+02   2.2825871E+02   2.1260702E+02   1.9510596E+02   1.7937968E+02   1.6748266E+02   1.5639197E+02   1.4241907E+02   1.2969219E+02   1.2096115E+02   1.1210050E+02
   1.0465200E+02   9.8375856E+01   9.3320050E+01   9.0003723E+01   8.7905712E+01   8.6347797E+01   8.5295025E+01   8.4505211E+01   8.4053694E+01   8.3915011E+01   8.4127298E+01   8.4665468E+01
   8.5145286E+01   8.5241850E+01   8.4917443E+01   8.4267706E+01   8.3200683E+01   8.2279431E+01   8.1070845E+01   8.0317000E+01   7.9491747E+01   7.8850576E+01   7.8344493E+01   7.7677438E+01
   7.7274097E+01   7.6754350E+01   7.6471399E+01   7.5998229E+01   7.5267939E+01   7.4282594E+01   7.3682770E+01   7.3241940E+01   7.2702709E+01   7.2301124E+01   7.1983577E+01   7.1419326E+01
   7.0760908E+01   7.0031845E+01   6.9215323E+01   6.8741481E+01   6.8490321E+01   6.8521944E+01   6.8496945E+01   6.7777143E+01   6.6907127E+01   6.6133534E+01   6.5632258E+01   6.5246060E+01
   6.4821693E+01   6.4204143E+01   6.3750900E+01  -9.9900000E+02
   3.9192301E+02   3.8983139E+02   3.8814985E+02   3.8656298E+02   3.8567702E+02   3.8504225E+02   3.8421875E+02   3.8355669E+02   3.8236147E+02   3.8128221E+02   3.8008731E+02   3.7843610E+02
   3.7650624E+02   3.7426406E+02   3.7154527E+02   3.6923361E+02   3.6669777E+02   3.6367263E+02   3.6072688E+02   3.5810169E+02   3.5602168E+02   3.5409213E+02   3.5127089E+02   3.4793099E+02
   3.4432406E+02   3.4103601E+02   3.3848373E+02   3.3492286E+02   3.3003948E+02   3.2397737E+02   3.1712885E+02   3.1032391E+02   3.0472966E+02   2.9434114E+02   2.8170703E+02   2.6753335E+02
   2.5527594E+02   2.4546935E+02   2.3224521E+02   2.1606564E+02   1.9851010E+02   1.8281921E+02   1.7084571E+02   1.5964195E+02   1.4527611E+02   1.3251752E+02   1.2361330E+02   1.1470028E+02
   1.0733975E+02   1.0136823E+02   9.6402656E+01   9.3405917E+01   9.1466578E+01   9.0192430E+01   8.9371182E+01   8.9122417E+01   8.8915728E+01   8.9102533E+01   8.9533894E+01   9.0104505E+01
   9.0604948E+01   9.0619206E+01   9.0278275E+01   8.9594342E+01   8.8302553E+01   8.6997553E+01   8.5283803E+01   8.4152824E+01   8.3101764E+01   8.1907568E+01   8.0806406E+01   7.9547757E+01
   7.8752049E+01   7.8012126E+01   7.7294071E+01   7.6504992E+01   7.5620498E+01   7.4713688E+01   7.4160337E+01   7.3769497E+01   7.3312540E+01   7.2993632E+01   7.2649710E+01   7.2139883E+01
   7.1568424E+01   7.0885561E+01   7.0045029E+01   6.9410641E+01   6.8929125E+01   6.8660197E+01   6.8325947E+01   6.7679678E+01   6.6859741E+01   6.6060187E+01   6.5563177E+01   6.5223245E+01
   6.4878309E+01   6.4454679E+01   6.4229623E+01  -9.9900000E+02
   3.9942746E+02   3.9728291E+02   3.9550104E+02   3.9364471E+02   3.9248014E+02   3.9140582E+02   3.9042710E+02   3.8929131E+02   3.8764281E+02   3.8604720E+02   3.8457690E+02   3.8275210E+02
   3.8075311E+02   3.7845712E+02   3.7566549E+02   3.7333802E+02   3.7076053E+02   3.6776991E+02   3.6488527E+02   3.6228803E+02   3.6034440E+02   3.5845963E+02   3.5576057E+02   3.5256156E+02
   3.4904943E+02   3.4591507E+02   3.4337667E+02   3.3978415E+02   3.3488651E+02   3.2876092E+02   3.2211031E+02   3.1559082E+02   3.0897992E+02   2.9810005E+02   2.8601139E+02   2.7177486E+02
   2.5949020E+02   2.4949040E+02   2.3593811E+02   2.1955649E+02   2.0203337E+02   1.8609607E+02   1.7405183E+02   1.6280648E+02   1.4822566E+02   1.3503201E+02   1.2605829E+02   1.1712333E+02
   1.1017396E+02   1.0444233E+02   9.9827168E+01   9.7083877E+01   9.5472445E+01   9.4459580E+01   9.4032482E+01   9.4081621E+01   9.4461680E+01   9.4824006E+01   9.5508958E+01   9.6192528E+01
   9.6647029E+01   9.6602796E+01   9.6218106E+01   9.5519769E+01   9.4048051E+01   9.2362230E+01   9.0238539E+01   8.8719540E+01   8.7230037E+01   8.5551451E+01   8.3749368E+01   8.1955436E+01
   8.0586436E+01   7.9569105E+01   7.8501799E+01   7.7078808E+01   7.6126344E+01   7.5256029E+01   7.4779905E+01   7.4433538E+01   7.4069664E+01   7.3758764E+01   7.3349421E+01   7.2861183E+01
   7.2356884E+01   7.1720786E+01   7.0778109E+01   6.9978004E+01   6.9137866E+01   6.8618875E+01   6.7995669E+01   6.7359109E+01   6.6652359E+01   6.5931501E+01   6.5509292E+01   6.5267725E+01
   6.5051589E+01   6.4875074E+01   6.4881814E+01  -9.9900000E+02
   4.0487656E+02   4.0393970E+02   4.0251787E+02   4.0119391E+02   3.9982167E+02   3.9843339E+02   3.9689039E+02   3.9544873E+02   3.9349121E+02   3.9137296E+02   3.8969203E+02   3.8755240E+02
   3.8545004E+02   3.8306015E+02   3.8015235E+02   3.7778323E+02   3.7516643E+02   3.7216298E+02   3.6932094E+02   3.6681850E+02   3.6495103E+02   3.6310305E+02   3.6047029E+02   3.5738090E+02
   3.5397589E+02   3.5085297E+02   3.4828794E+02   3.4467120E+02   3.3967088E+02   3.3337387E+02   3.2655375E+02   3.2021584E+02   3.1303355E+02   3.0259661E+02   2.9014368E+02   2.7586580E+02
   2.6355810E+02   2.5343590E+02   2.3953662E+02   2.2319482E+02   2.0562154E+02   1.8959140E+02   1.7735591E+02   1.6592917E+02   1.5101644E+02   1.3773405E+02   1.2859890E+02   1.1979967E+02
   1.1320665E+02   1.0793808E+02   1.0377212E+02   1.0162256E+02   1.0037109E+02   9.9674112E+01   9.9621938E+01   1.0021310E+02   1.0092906E+02   1.0149675E+02   1.0226702E+02   1.0306118E+02
   1.0349243E+02   1.0338291E+02   1.0295643E+02   1.0214793E+02   1.0048066E+02   9.8439292E+01   9.5925497E+01   9.3981362E+01   9.2122403E+01   8.9800183E+01   8.7551160E+01   8.5208721E+01
   8.3163915E+01   8.1818040E+01   8.0338754E+01   7.8372142E+01   7.7129845E+01   7.6316862E+01   7.5883465E+01   7.5552718E+01   7.5244746E+01   7.4969557E+01   7.4527263E+01   7.4026173E+01
   7.3531278E+01   7.2876982E+01   7.1771732E+01   7.0790401E+01   6.9627572E+01   6.8843682E+01   6.8042162E+01   6.7330767E+01   6.6673700E+01   6.6019607E+01   6.5709065E+01   6.5571257E+01
   6.5481143E+01   6.5522922E+01   6.5754227E+01  -9.9900000E+02
   4.1297426E+02   4.1183810E+02   4.0990307E+02   4.0691115E+02   4.0522561E+02   4.0414309E+02   4.0330766E+02   4.0199440E+02   3.9957876E+02   3.9730426E+02   3.9517256E+02   3.9295236E+02
   3.9051804E+02   3.8797651E+02   3.8500691E+02   3.8258729E+02   3.7994467E+02   3.7693733E+02   3.7411202E+02   3.7169455E+02   3.6988595E+02   3.6809956E+02   3.6551776E+02   3.6244756E+02
   3.5903679E+02   3.5588821E+02   3.5322555E+02   3.4942667E+02   3.4433805E+02   3.3776013E+02   3.3083181E+02   3.2470884E+02   3.1793180E+02   3.0695770E+02   2.9422036E+02   2.7990515E+02
   2.6757789E+02   2.5719772E+02   2.4332410E+02   2.2700937E+02   2.0916144E+02   1.9310883E+02   1.8082528E+02   1.6931344E+02   1.5427110E+02   1.4081758E+02   1.3159669E+02   1.2304006E+02
   1.1666648E+02   1.1194159E+02   1.0883150E+02   1.0685748E+02   1.0614321E+02   1.0587942E+02   1.0610662E+02   1.0724038E+02   1.0823497E+02   1.0906391E+02   1.1002828E+02   1.1086335E+02
   1.1125326E+02   1.1102316E+02   1.1047699E+02   1.0952433E+02   1.0767561E+02   1.0523542E+02   1.0235102E+02   1.0005351E+02   9.7985829E+01   9.5190355E+01   9.2286906E+01   8.9272750E+01
   8.6768055E+01   8.4804212E+01   8.2886398E+01   8.0607958E+01   7.9038436E+01   7.8178747E+01   7.7777465E+01   7.7493351E+01   7.7215880E+01   7.6888496E+01   7.6373033E+01   7.5845113E+01
   7.5332881E+01   7.4650670E+01   7.3405643E+01   7.2188308E+01   7.0736700E+01   6.9684993E+01   6.8773195E+01   6.7888081E+01   6.7240451E+01   6.6638456E+01   6.6391517E+01   6.6328877E+01
   6.6333487E+01   6.6565072E+01   6.6979240E+01  -9.9900000E+02
   4.2318733E+02   4.2129038E+02   4.1886216E+02   4.1513355E+02   4.1294862E+02   4.1198640E+02   4.1015108E+02   4.0647618E+02   4.0443850E+02   4.0304755E+02   4.0122917E+02   3.9862627E+02
   3.9611182E+02   3.9339951E+02   3.9028025E+02   3.8776403E+02   3.8505715E+02   3.8203076E+02   3.7922275E+02   3.7687901E+02   3.7511959E+02   3.7339715E+02   3.7078357E+02   3.6770194E+02
   3.6421081E+02   3.6092742E+02   3.5820429E+02   3.5432964E+02   3.4896069E+02   3.4226254E+02   3.3507881E+02   3.2875536E+02   3.2167888E+02   3.1005727E+02   2.9756643E+02   2.8401228E+02
   2.7169340E+02   2.6134281E+02   2.4753281E+02   2.3110855E+02   2.1312173E+02   1.9703452E+02   1.8474048E+02   1.7314056E+02   1.5789733E+02   1.4438153E+02   1.3508087E+02   1.2693882E+02
   1.2106297E+02   1.1709676E+02   1.1453334E+02   1.1347249E+02   1.1293518E+02   1.1317873E+02   1.1391242E+02   1.1527613E+02   1.1680182E+02   1.1775275E+02   1.1879855E+02   1.1961709E+02
   1.1992819E+02   1.1959284E+02   1.1870022E+02   1.1771334E+02   1.1562868E+02   1.1295201E+02   1.0975680E+02   1.0709916E+02   1.0469163E+02   1.0139586E+02   9.8002450E+01   9.4292980E+01
   9.1361961E+01   8.9020853E+01   8.6612083E+01   8.3625512E+01   8.1854784E+01   8.1049836E+01   8.0720844E+01   8.0519251E+01   8.0207796E+01   7.9782766E+01   7.9094223E+01   7.8507253E+01
   7.7995430E+01   7.7270694E+01   7.5853019E+01   7.4475231E+01   7.2654202E+01   7.1372592E+01   7.0340092E+01   6.9231460E+01   6.8547587E+01   6.7886532E+01   6.7653191E+01   6.7622966E+01
   6.7678889E+01   6.8133822E+01   6.8684234E+01  -9.9900000E+02
   4.3205663E+02   4.2992951E+02   4.2802051E+02   4.2528163E+02   4.2306570E+02   4.2045102E+02   4.1695364E+02   4.1295578E+02   4.1148377E+02   4.0762671E+02   4.0533999E+02   4.0446790E+02
   4.0211471E+02   3.9919104E+02   3.9599002E+02   3.9339495E+02   3.9063770E+02   3.8746543E+02   3.8462477E+02   3.8243213E+02   3.8068889E+02   3.7893661E+02   3.7625049E+02   3.7303267E+02
   3.6935208E+02   3.6602423E+02   3.6324917E+02   3.5910673E+02   3.5355023E+02   3.4663835E+02   3.3939638E+02   3.3300309E+02   3.2583413E+02   3.1401728E+02   3.0193388E+02   2.8834831E+02
   2.7607026E+02   2.6577822E+02   2.5195161E+02   2.3554972E+02   2.1767237E+02   2.0159959E+02   1.8929170E+02   1.7765158E+02   1.6246978E+02   1.4868593E+02   1.3927097E+02   1.3146482E+02
   1.2684102E+02   1.2371315E+02   1.2183302E+02   1.2098247E+02   1.2109260E+02   1.2188041E+02   1.2274819E+02   1.2442648E+02   1.2619775E+02   1.2751651E+02   1.2862845E+02   1.2934302E+02
   1.2952674E+02   1.2904359E+02   1.2810299E+02   1.2678814E+02   1.2428324E+02   1.2151232E+02   1.1785559E+02   1.1501617E+02   1.1235636E+02   1.0871932E+02   1.0477392E+02   1.0046615E+02
   9.7007139E+01   9.4264468E+01   9.1374141E+01   8.7802524E+01   8.5599245E+01   8.5072776E+01   8.4907154E+01   8.4725862E+01   8.4396265E+01   8.3816195E+01   8.2895074E+01   8.2195046E+01
   8.1729893E+01   8.1069513E+01   7.9527663E+01   7.7852404E+01   7.5545330E+01   7.3958550E+01   7.2639608E+01   7.1428779E+01   7.0762267E+01   7.0118790E+01   6.9880451E+01   6.9846887E+01
   6.9895470E+01   7.0310946E+01   7.0954893E+01  -9.9900000E+02
   4.4074239E+02   4.3842512E+02   4.3637993E+02   4.3367168E+02   4.3140427E+02   4.2874108E+02   4.2589451E+02   4.2224935E+02   4.1932420E+02   4.1501480E+02   4.1203142E+02   4.0800075E+02
   4.0579410E+02   4.0393564E+02   4.0197963E+02   3.9971282E+02   3.9681169E+02   3.9354176E+02   3.9065091E+02   3.8835742E+02   3.8663170E+02   3.8479825E+02   3.8199168E+02   3.7860311E+02
   3.7475485E+02   3.7122691E+02   3.6820993E+02   3.6402566E+02   3.5819439E+02   3.5110431E+02   3.4376394E+02   3.3728332E+02   3.3021914E+02   3.1900179E+02   3.0664178E+02   2.9268276E+02
   2.8064823E+02   2.7051158E+02   2.5668898E+02   2.4034280E+02   2.2285408E+02   2.0691968E+02   1.9494300E+02   1.8336181E+02   1.6841851E+02   1.5513365E+02   1.4544174E+02   1.3794584E+02
   1.3416995E+02   1.3179028E+02   1.3063293E+02   1.3029950E+02   1.3080133E+02   1.3178230E+02   1.3281777E+02   1.3477395E+02   1.3683288E+02   1.3822208E+02   1.3936381E+02   1.3995012E+02
   1.3998979E+02   1.3934278E+02   1.3835827E+02   1.3678241E+02   1.3386928E+02   1.3098694E+02   1.2706984E+02   1.2397622E+02   1.2108748E+02   1.1702866E+02   1.1277025E+02   1.0789906E+02
   1.0407449E+02   1.0098840E+02   9.7605701E+01   9.3364189E+01   9.1163890E+01   9.0830037E+01   9.0677231E+01   9.0415499E+01   9.0085933E+01   8.9394713E+01   8.8024536E+01   8.7303046E+01
   8.6967556E+01   8.6307895E+01   8.4564675E+01   8.2595860E+01   7.9859719E+01   7.7863154E+01   7.6083881E+01   7.4884889E+01   7.4225563E+01   7.3418413E+01   7.3141866E+01   7.3117858E+01
   7.3083102E+01   7.3307114E+01   7.4010796E+01  -9.9900000E+02
   4.4958168E+02   4.4686834E+02   4.4438714E+02   4.4146768E+02   4.3900266E+02   4.3631280E+02   4.3319327E+02   4.3024488E+02   4.2656674E+02   4.2339231E+02   4.1991732E+02   4.1601841E+02
   4.1260069E+02   4.0982968E+02   4.0758576E+02   4.0522989E+02   4.0346092E+02   4.0053878E+02   3.9759429E+02   3.9477379E+02   3.9288161E+02   3.9085928E+02   3.8767205E+02   3.8409761E+02
   3.8002953E+02   3.7641502E+02   3.7328342E+02   3.6867908E+02   3.6273968E+02   3.5554154E+02   3.4804527E+02   3.4151824E+02   3.3460141E+02   3.2348371E+02   3.1098828E+02   2.9671437E+02
   2.8532568E+02   2.7525581E+02   2.6156365E+02   2.4561012E+02   2.2843525E+02   2.1325393E+02   2.0170900E+02   1.9079825E+02   1.7683117E+02   1.6385992E+02   1.5514114E+02   1.4848604E+02
   1.4461618E+02   1.4248017E+02   1.4142783E+02   1.4137302E+02   1.4209224E+02   1.4332876E+02   1.4454907E+02   1.4659499E+02   1.4858513E+02   1.4981577E+02   1.5087354E+02   1.5139228E+02
   1.5118685E+02   1.5041588E+02   1.4927197E+02   1.4762975E+02   1.4459916E+02   1.4144567E+02   1.3730198E+02   1.3407807E+02   1.3102555E+02   1.2658478E+02   1.2198096E+02   1.1674307E+02
   1.1261850E+02   1.0938291E+02   1.0589000E+02   1.0163689E+02   9.9391386E+01   9.8611499E+01   9.8345599E+01   9.8055633E+01   9.7640834E+01   9.6893433E+01   9.5600299E+01   9.4700571E+01
   9.4045554E+01   9.3198629E+01   9.1118205E+01   8.8914557E+01   8.5926921E+01   8.3815754E+01   8.1975731E+01   8.0389468E+01   7.9381344E+01   7.8331296E+01   7.7836601E+01   7.7642021E+01
   7.7480641E+01   7.7614729E+01   7.7791077E+01  -9.9900000E+02
   4.5845767E+02   4.5551157E+02   4.5280798E+02   4.4942463E+02   4.4670419E+02   4.4378471E+02   4.4057835E+02   4.3748014E+02   4.3392480E+02   4.3064939E+02   4.2774997E+02   4.2407552E+02
   4.2156501E+02   4.1831465E+02   4.1392734E+02   4.1175888E+02   4.0837957E+02   4.0597537E+02   4.0324127E+02   4.0141079E+02   3.9917354E+02   3.9686098E+02   3.9361431E+02   3.8959036E+02
   3.8530522E+02   3.8148678E+02   3.7814037E+02   3.7330645E+02   3.6722659E+02   3.5980360E+02   3.5229558E+02   3.4578114E+02   3.3889508E+02   3.2794988E+02   3.1526482E+02   3.0143513E+02
   2.9018848E+02   2.8038554E+02   2.6699922E+02   2.5157528E+02   2.3516763E+02   2.2052105E+02   2.0992641E+02   1.9974783E+02   1.8657315E+02   1.7511367E+02   1.6751570E+02   1.6095470E+02
   1.5717033E+02   1.5485628E+02   1.5398387E+02   1.5386154E+02   1.5477644E+02   1.5619858E+02   1.5753360E+02   1.5949776E+02   1.6126269E+02   1.6214329E+02   1.6318401E+02   1.6357788E+02
   1.6309558E+02   1.6219785E+02   1.6101443E+02   1.5928457E+02   1.5610988E+02   1.5272597E+02   1.4847876E+02   1.4519122E+02   1.4209511E+02   1.3738023E+02   1.3240043E+02   1.2682698E+02
   1.2248205E+02   1.1923153E+02   1.1587736E+02   1.1192074E+02   1.0952909E+02   1.0820111E+02   1.0772594E+02   1.0735711E+02   1.0679905E+02   1.0606921E+02   1.0498339E+02   1.0371896E+02
   1.0295928E+02   1.0167721E+02   9.9223814E+01   9.6750303E+01   9.3623854E+01   9.1564074E+01   8.9765492E+01   8.7678240E+01   8.6159493E+01   8.4737033E+01   8.3901625E+01   8.3530534E+01
   8.3190880E+01   8.3185754E+01   8.3190145E+01  -9.9900000E+02
   4.6773345E+02   4.6452111E+02   4.6132977E+02   4.5746654E+02   4.5462959E+02   4.5150991E+02   4.4813860E+02   4.4485017E+02   4.4119637E+02   4.3776797E+02   4.3501347E+02   4.3209326E+02
   4.2921768E+02   4.2640594E+02   4.2288482E+02   4.2041914E+02   4.1696641E+02   4.1273583E+02   4.1038239E+02   4.0670190E+02   4.0515126E+02   4.0273845E+02   3.9921661E+02   3.9474921E+02
   3.9032907E+02   3.8608962E+02   3.8252973E+02   3.7759493E+02   3.7136711E+02   3.6393001E+02   3.5641206E+02   3.5004296E+02   3.4326700E+02   3.3235302E+02   3.2029543E+02   3.0668822E+02
   2.9527347E+02   2.8572597E+02   2.7249628E+02   2.5727372E+02   2.4229557E+02   2.2881045E+02   2.1868585E+02   2.0900730E+02   1.9711471E+02   1.8650127E+02   1.7983647E+02   1.7405695E+02
   1.7056662E+02   1.6855972E+02   1.6785714E+02   1.6796954E+02   1.6879062E+02   1.7015485E+02   1.7146188E+02   1.7332551E+02   1.7478388E+02   1.7537832E+02   1.7630775E+02   1.7663081E+02
   1.7580675E+02   1.7487091E+02   1.7353535E+02   1.7169743E+02   1.6834465E+02   1.6480364E+02   1.6048819E+02   1.5716554E+02   1.5397269E+02   1.4898092E+02   1.4365945E+02   1.3778424E+02
   1.3329304E+02   1.3014699E+02   1.2690795E+02   1.2303897E+02   1.2056090E+02   1.1894381E+02   1.1826601E+02   1.1778728E+02   1.1696320E+02   1.1645183E+02   1.1554727E+02   1.1427009E+02
   1.1315003E+02   1.1150418E+02   1.0864730E+02   1.0590062E+02   1.0263508E+02   1.0050951E+02   9.8602716E+01   9.6212602E+01   9.4225515E+01   9.2304354E+01   9.1309379E+01   9.0710816E+01
   9.0141168E+01   8.9838800E+01   8.9689506E+01  -9.9900000E+02
   4.7751347E+02   4.7378030E+02   4.7021454E+02   4.6595633E+02   4.6278264E+02   4.5946519E+02   4.5587052E+02   4.5247283E+02   4.4862920E+02   4.4511349E+02   4.4229098E+02   4.3916735E+02
   4.3628712E+02   4.3339993E+02   4.3026415E+02   4.2791846E+02   4.2528308E+02   4.2141696E+02   4.1678549E+02   4.1165783E+02   4.0739694E+02   4.0613416E+02   4.0328278E+02   3.9944853E+02
   3.9457649E+02   3.9014649E+02   3.8636295E+02   3.8130324E+02   3.7494760E+02   3.6753420E+02   3.6022006E+02   3.5408135E+02   3.4747380E+02   3.3670551E+02   3.2474773E+02   3.1062865E+02
   3.0054793E+02   2.9109075E+02   2.7837218E+02   2.6388029E+02   2.4927902E+02   2.3700354E+02   2.2819036E+02   2.1956709E+02   2.0851944E+02   1.9899161E+02   1.9324169E+02   1.8808706E+02
   1.8491473E+02   1.8318731E+02   1.8268130E+02   1.8294736E+02   1.8369370E+02   1.8492698E+02   1.8619551E+02   1.8798581E+02   1.8923721E+02   1.8985336E+02   1.9033428E+02   1.9039941E+02
   1.8946059E+02   1.8823156E+02   1.8669622E+02   1.8471697E+02   1.8126083E+02   1.7764877E+02   1.7322338E+02   1.6985222E+02   1.6658994E+02   1.6142247E+02   1.5580829E+02   1.4961292E+02
   1.4516491E+02   1.4198645E+02   1.3875965E+02   1.3486270E+02   1.3227591E+02   1.3050558E+02   1.2969095E+02   1.2911625E+02   1.2841929E+02   1.2788646E+02   1.2699953E+02   1.2570374E+02
   1.2427102E+02   1.2237001E+02   1.1916177E+02   1.1612503E+02   1.1281276E+02   1.1060557E+02   1.0857266E+02   1.0599657E+02   1.0376233E+02   1.0140890E+02   1.0015309E+02   9.9335313E+01
   9.8496220E+01   9.7843178E+01   9.7549637E+01  -9.9900000E+02
   4.8738990E+02   4.8343969E+02   4.7934035E+02   4.7482620E+02   4.7144054E+02   4.6782917E+02   4.6378817E+02   4.6010577E+02   4.5611858E+02   4.5258070E+02   4.4967718E+02   4.4634370E+02
   4.4327265E+02   4.4021172E+02   4.3703563E+02   4.3465728E+02   4.3204049E+02   4.2856623E+02   4.2425433E+02   4.1902059E+02   4.1400883E+02   4.0808259E+02   4.0610722E+02   4.0286344E+02
   3.9779535E+02   3.9324341E+02   3.8938426E+02   3.8417940E+02   3.7778370E+02   3.7070843E+02   3.6359491E+02   3.5771163E+02   3.5137139E+02   3.4090239E+02   3.2909033E+02   3.1463680E+02
   3.0469188E+02   2.9679981E+02   2.8459712E+02   2.7144696E+02   2.5766282E+02   2.4637277E+02   2.3833685E+02   2.3029596E+02   2.2031414E+02   2.1250126E+02   2.0704307E+02   2.0266361E+02
   1.9984469E+02   1.9829274E+02   1.9800751E+02   1.9841759E+02   1.9927916E+02   2.0053583E+02   2.0180741E+02   2.0331868E+02   2.0443162E+02   2.0493806E+02   2.0505058E+02   2.0465719E+02
   2.0358237E+02   2.0196470E+02   2.0025203E+02   1.9840248E+02   1.9487093E+02   1.9117493E+02   1.8661645E+02   1.8318348E+02   1.7982750E+02   1.7447563E+02   1.6877098E+02   1.6247155E+02
   1.5794708E+02   1.5462613E+02   1.5131085E+02   1.4732941E+02   1.4460930E+02   1.4259946E+02   1.4170991E+02   1.4109051E+02   1.4048076E+02   1.3992879E+02   1.3898762E+02   1.3764695E+02
   1.3612679E+02   1.3406533E+02   1.3064240E+02   1.2756373E+02   1.2408289E+02   1.2187488E+02   1.1984715E+02   1.1714053E+02   1.1479963E+02   1.1227889E+02   1.1070548E+02   1.0959696E+02
   1.0845243E+02   1.0755341E+02   1.0712015E+02  -9.9900000E+02
   4.9799269E+02   4.9350975E+02   4.8918844E+02   4.8403956E+02   4.8019668E+02   4.7615656E+02   4.7188336E+02   4.6802661E+02   4.6372178E+02   4.6006143E+02   4.5702965E+02   4.5339899E+02
   4.5017391E+02   4.4690662E+02   4.4351584E+02   4.4094531E+02   4.3838119E+02   4.3488832E+02   4.3026518E+02   4.2477673E+02   4.1979261E+02   4.1438252E+02   4.0800716E+02   4.0565063E+02
   4.0055756E+02   3.9567511E+02   3.9171742E+02   3.8626314E+02   3.7989338E+02   3.7309710E+02   3.6644941E+02   3.6108981E+02   3.5546623E+02   3.4502587E+02   3.3323733E+02   3.1944554E+02
   3.0885564E+02   3.0212619E+02   2.9134748E+02   2.7873903E+02   2.6625412E+02   2.5633665E+02   2.4876676E+02   2.4161533E+02   2.3291309E+02   2.2585872E+02   2.2143970E+02   2.1749643E+02
   2.1482669E+02   2.1380121E+02   2.1358242E+02   2.1425230E+02   2.1522301E+02   2.1683650E+02   2.1815066E+02   2.1936545E+02   2.2000567E+02   2.2023776E+02   2.2009937E+02   2.1942137E+02
   2.1808596E+02   2.1640227E+02   2.1465215E+02   2.1260591E+02   2.0896650E+02   2.0521140E+02   2.0055877E+02   1.9705386E+02   1.9365167E+02   1.8809925E+02   1.8225684E+02   1.7587846E+02
   1.7115060E+02   1.6772459E+02   1.6429759E+02   1.6011896E+02   1.5725055E+02   1.5502904E+02   1.5405518E+02   1.5339336E+02   1.5275293E+02   1.5213081E+02   1.5129327E+02   1.5023107E+02
   1.4856513E+02   1.4632503E+02   1.4281223E+02   1.3976356E+02   1.3623299E+02   1.3408862E+02   1.3213435E+02   1.2949413E+02   1.2717319E+02   1.2461612E+02   1.2286824E+02   1.2150957E+02
   1.2003481E+02   1.1871111E+02   1.1828111E+02  -9.9900000E+02
   5.0875279E+02   5.0403409E+02   4.9926859E+02   4.9377336E+02   4.8952221E+02   4.8513793E+02   4.8026741E+02   4.7592797E+02   4.7154151E+02   4.6738989E+02   4.6423833E+02   4.6019265E+02
   4.5664565E+02   4.5281037E+02   4.4927407E+02   4.4635573E+02   4.4370854E+02   4.3976872E+02   4.3459407E+02   4.2865273E+02   4.2372070E+02   4.1867461E+02   4.1084411E+02   4.0643779E+02
   4.0215175E+02   3.9713167E+02   3.9285531E+02   3.8732896E+02   3.8111320E+02   3.7451115E+02   3.6841159E+02   3.6377560E+02   3.5846060E+02   3.4840291E+02   3.3714613E+02   3.2451516E+02
   3.1409528E+02   3.0725769E+02   2.9686581E+02   2.8648285E+02   2.7533953E+02   2.6648670E+02   2.5937587E+02   2.5361154E+02   2.4581058E+02   2.3970202E+02   2.3586992E+02   2.3233200E+02
   2.2995589E+02   2.2931511E+02   2.2930374E+02   2.3006678E+02   2.3152653E+02   2.3335588E+02   2.3458110E+02   2.3530678E+02   2.3571909E+02   2.3581649E+02   2.3543613E+02   2.3449397E+02
   2.3294232E+02   2.3119048E+02   2.2917550E+02   2.2710630E+02   2.2341421E+02   2.1958975E+02   2.1485671E+02   2.1132613E+02   2.0788865E+02   2.0174259E+02   1.9604625E+02   1.8944546E+02
   1.8462297E+02   1.8105766E+02   1.7749517E+02   1.7302480E+02   1.6996024E+02   1.6751200E+02   1.6640309E+02   1.6568856E+02   1.6495667E+02   1.6462578E+02   1.6438455E+02   1.6304986E+02
   1.6108863E+02   1.5870136E+02   1.5527760E+02   1.5240025E+02   1.4904007E+02   1.4702067E+02   1.4519078E+02   1.4292325E+02   1.4084450E+02   1.3833934E+02   1.3662715E+02   1.3521959E+02
   1.3326151E+02   1.3075916E+02   1.3091281E+02  -9.9900000E+02
   5.2047719E+02   5.1504076E+02   5.0953573E+02   5.0356719E+02   4.9909881E+02   4.9430370E+02   4.8902245E+02   4.8423664E+02   4.7942167E+02   4.7491662E+02   4.7122146E+02   4.6664088E+02
   4.6268305E+02   4.5819438E+02   4.5416788E+02   4.5067881E+02   4.4761264E+02   4.4274588E+02   4.3702377E+02   4.3061027E+02   4.2565235E+02   4.2064740E+02   4.1235854E+02   4.0674684E+02
   4.0209605E+02   3.9708515E+02   3.9281370E+02   3.8724018E+02   3.8111469E+02   3.7463423E+02   3.6897916E+02   3.6441760E+02   3.5935631E+02   3.5038360E+02   3.3963880E+02   3.2861921E+02
   3.2026167E+02   3.1261563E+02   3.0400914E+02   2.9489061E+02   2.8510236E+02   2.7671503E+02   2.7093666E+02   2.6594214E+02   2.5919681E+02   2.5424765E+02   2.5083650E+02   2.4786729E+02
   2.4618366E+02   2.4558860E+02   2.4576201E+02   2.4651681E+02   2.4762398E+02   2.4931710E+02   2.5047948E+02   2.5103651E+02   2.5122447E+02   2.5118617E+02   2.5063626E+02   2.4955874E+02
   2.4787866E+02   2.4603580E+02   2.4397174E+02   2.4185848E+02   2.3813731E+02   2.3424716E+02   2.2935374E+02   2.2574795E+02   2.2223486E+02   2.1622640E+02   2.1020891E+02   2.0335262E+02
   1.9836379E+02   1.9464957E+02   1.9084738E+02   1.8594572E+02   1.8261687E+02   1.7983279E+02   1.7852900E+02   1.7759961E+02   1.7665652E+02   1.7633571E+02   1.7611435E+02   1.7464555E+02
   1.7273857E+02   1.7064451E+02   1.6765874E+02   1.6523578E+02   1.6246123E+02   1.6082611E+02   1.5937254E+02   1.5766764E+02   1.5605751E+02   1.5402621E+02   1.5260257E+02   1.5136724E+02
   1.4955059E+02   1.4731714E+02   1.4711498E+02  -9.9900000E+02
   5.3219745E+02   5.2647760E+02   5.2041853E+02   5.1389271E+02   5.0888564E+02   5.0381102E+02   4.9807589E+02   4.9305008E+02   4.8711411E+02   4.8206434E+02   4.7788431E+02   4.7320178E+02
   4.6841418E+02   4.6357915E+02   4.5839119E+02   4.5419545E+02   4.5028591E+02   4.4447951E+02   4.3822731E+02   4.3156789E+02   4.2640191E+02   4.2096614E+02   4.1229298E+02   4.0625173E+02
   4.0137951E+02   3.9593978E+02   3.9169298E+02   3.8625363E+02   3.8019830E+02   3.7387925E+02   3.6834782E+02   3.6386154E+02   3.5910515E+02   3.5060945E+02   3.4182758E+02   3.3223224E+02
   3.2491314E+02   3.1868475E+02   3.1135853E+02   3.0270756E+02   2.9420396E+02   2.8797257E+02   2.8305583E+02   2.7863241E+02   2.7292540E+02   2.6891438E+02   2.6616759E+02   2.6372289E+02
   2.6242431E+02   2.6185335E+02   2.6207240E+02   2.6267862E+02   2.6353455E+02   2.6489117E+02   2.6583225E+02   2.6634899E+02   2.6645349E+02   2.6632216E+02   2.6569424E+02   2.6457573E+02
   2.6284908E+02   2.6073068E+02   2.5859274E+02   2.5686942E+02   2.5301549E+02   2.4900204E+02   2.4383070E+02   2.4018044E+02   2.3658560E+02   2.3066270E+02   2.2445113E+02   2.1747475E+02
   2.1230457E+02   2.0836840E+02   2.0414824E+02   1.9864953E+02   1.9524864E+02   1.9192835E+02   1.9028011E+02   1.8902856E+02   1.8773550E+02   1.8698334E+02   1.8618592E+02   1.8498677E+02
   1.8363042E+02   1.8202426E+02   1.7982158E+02   1.7813140E+02   1.7638985E+02   1.7542642E+02   1.7458805E+02   1.7364903E+02   1.7250708E+02   1.7123707E+02   1.7072567E+02   1.6989512E+02
   1.6876558E+02   1.6759677E+02   1.6703896E+02  -9.9900000E+02
   5.4486063E+02   5.3835588E+02   5.3198929E+02   5.2459041E+02   5.1931095E+02   5.1364781E+02   5.0739787E+02   5.0186176E+02   4.9556169E+02   4.8958782E+02   4.8486007E+02   4.7953158E+02
   4.7408303E+02   4.6794302E+02   4.6195663E+02   4.5770223E+02   4.5259376E+02   4.4626675E+02   4.3907460E+02   4.3200530E+02   4.2665839E+02   4.2100038E+02   4.1217372E+02   4.0565942E+02
   4.0004409E+02   3.9437555E+02   3.9017314E+02   3.8477585E+02   3.7878363E+02   3.7264264E+02   3.6732512E+02   3.6293439E+02   3.5863716E+02   3.5170961E+02   3.4429545E+02   3.3631458E+02
   3.2975642E+02   3.2512312E+02   3.1860355E+02   3.1139139E+02   3.0413836E+02   2.9847285E+02   2.9501549E+02   2.9118576E+02   2.8678873E+02   2.8350552E+02   2.8143830E+02   2.7960786E+02
   2.7840404E+02   2.7784220E+02   2.7794303E+02   2.7841450E+02   2.7917208E+02   2.8027085E+02   2.8100848E+02   2.8142322E+02   2.8141571E+02   2.8125131E+02   2.8058398E+02   2.7945799E+02
   2.7775672E+02   2.7579475E+02   2.7389374E+02   2.7181153E+02   2.6793017E+02   2.6374793E+02   2.5813759E+02   2.5471900E+02   2.5103675E+02   2.4497592E+02   2.3870595E+02   2.3160309E+02
   2.2621525E+02   2.2203749E+02   2.1758022E+02   2.1173228E+02   2.0762994E+02   2.0380410E+02   2.0181205E+02   2.0001312E+02   1.9828728E+02   1.9721275E+02   1.9601346E+02   1.9502707E+02
   1.9412653E+02   1.9308374E+02   1.9184223E+02   1.9108395E+02   1.9058576E+02   1.9039320E+02   1.9029090E+02   1.9032129E+02   1.9023428E+02   1.9020876E+02   1.9019797E+02   1.8993083E+02
   1.8955874E+02   1.8913926E+02   1.8857673E+02  -9.9900000E+02
   5.5721422E+02   5.5006119E+02   5.4343767E+02   5.3573344E+02   5.2984896E+02   5.2360533E+02   5.1726973E+02   5.1096935E+02   5.0399969E+02   4.9763334E+02   4.9209282E+02   4.8568373E+02
   4.7992613E+02   4.7341768E+02   4.6601655E+02   4.6070807E+02   4.5461738E+02   4.4785138E+02   4.3970023E+02   4.3243627E+02   4.2682648E+02   4.2101716E+02   4.1205751E+02   4.0506248E+02
   3.9868235E+02   3.9285048E+02   3.8865501E+02   3.8327622E+02   3.7737801E+02   3.7140515E+02   3.6633165E+02   3.6234628E+02   3.5839138E+02   3.5207060E+02   3.4599395E+02   3.3996948E+02
   3.3464705E+02   3.3070699E+02   3.2583286E+02   3.1979792E+02   3.1375971E+02   3.0997383E+02   3.0709439E+02   3.0430342E+02   3.0048117E+02   2.9769216E+02   2.9591148E+02   2.9500464E+02
   2.9414252E+02   2.9358537E+02   2.9358576E+02   2.9386660E+02   2.9431460E+02   2.9524659E+02   2.9566886E+02   2.9572005E+02   2.9568516E+02   2.9554282E+02   2.9502740E+02   2.9397662E+02
   2.9247773E+02   2.9073938E+02   2.8895582E+02   2.8670221E+02   2.8275307E+02   2.7858145E+02   2.7310480E+02   2.6932115E+02   2.6552249E+02   2.5926432E+02   2.5292927E+02   2.4566514E+02
   2.4006594E+02   2.3566095E+02   2.3093214E+02   2.2462918E+02   2.1995617E+02   2.1553063E+02   2.1320747E+02   2.1116376E+02   2.0888758E+02   2.0737003E+02   2.0594854E+02   2.0513689E+02
   2.0458975E+02   2.0410193E+02   2.0388494E+02   2.0413543E+02   2.0494510E+02   2.0553024E+02   2.0618805E+02   2.0730129E+02   2.0834394E+02   2.0961664E+02   2.1025937E+02   2.1063945E+02
   2.1101142E+02   2.1119276E+02   2.1072684E+02  -9.9900000E+02
   5.7003566E+02   5.6193108E+02   5.5569253E+02   5.4695527E+02   5.4126236E+02   5.3426497E+02   5.2738345E+02   5.2022401E+02   5.1253725E+02   5.0584881E+02   4.9998572E+02   4.9262234E+02
   4.8595147E+02   4.7840954E+02   4.7092259E+02   4.6476547E+02   4.5789710E+02   4.4979627E+02   4.4092079E+02   4.3318674E+02   4.2717072E+02   4.2121634E+02   4.1179449E+02   4.0457128E+02
   3.9768576E+02   3.9170631E+02   3.8746259E+02   3.8208776E+02   3.7636710E+02   3.7058482E+02   3.6567098E+02   3.6187984E+02   3.5829644E+02   3.5318993E+02   3.4841680E+02   3.4389377E+02
   3.3981733E+02   3.3717847E+02   3.3335982E+02   3.2926370E+02   3.2459174E+02   3.2150918E+02   3.1928056E+02   3.1741594E+02   3.1424035E+02   3.1144731E+02   3.1048224E+02   3.0990085E+02
   3.0958723E+02   3.0915578E+02   3.0896778E+02   3.0899553E+02   3.0904886E+02   3.0919956E+02   3.0924196E+02   3.0915146E+02   3.0902415E+02   3.0892327E+02   3.0865835E+02   3.0823097E+02
   3.0696004E+02   3.0526207E+02   3.0352633E+02   3.0113225E+02   2.9694090E+02   2.9281569E+02   2.8769529E+02   2.8377465E+02   2.7990046E+02   2.7358791E+02   2.6708516E+02   2.5957386E+02
   2.5374590E+02   2.4912024E+02   2.4410562E+02   2.3733552E+02   2.3216607E+02   2.2693459E+02   2.2468100E+02   2.2243988E+02   2.1960387E+02   2.1745990E+02   2.1587307E+02   2.1526705E+02
   2.1509653E+02   2.1519225E+02   2.1609118E+02   2.1737339E+02   2.1935073E+02   2.2067403E+02   2.2204079E+02   2.2416962E+02   2.2569464E+02   2.2876711E+02   2.3029284E+02   2.3138660E+02
   2.3247624E+02   2.3323668E+02   2.3292080E+02  -9.9900000E+02
   5.8249240E+02   5.7487490E+02   5.6631563E+02   5.5629861E+02   5.5141326E+02   5.4452101E+02   5.3671865E+02   5.2949873E+02   5.2109640E+02   5.1379743E+02   5.0739922E+02   4.9950811E+02
   4.9244263E+02   4.8405883E+02   4.7566907E+02   4.6885857E+02   4.6077126E+02   4.5204177E+02   4.4276728E+02   4.3466018E+02   4.2834378E+02   4.2193538E+02   4.1196553E+02   4.0456434E+02
   3.9743454E+02   3.9133630E+02   3.8709509E+02   3.8175049E+02   3.7610055E+02   3.7042105E+02   3.6571934E+02   3.6224957E+02   3.5907574E+02   3.5508910E+02   3.5149696E+02   3.4752976E+02
   3.4495879E+02   3.4291180E+02   3.4055655E+02   3.3763124E+02   3.3489741E+02   3.3251958E+02   3.3093934E+02   3.2944643E+02   3.2751357E+02   3.2636739E+02   3.2559218E+02   3.2478376E+02
   3.2405296E+02   3.2340189E+02   3.2293609E+02   3.2276480E+02   3.2279743E+02   3.2291783E+02   3.2295834E+02   3.2272036E+02   3.2248331E+02   3.2223974E+02   3.2192085E+02   3.2141923E+02
   3.2034756E+02   3.1887168E+02   3.1716169E+02   3.1437848E+02   3.0879905E+02   3.0616820E+02   3.0068575E+02   2.9714635E+02   2.9358126E+02   2.8725918E+02   2.8060957E+02   2.7286846E+02
   2.6689556E+02   2.6210926E+02   2.5659120E+02   2.4964801E+02   2.4427911E+02   2.3887972E+02   2.3608836E+02   2.3355986E+02   2.3014756E+02   2.2697841E+02   2.2565531E+02   2.2525571E+02
   2.2552704E+02   2.2611967E+02   2.2781077E+02   2.3051949E+02   2.3358712E+02   2.3564353E+02   2.3768209E+02   2.4088271E+02   2.4382498E+02   2.4750204E+02   2.4991183E+02   2.5176271E+02
   2.5335166E+02   2.5370577E+02   2.5343289E+02  -9.9900000E+02
   5.9319426E+02   5.8488610E+02   5.7616752E+02   5.6582698E+02   5.5718284E+02   5.5090563E+02   5.4501740E+02   5.3724893E+02   5.2842464E+02   5.2061191E+02   5.1382087E+02   5.0563128E+02
   4.9798291E+02   4.8918613E+02   4.8014318E+02   4.7286681E+02   4.6442791E+02   4.5459508E+02   4.4505379E+02   4.3657339E+02   4.3003225E+02   4.2333838E+02   4.1278613E+02   4.0511973E+02
   3.9770694E+02   3.9158863E+02   3.8745102E+02   3.8216691E+02   3.7657567E+02   3.7110632E+02   3.6650312E+02   3.6313713E+02   3.6008640E+02   3.5658993E+02   3.5400332E+02   3.5127182E+02
   3.4967735E+02   3.4828202E+02   3.4667904E+02   3.4448155E+02   3.4275743E+02   3.4116225E+02   3.4031290E+02   3.3943732E+02   3.3855144E+02   3.3787154E+02   3.3745605E+02   3.3656690E+02
   3.3565592E+02   3.3468493E+02   3.3403861E+02   3.3370546E+02   3.3351498E+02   3.3356263E+02   3.3352015E+02   3.3311553E+02   3.3267184E+02   3.3239092E+02   3.3205249E+02   3.3163674E+02
   3.3101995E+02   3.2962479E+02   3.2786384E+02   3.2529003E+02   3.2080514E+02   3.1679247E+02   3.0947639E+02   3.0794377E+02   3.0450245E+02   2.9811746E+02   2.9139253E+02   2.8348649E+02
   2.7746523E+02   2.7256585E+02   2.6708588E+02   2.5948093E+02   2.5402724E+02   2.4854127E+02   2.4550183E+02   2.4280720E+02   2.3903524E+02   2.3611197E+02   2.3363793E+02   2.3333037E+02
   2.3408077E+02   2.3543779E+02   2.3794495E+02   2.4098387E+02   2.4472751E+02   2.4721000E+02   2.4973354E+02   2.5362196E+02   2.5703442E+02   2.6153767E+02   2.6429988E+02   2.6654928E+02
   2.6904319E+02   2.7093698E+02   2.7067178E+02  -9.9900000E+02
   6.0828522E+02   5.9970960E+02   5.9093732E+02   5.8117274E+02   5.7212867E+02   5.6385467E+02   5.5729224E+02   5.4674553E+02   5.3998316E+02   5.3171127E+02   5.2432876E+02   5.1560106E+02
   5.0696191E+02   4.9731945E+02   4.8726344E+02   4.7965623E+02   4.7013280E+02   4.5980315E+02   4.4973619E+02   4.4065018E+02   4.3354399E+02   4.2675622E+02   4.1514765E+02   4.0738501E+02
   3.9990797E+02   3.9378783E+02   3.8959059E+02   3.8426956E+02   3.7870032E+02   3.7335506E+02   3.6895739E+02   3.6577687E+02   3.6319182E+02   3.6065466E+02   3.5853164E+02   3.5675976E+02
   3.5577611E+02   3.5533101E+02   3.5431669E+02   3.5346868E+02   3.5297004E+02   3.5222147E+02   3.5173564E+02   3.5119719E+02   3.5080592E+02   3.5072463E+02   3.5051909E+02   3.4967489E+02
   3.4862381E+02   3.4749223E+02   3.4641713E+02   3.4570307E+02   3.4519929E+02   3.4487383E+02   3.4464406E+02   3.4388324E+02   3.4327525E+02   3.4297875E+02   3.4270174E+02   3.4248449E+02
   3.4212194E+02   3.4076850E+02   3.3896608E+02   3.3657939E+02   3.3251086E+02   3.2825413E+02   3.2252419E+02   3.1931451E+02   3.1580725E+02   3.0929081E+02   3.0241510E+02   2.9422567E+02
   2.8822454E+02   2.8318630E+02   2.7758266E+02   2.6969340E+02   2.6377731E+02   2.5770129E+02   2.5494621E+02   2.5196575E+02   2.4791344E+02   2.4473325E+02   2.4163973E+02   2.4156169E+02
   2.4268063E+02   2.4435984E+02   2.4760193E+02   2.5078893E+02   2.5510299E+02   2.5667011E+02   2.6081825E+02   2.6502696E+02   2.6904208E+02   2.7391607E+02   2.7705283E+02   2.7962447E+02
   2.8275009E+02   2.8570626E+02   2.8554976E+02  -9.9900000E+02
   6.2532098E+02   6.1662919E+02   6.0770749E+02   5.9796549E+02   5.8998519E+02   5.8206164E+02   5.7243754E+02   5.5929585E+02   5.5263409E+02   5.4494550E+02   5.3750186E+02   5.2819963E+02
   5.1920143E+02   5.0898809E+02   4.9777674E+02   4.8943732E+02   4.7958571E+02   4.6830950E+02   4.5706132E+02   4.4761469E+02   4.4010981E+02   4.3320626E+02   4.2174960E+02   4.1295867E+02
   4.0452798E+02   3.9895529E+02   3.9455061E+02   3.8917877E+02   3.8370226E+02   3.7855850E+02   3.7444027E+02   3.7162103E+02   3.6944400E+02   3.6733647E+02   3.6617583E+02   3.6544190E+02
   3.6505397E+02   3.6507236E+02   3.6550333E+02   3.6568723E+02   3.6631713E+02   3.6664065E+02   3.6678963E+02   3.6725097E+02   3.6749995E+02   3.6788812E+02   3.6783469E+02   3.6717430E+02
   3.6620442E+02   3.6480648E+02   3.6340941E+02   3.6221641E+02   3.6129477E+02   3.6026133E+02   3.5947468E+02   3.5855292E+02   3.5796041E+02   3.5768047E+02   3.5757596E+02   3.5749024E+02
   3.5715048E+02   3.5608121E+02   3.5449942E+02   3.5243854E+02   3.4857886E+02   3.4489229E+02   3.3991211E+02   3.3637664E+02   3.3265498E+02   3.2631950E+02   3.1961441E+02   3.1003159E+02
   3.0530465E+02   3.0049209E+02   2.9476627E+02   2.8701874E+02   2.8113234E+02   2.7489580E+02   2.7165669E+02   2.6858105E+02   2.6439882E+02   2.6114292E+02   2.5852781E+02   2.5854429E+02
   2.5951029E+02   2.6134656E+02   2.6493421E+02   2.6849173E+02   2.7318714E+02   2.7609934E+02   2.7936319E+02   2.8412388E+02   2.8862666E+02   2.9374847E+02   2.9720271E+02   2.9979692E+02
   3.0246709E+02   3.0406595E+02   3.0419340E+02  -9.9900000E+02
   6.4026389E+02   6.3155293E+02   6.2252292E+02   6.1264913E+02   6.0507300E+02   5.9655758E+02   5.8757697E+02   5.7738812E+02   5.6716621E+02   5.5543009E+02   5.5004686E+02   5.4013876E+02
   5.3080025E+02   5.1992141E+02   5.0863648E+02   4.9949111E+02   4.8929278E+02   4.7769058E+02   4.6568309E+02   4.5565715E+02   4.4793943E+02   4.4064859E+02   4.3068642E+02   4.2100709E+02
   4.1194089E+02   4.0493251E+02   4.0110479E+02   3.9562295E+02   3.9017641E+02   3.8512165E+02   3.8123403E+02   3.7869357E+02   3.7664128E+02   3.7483171E+02   3.7393021E+02   3.7353596E+02
   3.7369761E+02   3.7415862E+02   3.7514396E+02   3.7612321E+02   3.7757490E+02   3.7868773E+02   3.7943888E+02   3.8033575E+02   3.8128076E+02   3.8176193E+02   3.8187303E+02   3.8128385E+02
   3.8028040E+02   3.7867628E+02   3.7685896E+02   3.7519600E+02   3.7361667E+02   3.7189753E+02   3.7081790E+02   3.6983240E+02   3.6924806E+02   3.6899690E+02   3.6893774E+02   3.6892200E+02
   3.6857308E+02   3.6762480E+02   3.6637170E+02   3.6456901E+02   3.6112122E+02   3.5762009E+02   3.5285983E+02   3.4943713E+02   3.4590315E+02   3.3971907E+02   3.3319093E+02   3.2507597E+02
   3.1935075E+02   3.1452083E+02   3.0771820E+02   3.0114585E+02   2.9535584E+02   2.8921541E+02   2.8579618E+02   2.8271641E+02   2.7855211E+02   2.7560382E+02   2.7342054E+02   2.7339122E+02
   2.7417761E+02   2.7576110E+02   2.7929916E+02   2.8277039E+02   2.8733811E+02   2.9027208E+02   2.9338974E+02   2.9809492E+02   3.0252325E+02   3.0601605E+02   3.0827563E+02   3.1301234E+02
   3.1522124E+02   3.1661851E+02   3.1650129E+02  -9.9900000E+02
   6.5487783E+02   6.4621130E+02   6.3717942E+02   6.2729094E+02   6.1968962E+02   6.1118534E+02   6.0216136E+02   5.9254978E+02   5.8152325E+02   5.6965952E+02   5.6300369E+02   5.5301688E+02
   5.4319977E+02   5.3232109E+02   5.2034070E+02   5.1093799E+02   5.0012648E+02   4.8784792E+02   4.7555570E+02   4.6500998E+02   4.5710473E+02   4.4964124E+02   4.3952383E+02   4.2969368E+02
   4.1935991E+02   4.1260579E+02   4.0815826E+02   4.0316257E+02   3.9781179E+02   3.9318003E+02   3.8942398E+02   3.8691939E+02   3.8492503E+02   3.8333172E+02   3.8255155E+02   3.8237556E+02
   3.8273940E+02   3.8347901E+02   3.8475271E+02   3.8626646E+02   3.8831986E+02   3.8990390E+02   3.9123538E+02   3.9251540E+02   3.9378054E+02   3.9460136E+02   3.9479760E+02   3.9415888E+02
   3.9306357E+02   3.9120021E+02   3.8881368E+02   3.8652599E+02   3.8450090E+02   3.8218944E+02   3.8063231E+02   3.7952912E+02   3.7896364E+02   3.7870910E+02   3.7870808E+02   3.7874548E+02
   3.7846658E+02   3.7760516E+02   3.7647003E+02   3.7485953E+02   3.7174111E+02   3.6847275E+02   3.6393753E+02   3.6068104E+02   3.5728940E+02   3.5123749E+02   3.4486153E+02   3.3730927E+02
   3.3145894E+02   3.2663896E+02   3.2118126E+02   3.1171368E+02   3.0694284E+02   3.0176144E+02   2.9812567E+02   2.9522816E+02   2.9128707E+02   2.8851258E+02   2.8645272E+02   2.8641030E+02
   2.8709567E+02   2.8851236E+02   2.9169118E+02   2.9490030E+02   2.9901289E+02   3.0175753E+02   3.0447092E+02   3.0701822E+02   3.1315620E+02   3.1732603E+02   3.1984842E+02   3.2224909E+02
   3.2402671E+02   3.2509558E+02   3.2489022E+02  -9.9900000E+02
   6.7012581E+02   6.6153597E+02   6.5250150E+02   6.4270602E+02   6.3517973E+02   6.2683862E+02   6.1780175E+02   6.0851423E+02   5.9735641E+02   5.8701786E+02   5.7791541E+02   5.6731132E+02
   5.5740974E+02   5.4590104E+02   5.3356813E+02   5.2381025E+02   5.1267224E+02   4.9997135E+02   4.8722331E+02   4.7636083E+02   4.6816648E+02   4.6049893E+02   4.5001448E+02   4.4007908E+02
   4.3032542E+02   4.2357481E+02   4.1852456E+02   4.1282297E+02   4.0743735E+02   4.0268864E+02   3.9940671E+02   3.9693632E+02   3.9495603E+02   3.9347451E+02   3.9270480E+02   3.9262088E+02
   3.9308702E+02   3.9386555E+02   3.9525146E+02   3.9716402E+02   3.9936748E+02   4.0060447E+02   4.0206379E+02   4.0490197E+02   4.0662628E+02   4.0782170E+02   4.0810662E+02   4.0736956E+02
   4.0610232E+02   4.0278989E+02   4.0005619E+02   3.9792324E+02   3.9541928E+02   3.9243634E+02   3.9053013E+02   3.8931080E+02   3.8876005E+02   3.8854548E+02   3.8854648E+02   3.8855177E+02
   3.8824471E+02   3.8743073E+02   3.8638108E+02   3.8489591E+02   3.8200725E+02   3.7895639E+02   3.7466498E+02   3.7154601E+02   3.6827826E+02   3.6237143E+02   3.5611745E+02   3.4871787E+02
   3.4304490E+02   3.3840277E+02   3.3331962E+02   3.2546213E+02   3.1999402E+02   3.1412664E+02   3.0846192E+02   3.0696498E+02   3.0399536E+02   3.0136086E+02   2.9939444E+02   2.9928602E+02
   2.9985345E+02   3.0107330E+02   3.0383797E+02   3.0617042E+02   3.0720918E+02   3.1208887E+02   3.1515112E+02   3.1873681E+02   3.2272091E+02   3.2662308E+02   3.2874922E+02   3.3012523E+02
   3.3136753E+02   3.3189809E+02   3.3152077E+02  -9.9900000E+02
   6.8417310E+02   6.7563850E+02   6.6667346E+02   6.5708072E+02   6.4973100E+02   6.4159637E+02   6.3269652E+02   6.2342368E+02   6.1238008E+02   6.0209190E+02   5.9308406E+02   5.8199971E+02
   5.6957337E+02   5.5607433E+02   5.4558517E+02   5.3717741E+02   5.2536927E+02   5.1259912E+02   4.9941679E+02   4.8837315E+02   4.8006225E+02   4.7227172E+02   4.6156873E+02   4.5144063E+02
   4.4149612E+02   4.3489308E+02   4.3020571E+02   4.2448353E+02   4.1857596E+02   4.1288212E+02   4.1013998E+02   4.0753488E+02   4.0410116E+02   4.0269086E+02   4.0235137E+02   4.0241429E+02
   4.0282950E+02   4.0317293E+02   4.0412176E+02   4.0774437E+02   4.0931704E+02   4.1078401E+02   4.1138494E+02   4.1561628E+02   4.1923343E+02   4.2060831E+02   4.2093664E+02   4.2009935E+02
   4.1858208E+02   4.1321383E+02   4.1019997E+02   4.0873765E+02   4.0555966E+02   4.0151054E+02   3.9997076E+02   3.9868141E+02   3.9826701E+02   3.9814834E+02   3.9810253E+02   3.9797300E+02
   3.9746042E+02   3.9662655E+02   3.9559939E+02   3.9420878E+02   3.9143151E+02   3.8855816E+02   3.8447182E+02   3.8152547E+02   3.7833560E+02   3.7256566E+02   3.6642343E+02   3.5911330E+02
   3.5361240E+02   3.4915723E+02   3.4428201E+02   3.3717504E+02   3.3177209E+02   3.2577284E+02   3.2219031E+02   3.1959880E+02   3.1613554E+02   3.1365293E+02   3.1188161E+02   3.1168316E+02
   3.1202797E+02   3.1300387E+02   3.1530726E+02   3.1752234E+02   3.2004060E+02   3.2254209E+02   3.2488420E+02   3.2812282E+02   3.3107515E+02   3.3396763E+02   3.3555303E+02   3.3652975E+02
   3.3723064E+02   3.3709983E+02   3.3652108E+02  -9.9900000E+02
   6.9651366E+02   6.8811924E+02   6.7917362E+02   6.6968852E+02   6.6263968E+02   6.5459576E+02   6.4602089E+02   6.3682995E+02   6.2571105E+02   6.1527742E+02   6.0613790E+02   5.9508212E+02
   5.8427420E+02   5.7029245E+02   5.5929207E+02   5.4844719E+02   5.3729015E+02   5.2414384E+02   5.1075266E+02   4.9959868E+02   4.9116137E+02   4.8323740E+02   4.7235591E+02   4.6208118E+02
   4.5193251E+02   4.4521088E+02   4.4067544E+02   4.3509231E+02   4.2947883E+02   4.2414174E+02   4.2031468E+02   4.1648154E+02   4.1278465E+02   4.1143242E+02   4.1117431E+02   4.1107278E+02
   4.1108243E+02   4.1120992E+02   4.1168031E+02   4.1676576E+02   4.1987956E+02   4.2250576E+02   4.2471724E+02   4.2736981E+02   4.2986223E+02   4.3137119E+02   4.3187654E+02   4.3095587E+02
   4.2918657E+02   4.2543687E+02   4.2151020E+02   4.1814969E+02   4.1180630E+02   4.0952304E+02   4.0642671E+02   4.0552129E+02   4.0529643E+02   4.0524267E+02   4.0514248E+02   4.0497353E+02
   4.0429378E+02   4.0358460E+02   4.0267105E+02   4.0141615E+02   3.9868826E+02   3.9587032E+02   3.9183522E+02   3.8901792E+02   3.8596922E+02   3.8019355E+02   3.7399679E+02   3.6673381E+02
   3.6131824E+02   3.5695180E+02   3.5221707E+02   3.4532102E+02   3.4008384E+02   3.3430075E+02   3.3129378E+02   3.2853754E+02   3.2498527E+02   3.2256778E+02   3.2087264E+02   3.2061899E+02
   3.2084936E+02   3.2158926E+02   3.2363994E+02   3.2557332E+02   3.2819643E+02   3.2983998E+02   3.3167696E+02   3.3426930E+02   3.3679203E+02   3.3890133E+02   3.4015711E+02   3.4072080E+02
   3.4089736E+02   3.4038413E+02   3.3956751E+02  -9.9900000E+02
   7.1519870E+02   7.0680179E+02   6.9799495E+02   6.8898450E+02   6.8197631E+02   6.7422573E+02   6.6600997E+02   6.5688835E+02   6.4589181E+02   6.3526270E+02   6.2605599E+02   6.1480314E+02
   6.0430227E+02   5.9143777E+02   5.7686082E+02   5.6665381E+02   5.5336724E+02   5.4004851E+02   5.2766949E+02   5.1637995E+02   5.0774005E+02   4.9948312E+02   4.8826529E+02   4.7775435E+02
   4.6727912E+02   4.6046845E+02   4.5591208E+02   4.5012813E+02   4.4442749E+02   4.3906807E+02   4.3494275E+02   4.3171770E+02   4.2914808E+02   4.2755636E+02   4.2687467E+02   4.2645928E+02
   4.2645500E+02   4.2671580E+02   4.2735810E+02   4.2955917E+02   4.3268342E+02   4.3589616E+02   4.3826388E+02   4.4033750E+02   4.4279706E+02   4.4431969E+02   4.4486184E+02   4.4370883E+02
   4.4152191E+02   4.3795373E+02   4.3346803E+02   4.2940975E+02   4.2493643E+02   4.1982508E+02   4.1376495E+02   4.1199152E+02   4.1167834E+02   4.1153450E+02   4.1118971E+02   4.1093292E+02
   4.1047307E+02   4.0987098E+02   4.0960515E+02   4.0883993E+02   4.0636925E+02   4.0262340E+02   3.9894353E+02   3.9664300E+02   3.9376154E+02   3.8782298E+02   3.8150895E+02   3.7427265E+02
   3.6895312E+02   3.6465896E+02   3.5998833E+02   3.5337564E+02   3.4818578E+02   3.4254644E+02   3.3956745E+02   3.3690742E+02   3.3338001E+02   3.3102720E+02   3.2929648E+02   3.2887835E+02
   3.2897093E+02   3.2948767E+02   3.3113443E+02   3.3271172E+02   3.3477941E+02   3.3615051E+02   3.3767748E+02   3.3980094E+02   3.4162999E+02   3.4328619E+02   3.4399989E+02   3.4423937E+02
   3.4408871E+02   3.4314102E+02   3.4227213E+02  -9.9900000E+02
   7.3706607E+02   7.2929974E+02   7.2101889E+02   7.1252917E+02   7.0589128E+02   6.9840635E+02   6.9043009E+02   6.8168894E+02   6.7106154E+02   6.6067143E+02   6.5177697E+02   6.4047556E+02
   6.2985507E+02   6.1684235E+02   6.0302088E+02   5.9220516E+02   5.7725127E+02   5.6521309E+02   5.5127805E+02   5.3958269E+02   5.3072584E+02   5.2250137E+02   5.1104701E+02   5.0034305E+02
   4.8981895E+02   4.8295924E+02   4.7818370E+02   4.7224058E+02   4.6634776E+02   4.6079638E+02   4.5653398E+02   4.5359018E+02   4.5121846E+02   4.4932484E+02   4.4810570E+02   4.4725909E+02
   4.4712267E+02   4.4724532E+02   4.4772039E+02   4.4912549E+02   4.5187194E+02   4.5477312E+02   4.5702354E+02   4.5916960E+02   4.6152165E+02   4.6295200E+02   4.6339332E+02   4.6211564E+02
   4.5990977E+02   4.5621967E+02   4.5159654E+02   4.4741118E+02   4.4333447E+02   4.3768961E+02   4.3412216E+02   4.3223416E+02   4.3129520E+02   4.3039724E+02   4.2920894E+02   4.2777672E+02
   4.2601117E+02   4.2432662E+02   4.2283757E+02   4.2116565E+02   4.1794029E+02   4.1005231E+02   4.0828907E+02   4.0679490E+02   4.0429703E+02   3.9873675E+02   3.9255718E+02   3.8540675E+02
   3.8029559E+02   3.7619492E+02   3.7177550E+02   3.6545280E+02   3.6065047E+02   3.5524223E+02   3.5247217E+02   3.4996047E+02   3.4666959E+02   3.4439160E+02   3.4269497E+02   3.4217196E+02
   3.4204309E+02   3.4235579E+02   3.4335447E+02   3.4439114E+02   3.4565819E+02   3.4655171E+02   3.4739863E+02   3.4861897E+02   3.4949577E+02   3.5006104E+02   3.5004852E+02   3.4975647E+02
   3.4899163E+02   3.4741984E+02   3.4637787E+02  -9.9900000E+02
   7.5364157E+02   7.4676029E+02   7.4107792E+02   7.3327650E+02   7.2703987E+02   7.1961113E+02   7.1174000E+02   7.0346913E+02   6.9339208E+02   6.8354698E+02   6.7514500E+02   6.6351726E+02
   6.5287237E+02   6.3959750E+02   6.2558660E+02   6.1468588E+02   6.0139300E+02   5.8753493E+02   5.7325029E+02   5.6051213E+02   5.4966676E+02   5.4176692E+02   5.3199563E+02   5.2128958E+02
   5.1079477E+02   5.0375754E+02   4.9873408E+02   4.9252423E+02   4.8650782E+02   4.8083053E+02   4.7646979E+02   4.7350707E+02   4.7104039E+02   4.6869038E+02   4.6705583E+02   4.6584390E+02
   4.6542288E+02   4.6537338E+02   4.6570000E+02   4.6687882E+02   4.6898456E+02   4.7142158E+02   4.7315942E+02   4.7488311E+02   4.7691578E+02   4.7809665E+02   4.7823675E+02   4.7700689E+02
   4.7495827E+02   4.7150961E+02   4.6709787E+02   4.6316157E+02   4.5936851E+02   4.5430833E+02   4.5123656E+02   4.4823387E+02   4.4634988E+02   4.4476603E+02   4.4258689E+02   4.4015772E+02
   4.3721424E+02   4.3480194E+02   4.3276827E+02   4.3038923E+02   4.2635948E+02   4.2220108E+02   4.1785675E+02   4.1034713E+02   4.0892951E+02   4.0536492E+02   3.9979292E+02   3.9268084E+02
   3.8772456E+02   3.8376010E+02   3.7945153E+02   3.7330584E+02   3.6862131E+02   3.6351771E+02   3.6082820E+02   3.5839655E+02   3.5519232E+02   3.5304229E+02   3.5132526E+02   3.5069331E+02
   3.5045777E+02   3.5050534E+02   3.5113740E+02   3.5180905E+02   3.5266663E+02   3.5321697E+02   3.5374469E+02   3.5434052E+02   3.5455832E+02   3.5451272E+02   3.5401110E+02   3.5337841E+02
   3.5227082E+02   3.5029579E+02   3.4897627E+02  -9.9900000E+02
   7.6399861E+02   7.6245478E+02   7.5602128E+02   7.4878158E+02   7.4728405E+02   7.4001690E+02   7.3288591E+02   7.2488452E+02   7.1509415E+02   7.0603936E+02   6.9808140E+02   6.8638006E+02
   6.7558962E+02   6.6198866E+02   6.4789804E+02   6.3685061E+02   6.2380624E+02   6.0962611E+02   5.9507636E+02   5.8197336E+02   5.6993560E+02   5.6283955E+02   5.5069462E+02   5.4237307E+02
   5.3193385E+02   5.2485644E+02   5.1975744E+02   5.1332242E+02   5.0716153E+02   5.0127240E+02   4.9680792E+02   4.9377402E+02   4.9107841E+02   4.8826978E+02   4.8634613E+02   4.8477972E+02
   4.8393735E+02   4.8366334E+02   4.8358018E+02   4.8441620E+02   4.8586219E+02   4.8756569E+02   4.8895067E+02   4.9034232E+02   4.9181743E+02   4.9263368E+02   4.9266641E+02   4.9136808E+02
   4.8945173E+02   4.8621143E+02   4.8224364E+02   4.7861774E+02   4.7512854E+02   4.7033459E+02   4.6717333E+02   4.6314864E+02   4.6016936E+02   4.5792515E+02   4.5467767E+02   4.5134252E+02
   4.4734589E+02   4.4421481E+02   4.4168699E+02   4.3877312E+02   4.3400781E+02   4.2999575E+02   4.2481908E+02   4.2093614E+02   4.1745016E+02   4.1006820E+02   4.0529187E+02   3.9841997E+02
   3.9349249E+02   3.8957033E+02   3.8534210E+02   3.7925146E+02   3.7463897E+02   3.6957027E+02   3.6695856E+02   3.6457176E+02   3.6135894E+02   3.5921744E+02   3.5751888E+02   3.5676711E+02
   3.5636097E+02   3.5623187E+02   3.5663274E+02   3.5705725E+02   3.5756695E+02   3.5795595E+02   3.5825330E+02   3.5837612E+02   3.5812270E+02   3.5758301E+02   3.5680057E+02   3.5586184E+02
   3.5451977E+02   3.5230971E+02   3.5086017E+02  -9.9900000E+02
   7.9155554E+02   7.8071292E+02   7.7436019E+02   7.6012221E+02   7.5725153E+02   7.5268494E+02   7.5123946E+02   7.4375560E+02   7.3742118E+02   7.2869419E+02   7.2089985E+02   7.0939286E+02
   6.9842173E+02   6.8458421E+02   6.7043349E+02   6.5940506E+02   6.4630983E+02   6.3221623E+02   6.1765090E+02   6.0511549E+02   5.9569046E+02   5.8687333E+02   5.7147493E+02   5.6440609E+02
   5.5325182E+02   5.4562745E+02   5.4189526E+02   5.3537279E+02   5.2900260E+02   5.2285934E+02   5.1832562E+02   5.1509315E+02   5.1226988E+02   5.0915532E+02   5.0657153E+02   5.0443921E+02
   5.0344838E+02   5.0281265E+02   5.0236811E+02   5.0243841E+02   5.0346937E+02   5.0452563E+02   5.0540011E+02   5.0618581E+02   5.0730849E+02   5.0773741E+02   5.0761112E+02   5.0619070E+02
   5.0429435E+02   5.0130485E+02   4.9767518E+02   4.9437247E+02   4.9114843E+02   4.8653383E+02   4.8328627E+02   4.7845066E+02   4.7466041E+02   4.7165509E+02   4.6723130E+02   4.6291011E+02
   4.5772132E+02   4.5400558E+02   4.5090710E+02   4.4742084E+02   4.4179491E+02   4.3709771E+02   4.3132001E+02   4.2766831E+02   4.2390172E+02   4.1702780E+02   4.0822690E+02   4.0348292E+02
   3.9862531E+02   3.9465878E+02   3.9041832E+02   3.8427786E+02   3.7956275E+02   3.7434860E+02   3.7173411E+02   3.6934469E+02   3.6594646E+02   3.6373011E+02   3.6211334E+02   3.6116737E+02
   3.6049128E+02   3.6020296E+02   3.6050896E+02   3.6074477E+02   3.6101674E+02   3.6136277E+02   3.6158676E+02   3.6126623E+02   3.6068152E+02   3.5984102E+02   3.5881012E+02   3.5767902E+02
   3.5617623E+02   3.5383884E+02   3.5234680E+02  -9.9900000E+02
   8.1118649E+02   8.0465569E+02   7.9942596E+02   7.8374792E+02   7.7731851E+02   7.7413459E+02   7.6676894E+02   7.5682852E+02   7.5388029E+02   7.4931505E+02   7.4313536E+02   7.3184010E+02
   7.2082314E+02   7.0668303E+02   6.9248558E+02   6.8164267E+02   6.6877046E+02   6.5496617E+02   6.4057082E+02   6.2825114E+02   6.1900393E+02   6.1040271E+02   5.9834994E+02   5.8798730E+02
   5.7586070E+02   5.6796135E+02   5.6479936E+02   5.5829817E+02   5.5099947E+02   5.4311552E+02   5.4065455E+02   5.3735820E+02   5.3438038E+02   5.3071164E+02   5.2755685E+02   5.2490044E+02
   5.2340785E+02   5.2241165E+02   5.2156296E+02   5.2103271E+02   5.2129229E+02   5.2167639E+02   5.2205627E+02   5.2239515E+02   5.2282605E+02   5.2293544E+02   5.2249386E+02   5.2101559E+02
   5.1919465E+02   5.1635963E+02   5.1302633E+02   5.1005488E+02   5.0716136E+02   5.0281777E+02   4.9947019E+02   4.9379939E+02   4.8913365E+02   4.8541742E+02   4.7986912E+02   4.7462398E+02
   4.6850048E+02   4.6408621E+02   4.6038366E+02   4.5631291E+02   4.4982366E+02   4.4446765E+02   4.3785752E+02   4.3373235E+02   4.2953121E+02   4.2251076E+02   4.1447796E+02   4.0694892E+02
   4.0314875E+02   3.9902430E+02   3.9459721E+02   3.8811647E+02   3.8317471E+02   3.7763937E+02   3.7475181E+02   3.7209579E+02   3.6855301E+02   3.6613815E+02   3.6413967E+02   3.6310222E+02
   3.6240175E+02   3.6198293E+02   3.6205288E+02   3.6228896E+02   3.6267539E+02   3.6299963E+02   3.6312101E+02   3.6273337E+02   3.6192634E+02   3.6081126E+02   3.5972768E+02   3.5864225E+02
   3.5718356E+02   3.5494003E+02   3.5348922E+02  -9.9900000E+02
   8.2845712E+02   8.2376707E+02   8.1848448E+02   8.1258096E+02   8.0600544E+02   7.9995933E+02   7.9119932E+02   7.8143884E+02   7.7059038E+02   7.6890834E+02   7.5942488E+02   7.4733760E+02
   7.4197008E+02   7.2797073E+02   7.1381357E+02   7.0320439E+02   6.9073540E+02   6.7761458E+02   6.6334863E+02   6.5110170E+02   6.4189848E+02   6.3347269E+02   6.2191342E+02   6.1140188E+02
   6.0096025E+02   5.9363406E+02   5.8834186E+02   5.8150260E+02   5.6934112E+02   5.6503761E+02   5.6280963E+02   5.6005490E+02   5.5685838E+02   5.5130555E+02   5.4699662E+02   5.4419083E+02
   5.4309195E+02   5.4228755E+02   5.4079833E+02   5.3973968E+02   5.3919856E+02   5.3879584E+02   5.3873408E+02   5.3875188E+02   5.3856404E+02   5.3813379E+02   5.3752011E+02   5.3588315E+02
   5.3396793E+02   5.3122519E+02   5.2811631E+02   5.2542229E+02   5.2283219E+02   5.1886161E+02   5.1556854E+02   5.0905582E+02   5.0341276E+02   4.9905228E+02   4.9257008E+02   4.8649703E+02
   4.7940144E+02   4.7430750E+02   4.7007908E+02   4.6542269E+02   4.5805709E+02   4.5198570E+02   4.4453008E+02   4.3991180E+02   4.3524212E+02   4.2770446E+02   4.2041052E+02   4.1022814E+02
   4.0679436E+02   4.0272526E+02   3.9795022E+02   3.9107890E+02   3.8558145E+02   3.7946505E+02   3.7621132E+02   3.7320559E+02   3.6929128E+02   3.6658669E+02   3.6427535E+02   3.6302705E+02
   3.6217076E+02   3.6158439E+02   3.6154283E+02   3.6187524E+02   3.6253379E+02   3.6305688E+02   3.6328680E+02   3.6285842E+02   3.6190050E+02   3.6073108E+02   3.5974480E+02   3.5878577E+02
   3.5751307E+02   3.5560735E+02   3.5429950E+02  -9.9900000E+02
   8.4479276E+02   8.4063370E+02   8.3590237E+02   8.3044596E+02   8.2517611E+02   8.1869243E+02   8.1163447E+02   8.0421114E+02   7.9718400E+02   7.8846976E+02   7.7473713E+02   7.6849461E+02
   7.5576547E+02   7.4735651E+02   7.3357437E+02   7.2362261E+02   7.1171641E+02   6.9903927E+02   6.8546494E+02   6.7336408E+02   6.6441953E+02   6.5622399E+02   6.4495644E+02   6.3472157E+02
   6.2467917E+02   6.1763655E+02   6.1215754E+02   6.0503240E+02   5.9772518E+02   5.9106528E+02   5.8632329E+02   5.8287214E+02   5.7943399E+02   5.7191314E+02   5.6579202E+02   5.6429352E+02
   5.6272489E+02   5.6218531E+02   5.6006788E+02   5.5847532E+02   5.5699174E+02   5.5592783E+02   5.5540897E+02   5.5415502E+02   5.5207383E+02   5.5160499E+02   5.5110490E+02   5.4941818E+02
   5.4780780E+02   5.4544864E+02   5.4264393E+02   5.4012531E+02   5.3779422E+02   5.3441852E+02   5.3119708E+02   5.2357528E+02   5.1715439E+02   5.1233147E+02   5.0514655E+02   4.9826910E+02
   4.9039260E+02   4.8467222E+02   4.7999681E+02   4.7479433E+02   4.6656606E+02   4.5981404E+02   4.5153991E+02   4.4639461E+02   4.4117758E+02   4.3299101E+02   4.2537459E+02   4.1232100E+02
   4.0778419E+02   4.0582128E+02   4.0073163E+02   3.9319917E+02   3.8696469E+02   3.7987979E+02   3.7616156E+02   3.7272224E+02   3.6813346E+02   3.6504160E+02   3.6256357E+02   3.6094662E+02
   3.5972521E+02   3.5890408E+02   3.5893135E+02   3.5939649E+02   3.6039145E+02   3.6144428E+02   3.6210942E+02   3.6160015E+02   3.6057486E+02   3.5959432E+02   3.5887358E+02   3.5820520E+02
   3.5725134E+02   3.5582370E+02   3.5481965E+02  -9.9900000E+02
   8.5981650E+02   8.5610210E+02   8.5174784E+02   8.4617687E+02   8.4111011E+02   8.3460684E+02   8.2810502E+02   8.2160027E+02   8.1398896E+02   8.0710426E+02   7.9872057E+02   7.7714893E+02
   7.7099468E+02   7.6312752E+02   7.4779365E+02   7.4223482E+02   7.3129610E+02   7.1907122E+02   7.0596513E+02   6.9491360E+02   6.8621988E+02   6.7845086E+02   6.6747368E+02   6.5780527E+02
   6.4809625E+02   6.4120342E+02   6.3575398E+02   6.2859752E+02   6.2156293E+02   6.1463762E+02   6.0929235E+02   6.0540522E+02   6.0159910E+02   5.9591510E+02   5.9107508E+02   5.8680006E+02
   5.8401238E+02   5.8186345E+02   5.7905027E+02   5.7661547E+02   5.7430840E+02   5.7271474E+02   5.7177524E+02   5.6441986E+02   5.6306239E+02   5.6220686E+02   5.6181439E+02   5.6108634E+02
   5.6045673E+02   5.5897072E+02   5.5542873E+02   5.5251700E+02   5.5070531E+02   5.4792391E+02   5.4470053E+02   5.3664137E+02   5.3002669E+02   5.2496483E+02   5.1729060E+02   5.0991360E+02
   5.0141682E+02   4.9524717E+02   4.9019485E+02   4.8451545E+02   4.7551137E+02   4.6812808E+02   4.5907124E+02   4.5343047E+02   4.4767043E+02   4.3873766E+02   4.3030045E+02   4.1994398E+02
   4.0832075E+02   4.0744883E+02   4.0276589E+02   3.9412260E+02   3.8686188E+02   3.7866452E+02   3.7431340E+02   3.7022176E+02   3.6470963E+02   3.6094386E+02   3.5796897E+02   3.5594559E+02
   3.5439567E+02   3.5340461E+02   3.5349888E+02   3.5413117E+02   3.5554745E+02   3.5705175E+02   3.5821026E+02   3.5807965E+02   3.5750816E+02   3.5717182E+02   3.5701994E+02   3.5674847E+02
   3.5637021E+02   3.5564883E+02   3.5504845E+02  -9.9900000E+02
   8.7431059E+02   8.7065184E+02   8.6605003E+02   8.6058640E+02   8.5559416E+02   8.4920938E+02   8.4259263E+02   8.3561464E+02   8.2733349E+02   8.2032852E+02   8.1310831E+02   8.0218767E+02
   7.9146681E+02   7.7320080E+02   7.5780352E+02   7.5330561E+02   7.4583376E+02   7.3689531E+02   7.2546321E+02   7.1535042E+02   7.0726035E+02   6.9986032E+02   6.8965087E+02   6.8070156E+02
   6.7116319E+02   6.6460206E+02   6.5919624E+02   6.5202128E+02   6.4474804E+02   6.3742446E+02   6.3168257E+02   6.2751570E+02   6.2339195E+02   6.1738193E+02   6.1241024E+02   6.0708792E+02
   6.0375045E+02   6.0107752E+02   5.9779276E+02   5.9451767E+02   5.9154730E+02   5.8924150E+02   5.8758793E+02   5.8548742E+02   5.8298720E+02   5.8118582E+02   5.7973347E+02   5.7731895E+02
   5.7513586E+02   5.7219608E+02   5.6251731E+02   5.6111681E+02   5.6058386E+02   5.5860735E+02   5.5475937E+02   5.4828543E+02   5.4197027E+02   5.3695408E+02   5.2911247E+02   5.2151046E+02
   5.1266359E+02   5.0614526E+02   5.0079310E+02   4.9472732E+02   4.8506724E+02   4.7711998E+02   4.6730753E+02   4.6121012E+02   4.5498096E+02   4.4516031E+02   4.3584011E+02   4.2509487E+02
   4.1563921E+02   4.0781189E+02   4.0421041E+02   3.9388941E+02   3.8536792E+02   3.7591066E+02   3.7063688E+02   3.6561085E+02   3.5898247E+02   3.5416616E+02   3.4997914E+02   3.4761481E+02
   3.4603436E+02   3.4496438E+02   3.4495870E+02   3.4590898E+02   3.4778272E+02   3.4939493E+02   3.5091296E+02   3.5199707E+02   3.5269997E+02   3.5360419E+02   3.5419088E+02   3.5465870E+02
   3.5494741E+02   3.5521472E+02   3.5505578E+02  -9.9900000E+02
   8.8826018E+02   8.8487601E+02   8.8019735E+02   8.7457599E+02   8.6958574E+02   8.6304718E+02   8.5597673E+02   8.4842750E+02   8.3964396E+02   8.3164344E+02   8.2456908E+02   8.1447701E+02
   8.0507491E+02   7.9143412E+02   7.7280084E+02   7.6867464E+02   7.5712908E+02   7.5262254E+02   7.4235755E+02   7.3492426E+02   7.2770358E+02   7.2089594E+02   7.1150005E+02   7.0299614E+02
   6.9412044E+02   6.8763609E+02   6.8229293E+02   6.7508446E+02   6.6767779E+02   6.6007600E+02   6.5390988E+02   6.4927005E+02   6.4471814E+02   6.3820541E+02   6.3273606E+02   6.2681658E+02
   6.2312993E+02   6.2003440E+02   6.1603243E+02   6.1208276E+02   6.0819811E+02   6.0534557E+02   6.0310884E+02   6.0111186E+02   5.9808109E+02   5.9549573E+02   5.9348501E+02   5.9050280E+02
   5.8803442E+02   5.8480858E+02   5.8074237E+02   5.7778903E+02   5.7508464E+02   5.6635105E+02   5.6107408E+02   5.5787971E+02   5.5275857E+02   5.4834426E+02   5.4088728E+02   5.3320095E+02
   5.2410787E+02   5.1737668E+02   5.1179370E+02   5.0544778E+02   4.9520982E+02   4.8674957E+02   4.7622789E+02   4.6967862E+02   4.6293280E+02   4.5217386E+02   4.4185719E+02   4.2993201E+02
   4.2108065E+02   4.1112335E+02   4.0541642E+02   3.9330006E+02   3.8320604E+02   3.7206047E+02   3.6574532E+02   3.5959379E+02   3.5151853E+02   3.4549666E+02   3.4011992E+02   3.3723228E+02
   3.3538371E+02   3.3412942E+02   3.3419701E+02   3.3549524E+02   3.3790403E+02   3.3992005E+02   3.4211193E+02   3.4469298E+02   3.4685626E+02   3.4908954E+02   3.5057451E+02   3.5186362E+02
   3.5333577E+02   3.5460725E+02   3.5508947E+02  -9.9900000E+02
   9.0249246E+02   8.9901146E+02   8.9428940E+02   8.8842470E+02   8.8319482E+02   8.7619822E+02   8.6904434E+02   8.6073852E+02   8.5151206E+02   8.4287063E+02   8.3526830E+02   8.2541181E+02
   8.1680761E+02   8.0610335E+02   7.9657064E+02   7.8742769E+02   7.7194221E+02   7.5807239E+02   7.5577659E+02   7.5139336E+02   7.4521474E+02   7.4034342E+02   7.3210934E+02   7.2419574E+02
   7.1599185E+02   7.0979390E+02   7.0452855E+02   6.9732713E+02   6.8979513E+02   6.8173109E+02   6.7528988E+02   6.7028396E+02   6.6553712E+02   6.5839223E+02   6.5237805E+02   6.4591274E+02
   6.4176646E+02   6.3826700E+02   6.3362360E+02   6.2917822E+02   6.2455955E+02   6.2108195E+02   6.1842736E+02   6.1582293E+02   6.1208223E+02   6.0887676E+02   6.0655591E+02   6.0321158E+02
   6.0059103E+02   5.9716039E+02   5.9342090E+02   5.9008361E+02   5.8677162E+02   5.8125531E+02   5.7736597E+02   5.6749660E+02   5.6058077E+02   5.5946018E+02   5.5247014E+02   5.4516181E+02
   5.3591727E+02   5.2907426E+02   5.2339683E+02   5.1686331E+02   5.0611814E+02   4.9722172E+02   4.8608513E+02   4.7901324E+02   4.7168134E+02   4.5998491E+02   4.4865242E+02   4.3528797E+02
   4.2560017E+02   4.1701260E+02   4.0602976E+02   3.9289734E+02   3.8091547E+02   3.6764045E+02   3.6004177E+02   3.5253672E+02   3.4251571E+02   3.3508991E+02   3.2860308E+02   3.2496382E+02
   3.2262186E+02   3.2118691E+02   3.2140536E+02   3.2313471E+02   3.2636213E+02   3.2923638E+02   3.3236135E+02   3.3638633E+02   3.3986325E+02   3.4378310E+02   3.4656654E+02   3.4899208E+02
   3.5127828E+02   3.5394436E+02   3.5532449E+02  -9.9900000E+02
   9.0981420E+02   9.0697544E+02   9.0168951E+02   8.9585641E+02   8.9212113E+02   8.8494254E+02   8.7633592E+02   8.6805640E+02   8.5803546E+02   8.4831610E+02   8.4149143E+02   8.3170744E+02
   8.2381968E+02   8.1376526E+02   8.0507899E+02   7.9844614E+02   7.9044984E+02   7.6644028E+02   7.5788829E+02   7.5775239E+02   7.5691438E+02   7.5348795E+02   7.4507694E+02   7.3830160E+02
   7.3030121E+02   7.2446859E+02   7.2036841E+02   7.1240980E+02   7.0450061E+02   6.9671486E+02   6.8947220E+02   6.8433266E+02   6.7995814E+02   6.7257640E+02   6.6620990E+02   6.5947978E+02
   6.5522176E+02   6.5176571E+02   6.4695887E+02   6.4142700E+02   6.3654425E+02   6.3268946E+02   6.2989007E+02   6.2736646E+02   6.2280854E+02   6.1964234E+02   6.1692544E+02   6.1351601E+02
   6.1069287E+02   6.0711474E+02   6.0294094E+02   5.9991985E+02   5.9649098E+02   5.9075271E+02   5.8721208E+02   5.8006419E+02   5.7466376E+02   5.7046757E+02   5.6009806E+02   5.5537410E+02
   5.4674387E+02   5.3972433E+02   5.3455588E+02   5.2778724E+02   5.1628520E+02   5.0749381E+02   4.9564558E+02   4.8847493E+02   4.8043118E+02   4.6806192E+02   4.5583607E+02   4.4134956E+02
   4.3037010E+02   4.2125773E+02   4.0634182E+02   3.9284322E+02   3.7905174E+02   3.6303166E+02   3.5387965E+02   3.4466153E+02   3.3257506E+02   3.2351713E+02   3.1513248E+02   3.0931966E+02
   3.0846047E+02   3.0675982E+02   3.0741890E+02   3.0942080E+02   3.1299111E+02   3.1786816E+02   3.2200756E+02   3.2771744E+02   3.3305400E+02   3.3844075E+02   3.4264233E+02   3.4595554E+02
   3.4974359E+02   3.5365115E+02   3.5588017E+02  -9.9900000E+02
   9.0844232E+02   9.0604519E+02   8.9886975E+02   8.9386874E+02   8.9191782E+02   8.8124050E+02   8.7098401E+02   8.6508934E+02   8.4925292E+02   8.4428856E+02   8.3906681E+02   8.2680695E+02
   8.2168626E+02   8.0936990E+02   8.0226671E+02   8.0026511E+02   7.8868856E+02   7.5776362E+02   7.5799434E+02   7.5818677E+02   7.5548778E+02   7.5258425E+02   7.4212643E+02   7.3691583E+02
   7.2805722E+02   7.2358063E+02   7.2158576E+02   7.1125126E+02   7.0050101E+02   6.9576912E+02   6.8654452E+02   6.8327670E+02   6.7967371E+02   6.7033530E+02   6.6557800E+02   6.5828140E+02
   6.5480617E+02   6.5349138E+02   6.4651721E+02   6.3941607E+02   6.3681614E+02   6.3167123E+02   6.2940383E+02   6.2736991E+02   6.2212313E+02   6.1946957E+02   6.1630054E+02   6.1365280E+02
   6.0985126E+02   6.0734220E+02   6.0150662E+02   6.0126463E+02   5.9651675E+02   5.8978016E+02   5.8716200E+02   5.7916975E+02   5.7475085E+02   5.6921598E+02   5.6006534E+02   5.5289568E+02
   5.4715234E+02   5.3726424E+02   5.3728398E+02   5.2846866E+02   5.1412859E+02   5.0768820E+02   4.9436015E+02   4.8870883E+02   4.7820426E+02   4.6892756E+02   4.5149071E+02   4.4238758E+02
   4.2678761E+02   4.2480866E+02   4.0606432E+02   3.8847757E+02   3.7826057E+02   3.6014226E+02   3.5184874E+02   3.4079242E+02   3.3142747E+02   3.1910389E+02   3.1383836E+02   3.0784891E+02
   3.0740845E+02   3.0527735E+02   3.0614540E+02   3.0779122E+02   3.1215281E+02   3.1666058E+02   3.2171753E+02   3.2658128E+02   3.3376535E+02   3.3781114E+02   3.4324198E+02   3.4427322E+02
   3.4929220E+02   3.5371151E+02   3.5592330E+02  -9.9900000E+02
  -9.9900000E+02  -9.9900000E+02  -9.9900000E+02  -9.9900000E+02  -9.9900000E+02  -9.9900000E+02  -9.9900000E+02  -9.9900000E+02  -9.9900000E+02  -9.9900000E+02  -9.9900000E+02  -9.9900000E+02
  -9.9900000E+02  -9.9900000E+02  -9.9900000E+02  -9.9900000E+02  -9.9900000E+02  -9.9900000E+02  -9.9900000E+02  -9.9900000E+02  -9.9900000E+02  -9.9900000E+02  -9.9900000E+02  -9.9900000E+02
  -9.9900000E+02  -9.9900000E+02  -9.9900000E+02  -9.9900000E+02  -9.9900000E+02  -9.9900000E+02  -9.9900000E+02  -9.9900000E+02  -9.9900000E+02  -9.9900000E+02  -9.9900000E+02  -9.9900000E+02
  -9.9900000E+02  -9.9900000E+02  -9.9900000E+02  -9.9900000E+02  -9.9900000E+02  -9.9900000E+02  -9.9900000E+02  -9.9900000E+02  -9.9900000E+02  -9.9900000E+02  -9.9900000E+02  -9.9900000E+02
  -9.9900000E+02  -9.9900000E+02  -9.9900000E+02  -9.9900000E+02  -9.9900000E+02  -9.9900000E+02  -9.9900000E+02  -9.9900000E+02  -9.9900000E+02  -9.9900000E+02  -9.9900000E+02  -9.9900000E+02
  -9.9900000E+02  -9.9900000E+02  -9.9900000E+02  -9.9900000E+02  -9.9900000E+02  -9.9900000E+02  -9.9900000E+02  -9.9900000E+02  -9.9900000E+02  -9.9900000E+02  -9.9900000E+02  -9.9900000E+02
  -9.9900000E+02  -9.9900000E+02  -9.9900000E+02  -9.9900000E+02  -9.9900000E+02  -9.9900000E+02  -9.9900000E+02  -9.9900000E+02  -9.9900000E+02  -9.9900000E+02  -9.9900000E+02  -9.9900000E+02
  -9.9900000E+02  -9.9900000E+02  -9.9900000E+02  -9.9900000E+02  -9.9900000E+02  -9.9900000E+02  -9.9900000E+02  -9.9900000E+02  -9.9900000E+02  -9.9900000E+02  -9.9900000E+02  -9.9900000E+02
  -9.9900000E+02  -9.9900000E+02  -9.9900000E+02  -9.9900000E+02
