# Supplementary material for: Set-up and input dataset files of the Delft3d model for hydrodynamic modelling considering wind, waves, tides and currents through multidomain grids
Source: Data Brief. 2019 Dec 9;28:104921. doi: 10.1016/j.dib.2019.104921 (PMC6926121; doi:10.1016/j.dib.2019.104921)
Supplement: Multimedia component 1 [file mmc1.zip › Multi_domain_2004_all_forces/TPAR.bnd]

TPAR    
19790101.03 1.76 4.66 59.68 0.428810703
19790101.06 2.2 5.55 61.23 0.44651197
19790101.09 2.28 5.94 60.09 0.46375185
19790101.12 2.28 6.1 57.78 0.480468295
19790101.15 2.34 6.36 52.87 0.496601144
19790101.18 2.43 6.51 51.88 0.512092339
19790101.21 2.46 6.61 51.28 0.526886126
19790102 2.4 6.59 50.5 0.556832003
19790102.03 2.62 6.77 47.17 0.543763554
19790102.06 2.88 7.13 47.05 0.529883716
19790102.09 2.93 7.39 49.66 0.515242439
19790102.12 2.99 7.47 50.71 0.499892418
19790102.15 3.01 7.57 50.49 0.483888897
19790102.18 2.92 7.7 44.46 0.467289469
19790102.21 3.06 7.94 41.98 0.450153875
19790103 3.36 8.32 39.1 0.027387573
19790103.03 3.67 8.52 42.77 0.020165408
19790103.06 3.71 8.58 46.76 0.014016243
19790103.09 3.59 8.53 49.04 0.008962205
19790103.12 3.53 8.53 49.6 0.005021485
19790103.15 3.64 8.63 49.45 0.002208265
19790103.18 3.82 8.72 49.72 0.00053267
19790103.21 3.94 8.75 49.91 7.28776E-07
19790104 3.9 8.68 51.35 0.32192057
19790104.03 3.85 8.57 51.64 0.340999981
19790104.06 3.8 8.52 51.71 0.359997731
19790104.09 3.75 8.53 52.01 0.378845451
19790104.12 3.6 8.49 52.22 0.397475309
19790104.15 3.52 8.46 52.33 0.415820254
19790104.18 3.28 8.42 52.67 0.43381427
19790104.21 3.21 8.36 51.85 0.451392595
19790105 3.3 8.25 52.15 0.60622705
19790105.03 3.55 8.19 51.58 0.597569541
19790105.06 3.72 8.28 51.17 0.587907
19790105.09 3.69 8.36 51.19 0.5772742
19790105.12 3.57 8.42 49.83 0.565709407
19790105.15 3.34 8.4 48.41 0.553254245
19790105.18 2.98 8.18 46.17 0.539953535
19790105.21 3.02 7.9 47.08 0.525855147
19790106 3.19 7.8 47.63 0.075067568
19790106.03 3.34 7.88 47.66 0.063193747
19790106.06 3.32 7.99 46.7 0.052238069
19790106.09 3.25 8.08 45.93 0.042239962
19790106.12 2.94 8.08 45.96 0.033235408
19790106.15 2.77 7.98 45.62 0.025256815
19790106.18 2.57 7.94 44.53 0.018332896
19790106.21 2.64 7.84 44.49 0.01248857
19790107 2.74 7.73 45.58 0.232841764
19790107.03 2.81 7.65 46.13 0.25138178
19790107.06 2.81 7.71 44.97 0.270162662
19790107.09 2.78 7.77 44.51 0.289116824
19790107.12 2.56 7.86 44 0.30817605
19790107.15 2.36 7.89 43.24 0.327271745
19790107.18 2.22 7.86 43.27 0.346335189
19790107.21 2.19 7.75 44.04 0.365297772
19790108 2.2 7.61 43.41 0.632686781
19790108.03 2.2 7.55 43.47 0.629129865
19790108.06 2.2 7.64 41.89 0.624454333
19790108.09 2.21 7.68 39.36 0.618677011
19790108.12 2.13 7.65 38.15 0.611818692
19790108.15 2.05 7.45 38.59 0.603904059
19790108.18 1.98 7.28 38.54 0.594961595
19790108.21 1.94 6.94 39.16 0.585023483
19790109 1.9 6.72 40.05 0.142124108
19790109.03 1.96 6.12 44.19 0.126544491
19790109.06 2.05 6.08 46.05 0.111655024
19790109.09 2.07 6.09 48.49 0.09750929
19790109.12 1.92 6.02 49.8 0.0841582
19790109.15 1.72 5.88 48.21 0.071649804
19790109.18 1.67 5.73 48.4 0.060029117
19790109.21 1.77 5.71 47.73 0.049337962
19790110 1.89 5.75 48.65 0.1505713
19790110.03 1.99 5.81 48.61 0.167095033
19790110.06 2.08 5.91 48.02 0.184162973
19790110.09 2.09 5.96 49.5 0.2017137
19790110.12 1.94 5.9 49.45 0.219684047
19790110.15 1.9 5.86 46.83 0.238009339
19790110.18 2.01 5.96 45.88 0.256623628
19790110.21 2.31 6.17 47.9 0.275459921
19790111 2.49 6.46 49.8 0.634103429
19790111.03 2.55 6.57 51.79 0.635930448
19790111.06 2.59 6.71 52.86 0.636614375
19790111.09 2.54 6.78 53.79 0.63615275
19790111.12 2.45 6.77 54.19 0.634547234
19790111.15 2.37 6.76 54.03 0.631803606
19790111.18 2.28 6.74 52.99 0.627931738
19790111.21 2.37 6.79 50.32 0.622945566
19790112 2.4 6.77 49.09 0.223215505
19790112.03 2.42 6.79 47.67 0.205171156
19790112.06 2.48 6.89 47.91 0.187533987
19790112.09 2.53 6.94 49.99 0.170367467
19790112.12 2.37 6.91 51.38 0.153733381
19790112.15 2.1 6.81 49.71 0.137691594
19790112.18 1.93 6.57 51.48 0.122299836
19790112.21 1.87 6.42 50.08 0.107613503
19790113 1.79 6.27 48.33 0.081662795
19790113.03 1.7 6.12 49.36 0.094853974
19790113.06 1.71 5.96 48.17 0.108849351
19790113.09 1.79 5.96 49.74 0.123598561
19790113.12 1.89 6.13 51.72 0.139048522
19790113.15 1.93 6.34 50.54 0.155143628
19790113.18 2.04 6.41 51.24 0.171825959
19790113.21 2.16 6.48 51.44 0.189035473
19790114 2.2 6.53 51.89 0.610364144
19790114.03 2.29 6.69 49.37 0.617429558
19790114.06 2.53 6.94 50.95 0.623418464
19790114.09 2.5 7.04 53.14 0.628309309
19790114.12 2.32 6.97 53.5 0.632084491
19790114.15 2.22 6.88 52.49 0.634730422
19790114.18 2.25 6.82 51.61 0.636237582
19790114.21 2.26 6.81 50.95 0.636600545
19790115 2.25 6.78 50.26 0.311882066
19790115.03 2.39 6.85 49.89 0.292810388
19790115.06 2.68 7.03 51.02 0.273830483
19790115.09 2.84 7.22 52.73 0.255010653
19790115.12 2.77 7.16 53.71 0.236418632
19790115.15 2.69 7.05 54.83 0.218121334
19790115.18 2.82 7.11 53.37 0.200184604
19790115.21 3.26 7.36 52.77 0.182672997
19790116 3.39 7.5 54.81 0.031605463
19790116.03 3.35 7.52 55.37 0.040413285
19790116.06 3.16 7.54 54.78 0.050221235
19790116.09 3.14 7.66 52.65 0.060994015
19790116.12 3.1 7.77 52.17 0.072692854
19790116.15 3.01 7.77 51.99 0.085275648
19790116.18 3.08 7.73 51.55 0.098697115
19790116.21 3.61 7.87 51.66 0.112908952
19790117 3.92 8.25 51.23 0.563359984
19790117.03 3.91 8.43 52.19 0.575100967
19790117.06 3.71 8.43 51.82 0.585917778
19790117.09 3.71 8.46 51.08 0.595771491
19790117.12 3.58 8.43 51.45 0.604626642
19790117.15 3.45 8.33 51.79 0.61245136
19790117.18 3.37 8.24 51.91 0.619217488
19790117.21 3.46 8.22 51.66 0.624900673
19790118 3.57 8.29 51.49 0.401060664
19790118.03 3.84 8.44 51.59 0.382480895
19790118.06 3.75 8.48 52.77 0.363670182
19790118.09 3.52 8.38 53.49 0.344696219
19790118.12 3.24 8.29 53.22 0.325627294
19790118.15 3.08 8.31 52.89 0.306532036
19790118.18 3.04 8.28 53.25 0.287479164
19790118.21 3.09 8.12 52.11 0.268537248
19790119 3.07 7.82 52.31 0.00438684
19790119.03 2.95 7.66 52.5 0.008109681
19790119.06 2.77 7.46 52.44 0.012948907
19790119.09 2.63 7.26 53.06 0.018887103
19790119.12 2.39 7.04 54.1 0.025902898
19790119.15 2.24 6.86 52.99 0.033971042
19790119.18 2.29 6.72 51.85 0.0430625
19790119.21 2.48 6.8 51.85 0.05314455
19790120 2.63 6.89 52.88 0.496835274
19790120.03 2.69 6.98 54.51 0.512316546
19790120.06 2.74 7.07 55.41 0.527099601
19790120.09 2.8 7.19 55.66 0.541131241
19790120.12 2.68 7.08 57.17 0.554360964
19790120.15 2.49 6.92 56.99 0.566741157
19790120.18 2.36 6.8 54.99 0.578227267
19790120.21 2.35 6.71 53.52 0.588777955
19790121 2.3 6.61 55.56 0.483647382
19790121.03 2.2 6.58 55.59 0.467039576
19790121.06 2.25 6.75 53.95 0.449896507
19790121.09 2.3 6.92 54.65 0.432279865
19790121.12 2.1 6.98 54.49 0.414253055
19790121.15 1.85 7 53.39 0.395880955
19790121.18 1.67 7.4 49.96 0.377229681
19790121.21 1.62 7.66 49.39 0.358366359
19790122 1.59 7.61 52.9 0.002175147
19790122.03 1.53 7.61 54.43 0.000516446
19790122.06 1.53 7.67 54.07 1.45928E-06
19790122.09 1.68 7.65 53.76 0.000632039
19790122.12 1.74 7.5 55.08 0.002405916
19790122.15 1.63 7.36 55.7 0.005316705
19790122.18 1.55 7.3 56.47 0.009353933
19790122.21 1.65 7.17 57.41 0.014503068
19790123 1.71 6.9 56.94 0.416089334
19790123.03 1.73 5.73 54.79 0.434077665
19790123.06 1.91 6.13 54.24 0.451649355
19790123.09 2.01 6.46 55.3 0.468741169
19790123.12 1.95 6.56 56.69 0.485291593
19790123.15 1.74 6.58 55.97 0.501241061
19790123.18 1.65 6.47 54.3 0.516532177
19790123.21 1.79 6.16 53.68 0.531109906
19790124 1.96 6.16 54.5 0.55306341
19790124.03 2.22 6.44 54.82 0.539750536
19790124.06 2.48 6.86 55.99 0.525640717
19790124.09 2.48 6.97 57.68 0.510784728
19790124.12 2.29 6.87 58.31 0.495236038
19790124.15 2.03 6.72 56.11 0.479050608
19790124.18 1.88 6.53 55.47 0.462286682
19790124.21 1.92 6.36 53.62 0.445004594
19790125 1.93 6.25 53.58 0.025146566
19790125.03 1.98 6.17 54.21 0.018238455
19790125.06 2.17 6.37 54.35 0.012410279
19790125.09 2.32 6.55 56.87 0.00768301
19790125.12 2.25 6.56 59.71 0.004073662
19790125.15 1.96 6.4 59.74 0.001595226
19790125.18 1.82 6.11 57.82 0.00025662
19790125.21 1.9 6.03 56.32 6.26626E-05
19790126 1.87 5.97 56.19 0.327554339
19790126.03 1.85 5.94 54.04 0.34661679
19790126.06 1.96 6.1 52.85 0.365577364
19790126.09 2.1 6.4 53.7 0.384367828
19790126.12 2.06 6.47 55.53 0.402920555
19790126.15 1.82 6.39 55.8 0.421168773
19790126.18 1.59 6.21 55.18 0.439046812
19790126.21 1.49 6.07 53.85 0.456490329
19790127 1.49 5.93 53.38 0.603779107
19790127.03 1.42 5.97 53.19 0.59482166
19790127.06 1.38 5.97 52.56 0.584869071
19790127.09 1.46 5.86 52.43 0.573957156
19790127.12 1.47 5.86 53.4 0.562125186
19790127.15 1.38 5.8 53.95 0.549415746
19790127.18 1.26 5.69 54.04 0.535874573
19790127.21 1.18 5.51 53.98 0.521550402
19790128 1.15 5.12 52.99 0.071471207
19790128.03 1.17 4.6 51.54 0.059863982
19790128.06 1.14 4.57 51.85 0.049186885
19790128.09 1.12 4.53 51.05 0.039478339
19790128.12 1.1 4.68 51.89 0.030773286
19790128.15 1.02 5.03 52.82 0.023103055
19790128.18 0.92 5.23 54.3 0.016495248
19790128.21 0.91 5.02 54.38 0.010973648
19790129 0.94 4.18 48.89 0.238282937
19790129.03 1 4.21 49.75 0.256901003
19790129.06 1.07 4.34 51.46 0.275740072
19790129.09 1.13 4.49 53.07 0.294732349
19790129.12 1.19 4.65 53.11 0.31380948
19790129.15 1.21 4.83 53.49 0.332902805
19790129.18 1.26 4.87 52.74 0.351943613
19790129.21 1.37 4.93 52.58 0.370863377
19790130 1.48 5.01 53.7 0.631754489
19790130.03 1.64 5.2 57.15 0.627866015
19790130.06 1.73 5.35 58.86 0.622863474
19790130.09 1.73 5.48 60.76 0.616764868
19790130.12 1.66 5.46 61.2 0.609592146
19790130.15 1.54 5.32 60.52 0.601371124
19790130.18 1.53 5.24 58.39 0.592131386
19790130.21 1.69 5.3 55.92 0.581906186
19790131 1.85 5.5 55.06 0.137458876
19790131.03 2 5.69 56.15 0.122077162
19790131.06 2.11 5.96 56.08 0.107401676
19790131.09 2.04 6.08 56.4 0.09348523
19790131.12 1.93 6.08 57.52 0.08037791
19790131.15 1.84 6 58 0.06812689
19790131.18 1.85 5.91 56.51 0.056776257
19790131.21 1.81 5.81 56.91 0.046366863
19790201 1.79 5.71 55.43 0.097317828
19790201.03 1.86 5.79 54.02 0.111452841
19790201.06 1.96 6.07 52.21 0.126332314
19790201.09 2.02 6.31 52.07 0.141902701
19790201.12 2.06 6.3 53.46 0.158107963
19790201.15 2.17 6.25 54.71 0.174889778
19790201.18 2.24 6.25 54.97 0.192187752
19790201.21 2.35 6.32 54.39 0.209939629
19790202 2.38 6.38 53.79 0.618588888
19790202.03 2.52 6.49 52.55 0.624381413
19790202.06 2.71 6.76 52.63 0.629072411
19790202.09 2.69 6.83 55.64 0.632644999
19790202.12 2.58 6.7 57.35 0.63508632
19790202.15 2.43 6.47 58.5 0.636387588
19790202.18 2.45 6.39 56.41 0.63654412
19790202.21 2.67 6.47 55.12 0.635555352
19790203 2.87 6.62 55.67 0.289381631
19790203.03 2.95 6.83 53.86 0.270425536
19790203.06 2.95 6.94 55.55 0.251641776
19790203.09 2.95 7 57.81 0.233097946
19790203.12 2.94 7.02 58.87 0.214860787
19790203.15 3.05 7.12 58.58 0.196995936
19790203.18 2.96 7.22 55.58 0.179567682
19790203.21 2.99 7.24 53.91 0.162638749
19790204 3.2 7.37 52.77 0.042107688
19790204.03 3.51 7.63 51.4 0.052092201
19790204.06 3.49 7.83 53.8 0.063034809
19790204.09 3.42 7.83 55.28 0.074896132
19790204.12 3.29 7.83 55.57 0.087633483
19790204.15 3.3 7.87 55.26 0.101201018
19790204.18 3.27 7.9 54.61 0.115549912
19790204.21 3.2 7.87 53.24 0.130628523
19790205 3.15 7.8 51.42 0.577119484
19790205.03 3.32 7.82 50.34 0.587765532
19790205.06 3.37 7.87 51.93 0.597441829
19790205.09 3.26 7.74 53.13 0.606113554
19790205.12 3 7.45 55.15 0.613749496
19790205.15 2.79 7.34 54.88 0.620322174
19790205.18 2.58 7.25 54.09 0.625807935
19790205.21 2.6 7.08 54.14 0.630187035
19790206 2.64 6.95 53.48 0.379106494
19790206.03 2.85 7 53.1 0.360261343
19790206.06 3.05 7.29 53.5 0.341265214
19790206.09 3.17 7.41 55.67 0.322186468
19790206.12 3.04 7.37 57.05 0.303093771
19790206.15 2.88 7.26 56.93 0.284055838
19790206.18 2.67 7.08 57.4 0.26514118
19790206.21 2.56 6.91 56.42 0.246417872
19790207 2.5 6.82 55.74 0.008899657
19790207.03 2.62 6.9 55.41 0.013938309
19790207.06 2.97 7.37 54.35 0.020072369
19790207.09 2.98 7.56 55.95 0.027279764
19790207.12 2.8 7.49 57.22 0.035534552
19790207.15 2.69 7.41 57.15 0.044807026
19790207.18 2.49 7.33 55.65 0.055063815
19790207.21 2.29 7.2 53.64 0.066268006
19790208 2.33 7.12 54.59 0.515033455
19790208.03 2.62 7.4 53.69 0.529684968
19790208.06 2.96 7.85 53.77 0.543575757
19790208.09 2.9 7.84 56.05 0.556655834
19790208.12 2.71 7.7 56.55 0.568878122
19790208.15 2.56 7.52 56.92 0.580198635
19790208.18 2.47 7.36 55.57 0.590576632
19790208.21 2.49 7.22 54.14 0.599974762
19790209 2.51 7.22 53.66 0.463988334
19790209.03 2.64 7.47 53.39 0.44675532
19790209.06 2.84 7.77 53.99 0.429060044
19790209.09 2.86 7.74 54.99 0.410966185
19790209.12 2.73 7.56 56.02 0.392538862
19790209.15 2.67 7.49 56.22 0.373844398
19790209.18 2.65 7.46 56.11 0.354950068
19790209.21 2.5 7.34 55.16 0.335923872
19790210 2.41 7.17 54.35 0.000339067
19790210.03 2.47 7.09 53.53 3.04824E-05
19790210.06 2.54 7.19 53.49 0.00086736
19790210.09 2.44 7.27 54.35 0.002846688
19790210.12 2.21 7.19 55.18 0.005961343
19790210.15 1.96 7.16 55.17 0.010200115
19790210.18 1.75 7.19 55.53 0.015547749
19790210.21 1.68 6.96 54.88 0.021985001
19790211 1.78 6.32 53.58 0.437276539
19790211.03 1.94 6.19 54.34 0.454766386
19790211.06 2.09 6.39 55.5 0.471765134
19790211.09 2.11 6.53 56.77 0.488211612
19790211.12 1.96 6.51 57.01 0.504046626
19790211.15 1.87 6.4 56.32 0.519213187
19790211.18 1.81 6.28 54.35 0.533656715
19790211.21 1.79 6.12 52.99 0.547325227
19790212 1.88 6.05 51.94 0.537265513
19790212.03 2.12 6.17 52.29 0.523017409
19790212.06 2.4 6.51 53.24 0.50803258
19790212.09 2.6 6.84 54.64 0.492364953
19790212.12 2.56 6.87 55.91 0.476070916
19790212.15 2.54 6.79 56.04 0.459209111
19790212.18 2.51 6.73 55.03 0.441840219
19790212.21 2.56 6.71 54.25 0.424026752
19790213 2.63 6.73 53.68 0.01710785
19790213.03 2.8 6.86 53.5 0.011476611
19790213.06 2.85 7 54.38 0.00694964
19790213.09 2.75 7.03 55.55 0.00354323
19790213.12 2.59 6.88 56.15 0.001269639
19790213.15 2.41 6.68 56.16 0.000137051
19790213.18 2.19 6.44 55.67 0.000149542
19790213.21 2.11 6.3 53.22 0.001307067
19790214 2.11 6.2 52.12 0.350042808
19790214.03 2.14 6.19 51.5 0.368977758
19790214.06 2.11 6.21 50.31 0.387730355
19790214.09 2.03 6.2 50.17 0.406233116
19790214.12 1.88 6.11 51.25 0.424419448
19790214.15 1.78 5.96 52.2 0.442223898
19790214.18 1.75 5.74 51.87 0.459582394
19790214.21 1.72 5.62 52.58 0.476432461
19790215 1.73 5.55 51.27 0.593100812
19790215.03 1.84 5.61 51.06 0.582972613
19790215.06 1.97 5.76 52.73 0.571891915
19790215.09 2.02 5.93 55.22 0.559898595
19790215.12 1.98 5.92 55.87 0.547035816
19790215.15 1.9 5.83 54.97 0.533349873
19790215.18 1.97 5.86 53.15 0.518890016
19790215.21 2.05 5.99 51.32 0.503708287
19790216 2.28 6.17 49.47 0.057870215
19790216.03 2.54 6.57 49.73 0.047364902
19790216.06 2.71 6.92 51.15 0.037834699
19790216.09 2.82 7.06 52.98 0.029313903
19790216.12 2.78 7.09 54.13 0.02183318
19790216.15 2.68 7.03 54.23 0.015419454
19790216.18 2.6 6.95 52.94 0.010095806
19790216.21 2.71 6.93 51.32 0.005881395
19790217 2.83 6.99 50.62 0.260281251
19790217.03 2.95 7.14 49.86 0.279152956
19790217.06 2.9 7.29 52.17 0.298165581
19790217.09 2.81 7.23 53.05 0.317250706
19790217.12 2.69 7.04 54.23 0.336339643
19790217.15 2.72 6.97 53.31 0.35536369
19790217.18 2.67 6.99 51.72 0.374254386
19790217.21 2.69 6.97 50.13 0.392943742
19790218 2.83 6.97 50.07 0.627046423
19790218.03 3.14 7.14 50.33 0.621844936
19790218.06 3.22 7.38 52.7 0.615551051
19790218.09 3.16 7.39 54.87 0.608187419
19790218.12 2.98 7.32 54.76 0.59978054
19790218.15 2.9 7.27 53.07 0.590360672
19790218.18 2.82 7.27 51.24 0.579961714
19790218.21 2.95 7.31 49.97 0.568621091
19790219 3.28 7.48 50.34 0.119379055
19790219.03 3.73 7.94 50.96 0.104836515
19790219.06 3.73 8.18 52.7 0.09106225
19790219.09 3.47 8.11 55.32 0.07810583
19790219.12 3.29 8.03 54.41 0.066013885
19790219.15 3.38 8.08 53.87 0.054829934
19790219.18 3.5 8.25 52.58 0.044594226
19790219.21 3.72 8.37 52.37 0.035343598
19790220 3.95 8.48 52.4 0.175142221
19790220.03 4.02 8.53 53.12 0.192447373
19790220.06 3.79 8.41 54.63 0.210205491
19790220.09 3.51 8.07 55.43 0.22835267
19790220.12 3.23 7.82 54.93 0.246823598
19790220.15 3.17 7.71 53.19 0.265551797
19790220.18 3.2 7.74 51.64 0.284469871
19790220.21 3.43 7.83 51.13 0.303509732
19790221 3.55 7.94 51.89 0.636398259
19790221.03 3.7 8.08 52.93 0.636537831
19790221.06 3.67 8.25 53.67 0.635532127
19790221.09 3.49 8.2 54.08 0.633384764
19790221.12 3.33 8.08 54.4 0.630103473
19790221.15 3.38 8.22 52.83 0.625700061
19790221.18 3.46 8.38 52.97 0.620190377
19790221.21 3.65 8.5 52.67 0.613594249
19790222 3.72 8.61 53.04 0.196734611
19790222.03 3.8 8.58 54.07 0.179313295
19790222.06 3.78 8.55 55.66 0.162392218
19790222.09 3.61 8.45 56.54 0.146032275
19790222.12 3.46 8.4 55.94 0.130292345
19790222.15 3.47 8.42 55.08 0.115229077
19790222.18 3.5 8.47 54.66 0.100896679
19790222.21 3.59 8.53 54.44 0.087346733
19790223 3.73 8.63 53.98 0.101407846
19790223.03 3.89 8.81 54.18 0.115767925
19790223.06 3.71 8.78 55.86 0.130856934
19790223.09 3.42 8.52 56.87 0.146620574
19790223.12 3.27 8.51 56.7 0.16300211
19790223.15 3.12 8.64 56.37 0.179942584
19790223.18 2.95 8.51 55.62 0.197381032
19790223.21 2.95 8.32 54.88 0.215254695
19790224 3.04 8.22 54.54 0.620411357
19790224.03 3.31 8.2 54 0.62588087
19790224.06 3.51 8.36 54.34 0.63024346
19790224.09 3.39 8.38 54.56 0.633483426
19790224.12 3.08 8.26 54.05 0.635589107
19790224.15 2.89 8.05 53.69 0.636552926
19790224.18 2.8 7.88 52.78 0.636371414
19790224.21 2.63 7.75 52.14 0.635045223
19790225 2.57 7.59 51.92 0.283774783
19790225.03 2.63 7.41 51.98 0.264862463
19790225.06 2.76 7.5 53.22 0.246142498
19790225.09 2.63 7.47 54.66 0.227682255
19790225.12 2.36 7.31 54.47 0.209548174
19790225.15 2.12 7.19 52.41 0.19180552
19790225.18 2.06 7.44 50.98 0.174518143
19790225.21 2.14 7.46 50.35 0.157748261
19790226 2.19 7.42 50.25 0.044951763
19790226.03 2.39 7.16 50.92 0.055222854
19790226.06 2.59 7.33 53.25 0.066440773
19790226.09 2.39 7.46 54.17 0.07856515
19790226.12 2.05 7.5 53.74 0.09155235
19790226.15 1.8 7.71 52.16 0.10535563
19790226.18 1.71 7.8 52.28 0.119925317
19790226.21 1.84 7.82 52.91 0.135208974
19790227 1.91 7.94 53.69 0.580359226
19790227.03 1.98 8.09 54.11 0.590722982
19790227.06 2 7.96 53.06 0.600106344
19790227.09 1.98 7.85 52.37 0.608475544
19790227.12 1.91 7.77 53.18 0.615800461
19790227.15 1.76 7.73 54.34 0.622054732
19790227.18 1.63 7.7 56.12 0.627215851
19790227.21 1.57 7.67 57.19 0.631265242
19790228 1.61 7.53 56.57 0.373566002
19790228.03 1.75 5.5 52.9 0.354669223
19790228.06 1.92 5.82 54.27 0.335641591
19790228.09 2.06 6.1 55.12 0.316551581
19790228.12 2.11 6.31 56.06 0.297467899
19790228.15 2.05 6.3 56.5 0.278459229
19790228.18 2.04 6.15 56.65 0.259593975
19790228.21 2.04 6.05 55.67 0.240940035
19790301 2.08 6 54.4 0.010578808
19790301.03 2.16 6.03 54.4 0.006252663
19790301.06 2.14 6.04 55.71 0.003049589
19790301.09 2.12 6.08 57.48 0.00098111
19790301.12 2.05 6.13 58.52 5.46725E-05
19790301.15 2.01 6.11 58.04 0.00027361
19790301.18 2.01 6.09 56.81 0.001637135
19790301.21 1.96 6.03 55.66 0.00414034
19790302 1.94 5.95 54.21 0.372372227
19790302.03 2.18 6.14 53.44 0.39108477
19790302.06 2.44 6.55 53.55 0.4095354
19790302.09 2.56 6.82 54.35 0.427657719
19790302.12 2.48 6.81 55.31 0.445386503
19790302.15 2.29 6.67 55.04 0.462657947
19790302.18 2.27 6.57 52.8 0.479409896
19790302.21 2.27 6.63 50.97 0.495582059
19790303 2.38 6.73 49.91 0.581045221
19790303.03 2.53 6.85 50.83 0.569797034
19790303.06 2.59 6.94 51.87 0.557643766
19790303.09 2.54 6.97 53.19 0.544629153
19790303.12 2.39 6.91 54.18 0.530800035
19790303.15 2.35 6.84 54.14 0.516206184
19790303.18 2.38 6.82 53.15 0.500900119
19790303.21 2.56 6.87 52.19 0.484936925
19790304 2.67 6.95 52.33 0.045574589
19790304.03 2.82 7.1 52.22 0.036223841
19790304.06 2.94 7.33 53.46 0.027888299
19790304.09 2.9 7.37 55.03 0.02059796
19790304.12 2.73 7.29 54.81 0.014379062
19790304.15 2.63 7.2 53.5 0.009253988
19790304.18 2.58 7.16 51.72 0.005241181
19790304.21 2.72 7.18 50.99 0.002355083
19790305 2.82 7.24 52.08 0.282570414
19790305.03 2.85 7.29 52.86 0.30160117
19790305.06 2.87 7.34 52.96 0.320692056
19790305.09 2.81 7.33 52.94 0.339774372
19790305.12 2.65 7.25 52.77 0.358779439
19790305.15 2.53 7.09 52.8 0.377638856
19790305.18 2.42 6.94 51.78 0.396284756
19790305.21 2.4 6.85 50.54 0.414650031
19790306 2.41 6.8 50.78 0.62079092
19790306.03 2.53 6.82 52.25 0.614302491
19790306.06 2.62 6.91 54.12 0.606748809
19790306.09 2.53 6.92 55.95 0.598157057
19790306.12 2.31 6.82 56.24 0.588558158
19790306.15 2.13 6.65 55.14 0.577986658
19790306.18 2.09 6.53 53.18 0.5664806
19790306.21 2.2 6.53 51.36 0.554081396
19790307 2.25 6.52 51.31 0.102296308
19790307.03 2.24 6.48 51.85 0.088665831
19790307.06 2.18 6.47 52.75 0.075861826
19790307.09 2.12 6.48 53.72 0.063930371
19790307.12 1.99 6.46 54.35 0.052914407
19790307.15 1.76 6.49 53.4 0.042853582
19790307.18 1.62 6.58 51.23 0.033784101
19790307.21 1.64 6.52 49.85 0.025738605
19790308 1.66 6.46 49.08 0.195615587
19790308.03 1.68 6.37 49.81 0.213448576
19790308.06 1.63 6.32 51.09 0.23165895
19790308.09 1.61 6.17 51.2 0.250181177
19790308.12 1.56 5.89 51.91 0.268948593
19790308.15 1.52 5.7 51.44 0.287893654
19790308.18 1.52 5.41 50.44 0.306948183
19790308.21 1.5 5.33 51.26 0.326043602
19790309 1.55 5.31 52.07 0.636441153
19790309.03 1.7 5.44 53.18 0.635229347
19790309.06 1.83 5.66 54.97 0.632876972
19790309.09 1.88 5.75 56.27 0.629392496
19790309.12 1.88 5.89 56.85 0.624788457
19790309.15 1.94 5.99 55.74 0.619081428
19790309.18 1.99 6.05 54.54 0.612291945
19790309.21 2.1 6.11 53.87 0.604444444
19790310 2.2 6.19 53.46 0.176225544
19790310.03 2.5 6.48 52.43 0.159401134
19790310.06 2.8 6.91 52.67 0.143148627
19790310.09 2.87 7.06 55.11 0.127526508
19790310.12 2.89 7.15 55.46 0.112591004
19790310.15 2.96 7.27 55.56 0.098395867
19790310.18 2.96 7.34 54.71 0.084992182
19790310.21 3.05 7.37 53.64 0.072428188
19790311 3.1 7.42 53.57 0.118434518
19790311.03 3.21 7.5 54.2 0.133649175
19790311.06 3.12 7.53 56.09 0.149528408
19790311.09 2.8 7.37 57.29 0.166015075
19790311.12 2.5 7.19 56.63 0.183049839
19790311.15 2.28 7.09 56.42 0.200571391
19790311.18 2.17 7.09 54.89 0.218516676
19790311.21 2.2 6.93 53.52 0.23682111
19790312 2.28 6.86 52.27 0.626749233
19790312.03 2.61 7 51.66 0.63091058
19790312.06 2.82 7.3 52.39 0.633946902
19790312.09 2.68 7.27 54.99 0.635847272
19790312.12 2.3 6.97 56.83 0.63660485
19790312.15 2.03 6.76 55.1 0.63621691
19790312.18 1.96 6.49 54.14 0.634684848
19790312.21 2.11 6.42 51.89 0.632014177
19790313 2.25 6.47 52.07 0.261473138
19790313.03 2.44 6.56 53.12 0.242795018
19790313.06 2.54 6.75 55.26 0.224388673
19790313.09 2.45 6.77 57.48 0.20632034
19790313.12 2.22 6.56 58.1 0.188655049
19790313.15 2.28 6.43 57.1 0.171456377
19790313.18 2.5 6.57 55.62 0.154786217
19790313.21 2.59 6.66 54.68 0.138704566
19790314 2.74 6.82 53.86 0.057175406
19790314.03 2.9 7 54.61 0.068559739
19790314.06 2.95 7.24 55.33 0.080842902
19790314.09 2.87 7.3 56.33 0.093980691
19790314.12 2.65 7.2 55.63 0.107925823
19790314.15 2.48 7.05 54.08 0.122628109
19790314.18 2.33 6.98 52.35 0.13803464
19790314.21 2.33 6.98 51.51 0.154089967
19790315 2.49 7 51.04 0.59248721
19790315.03 2.77 7.19 51.28 0.601690221
19790315.06 2.94 7.39 53.23 0.609873368
19790315.09 2.84 7.34 55.63 0.617007202
19790315.12 2.6 7.05 55.98 0.623066048
19790315.15 2.46 6.81 55.2 0.6280281
19790315.18 2.4 6.61 54.4 0.631875502
19790315.21 2.36 6.53 53.11 0.634594406
19790316 2.47 6.57 52.82 0.351248314
19790316.03 2.57 6.72 53.79 0.332204373
19790316.06 2.65 6.86 55.73 0.313110429
19790316.09 2.69 6.88 57.51 0.294035195
19790316.12 2.63 6.85 57.96 0.275047324
19790316.15 2.6 6.8 56.96 0.256215153
19790316.18 2.65 6.76 55.37 0.237606454
19790316.21 2.79 6.83 55.51 0.219288201
19790317 2.77 6.87 56.37 0.016718116
19790317.03 2.92 6.94 56.21 0.023365257
19790317.06 3.04 7.11 56.79 0.03107388
19790317.09 3.02 7.24 56.86 0.039816242
19790317.12 2.89 7.17 56.36 0.049560881
19790317.15 2.91 7.12 56.39 0.060272725
19790317.18 2.87 7.19 54.01 0.071913226
19790317.21 2.9 7.21 53.02 0.084440488
19790318 3.07 7.29 53.06 0.53638438
19790318.03 3.31 7.47 53.86 0.549895948
19790318.06 3.36 7.69 54.26 0.562574054
19790318.09 3.09 7.55 56.07 0.574373075
19790318.12 2.75 7.29 55.61 0.585250545
19790318.15 2.6 7 55 0.595167316
19790318.18 2.45 6.88 53.41 0.6040877
19790318.21 2.35 6.76 51.52 0.611979592
19790319 2.32 6.64 51.68 0.438399635
19790319.03 2.47 6.7 52.24 0.420506901
19790319.06 2.65 6.91 53.77 0.402246371
19790319.09 2.77 7.05 55.72 0.383683758
19790319.12 2.57 6.98 56.74 0.364885869
19790319.15 2.32 6.82 55 0.34592036
19790319.18 2.2 6.62 53.59 0.32685548
19790319.21 2.16 6.52 51.28 0.307759846
19790320 2.22 6.52 50.1 0.000285455
19790320.03 2.31 6.58 50.63 0.001665896
19790320.06 2.39 6.76 52.4 0.004185913
19790320.09 2.26 6.78 53.83 0.007836437
19790320.12 1.96 6.64 53.12 0.012604331
19790320.15 1.74 6.53 50.25 0.018472434
19790320.18 1.68 6.41 46.89 0.025419629
19790320.21 1.64 6.31 45.34 0.033420912
19790321 1.64 5.97 44.31 0.46290986
19790321.03 1.71 5.73 43.43 0.479653661
19790321.06 1.74 5.69 45.16 0.495816797
19790321.09 1.65 5.67 45.67 0.511341102
19790321.12 1.59 5.64 44.83 0.526170702
19790321.15 1.52 5.68 44.37 0.540252227
19790321.18 1.46 5.77 43.05 0.553535
19790321.21 1.4 6 41.39 0.565971217
19790322 1.34 6.16 40.15 0.515984674
19790322.03 1.31 6.17 40.45 0.500668474
19790322.06 1.32 5.01 42.77 0.484695981
19790322.09 1.35 4.97 44.49 0.468124676
19790322.12 1.34 4.98 45.26 0.451014199
19790322.15 1.26 5.94 50.02 0.433426133
19790322.18 1.2 6.23 52.06 0.41542377
19790322.21 1.13 6.31 53.47 0.397071901
19790323 1.1 6.32 52.72 0.009186437
19790323.03 1.1 6.3 53.17 0.005190213
19790323.06 1.08 6.24 54.99 0.002320882
19790323.09 1.04 6.17 53.75 0.000588769
19790323.12 0.99 6.11 55.45 1.10074E-07
19790323.15 0.97 4.38 51.11 0.000557022
19790323.18 1 4.39 52.04 0.002257502
19790323.21 1.06 4.48 52.35 0.005095428
19790324 1.03 4.53 53.69 0.377916589
19790324.03 1.03 4.42 56.34 0.396558822
19790324.06 1.04 4.51 53.28 0.414919441
19790324.09 0.96 5.06 48.62 0.432932372
19790324.12 0.87 5.35 45.81 0.450532786
19790324.15 0.8 5.42 46.41 0.467657338
19790324.18 0.76 5.48 48.99 0.484244403
19790324.21 0.74 5.54 48.61 0.500234282
19790325 0.71 5.58 47.94 0.577823054
19790325.03 0.69 5.6 47.27 0.566303465
19790325.06 0.65 5.58 47.02 0.55389137
19790325.09 0.62 5.54 47.52 0.540631433
19790325.12 0.59 5.5 48.87 0.526571379
19790325.15 0.59 5.43 50.46 0.511761811
19790325.18 0.61 5.4 51.78 0.496256022
19790325.21 0.62 5.4 52.8 0.48010982
19790326 0.61 5.41 53.56 0.042712016
19790326.03 0.59 5.39 54.35 0.033657463
19790326.06 0.56 5.38 55.24 0.025627353
19790326.09 0.55 5.38 56.15 0.018650583
19790326.12 0.54 5.4 57.08 0.012752263
19790326.15 0.53 5.48 58.84 0.007953621
19790326.18 0.52 5.57 59.6 0.004271926
19790326.21 0.61 5.62 60.26 0.001720429
19790327 0.75 5.62 60.58 0.288175082
19790327.03 0.99 4.02 57 0.307230717
19790327.06 1.08 4.48 56.96 0.326326223
19790327.09 1.13 4.82 53.33 0.345392881
19790327.12 1.17 5.24 51.26 0.364362069
19790327.15 1.26 5.4 52.76 0.383165517
19790327.18 1.43 5.55 52.81 0.401735557
19790327.21 1.72 5.7 52.45 0.420005355
19790328 2.16 6.16 51.45 0.618988763
19790328.03 2.74 6.92 50.45 0.612183431
19790328.06 3.01 7.32 53.36 0.604320473
19790328.09 2.91 7.32 56.35 0.595428184
19790328.12 2.73 7.12 57.61 0.585538568
19790328.15 2.63 6.93 57.06 0.57468722
19790328.18 2.63 6.86 55.9 0.562913188
19790328.21 2.68 6.82 55.01 0.550258849
19790329 2.71 6.84 54.46 0.098191563
19790329.03 2.86 6.95 54.61 0.084799963
19790329.06 2.89 7.06 57.08 0.072248748
19790329.09 2.63 6.96 59.74 0.060583086
19790329.12 2.35 6.74 60.64 0.049844962
19790329.15 2.34 6.5 59.59 0.040073023
19790329.18 2.5 6.55 57.51 0.031302435
19790329.21 2.73 6.76 54.27 0.023564764
19790330 2.98 6.99 53.4 0.200834097
19790330.03 3.32 7.47 51.77 0.218785173
19790330.06 3.47 7.85 51.76 0.237094428
19790330.09 3.38 7.91 52.13 0.255695974
19790330.12 3.19 7.93 49.6 0.274522862
19790330.15 3.22 8.1 46.9 0.293507334
19790330.18 3.38 8.32 42.13 0.31258107
19790330.21 3.68 8.55 40.81 0.331675424
19790331 3.86 8.86 37.04 0.636202565
19790331.03 4.12 8.94 38.81 0.634653598
19790331.06 4.16 8.97 41.21 0.631966136
19790331.09 3.92 8.95 40.8 0.62814985
19790331.12 3.8 9.03 39.17 0.623218474
19790331.15 3.82 9.13 39.41 0.617189757
19790331.18 3.81 9.3 39.95 0.610085395
19790331.21 3.98 9.46 38.33 0.601930956
19790401 4.05 9.44 40.27 0.239456367
19790401.03 4.2 9.37 41.6 0.221106066
19790401.06 4.18 9.43 42.76 0.203105596
19790401.09 4.02 9.66 43.51 0.185519734
19790401.12 3.92 9.81 44.93 0.168411774
19790401.15 4.03 9.79 46.67 0.151843287
19790401.18 4.25 9.75 48.43 0.135873898
19790401.21 4.48 9.73 50.09 0.120561081
19790402 4.48 9.67 51.36 0.070707896
19790402.03 4.33 9.59 52.08 0.083148412
19790402.06 4.06 9.53 52.46 0.096435254
19790402.09 3.94 9.48 52.5 0.110520606
19790402.12 3.82 9.47 52.37 0.125353776
19790402.15 3.8 9.5 51.84 0.140881377
19790402.18 3.85 9.53 51.76 0.157047531
19790402.21 4.12 9.51 52.52 0.173794056
19790403 4.31 9.37 53.05 0.603240975
19790403.03 4.41 9.17 53.35 0.611237114
19790403.06 4.12 9.05 54.52 0.61817903
19790403.09 3.82 8.92 54.63 0.624041741
19790403.12 3.42 8.76 53.65 0.628804149
19790403.15 3.23 8.52 53.8 0.632449111
19790403.18 3.03 8.39 53.37 0.634963513
19790403.21 2.94 8.28 52.59 0.636338302
19790404 3.06 8.18 52.56 0.328765534
19790404.03 3.42 8.18 52.78 0.309669882
19790404.06 3.5 8.3 54.2 0.290605328
19790404.09 3.2 8.13 55.31 0.271640477
19790404.12 2.83 7.95 54.16 0.252843587
19790404.15 2.73 7.95 52.41 0.234282306
19790404.18 2.79 8.01 51.51 0.216023432
19790404.21 2.93 8.02 50.94 0.198132678
19790405 3.13 8.08 50.85 0.024676628
19790405.03 3.36 8.28 51.41 0.032573679
19790405.06 3.41 8.38 53.25 0.041499071
19790405.09 3.31 8.35 53.73 0.051420685
19790405.12 3.14 8.34 53.05 0.062302811
19790405.15 3 8.31 52.31 0.074106284
19790405.18 2.97 8.22 52.24 0.086788629
19790405.21 3.02 8.06 52.7 0.1003042
19790406 3.07 7.92 52.99 0.552243342
19790406.03 3.2 7.88 53.79 0.564766327
19790406.06 3.24 7.92 54.89 0.576402334
19790406.09 3 7.86 55.64 0.587109489
19790406.12 2.74 7.76 54.63 0.596849255
19790406.15 2.75 7.67 53.66 0.605586579
19790406.18 2.79 7.57 53.57 0.613290018
19790406.21 2.81 7.46 52.86 0.619931848
19790407 2.93 7.43 52.3 0.41724181
19790407.03 3.17 7.49 53.12 0.398921956
19790407.06 3.19 7.57 54.93 0.380311989
19790407.09 3.12 7.52 55.79 0.361478879
19790407.12 2.92 7.43 55.81 0.342490407
19790407.15 2.79 7.36 54.82 0.323414914
19790407.18 2.73 7.3 53.49 0.304321046
19790407.21 2.75 7.25 52.81 0.285277522
19790408 2.86 7.26 53.34 0.002036017
19790408.03 3.07 7.41 54.57 0.004760529
19790408.06 3.14 7.55 55.86 0.00861348
19790408.09 3.02 7.53 56.66 0.013581004
19790408.12 2.79 7.36 56.5 0.019645223
19790408.15 2.67 7.19 55.32 0.026784311
19790408.18 2.63 7.03 54.69 0.034972577
19790408.21 2.69 6.94 53.91 0.044180552
19790409 2.74 6.91 54.03 0.482610703
19790409.03 2.73 6.89 54.16 0.498662962
19790409.06 2.72 6.89 54.32 0.514066143
19790409.09 2.62 6.89 55.08 0.528764814
19790409.12 2.43 6.85 56.1 0.542706075
19790409.15 2.26 6.74 56.48 0.55583975
19790409.18 2.15 6.6 56.55 0.568118576
19790409.21 2.18 6.49 54.86 0.57949836
19790410 2.35 6.53 53 0.497837225
19790410.03 2.59 6.83 51.38 0.481752519
19790410.06 2.72 7.16 51.21 0.465079599
19790410.09 2.58 7.33 53.19 0.447878464
19790410.12 2.49 7.27 53.63 0.430211022
19790410.15 2.37 7.18 53.1 0.412140858
19790410.18 2.13 7.19 51.2 0.393733003
19790410.21 2.2 7.04 51.83 0.375053706
19790411 2.46 7.06 51.75 0.004589601
19790411.03 3.01 7.42 51.25 0.001924541
19790411.06 3.31 7.87 53.12 0.000398127
19790411.09 3.16 7.88 55.79 1.5851E-05
19790411.12 2.86 7.8 55.58 0.00077909
19790411.15 2.73 7.77 54.11 0.002685098
19790411.18 2.76 7.79 53.62 0.005727013
19790411.21 3.12 7.85 53.24 0.00989389
19790412 3.64 8.18 52.16 0.399889956
19790412.03 3.95 8.46 53.92 0.418192774
19790412.06 3.84 8.44 55.41 0.43613612
19790412.09 3.69 8.39 55.1 0.45365542
19790412.12 3.43 8.33 54.55 0.470687623
19790412.15 3.24 8.24 53.63 0.487171429
19790412.18 3.2 8.09 53.65 0.503047517
19790412.21 3.4 8.04 53.3 0.518258749
19790413 3.67 8.23 52.55 0.564131595
19790413.03 3.88 8.42 53.95 0.551563336
19790413.06 3.75 8.42 55.93 0.538155617
19790413.09 3.51 8.29 56.08 0.52395669
19790413.12 3.24 8.14 55.82 0.509017656
19790413.15 3.05 8.08 54.89 0.493392281
19790413.18 2.94 8.06 53.84 0.477136798
19790413.21 2.93 7.97 52.51 0.460309709
19790414 3.05 7.91 51.7 0.032133963
19790414.03 3.36 8.01 51.76 0.024291628
19790414.06 3.38 8.11 53.74 0.017507442
19790414.09 3.24 7.98 55.55 0.011805819
19790414.12 2.92 7.86 55.29 0.007207279
19790414.15 2.67 7.79 53.4 0.003728374
19790414.18 2.45 7.82 51.77 0.001381622
19790414.21 2.33 7.86 51.35 0.000175469
19790415 2.38 7.76 51.58 0.310670587
19790415.03 2.83 7.78 51.62 0.329765973
19790415.06 3.19 8.02 53.09 0.348820127
19790415.09 3.15 8 54.65 0.367764479
19790415.12 2.79 7.91 54.88 0.386530848
19790415.15 2.45 7.87 54 0.405051693
19790415.18 2.22 7.89 53.45 0.423260364
19790415.21 2.07 7.9 53.6 0.441091326
19790416 2.07 7.89 53.79 0.61084395
19790416.03 2.24 7.85 52.83 0.602793316
19790416.06 2.34 7.92 53.34 0.593718851
19790416.09 2.26 7.88 54.82 0.583653209
19790416.12 2.12 7.78 54.94 0.572632618
19790416.15 2 7.74 54.29 0.560696741
19790416.18 2 7.84 54.16 0.547888532
19790416.21 2.22 7.7 54.2 0.534254088
19790417 2.54 7.51 53.63 0.082474935
19790417.03 2.83 7.72 53.87 0.070080041
19790417.06 2.82 7.79 55.17 0.058578507
19790417.09 2.62 7.81 55.03 0.048011725
19790417.12 2.44 7.86 54.58 0.038417724
19790417.15 2.24 7.87 54.8 0.029831033
19790417.18 2.04 7.85 55.05 0.022282554
19790417.21 1.93 7.82 55.53 0.015799454
19790418 1.82 7.8 56.3 0.22205976
19790418.03 1.71 7.75 56.8 0.240426586
19790418.06 1.63 7.62 57.28 0.259073705
19790418.09 1.62 7.49 56.34 0.277934013
19790418.12 1.68 7.5 54.36 0.29693963
19790418.15 1.69 7.55 54.39 0.316022155
19790418.18 1.63 7.55 55.19 0.335112916
19790418.21 1.58 7.45 55.97 0.354143204
19790419 1.55 7.31 56.64 0.634253208
19790419.03 1.7 6.92 55.69 0.631361509
19790419.06 2.07 6.97 53.19 0.627343164
19790419.09 2.28 7.3 54.18 0.622212632
19790419.12 2.05 7.29 55.62 0.615988377
19790419.15 1.75 7.09 56.07 0.608692803
19790419.18 1.53 6.99 55.83 0.600352163
19790419.21 1.41 7.04 56.17 0.590996475
19790420 1.33 7.13 57.54 0.151602384
19790420.03 1.24 7.19 59.3 0.135642301
19790420.06 1.17 7.19 60.05 0.120339625
19790420.09 1.13 7.22 60.44 0.105749427
19790420.12 1.15 7.34 59.89 0.091924217
19790420.15 1.23 7.32 59.33 0.078913753
19790420.18 1.23 7.23 60.13 0.066764854
19790420.21 1.2 7.23 60.33 0.055521246
19790421 1.43 7.2 47.51 0.141116164
19790421.03 1.88 6.48 44.8 0.157291338
19790421.06 2.13 8.74 37.19 0.174046004
19790421.09 2.55 9.13 38.82 0.191319866
19790421.12 2.85 9.28 42.84 0.209050755
19790421.15 2.78 9.18 45.36 0.227174857
19790421.18 2.56 9.14 50.68 0.245626948
19790421.21 2.34 8.85 56.26 0.26434062
19790422 2.11 8.41 58.29 0.632494602
19790422.03 1.91 7.96 57.73 0.63499219
19790422.06 1.76 7.65 57.95 0.636350063
19790422.09 1.68 7.2 51.54 0.636563336
19790422.12 1.66 6.97 49.13 0.635631239
19790422.15 1.77 6.68 51.11 0.633557128
19790422.18 1.89 6.45 54.06 0.630348468
19790422.21 2.05 6.41 56.51 0.626016805
19790423 2.03 6.51 57.04 0.234009657
19790423.03 1.93 6.98 53.34 0.215755756
19790423.06 1.83 7.47 51.75 0.197870941
19790423.09 1.78 7.64 51.32 0.180419574
19790423.12 1.73 7.62 51.41 0.163464463
19790423.15 1.67 7.52 51.1 0.147066631
19790423.18 1.63 7.4 50.76 0.131285087
19790423.21 1.59 7.35 50.41 0.116176631
19790424 1.56 7.35 50.62 0.074287717
19790424.03 1.55 7.37 50.88 0.086982736
19790424.06 1.53 7.43 50.49 0.100510281
19790424.09 1.51 7.5 49.7 0.114821671
19790424.12 1.5 7.53 49.26 0.129865399
19790424.15 1.49 7.49 49.42 0.145587322
19790424.18 1.49 7.5 49.69 0.161930862
19790424.21 1.5 8.78 44.38 0.178837197
19790425 1.52 8.75 46.01 0.605708222
19790425.03 1.54 8.53 49.87 0.61339614
19790425.06 1.58 8.44 50.94 0.620022065
19790425.09 1.63 8.38 51.25 0.625562152
19790425.12 1.66 8.27 51.47 0.629996463
19790425.15 1.62 8.14 52.68 0.633309039
19790425.18 1.56 8.07 53.21 0.635487958
19790425.21 1.54 8.08 53.09 0.636525379
19790426 1.52 8.1 52.95 0.323132238
19790426.03 1.49 8.12 53.18 0.304038614
19790426.06 1.44 8.06 53.69 0.284996354
19790426.09 1.39 7.99 54.43 0.266073984
19790426.12 1.33 7.92 55.24 0.247339607
19790426.15 1.29 7.86 55.92 0.228860648
19790426.18 1.25 7.82 56.34 0.210703608
19790426.21 1.21 7.81 56.55 0.192933835
19790427 1.18 7.89 56.73 0.026897937
19790427.03 1.17 7.91 56.9 0.035101522
19790427.06 1.19 7.89 56.73 0.04432435
19790427.09 1.24 7.88 56.5 0.054533231
19790427.12 1.26 7.92 56.67 0.065691424
19790427.15 1.24 7.91 56.96 0.077758768
19790427.18 1.21 7.87 57.3 0.090691839
19790427.21 1.16 7.8 57.4 0.104444088
19790428 1.09 7.72 57.12 0.556027856
19790428.03 1.06 7.66 56.74 0.568293688
19790428.06 1.05 7.66 56.66 0.579659847
19790428.09 1.05 7.67 56.91 0.59008543
19790428.12 1.06 7.66 57.24 0.599532914
19790428.15 1.07 7.61 58.4 0.607968298
19790428.18 1.12 7.5 58.75 0.615361225
19790428.21 1.14 7.37 59.05 0.621685088
19790429 1.17 7.23 59.24 0.411870673
19790429.03 1.11 7.07 59.78 0.393458314
19790429.06 1.06 6.98 59.99 0.374775504
19790429.09 1.08 6.89 59.87 0.355889476
19790429.12 1.21 4.67 57.14 0.336868202
19790429.15 1.25 5.19 54.16 0.317780141
19790429.18 1.16 5.61 51.38 0.298693984
19790429.21 1.04 5.86 52.12 0.279678423
19790430 0.94 5.99 54.97 0.002721865
19790430.03 0.87 6.29 59.29 0.005780523
19790430.06 0.84 6.33 59.4 0.009963949
19790430.09 0.82 6.33 59.38 0.015257088
19790430.12 0.81 6.36 58.96 0.02164089
19790430.15 0.82 6.36 57.86 0.029092378
19790430.18 0.87 6.34 56.38 0.037584739
19790430.21 1.06 6.53 53.02 0.047087407
19790501 1.22 6.61 51.45 0.54920804
19790501.03 1.28 6.5 51.91 0.535654103
19790501.06 1.25 6.49 52.44 0.521317963
19790501.09 1.24 6.51 52.45 0.506251211
19790501.12 1.31 6.49 52.24 0.490508074
19790501.15 1.37 6.41 52.57 0.474145211
19790501.18 1.35 6.44 53.12 0.457221508
19790501.21 1.3 6.64 53.76 0.439797872
19790502 1.27 6.94 54.56 0.02299027
19790502.03 1.27 7.13 55.7 0.016399459
19790502.06 1.28 7.27 56.08 0.0108952
19790502.09 1.29 7.36 56.64 0.006497301
19790502.12 1.33 7.26 56.37 0.003221591
19790502.15 1.29 7.07 57.65 0.001079859
19790502.18 1.23 6.96 58.23 7.98125E-05
19790502.21 1.19 6.95 58 0.00022505
19790503 1.21 7.06 57.59 0.333204381
19790503.03 1.25 7.12 57.19 0.352243809
19790503.06 1.32 7.15 55.5 0.371161108
19790503.09 1.41 7.25 55.2 0.389888203
19790503.12 1.43 7.22 56.72 0.408357693
19790503.15 1.39 7.13 57.59 0.426503105
19790503.18 1.32 7.12 58.39 0.444259142
19790503.21 1.27 7.2 58.82 0.461561897
19790504 1.28 7.34 58.61 0.601232909
19790504.03 1.33 7.46 58.66 0.591977325
19790504.06 1.36 7.58 58.72 0.581736835
19790504.09 1.43 7.62 57.47 0.570548291
19790504.12 1.47 7.58 57.09 0.558451962
19790504.15 1.45 7.49 57.81 0.545491381
19790504.18 1.4 7.33 58.12 0.531713191
19790504.21 1.32 7.21 58.33 0.51716698
19790505 1.24 7.16 58.84 0.06794035
19790505.03 1.21 7.13 58.07 0.056604286
19790505.06 1.22 7.11 57.51 0.046210081
19790505.09 1.33 7.11 56.34 0.036795141
19790505.12 1.45 7.06 56.24 0.02839335
19790505.15 1.5 7 55.81 0.021034946
19790505.18 1.55 7.02 56.02 0.01474641
19790505.21 1.65 7.16 55.92 0.009550375
19790506 1.65 7.29 56.51 0.243767845
19790506.03 1.59 7.24 56.62 0.262458363
19790506.06 1.6 7.29 55.33 0.281349883
19790506.09 1.69 7.4 54.44 0.300374422
19790506.12 1.77 7.48 55.03 0.31946351
19790506.15 1.85 7.43 56.07 0.338548443
19790506.18 1.98 7.36 55.88 0.357560542
19790506.21 2.06 7.46 55.19 0.37643138
19790507 2.24 7.44 54.81 0.630720292
19790507.03 2.54 7.6 54.31 0.626500356
19790507.06 2.78 7.83 54.98 0.621171267
19790507.09 2.61 7.85 56.16 0.614752204
19790507.12 2.25 7.79 56.2 0.607266269
19790507.15 1.98 7.78 56.25 0.598740404
19790507.18 1.78 7.75 56.77 0.58920529
19790507.21 1.73 7.61 57.4 0.578695246
19790508 1.68 7.49 58.29 0.132834723
19790508.03 1.67 7.44 58.32 0.117656432
19790508.06 1.8 7.45 54.77 0.103200278
19790508.09 1.99 7.61 53.63 0.089518284
19790508.12 1.93 7.56 55.19 0.076659693
19790508.15 1.75 7.46 56.74 0.064670784
19790508.18 1.6 7.47 57.51 0.0535947
19790508.21 1.55 7.61 58.16 0.043471305
19790509 1.54 7.77 59.54 0.160269285
19790509.03 1.49 7.88 60.18 0.177122017
19790509.06 1.49 7.92 59.35 0.194482871
19790509.09 1.62 7.87 56.91 0.212289371
19790509.12 1.65 7.69 57.63 0.23047743
19790509.15 1.6 7.46 58.15 0.248981589
19790509.18 1.57 7.33 57.83 0.267735257
19790509.21 1.64 7.29 57.86 0.286670939
19790510 1.67 7.21 58.28 0.635321242
19790510.03 1.74 6.93 55.23 0.636473111
19790510.06 1.95 7.04 53.83 0.636479936
19790510.09 2.11 7.38 53.81 0.635341692
19790510.12 1.97 7.38 55.28 0.633062477
19790510.15 1.78 7.23 56.4 0.629650492
19790510.18 1.75 7.07 55.47 0.625118016
19790510.21 1.72 7.15 55 0.619481363
19790511 1.64 7.23 55.55 0.212503942
19790511.03 1.87 7.04 54.11 0.194692516
19790511.06 2.35 7.16 53.38 0.177325982
19790511.09 2.51 7.35 54.69 0.160466835
19790511.12 2.26 7.32 55.68 0.144175753
19790511.15 1.95 7.15 55.54 0.128511367
19790511.18 1.72 7 55.8 0.11353005
19790511.21 1.64 6.99 56.37 0.099285719
19790512 1.59 6.98 57.31 0.089360149
19790512.03 1.54 6.99 57.5 0.103032616
19790512.06 1.53 6.99 55.5 0.117479848
19790512.09 1.56 7.09 54.72 0.132649853
19790512.12 1.52 7.06 55.73 0.148488033
19790512.15 1.43 6.98 56.82 0.164937387
19790512.18 1.33 6.95 57.69 0.181938718
19790512.21 1.25 6.98 58.5 0.199430838
19790513 1.22 7.03 59.25 0.614669248
19790513.03 1.22 7.02 59.84 0.621101166
19790513.06 1.29 6.97 59.88 0.626443361
19790513.09 1.46 6.86 56.33 0.630676608
19790513.12 1.63 6.87 54.39 0.633785673
19790513.15 1.58 6.84 55.44 0.635759366
19790513.18 1.48 6.83 56.26 0.636590583
19790513.21 1.41 6.89 56.98 0.636276333
19790514 1.37 7 57.82 0.300601602
19790514.03 1.32 7.09 58.16 0.28157589
19790514.06 1.28 7.16 59.45 0.262682383
19790514.09 1.27 7.21 59.49 0.243989073
19790514.12 1.27 7.17 59.11 0.225563238
19790514.15 1.26 7.13 57.2 0.207471192
19790514.18 1.24 7.07 57.8 0.189778044
19790514.21 1.36 6.89 58.03 0.172547472
19790515 1.52 5.83 52.18 0.036689017
19790515.03 1.63 5.85 52.52 0.046092079
19790515.06 1.7 6.09 53.55 0.056474831
19790515.09 1.76 6.12 54.42 0.067799907
19790515.12 1.72 6.08 55.44 0.080026548
19790515.15 1.58 5.96 56.04 0.093110751
19790515.18 1.4 5.72 55.53 0.107005428
19790515.21 1.4 5.39 53.03 0.121660574
19790516 1.4 5.27 52.8 0.570409438
19790516.03 1.29 5.21 53.54 0.581609041
19790516.06 1.25 5.15 53.21 0.591861049
19790516.09 1.3 5.24 53 0.60112857
19790516.12 1.31 5.34 53.71 0.60937825
19790516.15 1.26 5.37 54.64 0.616580396
19790516.18 1.31 5.23 55.51 0.622709092
19790516.21 1.3 5.17 56.29 0.627742279
19790517 1.12 5.05 55.54 0.390109893
19790517.03 0.98 5 52.63 0.371385472
19790517.06 0.89 4.99 50.75 0.352470039
19790517.09 0.82 4.96 50.32 0.333431664
19790517.12 0.8 4.9 50.61 0.314338867
19790517.15 0.83 4.75 48.57 0.295260364
19790517.18 0.83 4.57 49.27 0.276264811
19790517.21 0.81 4.55 49.94 0.257420576
19790518 0.82 4.27 48.33 0.006451643
19790518.03 0.86 4.07 46.58 0.010836257
19790518.06 0.86 4.19 47.99 0.016327444
19790518.09 0.83 4.55 49.58 0.022905442
19790518.12 0.83 5.05 51.37 0.030546577
19790518.15 0.83 5.33 53.79 0.039223348
19790518.18 0.82 5.81 55.07 0.048904531
19790518.21 0.8 5.94 56.56 0.059555282
19790519 0.76 5.85 57.77 0.506067522
19790519.03 0.71 5.71 58.36 0.521142656
19790519.06 0.67 5.61 58.96 0.535487809
19790519.09 0.64 5.58 59.3 0.549051358
19790519.12 0.63 6.5 55.79 0.561784487
19790519.15 0.65 6.67 56.56 0.573641369
19790519.18 0.66 6.73 57.44 0.584579334
19790519.21 0.68 6.75 57.85 0.594559017
19790520 0.68 6.79 58.31 0.473898637
19790520.03 0.66 6.8 58.67 0.456967084
19790520.06 0.63 6.76 58.68 0.439536517
19790520.09 0.6 6.65 60.98 0.421669663
19790520.12 0.57 9.83 48.99 0.403430826
19790520.15 0.53 9.64 48.88 0.384885647
19790520.18 0.5 9.53 48.74 0.366100865
19790520.21 0.52 9.47 48.62 0.347144087
19790521 0.55 9.43 48.33 0.001056717
19790521.03 0.6 9.4 47.78 7.36075E-05
19790521.06 0.66 9.37 47.31 0.000235805
19790521.09 0.77 3.35 31.51 0.001542726
19790521.12 0.83 3.64 36.83 0.003989666
19790521.15 0.79 3.77 38.37 0.007567819
19790521.18 0.72 3.78 35.71 0.012264309
19790521.21 0.68 3.76 29.58 0.018062232
19790522 0.67 3.7 28.88 0.426768941
19790522.03 0.69 3.57 35.36 0.444518729
19790522.06 0.74 9.06 55.53 0.461814301
19790522.09 0.83 8.53 60.65 0.478593413
19790522.12 0.89 8.12 62.71 0.494795677
19790522.15 0.93 7.56 63.78 0.510362782
19790522.18 1.03 7.23 63.51 0.525238705
19790522.21 1.24 4.86 53.99 0.539369908
19790523 1.4 5.05 54.76 0.54529327
19790523.03 1.44 5.16 54.55 0.531503343
19790523.06 1.55 5.3 56.1 0.516946151
19790523.09 1.76 5.64 56.92 0.501674082
19790523.12 1.81 5.89 57.55 0.485742099
19790523.15 1.74 5.96 57.84 0.469207543
19790523.18 1.64 5.88 57.33 0.452129917
19790523.21 1.6 5.71 57.33 0.434570682
19790524 1.5 5.6 56.3 0.020933997
19790524.03 1.46 5.48 55.32 0.014661478
19790524.06 1.35 5.4 54.55 0.009481765
19790524.09 1.37 5.38 53.88 0.0054135
19790524.12 1.43 5.6 53.11 0.002471324
19790524.15 1.51 5.76 53.97 0.000665825
19790524.18 1.51 6 52.67 3.50272E-06
19790524.21 1.43 6.1 52.44 0.000486739
19790525 1.37 6.21 51.67 0.338830573
19790525.03 1.55 6.12 51.53 0.357841079
19790525.06 1.7 6.41 50.78 0.376709312
19790525.09 1.69 6.52 52.58 0.395367373
19790525.12 1.57 6.51 53.47 0.413748111
19790525.15 1.43 6.47 53.31 0.431785371
19790525.18 1.3 6.46 52.54 0.449414245
19790525.21 1.27 6.47 51.87 0.466571284
19790526 1.23 6.48 52.09 0.598606537
19790526.03 1.23 6.47 52.48 0.589056733
19790526.06 1.3 6.36 50.84 0.578532534
19790526.09 1.46 6.59 50.74 0.567071814
19790526.12 1.52 6.69 52.36 0.554715818
19790526.15 1.46 6.59 54.38 0.541509019
19790526.18 1.35 6.47 54.41 0.527498941
19790526.21 1.33 6.39 53.87 0.51273601
19790527 1.39 6.21 53.89 0.06450007
19790527.03 1.41 6.11 53.31 0.053437806
19790527.06 1.43 6.33 51.34 0.043328796
19790527.09 1.46 6.59 51.32 0.034209421
19790527.12 1.49 6.83 51.84 0.0261125
19790527.15 1.45 6.88 53.6 0.019067175
19790527.18 1.47 6.71 54.67 0.0130988
19790527.21 1.71 6.28 54.28 0.008228856
19790528 1.99 6.25 53.91 0.249257539
19790528.03 2.25 6.63 54.43 0.268014396
19790528.06 2.4 7.01 55.27 0.286952259
19790528.09 2.22 7.15 54.07 0.306002979
19790528.12 1.97 7.08 54.64 0.32509799
19790528.15 1.74 6.97 54.32 0.344168569
19790528.18 1.58 6.87 54.28 0.363146087
19790528.21 1.5 6.79 54.22 0.381962243
19790529 1.49 6.68 54.08 0.629591534
19790529.03 1.6 6.6 53.63 0.625042585
19790529.06 1.7 6.78 53.14 0.619389731
19790529.09 1.69 6.83 53.76 0.612653313
19790529.12 1.66 6.7 53.74 0.604857577
19790529.15 1.56 6.53 54.05 0.596030579
19790529.18 1.41 6.44 53.46 0.586204086
19790529.21 1.27 6.38 52.83 0.575413463
19790530 1.17 6.34 52.91 0.128284487
19790530.03 1.13 6.27 53.25 0.113313692
19790530.06 1.13 6.18 52.14 0.099080664
19790530.09 1.16 6.24 51.76 0.085636622
19790530.12 1.16 6.31 52.98 0.073029953
19790530.15 1.11 6.26 54.29 0.061306028
19790530.18 1.04 6.21 54.96 0.050507038
19790530.21 0.97 6.2 55.13 0.040671849
19790531 0.92 6.16 55.29 0.165185176
19790531.03 0.89 6.13 55.54 0.182194223
19790531.06 0.87 6.19 55.46 0.199693137
19790531.09 0.87 6.34 54.44 0.217618945
19790531.12 0.93 6.51 53.14 0.235907132
19790531.15 1.04 6.66 52.48 0.254491878
19790531.18 1.11 6.72 52.09 0.273306302
19790531.21 1.14 6.76 52.97 0.292282691
19790601 1.14 6.81 53.91 0.622144874
19790601.03 1.13 6.91 54.44 0.627288553
19790601.06 1.13 6.99 54.33 0.631320242
19790601.09 1.18 7.02 53.12 0.634225433
19790601.12 1.26 7.01 52.14 0.635993668
19790601.15 1.27 6.94 52.95 0.636618585
19790601.18 1.22 6.87 54.33 0.636097934
19790601.21 1.16 6.83 55.49 0.63443359
19790602 1.15 6.88 56.41 0.278159722
19790602.03 1.14 7.01 56.99 0.259297282
19790602.06 1.16 7.06 56.65 0.240647226
19790602.09 1.19 7 55.77 0.22227667
19790602.12 1.19 6.9 56.27 0.204251729
19790602.15 1.15 6.77 57.1 0.186637277
19790602.18 1.13 6.6 56.9 0.169496702
19790602.21 1.11 6.47 56.55 0.152891694
19790603 1.06 6.44 56.45 0.047891626
19790603.03 1.02 6.45 56.29 0.058447036
19790603.06 1.02 6.45 55.54 0.069937671
19790603.09 1.06 6.41 53.94 0.082322178
19790603.12 1.12 6.43 53.86 0.095555987
19790603.15 1.12 6.51 55.39 0.109591467
19790603.18 1.11 6.61 56.15 0.12437811
19790603.21 1.11 6.72 56.22 0.139862698
19790604 1.11 6.71 56.8 0.583527458
19790604.03 1.07 6.63 57.6 0.593604696
19790604.06 1 6.53 58.22 0.60269117
19790604.09 0.93 6.48 58.7 0.610754179
19790604.12 0.89 6.48 59.04 0.617764705
19790604.15 0.84 6.52 59.09 0.623697515
19790604.18 0.81 6.54 58.45 0.628531261
19790604.21 0.85 6.59 57.38 0.632248545
19790605 0.92 6.65 56.72 0.367989239
19790605.03 0.95 6.71 55.2 0.349046607
19790605.06 0.93 6.83 55.15 0.329993359
19790605.09 0.9 6.93 55.82 0.31089806
19790605.12 0.87 6.96 57.19 0.291829435
19790605.15 0.88 7.07 58.76 0.272856114
19790605.18 1.01 7.74 59.96 0.254046375
19790605.21 1.18 6.52 252.59 0.235467915
19790606 1.19 6.77 267.31 0.011744503
19790606.03 1.13 6.76 272.47 0.017433097
19790606.06 1.08 6.7 57.54 0.024204522
19790606.09 1.05 5.74 232.98 0.03203441
19790606.12 1.05 8.24 61.18 0.04089458
19790606.15 1.05 8.2 61.68 0.050753144
19790606.18 1.03 7.98 63.67 0.061574625
19790606.21 1.04 7.7 63.68 0.073320076
19790607 1.04 6.42 245.39 0.523782962
19790607.03 1 6.34 248.94 0.537991013
19790607.06 0.97 6.22 240.74 0.551408447
19790607.09 0.89 5.9 243.39 0.563986981
19790607.12 0.81 7.36 65.35 0.575681342
19790607.15 0.76 7.25 65.25 0.586449442
19790607.18 0.78 7.08 64.67 0.596252531
19790607.21 0.85 5.71 266.01 0.605055326
19790608 0.92 5.92 262.23 0.453861328
19790608.03 0.94 5.99 265.63 0.436347463
19790608.06 0.92 6.04 22.77 0.418408792
19790608.09 0.88 6.07 53.1 0.400109871
19790608.12 0.8 6.07 58.9 0.381516559
19790608.15 0.71 6.03 61.45 0.362695772
19790608.18 0.64 5.98 62.59 0.343715243
19790608.21 0.63 5.96 62.97 0.324643281
19790609 0.63 6 62.58 1.82031E-05
19790609.03 0.62 6.06 61.27 0.000386831
19790609.06 0.62 6.11 60.09 0.001899639
19790609.09 0.64 6.24 59.35 0.004551182
19790609.12 0.72 6.38 59.22 0.008331917
19790609.15 0.81 7.27 59.71 0.013228238
19790609.18 0.8 7.31 60.89 0.019222524
19790609.21 0.73 7.17 61.91 0.026293202
19790610 0.67 7 61.63 0.447670598
19790610.03 0.67 6.97 61.42 0.464877656
19790610.06 0.72 7.04 60.99 0.481557227
19790610.09 0.76 7.16 60.4 0.497649286
19790610.12 0.76 7.19 60.63 0.513095916
19790610.15 0.72 7.18 61.01 0.527841525
19790610.18 0.69 7.22 61.55 0.541833049
19790610.21 0.69 7.35 62.22 0.55502013
19790611 0.71 7.46 62.94 0.528935467
19790611.03 0.71 7.67 63.08 0.514245513
19790611.06 0.71 7.94 63.87 0.498850405
19790611.09 0.7 7.93 64.56 0.482805543
19790611.12 0.67 7.78 65.11 0.466168675
19790611.15 0.64 7.6 65.63 0.448999677
19790611.18 0.6 7.6 65.93 0.431360334
19790611.21 0.59 7.67 65.7 0.413314132
19790612 0.65 7.62 65.86 0.013646836
19790612.03 0.68 7.92 64.83 0.008666133
19790612.06 0.73 8.26 63.81 0.004799814
19790612.09 0.73 8.29 64.21 0.002061792
19790612.12 0.73 8.25 64.71 0.000461922
19790612.15 0.74 8.17 65.06 5.96123E-06
19790612.18 0.72 7.93 66.15 0.000695551
19790612.21 0.69 7.78 66.18 0.002528209
19790613 0.68 7.8 65.63 0.361253434
19790613.03 0.64 7.84 64.92 0.380088796
19790613.06 0.61 7.86 65.01 0.398701817
19790613.09 0.59 7.86 65.45 0.417025517
19790613.12 0.58 7.8 65.34 0.434993947
19790613.15 0.6 7.74 64.44 0.452542439
19790613.18 0.67 7.69 63.44 0.46960784
19790613.21 0.75 7.66 62.87 0.486128732
19790614 0.84 7.51 62.31 0.587231293
19790614.03 0.98 7.58 59.47 0.576535444
19790614.06 1.19 7.92 57.36 0.564910263
19790614.09 1.43 8.1 57.62 0.552397585
19790614.12 1.64 7.41 56.63 0.539042445
19790614.15 1.68 7.06 55.3 0.524892907
19790614.18 1.58 7.06 55.19 0.509999892
19790614.21 1.52 7.24 55.63 0.494417
19790615 1.49 7.31 56.66 0.051544752
19790615.03 1.55 7.14 56.19 0.041611479
19790615.06 1.9 7.07 53.34 0.032674022
19790615.09 1.99 7.15 53.65 0.024764544
19790615.12 1.76 7.05 55.82 0.017911513
19790615.15 1.54 6.94 56.9 0.012139593
19790615.18 1.38 6.85 56.97 0.007469554
19790615.21 1.34 6.8 56.71 0.003918204
19790616 1.41 6.79 56.54 0.271415412
19790616.03 1.61 6.56 54.83 0.290378662
19790616.06 1.89 6.86 52.48 0.309442432
19790616.09 1.94 7.02 53.13 0.328538118
19790616.12 1.78 6.99 54.14 0.347596993
19790616.15 1.56 6.88 54.73 0.366550464
19790616.18 1.41 6.75 54.35 0.385330323
19790616.21 1.39 6.67 53.55 0.40386898
19790617 1.41 6.73 53.04 0.624104994
19790617.03 1.59 6.76 52.28 0.618255274
19790617.06 1.86 6.66 53.48 0.611326076
19790617.09 2.08 6.82 55.03 0.603342336
19790617.12 2.1 6.97 55.5 0.594332786
19790617.15 1.99 7.09 55.01 0.584329852
19790617.18 1.79 7.13 54.51 0.573369534
19790617.21 1.63 7.13 54.62 0.561491275
19790618 1.59 7.09 55.18 0.110693027
19790618.03 1.79 6.88 55.46 0.096598461
19790618.06 2.11 6.97 53.75 0.083301819
19790618.09 2.24 7.3 53.73 0.07085095
19790618.12 2.12 7.37 54.08 0.059290667
19790618.15 2.04 7.4 53.37 0.048662574
19790618.18 2.04 7.53 52.27 0.039004919
19790618.21 2.13 7.68 50.67 0.03035246
19790619 2.41 7.5 52.38 0.185312977
19790619.03 3.03 7.88 51.39 0.202893514
19790619.06 3.27 8.27 52.82 0.220889424
19790619.09 3.18 8.33 54.65 0.239235944
19790619.12 2.95 8.33 54.74 0.257867044
19790619.15 2.75 8.35 54.18 0.276715672
19790619.18 2.58 8.36 54.02 0.295713996
19790619.21 2.47 8.37 54.02 0.314793641
19790620 2.49 8.27 54.18 0.636619232
19790620.03 2.92 8.15 53.7 0.636081627
19790620.06 3.15 8.31 54.84 0.634400388
19790620.09 3.06 8.2 56.18 0.631581564
19790620.12 2.87 7.97 56.62 0.6276353
19790620.15 2.6 7.9 55.53 0.6225758
19790620.18 2.48 7.86 54.42 0.61642127
19790620.21 2.55 7.8 53.53 0.609193861
19790621 2.56 7.96 52.18 0.186379941
19790621.03 2.86 8.25 51.29 0.169246848
19790621.06 3.14 8.62 52.5 0.152650224
19790621.09 3.18 8.93 53.13 0.136649793
19790621.12 3.03 9.03 54.33 0.121303143
19790621.15 2.86 9.12 55.13 0.106665506
19790621.18 2.73 9.14 56 0.092789558
19790621.21 2.59 9.04 56.77 0.07972524
19790622 2.53 8.9 56.76 0.109804999
19790622.03 2.95 8.72 54.67 0.124602368
19790622.06 3.24 8.83 54.72 0.140096873
19790622.09 3.22 8.62 56.82 0.156232754
19790622.12 2.96 8.46 56.58 0.172951938
19790622.15 2.81 8.38 55.62 0.190194251
19790622.18 2.67 8.34 54.84 0.207897645
19790622.21 2.57 8.21 54.05 0.225998403
19790623 2.68 7.97 54.14 0.623777129
19790623.03 3.09 8.21 52.83 0.628594466
19790623.06 3.11 8.29 54.98 0.632295112
19790623.09 2.82 8.01 56.95 0.634865751
19790623.12 2.52 7.83 56.31 0.63629713
19790623.15 2.37 7.71 54.54 0.636584099
19790623.18 2.31 7.62 54.12 0.635725624
19790623.21 2.32 7.47 53.14 0.633724796
19790624 2.49 7.33 52.53 0.272576319
19790624.03 2.68 7.36 52.78 0.253769512
19790624.06 2.67 7.43 53.8 0.235194983
19790624.09 2.45 7.32 54.35 0.216919575
19790624.12 2.19 7.11 53.78 0.199009063
19790624.15 1.97 7.01 51.57 0.181527907
19790624.18 1.88 7.16 49.08 0.164539017
19790624.21 1.86 7.39 48.97 0.148103536
19790625 1.94 7.32 49.65 0.050906401
19790625.03 2.13 6.87 49.53 0.061741852
19790625.06 2.32 7.21 50.88 0.073500669
19790625.09 2.39 7.51 51.2 0.086140536
19790625.12 2.29 7.83 49.73 0.099615962
19790625.15 2.15 7.97 48.94 0.113878449
19790625.18 2.12 8.1 48.37 0.12887667
19790625.21 2.17 8.21 48.71 0.144556645
19790626 2.19 8.18 49.36 0.586601682
19790626.03 2.49 7.67 48.93 0.596390212
19790626.06 2.91 7.83 50.92 0.605177952
19790626.09 2.87 7.87 52.58 0.612933278
19790626.12 2.63 7.79 52.57 0.619628278
19790626.15 2.4 7.76 51.1 0.625238857
19790626.18 2.2 7.73 50 0.629744823
19790626.21 2.11 7.6 50.96 0.63312996
19790627 2.12 7.39 51.33 0.362415807
19790627.03 2.15 7.23 51.24 0.343433425
19790627.06 2.26 7.24 51.82 0.324360627
19790627.09 2.3 7.28 53.4 0.305266051
19790627.12 2.04 7.22 53.46 0.286218418
19790627.15 1.75 7.04 53.22 0.267286283
19790627.18 1.6 6.99 52.31 0.248537775
19790627.21 1.67 7 52.02 0.230040372
19790628 1.65 7.07 52.19 0.013309012
19790628.03 1.65 7.5 51.88 0.019319398
19790628.06 1.82 8.21 48.11 0.026405827
19790628.09 2.06 8.17 48.51 0.034542796
19790628.12 2.16 8.08 50.87 0.043701019
19790628.15 2.03 8.01 50.9 0.053847538
19790628.18 1.87 7.94 50.7 0.064945836
19790628.21 1.79 7.87 50.94 0.076955971
19790629 1.72 7.83 51.45 0.528054263
19790629.03 1.77 7.8 52.12 0.542034239
19790629.06 1.85 7.69 52.43 0.555209047
19790629.09 1.89 7.5 52.49 0.567531276
19790629.12 1.83 7.37 52.44 0.578956576
19790629.15 1.66 7.27 52.6 0.589443829
19790629.18 1.48 7.13 53.29 0.598955293
19790629.21 1.34 7.05 53.21 0.607456737
19790630 1.26 7.03 53.05 0.448741842
19790630.03 1.22 7.19 51.93 0.431096011
19790630.06 1.27 7.49 52.34 0.413044273
19790630.09 1.4 7.57 52.33 0.394651591
19790630.12 1.56 7.46 51.51 0.375984162
19790630.15 1.6 7.4 51.74 0.35710917
19790630.18 1.56 7.43 52.28 0.33809454
19790630.21 1.57 7.57 52.32 0.319008707
19790701 1.58 7.68 50.62 0.383461056
19790701.03 1.56 7.68 51.16 0.402026867
19790701.06 1.63 7.56 52.7 0.420291385
19790701.09 1.83 7.34 50.93 0.438188882
19790701.12 1.86 7.32 52.04 0.455654945
19790701.15 1.7 7.22 53.39 0.472626711
19790701.18 1.57 7.07 54.5 0.489043105
19790701.21 1.55 7.03 53.72 0.504845045
19790702 1.56 7.28 51.73 0.574508172
19790702.03 1.65 7.78 51.36 0.562719887
19790702.06 2.14 7.85 51.57 0.550051991
19790702.09 2.39 7.87 53.12 0.536550072
19790702.12 2.22 7.83 53.36 0.522262724
19790702.15 2.04 7.83 53.09 0.507241368
19790702.18 2.12 7.63 54.31 0.491540061
19790702.21 2.28 7.35 54.11 0.475215313
19790703 2.45 7.32 53.12 0.039926504
19790703.03 2.89 7.75 52.1 0.031172008
19790703.06 3.14 8.32 52.3 0.0234509
19790703.09 3.13 8.96 51.41 0.016790964
19790703.12 2.99 9.18 52.88 0.011216171
19790703.15 2.84 9.1 54.12 0.006746584
19790703.18 2.76 8.94 54.52 0.003398288
19790703.21 2.74 8.75 54.52 0.001183334
19790704 2.73 8.46 54.33 0.293808328
19790704.03 2.75 8.37 54.17 0.312882925
19790704.06 2.78 8.33 54.24 0.33197705
19790704.09 2.72 8.46 54.3 0.351021991
19790704.12 2.57 8.64 54.39 0.369949204
19790704.15 2.42 8.79 54.97 0.388690569
19790704.18 2.33 8.96 55.71 0.407178642
19790704.21 2.31 9.08 56.46 0.425346883
19790705 2.34 9.13 57.23 0.61708576
19790705.03 2.46 9.14 57.35 0.60996459
19790705.06 2.91 9.02 54.8 0.601793778
19790705.09 2.93 8.99 55.19 0.59260273
19790705.12 2.63 8.99 56.14 0.582424524
19790705.15 2.4 8.97 56.76 0.571295791
19790705.18 2.19 8.81 57.04 0.559256581
19790705.21 2.02 8.6 57.47 0.546350223
19790706 1.92 8.55 57.36 0.094142175
19790706.03 1.87 8.57 56.36 0.080994483
19790706.06 2.01 8.71 54.26 0.068700872
19790706.09 2.33 8.7 52.67 0.057305582
19790706.12 2.48 8.56 52.54 0.046849626
19790706.15 2.42 8.54 52.62 0.037370635
19790706.18 2.36 8.58 52.7 0.028902721
19790706.21 2.34 8.62 53.07 0.02147636
19790707 2.23 8.64 53.8 0.20610738
19790707.03 2.27 8.62 53.74 0.224171291
19790707.06 2.8 8.47 52.53 0.242573997
19790707.09 2.97 8.55 53.54 0.261249273
19790707.12 2.73 8.59 54.22 0.280129905
19790707.15 2.52 8.67 54.8 0.299147942
19790707.18 2.46 8.7 55.42 0.318234944
19790707.21 2.37 8.63 55.86 0.337322215
19790708 2.19 8.48 56.75 0.635863033
19790708.03 2.29 8.14 56.14 0.633976246
19790708.06 2.96 8.05 54.05 0.630953401
19790708.09 3.07 8.23 54.86 0.626805377
19790708.12 2.7 8.04 55.43 0.621547103
19790708.15 2.42 7.95 54.85 0.615197502
19790708.18 2.28 7.87 54.84 0.607779426
19790708.21 2.16 7.8 54.75 0.599319572
19790709 2.04 7.75 54.78 0.166214917
19790709.03 2.13 7.63 54.46 0.149721367
19790709.06 2.46 7.69 53.4 0.133834555
19790709.09 2.47 7.8 54.52 0.118611654
19790709.12 2.14 7.79 55.72 0.10410745
19790709.15 1.86 7.76 56.81 0.090374146
19790709.18 1.71 7.79 57.47 0.077461162
19790709.21 1.66 7.76 57.91 0.065414974
19790710 1.61 7.67 58.42 0.127344419
19790710.03 1.53 7.65 59.03 0.142958684
19790710.06 1.5 7.73 59.7 0.159204021
19790710.09 1.51 7.93 59.71 0.17602197
19790710.12 1.62 8.1 58.44 0.193352002
19790710.15 1.62 8.07 58.26 0.211131745
19790710.18 1.54 8.16 58.36 0.229297216
19790710.21 1.54 8.77 55.31 0.247783036
19790711 1.59 8.98 56.93 0.629344205
19790711.03 1.58 8.89 58.91 0.632842101
19790711.06 1.54 8.54 61.09 0.635208021
19790711.09 1.5 8.52 61.99 0.636433451
19790711.12 1.56 8.63 59.81 0.636513978
19790711.15 1.75 8.56 57.3 0.635449315
19790711.18 1.89 8.45 56.55 0.633243292
19790711.21 2.06 8.57 56.16 0.629903849
19790712 2.13 9.42 52.24 0.250403457
19790712.03 2.19 9.43 51.78 0.231877916
19790712.06 2.59 8.81 52.76 0.213663438
19790712.09 2.95 8.71 53.16 0.195825572
19790712.12 2.82 8.85 53.16 0.178428518
19790712.15 2.62 9.02 54.13 0.161534887
19790712.18 2.55 9.04 55.04 0.145205475
19790712.21 2.59 8.98 55.74 0.129499052
19790713 2.75 8.56 55.84 0.063793659
19790713.03 3.41 8.39 54.78 0.075714453
19790713.06 3.69 8.54 55.73 0.088508328
19790713.09 3.31 8.36 56.76 0.102129241
19790713.12 2.98 7.99 56.11 0.116528172
19790713.15 2.75 7.77 54.99 0.131653297
19790713.18 2.6 7.49 53.77 0.147450186
19790713.21 2.43 7.22 53.23 0.163861985
19790714 2.4 6.97 52.62 0.598048561
19790714.03 2.56 6.98 53.51 0.606652501
19790714.06 2.78 7.27 55.49 0.614218718
19790714.09 2.75 7.38 56.85 0.620719983
19790714.12 2.52 7.34 55.63 0.626132899
19790714.15 2.42 7.42 52.36 0.630437984
19790714.18 2.47 7.65 48.91 0.633619745
19790714.21 2.63 7.83 50.26 0.635666731
19790715 2.91 7.88 51.79 0.340001385
19790715.03 3.32 8.04 53 0.320919585
19790715.06 3.33 8.23 54.29 0.301828396
19790715.09 3.11 8.18 54.71 0.282796521
19790715.12 2.92 8.05 55.76 0.263892455
19790715.15 2.71 8.02 55.48 0.245184235
19790715.18 2.67 7.87 55.94 0.226739186
19790715.21 2.75 7.68 55.95 0.208623693
19790716 2.85 7.47 55.95 0.020517515
19790716.03 2.95 7.46 55.59 0.027795235
19790716.06 3.05 7.52 55.4 0.036118494
19790716.09 2.99 7.57 55.79 0.045457339
19790716.12 2.7 7.49 56.54 0.055778158
19790716.15 2.45 7.34 56.43 0.067043806
19790716.18 2.39 7.22 55.71 0.079213742
19790716.21 2.41 7.03 55 0.092244166
19790717 2.44 6.92 54.28 0.544469095
19790717.03 2.56 6.93 54.54 0.557493693
19790717.06 2.59 7 55.86 0.569657486
19790717.09 2.42 6.95 57.07 0.580916701
19790717.12 2.16 6.81 57.15 0.591230815
19790717.15 1.97 6.57 56.27 0.600562707
19790717.18 1.86 6.47 54.61 0.608878794
19790717.21 1.74 6.49 51.89 0.616149148
19790718 1.65 6.73 48.88 0.42787138
19790718.03 1.71 6.9 49.23 0.409753368
19790718.06 1.9 6.79 50.88 0.391306261
19790718.09 1.9 6.85 53 0.372596443
19790718.12 1.85 6.69 54.49 0.353691253
19790718.15 1.64 6.52 54.74 0.33465873
19790718.18 1.4 6.46 53.47 0.315567367
19790718.21 1.22 6.63 53.3 0.296485873
19790719 1.11 6.72 54.78 0.00096334
19790719.03 1.07 6.67 55.46 0.003018248
19790719.06 1.07 6.31 55.69 0.006207866
19790719.09 1.02 6.14 56.71 0.010520713
19790719.12 0.94 6.16 57.19 0.01594127
19790719.15 0.88 6.12 57.79 0.022450027
19790719.18 0.83 6.03 58.23 0.03002356
19790719.21 0.84 5.97 58.76 0.038634613
19790720 0.92 5.92 59.33 0.472873915
19790720.03 0.99 10.63 57.43 0.48928164
19790720.06 1.06 4.13 53.2 0.505074049
19790720.09 1.09 4.42 54.66 0.52019431
19790720.12 1.12 9.19 57.89 0.534588006
19790720.15 1.19 8.78 58.56 0.548203332
19790720.18 1.26 8.39 58.9 0.560991291
19790720.21 1.34 8.23 57.49 0.57290586
19790721 1.45 8.27 55.66 0.507013769
19790721.03 1.6 8.48 54.84 0.491302815
19790721.06 1.88 8.89 52.5 0.474969276
19790721.09 2.31 9.13 50.82 0.45807193
19790721.12 2.42 9.41 50.01 0.440671592
19790721.15 2.34 9.38 51.25 0.422830886
19790721.18 2.22 9.09 54.14 0.404614015
19790721.21 2.13 8.92 55.6 0.386086542
19790722 2.03 8.74 57.04 0.006688809
19790722.03 2.24 8.54 56.33 0.003357212
19790722.06 2.91 8.26 54.57 0.001159105
19790722.09 2.95 8.14 55.91 0.000102397
19790722.12 2.59 7.95 55.91 0.000190893
19790722.15 2.3 7.92 54.92 0.001424274
19790722.18 2.18 7.92 54.75 0.003798101
19790722.21 2.2 7.86 54.9 0.007303831
19790723 2.42 7.6 54.79 0.388966254
19790723.03 2.97 7.86 54.3 0.407450075
19790723.06 3.09 8.02 56.3 0.425613085
19790723.09 2.87 7.94 57.14 0.443389922
19790723.12 2.67 7.9 55.87 0.460716606
19790723.15 2.53 7.99 54.19 0.477530777
19790723.18 2.51 8.05 53.58 0.493771927
19790723.21 2.62 7.93 53.26 0.509381603
19790724 2.75 7.83 52.72 0.571124115
19790724.03 3.05 7.93 52.87 0.559071745
19790724.06 3.24 8.18 53.83 0.546152894
19790724.09 3.12 8.3 54.17 0.532414053
19790724.12 2.86 8.5 52.2 0.517904667
19790724.15 2.68 8.81 49.91 0.502676958
19790724.18 2.61 8.94 50.63 0.486785725
19790724.21 2.66 8.8 51.37 0.470288161
19790725 2.91 8.47 52.14 0.037237835
19790725.03 3.43 8.45 52.58 0.028785126
19790725.06 3.57 8.55 54.4 0.021374393
19790725.09 3.38 8.45 54.57 0.015032307
19790725.12 3.12 8.47 52.41 0.009781693
19790725.15 2.88 8.83 49.05 0.005641448
19790725.18 2.67 8.92 49.55 0.002626471
19790725.21 2.58 8.82 50.3 0.000747613
19790726 2.54 8.63 51.6 0.299430147
19790726.03 2.66 8.32 51.86 0.318517654
19790726.06 2.83 8 52.82 0.33760441
19790726.09 2.76 7.86 54.2 0.35662173
19790726.12 2.44 7.84 53.25 0.375501168
19790726.15 2.13 7.86 52.08 0.394174777
19790726.18 1.95 7.88 51.92 0.412575357
19790726.21 1.94 7.88 52.47 0.430636682
19790727 1.92 7.95 53.11 0.615095425
19790727.03 2.05 7.88 53.64 0.607661723
19790727.06 2.32 7.71 52.6 0.599186669
19790727.09 2.46 8.05 51.82 0.58970076
19790727.12 2.34 8.14 53.16 0.579238137
19790727.15 2.2 8.1 53.85 0.567836456
19790727.18 2.12 8.07 53.82 0.555536747
19790727.21 2.14 8.04 53.94 0.542383277
19790728 2.22 7.91 53.8 0.090176899
19790728.03 2.8 7.87 52.72 0.077276415
19790728.06 3.26 8.3 53.26 0.065243393
19790728.09 3.07 8.33 54.44 0.054121135
19790728.12 2.71 8.19 53.64 0.043949672
19790728.15 2.5 8.04 54.46 0.03476561
19790728.18 2.46 7.84 54.33 0.026602001
19790728.21 2.57 7.47 54.01 0.019488224
19790729 2.95 7.46 53.25 0.211397989
19790729.03 3.53 7.9 52.58 0.229568682
19790729.06 3.61 8.09 54.76 0.248058745
19790729.09 3.4 8.01 55.68 0.266801638
19790729.12 3.19 7.97 54.46 0.285729906
19790729.15 3.06 8.04 53.81 0.304775423
19790729.18 3.06 8.13 53.58 0.323869653
19790729.21 3.21 8.22 50.6 0.342943874
19790730 3.49 8.31 50.74 0.635424968
19790730.03 3.81 8.43 52.09 0.6332021
19790730.06 3.73 8.44 54.5 0.62984596
19790730.09 3.48 8.29 55.07 0.625368626
19790730.12 3.39 8.13 54.52 0.619786212
19790730.15 3.28 8.1 53.36 0.61311881
19790730.18 3.05 8.05 52.85 0.605390413
19790730.21 2.88 8.01 52.14 0.596628836
19790731 2.81 7.98 51.5 0.161288907
19790731.03 2.95 7.95 52.32 0.144968293
19790731.06 2.81 7.91 53.71 0.129271525
19790731.09 2.48 7.87 53.54 0.114255088
19790731.12 2.19 7.93 53.24 0.099973028
19790731.15 2.04 7.94 53.68 0.086476747
19790731.18 1.97 7.88 54.29 0.073814813
19790731.21 1.88 7.84 55.26 0.062032798
19790801 1.79 7.79 56.23 0.077956592
19790801.03 1.74 7.74 56.19 0.090902981
19790801.06 1.72 7.72 55.03 0.104667789
19790801.09 1.74 7.85 53.49 0.119201478
19790801.12 1.78 8.19 51.82 0.134451744
19790801.15 1.8 8.54 51.09 0.150363697
19790801.18 1.74 8.43 51.55 0.166880078
19790801.21 1.65 8.23 52.69 0.183941443
19790802 1.55 8.06 53.24 0.608093345
19790802.03 1.47 7.97 54.17 0.61546957
19790802.06 1.41 7.9 54.83 0.621776341
19790802.09 1.38 7.85 55.27 0.62699096
19790802.12 1.36 7.79 55.57 0.631094661
19790802.15 1.3 7.66 55.56 0.634072675
19790802.18 1.24 7.47 54.89 0.635914283
19790802.21 1.21 7.39 55.29 0.636612859
19790803 1.25 7.37 55.43 0.317478241
19790803.03 1.33 7.41 56.01 0.298392666
19790803.06 1.52 8.18 55.8 0.279378774
19790803.09 1.8 8.21 54.03 0.260504989
19790803.12 1.94 8.02 53.78 0.241839239
19790803.15 1.86 8.01 55.55 0.223448704
19790803.18 1.8 8.12 56 0.205399564
19790803.21 1.8 8.09 56.41 0.187756779
19790804 1.85 8.02 56.94 0.0292186
19790804.03 2.4 7.75 55.07 0.037727178
19790804.06 3.13 8.18 53.83 0.04724555
19790804.09 3.03 8.26 55.25 0.057739462
19790804.12 2.73 8.04 55.71 0.069171146
19790804.15 2.68 7.89 55.05 0.08149946
19790804.18 2.71 7.8 53.93 0.094680036
19790804.21 2.95 7.78 52.39 0.108665439
19790805 3.35 7.96 52.19 0.55975038
19790805.03 3.82 8.37 53.14 0.571754319
19790805.06 3.85 8.48 55.42 0.58284613
19790805.09 3.61 8.41 55.46 0.592985899
19790805.12 3.23 8.33 53.72 0.60213713
19790805.15 3 8.29 52.11 0.610266888
19790805.18 2.85 8.19 51.1 0.617345918
19790805.21 2.7 8.02 51.61 0.62334874
19790806 2.72 7.89 51.43 0.406451777
19790806.03 3.08 7.98 51.4 0.387952396
19790806.06 3.34 8.28 53.16 0.36920238
19790806.09 3.17 8.25 54.3 0.350269203
19790806.12 2.87 8.11 54.13 0.331221007
19790806.15 2.66 8.18 51.1 0.312126347
19790806.18 2.55 8.33 51.22 0.293053939
19790806.21 2.67 8.32 52.06 0.274072425
19790807 2.8 8.24 52.18 0.003509455
19790807.03 3.11 8.26 52.45 0.006902433
19790807.06 3.32 8.34 54.81 0.011416142
19790807.09 3.16 8.25 55.41 0.017034337
19790807.12 2.82 8.07 55.34 0.023736799
19790807.15 2.62 8.04 54.46 0.031499405
19790807.18 2.59 7.95 54.18 0.04029422
19790807.21 2.7 7.81 53.14 0.050089591
19790808 3.04 7.81 51.74 0.492174403
19790808.03 3.61 8.08 52.09 0.507849829
19790808.06 3.67 8.23 54.53 0.522843115
19790808.09 3.27 7.96 56.33 0.537100303
19790808.12 2.81 7.76 54.59 0.550570083
19790808.15 2.5 7.69 51.6 0.563203974
19790808.18 2.29 7.77 49.73 0.574956513
19790808.21 2.38 7.74 49.17 0.585785402
19790809 2.6 7.89 48.81 0.488403981
19790809.03 3.52 8.57 48.18 0.471964444
19790809.06 3.98 9.21 49.71 0.454971919
19790809.09 3.77 9.68 50.03 0.437487556
19790809.12 3.5 9.68 51.43 0.419574282
19790809.15 3.3 9.53 51.82 0.401296568
19790809.18 3.27 9.48 51.81 0.382720189
19790809.21 3.24 9.28 53.01 0.363912002
19790810 3.23 8.98 53.48 0.002877131
19790810.03 3.78 8.97 53.37 0.000884227
19790810.06 4.1 9.07 54.55 3.37126E-05
19790810.09 3.91 9.02 54.6 0.000328649
19790810.12 3.58 8.97 53.73 0.001767974
19790810.15 3.35 8.84 53 0.004346508
19790810.18 3.27 8.53 53.37 0.008054972
19790810.21 3.3 8.39 52.07 0.012880018
19790811 3.51 8.36 51.54 0.410748478
19790811.03 3.9 8.49 52.4 0.428846696
19790811.06 3.95 8.54 54.58 0.446547099
19790811.09 3.59 8.37 55.39 0.463785989
19790811.12 3.16 8.08 54.99 0.480501321
19790811.15 2.86 7.96 53.29 0.496632938
19790811.18 2.74 7.91 52.25 0.512122786
19790811.21 2.87 7.85 51.57 0.526915117
19790812 3.22 8 51.04 0.556806586
19790812.03 3.72 8.51 50.98 0.543736458
19790812.06 3.7 8.62 53.79 0.529855039
19790812.09 3.25 8.46 53.87 0.515212284
19790812.12 2.78 8.34 51.16 0.499860893
19790812.15 2.42 8.19 49.72 0.483856117
19790812.18 2.21 8.03 51.61 0.46725555
19790812.21 2.15 7.96 51.27 0.450118941
19790813 2.34 7.82 51.04 0.027372
19790813.03 3.07 8.02 50.61 0.020151967
19790813.06 3.39 8.43 53.09 0.014004981
19790813.09 3.16 8.46 54.41 0.008953164
19790813.12 2.94 8.47 53.45 0.005014697
19790813.15 2.87 8.51 52.45 0.002203754
19790813.18 3.01 8.5 52.12 0.000530452
19790813.21 3.29 8.48 51.84 8.1322E-07
19790814 3.87 8.7 50.96 0.321958948
19790814.03 4.35 9.04 51.17 0.341038264
19790814.06 4.17 9.06 53.32 0.360035781
19790814.09 3.69 8.94 53.34 0.378883131
19790814.12 3.36 8.81 52.58 0.397512483
19790814.15 3.16 8.55 53.56 0.415856789
19790814.18 2.88 8.36 53.33 0.433850034
19790814.21 2.73 8.09 52.48 0.451427459
19790815 2.8 7.83 52.73 0.606210681
19790815.03 2.97 7.77 53.53 0.59755112
19790815.06 2.98 7.78 55.31 0.587886593
19790815.09 2.76 7.61 56.25 0.57725188
19790815.12 2.4 7.39 56.24 0.565685255
19790815.15 2.06 7.35 54.47 0.553228348
19790815.18 1.86 7.38 53.44 0.539925986
19790815.21 1.89 7.27 53.12 0.525826045
19790816 1.82 7.23 53.47 0.075042814
19790816.03 1.94 6.9 53.49 0.063170796
19790816.06 2.12 6.88 54.49 0.052217004
19790816.09 2.07 6.93 54.84 0.042220858
19790816.12 1.91 6.96 54.5 0.033218335
19790816.15 1.77 6.95 54.44 0.025241834
19790816.18 1.65 6.94 54.18 0.018320061
19790816.21 1.6 6.96 53.88 0.012477927
19790817 1.6 6.96 54.11 0.232878736
19790817.03 1.63 6.81 54.92 0.251419303
19790817.06 1.7 6.5 54.59 0.270200601
19790817.09 1.64 6.64 54.18 0.289155044
19790817.12 1.51 6.6 54.46 0.308214412
19790817.15 1.36 6.51 54.71 0.327310111
19790817.18 1.27 6.52 54.23 0.34637342
19790817.21 1.29 6.65 53.14 0.365335732
19790818 1.48 6.45 51.91 0.632680764
19790818.03 1.85 6.27 51.12 0.629121586
19790818.06 2.15 6.86 51.84 0.624443822
19790818.09 2.23 7.17 53.43 0.618664305
19790818.12 2.15 7.14 54.16 0.611803837
19790818.15 1.92 7.03 53.66 0.603887109
19790818.18 1.79 7.06 52.03 0.59494261
19790818.21 1.84 7.02 51.97 0.585002532
19790819 1.9 6.87 52.45 0.142092143
19790819.03 2.26 6.81 52.57 0.126513858
19790819.06 2.6 7.2 53.59 0.111625833
19790819.09 2.57 7.31 55.32 0.097481646
19790819.12 2.23 7.21 54.23 0.084132202
19790819.15 1.96 7.1 53.66 0.071625546
19790819.18 1.87 7.06 52.74 0.060006686
19790819.21 1.95 6.91 52.46 0.049317439
19790820 2.02 6.73 52.12 0.150603921
19790820.03 2.19 6.62 52.27 0.167128807
19790820.06 2.36 6.86 52.95 0.18419778
19790820.09 2.28 6.96 55.15 0.201749414
19790820.12 1.98 6.9 55.41 0.21972054
19790820.15 1.68 6.78 53.85 0.238046479
19790820.18 1.53 6.68 52.19 0.256661282
19790820.21 1.52 6.74 51.52 0.275497953
19790821 1.54 6.8 51.72 0.634108243
19790821.03 1.82 6.53 51.94 0.63593297
19790821.06 2.39 7.04 51.79 0.636614596
19790821.09 2.54 7.35 53.88 0.63615067
19790821.12 2.2 7.3 54.25 0.634542859
19790821.15 1.87 7.19 53.88 0.631796952
19790821.18 1.73 7.19 54.32 0.62792283
19790821.21 1.67 7.21 55.43 0.622934435
19790822 1.63 7.16 56.73 0.223178877
19790822.03 2.01 6.83 55.77 0.205135282
19790822.06 2.77 7.36 54.94 0.187498996
19790822.09 2.83 7.48 56.88 0.170333485
19790822.12 2.52 7.31 57.11 0.153700529
19790822.15 2.21 7.15 54.84 0.137659992
19790822.18 2.1 6.91 55.34 0.122269597
19790822.21 2.07 6.69 54.83 0.107584735
19790823 2.06 6.43 54.79 0.081688466
19790823.03 2.28 6.54 54.21 0.094881309
19790823.06 2.59 6.91 55.44 0.108878253
19790823.09 2.55 6.93 57.61 0.123628925
19790823.12 2.3 6.69 58.69 0.139080239
19790823.15 2.14 6.37 58.68 0.155176584
19790823.18 2.09 6.18 56.84 0.171860035
19790823.21 1.99 6.05 54.98 0.189070547
19790824 1.95 5.95 54.3 0.610379406
19790824.03 2.05 6 54.57 0.617442681
19790824.06 2.17 6.2 56.28 0.6234294
19790824.09 2.04 6.37 57.7 0.62831802
19790824.12 1.72 6.23 57.49 0.632090944
19790824.15 1.43 6.01 56.67 0.634734596
19790824.18 1.25 5.79 55.35 0.63623946
19790824.21 1.2 5.6 53.99 0.636600121
19790825 1.13 5.59 52.31 0.311843693
19790825.03 1.04 5.72 51.37 0.29277213
19790825.06 0.99 5.78 51.55 0.273792479
19790825.09 0.97 5.78 52.09 0.254973039
19790825.12 0.95 5.79 52.94 0.236381544
19790825.15 0.92 5.8 54.06 0.218084904
19790825.18 0.89 5.75 54.85 0.200148964
19790825.21 0.87 5.69 55.15 0.182638276
19790826 0.85 5.69 55.26 0.031622138
19790826.03 0.85 5.75 55.25 0.040432004
19790826.06 0.91 5.85 55.21 0.050241929
19790826.09 1.04 5.78 53.24 0.06101661
19790826.12 1.25 5.64 53.15 0.072717269
19790826.15 1.38 5.63 54.88 0.085301795
19790826.18 1.39 5.64 54.62 0.0987249
19790826.21 1.35 5.59 53.57 0.112938274
19790827 1.36 5.36 54.32 0.563384478
19790827.03 1.5 5.36 55.13 0.575123645
19790827.06 1.62 5.6 56.62 0.585938559
19790827.09 1.67 5.77 57.96 0.595790299
19790827.12 1.55 5.91 57.21 0.60464341
19790827.15 1.44 5.9 55.52 0.612466028
19790827.18 1.37 5.93 53.02 0.619230003
19790827.21 1.4 6.06 51.05 0.62491099
19790828 1.45 6.59 49.9 0.401023602
19790828.03 1.59 7.82 48.53 0.382443302
19790828.06 1.83 7.96 49.07 0.363632193
19790828.09 2 7.83 51.44 0.34465797
19790828.12 1.89 7.63 53.65 0.325588923
19790828.15 1.72 7.46 54.66 0.306493682
19790828.18 1.6 7.33 54.91 0.287440963
19790828.21 1.51 7.23 55.01 0.26849934
19790829 1.38 7.14 55.7 0.004393192
19790829.03 1.3 6.95 55.15 0.008118291
19790829.06 1.34 6.78 55.61 0.012959745
19790829.09 1.38 6.65 56.16 0.018900129
19790829.12 1.3 6.5 57.67 0.025918066
19790829.15 1.18 6.32 58.18 0.033988297
19790829.18 1.07 6.08 56.41 0.043081779
19790829.21 0.98 6 54.96 0.053165785
19790830 0.93 6.07 53.78 0.496867049
19790830.03 0.89 6.11 53.15 0.512346973
19790830.06 0.86 6.1 53.03 0.52712857
19790830.09 0.87 6.05 53.55 0.541158648
19790830.12 0.9 6 54.96 0.554386711
19790830.15 0.92 5.97 56.25 0.566765151
19790830.18 0.92 5.97 56.25 0.578249421
19790830.21 0.9 6.25 56.03 0.58879819
19790831 0.89 6.58 55.08 0.483614583
19790831.03 0.92 6.86 53.47 0.467005642
19790831.06 0.98 7.65 52.66 0.449861558
19790831.09 1 7.39 53.93 0.432244028
19790831.12 1.04 14.57 62.08 0.414216458
19790831.15 1.2 14.12 59.76 0.395843731
19790831.18 1.44 12.8 61.91 0.377191963
19790831.21 1.6 11.69 61.65 0.358328283
19790901 1.64 11.01 61.03 0.018964391
19790901.03 1.57 10.46 60.01 0.013013223
19790901.06 1.47 10.14 57.48 0.008160794
19790901.09 1.34 9.72 54.78 0.004424565
19790901.12 1.25 9.91 49.83 0.001817986
19790901.15 1.21 12.22 46.73 0.000350435
19790901.18 1.17 9.63 44.52 2.71949E-05
19790901.21 1.08 7.32 6.89 0.000849429
19790902 1.01 7.12 3.01 0.34446946
19790902.03 0.94 6.95 2.51 0.363444957
19790902.06 0.87 6.75 2.78 0.382258014
19790902.09 0.81 8.92 62.44 0.40084093
19790902.12 0.8 8.83 57.58 0.419126823
19790902.15 0.8 8.81 56.65 0.437049881
19790902.18 0.76 8.64 58.84 0.454545606
19790902.21 0.73 8.47 60.96 0.47155103
19790903 0.72 8.28 60.54 0.595882934
19790903.03 0.68 7.98 62.68 0.586040916
19790903.06 0.65 7.77 61.59 0.575235356
19790903.09 0.61 7.48 62.86 0.563505141
19790903.12 0.58 7.31 61.57 0.550892488
19790903.15 0.55 7.05 61.93 0.537442791
19790903.18 0.52 6.93 61.43 0.52320445
19790903.21 0.52 6.78 61.58 0.508228709
19790904 0.53 6.69 61.13 0.061128022
19790904.03 0.54 6.8 60.5 0.050343974
19790904.06 0.57 16.63 70.88 0.040524315
19790904.09 0.64 16.31 69.15 0.031704383
19790904.12 0.71 15.53 69.45 0.023915921
19790904.15 0.79 14.67 69.59 0.017186961
19790904.18 0.84 13.94 69.76 0.011541717
19790904.21 0.92 13.46 67.32 0.007000508
19790905 0.93 12.84 67.69 0.254787678
19790905.03 0.97 12.66 66.18 0.27360519
19790905.06 1 12.17 66.2 0.29258359
19790905.09 0.98 13.47 59.3 0.311654578
19790905.12 0.96 12.41 59.54 0.330749518
19790905.15 0.94 11.45 61.3 0.349799687
19790905.18 0.91 11 59.6 0.368736529
19790905.21 0.89 10.66 59.82 0.387491889
19790906 0.86 10.31 58.74 0.628360883
19790906.03 0.82 10.27 57.62 0.623483234
19790906.06 0.78 10.45 56.23 0.617507291
19790906.09 0.74 10.18 54.84 0.61045456
19790906.12 0.7 9.77 55.44 0.602350424
19790906.15 0.67 9.54 56.02 0.593224049
19790906.18 0.6 9.2 56.89 0.583108279
19790906.21 0.54 9.02 58.27 0.572039521
19790907 0.51 8.82 59.75 0.123778612
19790907.03 0.51 8.62 60.47 0.109020735
19790907.06 0.52 8.46 61.26 0.095016075
19790907.09 0.55 8.38 62.27 0.08181503
19790907.12 0.63 8.42 63.36 0.069465112
19790907.15 0.76 8.81 61.87 0.058010767
19790907.18 0.88 8.72 63.82 0.047493216
19790907.21 0.96 8.64 63.65 0.037950313
19790908 0.97 8.49 63.22 0.170166038
19790908.03 0.94 8.3 62.56 0.187326574
19790908.06 0.88 8.07 63.92 0.204958507
19790908.09 0.81 7.85 63.44 0.222998384
19790908.12 0.73 7.7 62.91 0.24138128
19790908.15 0.7 7.47 64.2 0.260041033
19790908.18 0.66 7.35 63.54 0.278910494
19790908.21 0.63 7.28 62.99 0.29792175
19790909 0.62 7.24 62.53 0.636140348
19790909.03 0.64 7.2 62.03 0.636615619
19790909.06 0.67 7.21 61.53 0.635945333
19790909.09 0.68 7.25 61.25 0.634131902
19790909.12 0.68 7.21 61.33 0.631181853
19790909.15 0.66 7.13 61.57 0.627105803
19790909.18 0.64 7.14 61.68 0.621918421
19790909.21 0.65 7.35 61.93 0.615638376
19790910 0.68 7.5 62.65 0.201925452
19790910.03 0.73 7.59 63.59 0.184369351
19790910.06 0.79 8.19 61.42 0.167295293
19790910.09 0.85 8.2 61.42 0.150764723
19790910.12 0.89 8.06 62.88 0.134837134
19790910.15 0.9 8.18 61.8 0.119569851
19790910.18 0.89 8.18 61.42 0.105017816
19790910.21 0.87 8.02 62.81 0.091233402
19790911 0.84 7.82 62.96 0.097345453
19790911.03 0.8 7.69 63.37 0.111482014
19790911.06 0.78 7.62 64.31 0.12636293
19790911.09 0.8 7.81 63.42 0.14193465
19790911.12 0.88 8.2 61.42 0.15814113
19790911.15 0.94 8.17 60.93 0.174924043
19790911.18 0.95 7.88 62.02 0.192222992
19790911.21 0.94 7.71 62.36 0.209975718
19790912 0.96 7.64 61.98 0.618601621
19790912.03 1.03 7.69 60.5 0.624391951
19790912.06 1.08 7.58 60.98 0.629080717
19790912.09 1.08 7.51 61.16 0.632651043
19790912.12 1.06 7.57 61.24 0.635090081
19790912.15 1.06 7.81 59.81 0.636389051
19790912.18 1.11 8.18 57.85 0.636543281
19790912.21 1.17 8.26 57.85 0.635552214
19790913 1.24 8.31 57.57 0.289343409
19790913.03 1.29 8.36 57.34 0.270387592
19790913.06 1.36 8.43 56.76 0.251604246
19790913.09 1.53 8.45 55.18 0.233060966
19790913.12 1.67 8.45 55.54 0.214824491
19790913.15 1.7 8.23 56.68 0.196960453
19790913.18 1.68 8.07 57.63 0.179533139
19790913.21 1.68 8 57.98 0.162605273
19790914 1.69 7.99 58.26 0.042126768
19790914.03 1.68 8.05 58.39 0.052113243
19790914.06 1.69 8.11 57.94 0.063057738
19790914.09 1.69 8.12 57.94 0.074920866
19790914.12 1.69 8.12 58.47 0.087659932
19790914.15 1.7 8.02 58.92 0.101229087
19790914.18 1.72 7.95 58.15 0.1155795
19790914.21 1.73 7.94 57.65 0.130659524
19790915 1.68 7.92 58.15 0.577141826
19790915.03 1.58 7.9 58.65 0.587785962
19790915.06 1.5 7.93 58.22 0.597460274
19790915.09 1.48 7.93 57.78 0.606129948
19790915.12 1.43 7.85 58.28 0.61376378
19790915.15 1.36 7.72 58.73 0.620334296
19790915.18 1.3 7.59 59.27 0.625817851
19790915.21 1.28 7.58 58.1 0.630194709
19790916 1.31 7.65 54.65 0.379068819
19790916.03 1.32 7.66 54.14 0.360223296
19790916.06 1.29 7.52 56.13 0.341226933
19790916.09 1.24 7.39 56.91 0.32214809
19790916.12 1.21 7.27 56.79 0.303055434
19790916.15 1.23 7.12 56.13 0.28401768
19790916.18 1.23 6.99 55.23 0.265103339
19790916.21 1.24 7.11 54.12 0.246380484
19790917 1.28 7.35 53.18 0.008908671
19790917.03 1.3 7.34 53.5 0.013949544
19790917.06 1.27 7.17 54.27 0.020085785
19790917.09 1.2 7.05 55.68 0.027295312
19790917.12 1.14 7.04 55.57 0.035552177
19790917.15 1.14 7.08 54.98 0.044826663
19790917.18 1.12 7.13 54.93 0.055085394
19790917.21 1.1 7.19 54.23 0.06629145
19790918 1.1 7.2 55.21 0.515063627
19790918.03 1.12 7.28 55.94 0.529713663
19790918.06 1.12 7.3 56.42 0.543602872
19790918.09 1.09 7.21 56.97 0.556681271
19790918.12 1.07 7.15 56.9 0.568901791
19790918.15 1.07 7.08 56.86 0.580220449
19790918.18 1.05 7.02 56.91 0.590596513
19790918.21 1.02 6.99 57.14 0.599992639
19790919 1 6.94 57.49 0.463954208
19790919.03 0.98 6.87 57.98 0.446720202
19790919.06 0.96 6.83 58.58 0.42902406
19790919.09 0.92 6.85 59.28 0.410929465
19790919.12 0.87 6.88 60.06 0.392501539
19790919.15 0.82 6.85 60.78 0.373806606
19790919.18 0.76 6.81 61.33 0.354911942
19790919.21 0.73 6.79 61.65 0.33588555
19790920 0.72 6.81 61.81 0.000337298
19790920.03 0.74 7.15 60.43 3.10159E-05
19790920.06 0.81 7.57 59.43 0.000870194
19790920.09 0.88 7.36 59.07 0.002851812
19790920.12 0.9 7.15 59.47 0.005968738
19790920.15 0.89 7.21 60.34 0.010209755
19790920.18 0.92 7.18 61.46 0.0155596
19790920.21 0.88 6.95 62.69 0.02199902
19790921 0.83 6.75 63.44 0.437312138
19790921.03 0.82 6.64 63.95 0.45480106
19790921.06 0.88 6.6 64.31 0.47179876
19790921.09 0.87 6.67 63.12 0.488244067
19790921.12 0.84 6.88 62.14 0.504077794
19790921.15 0.84 6.83 61.56 0.519242956
19790921.18 0.9 6.5 59.7 0.533684978
19790921.21 0.99 6.29 58.31 0.547351882
19790922 1.09 6.13 55.47 0.537237653
19790922.03 1.29 6.12 52.75 0.522988016
19790922.06 1.59 6.46 51.58 0.50800176
19790922.09 1.75 6.56 52.83 0.492332817
19790922.12 1.77 6.58 53.98 0.476037579
19790922.15 1.66 6.54 54.61 0.459174694
19790922.18 1.61 6.35 54.68 0.441804846
19790922.21 1.64 6.03 54.74 0.423990549
19790923 1.64 5.87 55.41 0.017095439
19790923.03 1.83 5.89 56.2 0.0114664
19790923.06 2.09 6.12 56.72 0.006941666
19790923.09 2.08 6.3 57.55 0.003537521
19790923.12 1.79 6.18 57.8 0.001266217
19790923.15 1.48 6.11 55.41 0.000135928
19790923.18 1.26 6.12 54.23 0.000150721
19790923.21 1.12 6.09 54.23 0.001310544
19790924 1.02 6.07 54.69 0.350080998
19790924.03 0.95 6.09 55.44 0.369015649
19790924.06 0.91 6.1 56.03 0.387767812
19790924.09 1.05 6.18 53.91 0.406270003
19790924.12 1.26 6.53 53.3 0.424455633
19790924.15 1.28 6.55 55.73 0.442259251
19790924.18 1.26 6.57 56.51 0.459616787
19790924.21 1.26 6.96 56.14 0.476465771
19790925 1.25 7.4 56.27 0.593081438
19790925.03 1.24 7.45 57.06 0.582951287
19790925.06 1.19 7.45 57.49 0.571868715
19790925.09 1.16 7.39 56.76 0.559873603
19790925.12 1.21 7.24 55.34 0.547009122
19790925.15 1.21 7.04 55.77 0.533321573
19790925.18 1.17 6.9 55.92 0.518860212
19790925.21 1.15 6.88 55.49 0.503677087
19790926 1.17 6.95 54.92 0.057848151
19790926.03 1.21 7.06 55.02 0.04734476
19790926.06 1.23 7.14 54.9 0.037816552
19790926.09 1.19 7.12 56.8 0.029297817
19790926.12 1.13 7.04 57.43 0.021819212
19790926.15 1.08 6.94 57.37 0.015407655
19790926.18 1.03 6.83 57.36 0.010086218
19790926.21 0.99 6.73 57.77 0.005874053
19790927 0.95 6.69 57.98 0.260318989
19790927.03 0.98 6.8 58.1 0.279191046
19790927.06 1.03 7.1 58.49 0.298203885
19790927.09 1.06 7.52 58.96 0.317289087
19790927.12 1.18 8.14 57.71 0.336377962
19790927.15 1.35 8.06 57.15 0.35540181
19790927.18 1.36 7.67 57.67 0.374292169
19790927.21 1.36 7.71 57.05 0.392981053
19790928 1.36 7.61 58.03 0.627037079
19790928.03 1.38 7.58 58.43 0.621833376
19790928.06 1.46 7.56 58.32 0.615537318
19790928.09 1.67 7.52 55.91 0.608171561
19790928.12 1.68 7.35 56.81 0.599762615
19790928.15 1.56 7.12 57.19 0.590340744
19790928.18 1.44 6.95 56.93 0.579939854
19790928.21 1.34 6.86 56.6 0.56859738
19790929 1.27 6.7 56.72 0.119349094
19790929.03 1.35 6.43 56.22 0.104808047
19790929.06 1.67 6.25 54.02 0.091035377
19790929.09 1.72 6.49 54.97 0.078080648
19790929.12 1.54 6.49 56.3 0.065990485
19790929.15 1.34 6.34 56.69 0.054808401
19790929.18 1.17 6.08 55.71 0.044574636
19790929.21 1.07 5.93 55.28 0.035326023
19790930 1 5.76 53.68 0.175176502
19790930.03 0.96 5.66 54.03 0.192482627
19790930.06 1.05 5.51 53.53 0.210241591
19790930.09 1.11 5.4 51.28 0.228389487
19790930.12 1.09 5.53 51.77 0.246860999
19790930.15 1.01 5.66 53.03 0.265589648
19790930.18 0.94 5.67 54.12 0.284508035
19790930.21 0.92 5.64 54.32 0.303548072
19791001 1 5.55 53.99 0.266988309
19791001.03 1.14 5.18 52.62 0.248243248
19791001.06 1.33 5.2 52.67 0.229750353
19791001.09 1.54 5.58 51.75 0.211576175
19791001.12 1.59 6.03 51.17 0.193786122
19791001.15 1.48 6.24 51.65 0.176444223
19791001.18 1.33 6.33 52.8 0.159612885
19791001.21 1.23 6.42 53.48 0.143352685
19791002 1.25 6.96 53.87 0.054015671
19791002.03 1.29 7.26 55.36 0.065128702
19791002.06 1.32 7.17 56.99 0.077152911
19791002.09 1.48 7.2 55.81 0.090045027
19791002.12 1.6 7.08 55.02 0.103758649
19791002.15 1.55 6.93 55.07 0.118244422
19791002.18 1.46 6.87 54.62 0.133450217
19791002.21 1.47 6.9 54.73 0.149321307
19791003 1.51 6.85 55.59 0.589601866
19791003.03 1.76 6.45 54.67 0.599097622
19791003.06 2.23 6.85 55.36 0.607582844
19791003.09 2.36 7.24 56.31 0.615026996
19791003.12 2.23 7.32 55.79 0.621403287
19791003.15 2.11 7.38 53.96 0.626688769
19791003.18 2.09 7.52 53.05 0.63086442
19791003.21 2.1 7.61 52.96 0.633915213
19791004 2.17 7.52 53.29 0.356809503
19791004.03 2.57 7.43 53.02 0.337793214
19791004.06 2.92 7.77 54.04 0.318706809
19791004.09 2.79 7.82 55.75 0.299618973
19791004.12 2.42 7.77 54.51 0.280598403
19791004.15 2.17 7.79 52.99 0.261713557
19791004.18 2.09 7.8 52.36 0.243032394
19791004.21 2.07 7.69 51.99 0.224622149
19791005 2.06 7.44 52.48 0.014974919
19791005.03 2.24 7.19 52.08 0.0213063
19791005.06 2.45 7.19 53 0.028706573
19791005.09 2.36 7.14 53.65 0.037149106
19791005.12 2.12 7 54.31 0.046603514
19791005.15 1.88 6.96 52.88 0.05703577
19791005.18 1.7 6.98 51.99 0.068408332
19791005.21 1.62 6.99 52.28 0.08068027
19791006 1.57 7.01 53.18 0.532274044
19791006.03 1.62 7.1 53.28 0.546020764
19791006.06 1.85 7.69 50.49 0.558947969
19791006.09 2.08 8.02 53.08 0.571009139
19791006.12 2.1 8.09 55.37 0.582160864
19791006.15 2.07 8.32 56.33 0.592363009
19791006.18 2.05 8.55 56.75 0.60157886
19791006.21 2 8.57 56.74 0.609775249
19791007 1.95 8.51 56.76 0.443563839
19791007.03 1.9 8.39 56.62 0.42579115
19791007.06 1.95 8.13 55.51 0.407631646
19791007.09 2 7.97 55.26 0.389150678
19791007.12 1.9 7.9 56.23 0.370414759
19791007.15 1.76 7.87 57.4 0.351491322
19791007.18 1.67 7.88 57.74 0.332448465
19791007.21 1.65 7.86 57.62 0.313354725
19791008 1.64 7.78 57.39 9.7656E-05
19791008.03 1.72 7.65 56.58 0.001143033
19791008.06 1.98 7.49 54.25 0.003329868
19791008.09 2.13 7.64 53.63 0.006650291
19791008.12 2.05 7.66 54.66 0.011092352
19791008.15 1.91 7.68 54.9 0.016640064
19791008.18 1.83 7.8 55.41 0.023273462
19791008.21 1.75 7.8 56.43 0.030968673
19791009 1.63 7.69 57.61 0.457901959
19791009.03 1.5 7.57 58.36 0.474804588
19791009.06 1.49 7.47 58.02 0.491144003
19791009.09 1.63 7.35 57.44 0.506861404
19791009.12 1.67 7.16 57.92 0.521900223
19791009.15 1.54 6.93 57.4 0.536206334
19791009.18 1.39 6.83 56.96 0.549728256
19791009.21 1.29 6.85 56.61 0.562417321
19791010 1.24 6.93 56.91 0.520340517
19791010.03 1.21 6.98 57.66 0.505227189
19791010.06 1.16 6.99 58.68 0.489441163
19791010.09 1.13 6.96 58.69 0.473039246
19791010.12 1.18 6.93 57.28 0.456080471
19791010.15 1.2 6.85 57.07 0.438625873
19791010.18 1.18 6.78 57.08 0.420738265
19791010.21 1.16 6.83 57.13 0.402482025
19791011 1.13 6.85 57.71 0.010568997
19791011.03 1.08 6.82 58.48 0.006245096
19791011.06 1.03 6.82 59 0.003044291
19791011.09 1.07 6.94 58.08 0.000978101
19791011.12 1.21 7.04 57.41 5.39634E-05
19791011.15 1.23 6.97 58.14 0.000275203
19791011.18 1.17 6.93 58.55 0.001641025
19791011.21 1.16 7.02 58.44 0.004146512
19791012 1.17 7.21 58.32 0.37241005
19791012.03 1.15 7.23 58.86 0.391122134
19791012.06 1.1 7.15 59.26 0.40957217
19791012.09 1.05 7.11 59.66 0.427693763
19791012.12 1.06 7.06 59.14 0.445421692
19791012.15 1.07 6.93 58.96 0.462692154
19791012.18 1.04 6.79 59.15 0.479442997
19791012.21 0.99 6.71 59.67 0.495613936
19791013 0.94 6.69 60.25 0.581023551
19791013.03 0.93 6.63 60.66 0.569773504
19791013.06 1.03 6.58 60.93 0.55761846
19791013.09 1.13 6.46 60.48 0.544602162
19791013.12 1.17 6.12 53.7 0.530771457
19791013.15 1.19 6.28 53.08 0.516176121
19791013.18 1.16 6.3 54.05 0.500868679
19791013.21 1.14 6.28 55.34 0.484904222
19791014 1.09 6.29 56.35 0.045554801
19791014.03 1.05 6.31 56.93 0.036206061
19791014.06 1.1 6.34 55.99 0.02787259
19791014.09 1.32 6.51 54.93 0.020584379
19791014.12 1.46 6.61 55.54 0.014367659
19791014.15 1.39 6.65 56.06 0.009244803
19791014.18 1.29 6.63 56.28 0.005234247
19791014.21 1.2 6.62 56.36 0.002350425
19791015 1.13 6.58 56.66 0.282608553
19791015.03 1.05 6.5 57.13 0.301639498
19791015.06 0.98 6.44 57.57 0.320730436
19791015.09 0.92 6.39 57.67 0.339812665
19791015.12 0.92 6.34 57.64 0.358817508
19791015.15 0.93 6.24 57.98 0.377676564
19791015.18 0.88 6.08 58.44 0.396321967
19791015.21 0.8 5.95 58.36 0.414686611
19791016 0.74 5.85 58.11 0.620778965
19791016.03 0.7 5.82 57.99 0.61428837
19791016.06 0.68 5.83 58 0.606732574
19791016.09 0.66 5.89 58.11 0.598138766
19791016.12 0.64 5.94 58.54 0.588537876
19791016.15 0.61 5.95 59.06 0.577964459
19791016.18 0.59 5.95 59.43 0.566456564
19791016.21 0.61 5.94 59.68 0.554055609
19791017 0.64 5.92 59.91 0.102268119
19791017.03 0.71 5.91 60.11 0.088639255
19791017.06 0.8 5.82 60.14 0.075836958
19791017.09 0.93 4.34 55.35 0.063907301
19791017.12 1.13 4.94 55.78 0.052893218
19791017.15 1.25 5.39 54.96 0.04283435
19791017.18 1.25 5.58 54.01 0.033766895
19791017.21 1.32 5.36 55.5 0.025723488
19791018 1.32 5.25 56.44 0.195651003
19791018.03 1.17 5.27 56.47 0.213484816
19791018.06 1.06 5.3 55.8 0.231695883
19791018.09 1 5.35 54.94 0.250218669
19791018.12 1.01 5.33 54.21 0.26898651
19791018.15 1.1 5.08 55.89 0.287931859
19791018.18 1.09 5.28 54.1 0.30698654
19791018.21 1.01 5.35 53.74 0.326081971
19791019 0.93 5.47 52.94 0.636439866
19791019.03 0.87 5.56 54.23 0.635225761
19791019.06 0.84 5.65 54.9 0.632871101
19791019.09 0.85 5.75 54.48 0.629384361
19791019.12 0.87 5.86 54.82 0.624778088
19791019.15 0.87 5.88 55.42 0.619068862
19791019.18 0.85 5.87 56.79 0.612277227
19791019.21 0.81 5.88 58.1 0.604427627
19791020 0.77 5.91 59 0.1761912
19791020.03 0.76 5.93 59.58 0.15936788
19791020.06 0.81 5.91 60.03 0.143116581
19791020.09 0.83 5.86 60.49 0.127495786
19791020.12 0.79 5.79 58.98 0.112561717
19791020.15 0.75 5.76 59.08 0.09836812
19791020.18 0.71 5.75 58.9 0.084966075
19791020.21 0.67 5.76 58.64 0.072403816
19791021 0.65 5.77 58.53 0.11846439
19791021.03 0.64 5.75 58.53 0.133680438
19791021.06 0.64 5.7 58.62 0.149560951
19791021.09 0.64 5.69 59.06 0.166048779
19791021.12 0.65 5.84 62.11 0.183084584
19791021.15 0.72 5.9 62.76 0.200607051
19791021.18 0.79 4.42 221.25 0.218553123
19791021.21 0.79 4.54 222.01 0.236858212
19791022 0.77 4.65 214.02 0.626758714
19791022.03 0.73 5.1 56.01 0.630917814
19791022.06 0.69 5.6 59.82 0.633951863
19791022.09 0.64 5.81 61.34 0.635849942
19791022.12 0.6 5.71 62.34 0.636605219
19791022.15 0.61 5.63 62.99 0.636214977
19791022.18 0.7 5.65 64.91 0.63468062
19791022.21 0.84 6.45 232.81 0.63200767
19791023 1.07 5.95 232.18 0.261435374
19791023.03 1.34 6.38 237.61 0.242757733
19791023.06 1.41 6.48 236.68 0.224352001
19791023.09 1.36 6.39 236.39 0.206284414
19791023.12 1.41 6.42 238.02 0.188619997
19791023.15 1.47 7.21 248.6 0.171422326
19791023.18 1.48 7.01 244.91 0.154753289
19791023.21 1.42 6.71 245.8 0.13867288
19791024 1.4 6.52 243.57 0.057197355
19791024.03 1.38 6.4 244.08 0.068583537
19791024.06 1.3 6.25 244.94 0.080868462
19791024.09 1.29 6.19 242.06 0.094007923
19791024.12 1.36 6.61 244.78 0.107954628
19791024.15 1.56 7.22 251.27 0.122658382
19791024.18 1.9 7.74 254.98 0.138066273
19791024.21 2.07 7.94 258.96 0.154122847
19791025 1.92 7.77 263.71 0.592506706
19791025.03 1.67 7.27 266.02 0.6017077
19791025.06 1.42 6.76 268.49 0.609888766
19791025.09 1.22 6.33 270.66 0.617020464
19791025.12 1.06 5.97 271.93 0.623077126
19791025.15 0.93 5.69 272.76 0.628036955
19791025.18 0.83 5.54 276.13 0.631882102
19791025.21 0.75 5.34 277.9 0.634598727
19791026 0.71 5.23 282.27 0.351210139
19791026.03 0.68 5.04 279.83 0.332166029
19791026.06 0.63 10.2 45.06 0.313072053
19791026.09 0.59 10.14 45.29 0.293996926
19791026.12 0.66 6.67 59.08 0.275009299
19791026.15 0.72 6.18 59.29 0.25617751
19791026.18 0.69 6 58.94 0.237569328
19791026.21 0.64 6.19 58.97 0.219251725
19791027 0.61 10.08 45.62 0.016730394
19791027.03 0.6 9.96 45.67 0.023379693
19791027.06 0.58 9.9 45.66 0.031090422
19791027.09 0.56 9.87 45.28 0.039834831
19791027.12 0.53 9.84 44.22 0.049581451
19791027.15 0.56 9.78 43.12 0.060295201
19791027.18 0.64 5.63 51.24 0.071937526
19791027.21 0.68 5.73 52.23 0.084466527
19791028 0.67 5.71 53.05 0.536412337
19791028.03 0.65 5.66 53.41 0.549922277
19791028.06 0.62 5.68 55.38 0.562598662
19791028.09 0.6 5.84 59.12 0.574395873
19791028.12 0.59 5.92 59.99 0.58527145
19791028.15 0.59 5.9 61.16 0.595186253
19791028.18 0.64 5.9 62.05 0.604104601
19791028.21 0.7 3.23 231.06 0.611994396
19791029 1.07 4.18 242.61 0.438364089
19791029.03 1.57 5.43 238.82 0.420470551
19791029.06 1.95 6.1 237.23 0.402209348
19791029.09 1.74 6.36 236.11 0.383646195
19791029.12 1.75 6.35 234.85 0.364847901
19791029.15 1.96 6.49 235.36 0.345882124
19791029.18 2.22 6.89 236.3 0.326817113
19791029.21 2.15 7.02 236.3 0.307721486
19791030 2.01 6.98 238.58 0.000287082
19791030.03 1.78 6.94 242.55 0.00166982
19791030.06 1.58 6.67 241.86 0.004192119
19791030.09 1.43 6.42 243.66 0.007844904
19791030.12 1.4 6.15 243 0.012615027
19791030.15 1.44 6.17 245.55 0.018485321
19791030.18 1.42 6.09 246.42 0.02543466
19791030.21 1.33 6.04 247.06 0.033438034
19791031 1.29 6.06 246.72 0.462944051
19791031.03 1.18 6.02 245.62 0.479686745
19791031.06 1.04 5.83 245.09 0.495848655
19791031.09 0.94 5.64 244.5 0.511371618
19791031.12 0.89 5.4 246.4 0.526199768
19791031.15 0.86 5.27 250.75 0.540279738
19791031.18 0.82 5.2 255.04 0.553560857
19791031.21 0.82 5.14 255.43 0.565995326
19791101 0.8 5.05 251.39 0.567648902
19791101.03 0.74 4.97 251.78 0.555335344
19791101.06 0.68 4.89 252.98 0.542168753
19791101.09 0.62 4.76 255.43 0.528196509
19791101.12 0.57 4.66 256.9 0.513468901
19791101.15 0.53 4.59 263.17 0.498038933
19791101.18 0.5 4.54 271.64 0.481962132
19791101.21 0.47 4.52 279.05 0.46529636
19791102 0.5 4.48 283.37 0.034628544
19791102.03 0.58 2.94 66.88 0.026481311
19791102.06 0.65 3.32 66.95 0.019384346
19791102.09 0.62 3.6 65.7 0.01336319
19791102.12 0.57 3.78 55.09 0.008439513
19791102.15 0.51 3.71 45.8 0.004631035
19791102.18 0.46 3.67 34.33 0.001951461
19791102.21 0.47 3.66 28.54 0.000410436
19791103 0.51 3.27 52.92 0.305077057
19791103.03 0.55 3.29 55.74 0.324171505
19791103.06 0.57 3.5 50.86 0.343244855
19791103.09 0.58 3.77 47.43 0.362228469
19791103.12 0.59 4.11 44.59 0.381054023
19791103.15 0.61 4.35 44.67 0.399653763
19791103.18 0.66 4.56 45.94 0.417960756
19791103.21 0.74 4.69 47.94 0.435909114
19791104 0.77 4.69 49.58 0.613004828
19791104.03 0.81 4.58 50.77 0.605259873
19791104.06 0.84 4.46 51.16 0.596482209
19791104.09 0.88 4.36 50.73 0.586703424
19791104.12 0.96 4.43 52.21 0.575958712
19791104.15 1.05 4.55 52.63 0.564286743
19791104.18 1.15 4.64 53.04 0.551729523
19791104.21 1.18 4.67 52.08 0.538332243
19791105 1.14 4.59 51.47 0.08626998
19791105.03 1.18 4.51 53.54 0.073621609
19791105.06 1.2 4.55 54.93 0.061853853
19791105.09 1.25 4.58 54.33 0.05100906
19791105.12 1.29 4.66 54.95 0.041126262
19791105.15 1.1 4.66 55.56 0.032241027
19791105.18 0.92 4.55 54.15 0.024385329
19791105.21 0.92 4.27 50.47 0.017587443
19791106 1 4.14 49.29 0.21674029
19791106.03 1.04 4.15 50.29 0.235012404
19791106.06 1.04 4.2 52.33 0.253584297
19791106.09 0.96 4.26 51.09 0.272389135
19791106.12 0.89 4.25 49.39 0.291359237
19791106.15 0.83 15.59 46.23 0.310426331
19791106.18 0.79 10.11 39.42 0.329521799
19791106.21 0.76 10.03 31.77 0.348576916
19791107 0.75 9.82 28.6 0.634885525
19791107.03 0.74 9.73 28.84 0.632326131
19791107.06 0.73 9.77 33.76 0.628636618
19791107.09 0.71 10.08 41.1 0.623830263
19791107.12 0.69 10.19 42.51 0.617924365
19791107.15 0.69 10.22 43.47 0.610940179
19791107.18 0.68 10.23 44.55 0.602902839
19791107.21 0.67 10.23 45.69 0.593841272
19791108 0.67 10.19 46.81 0.156395581
19791108.03 0.68 10.1 47.9 0.140253634
19791108.06 0.7 10.02 48.65 0.1247525
19791108.09 0.71 10.06 48.73 0.109947961
19791108.12 0.68 10.04 48.61 0.0958933
19791108.15 0.66 9.86 48.87 0.082639101
19791108.18 0.64 9.75 49.02 0.07023306
19791108.21 0.62 9.66 49.31 0.058719827
19791109 0.61 9.56 49.71 0.136494499
19791109.03 0.61 9.46 50.03 0.152488733
19791109.06 0.63 9.33 49.98 0.169079743
19791109.09 0.71 5.45 54.72 0.186207821
19791109.12 0.73 5.21 72.76 0.203811325
19791109.15 0.71 5.01 61.98 0.221826897
19791109.18 0.68 4.98 56.83 0.240189706
19791109.21 0.66 6.02 56.1 0.258833664
19791110 0.66 6.37 54.85 0.631547988
19791110.03 0.69 6.72 54.17 0.634378034
19791110.06 0.76 6.94 55.3 0.636070577
19791110.09 0.82 7.28 57.35 0.636619524
19791110.12 0.85 7.48 58.72 0.6360229
19791110.15 0.84 7.55 59.46 0.634282853
19791110.18 0.8 8.03 58.37 0.631405644
19791110.21 0.82 8.21 57.17 0.627401628
19791111 0.87 7.8 57.91 0.239419183
19791111.03 0.92 7.6 59.47 0.221069519
19791111.06 0.96 7.57 60.56 0.203069817
19791111.09 0.97 7.63 61.46 0.185484853
19791111.12 0.98 8.5 60.15 0.168377916
19791111.15 1.01 8.53 59.64 0.151810574
19791111.18 1.07 8.41 58.71 0.135842448
19791111.21 1.14 8.33 58.05 0.120531007
19791112 1.22 8.28 57.37 0.070732018
19791112.03 1.28 8.21 56.62 0.08317428
19791112.06 1.33 7.98 56.7 0.096462776
19791112.09 1.54 7.78 53.02 0.110549683
19791112.12 1.69 7.77 52.51 0.125384302
19791112.15 1.69 7.72 52.79 0.140913243
19791112.18 1.67 7.58 53.01 0.157080623
19791112.21 1.62 7.47 52.13 0.173828254
19791113 1.54 7.4 51.7 0.603258083
19791113.03 1.48 7.32 51.23 0.61125213
19791113.06 1.46 7.23 50.31 0.618191901
19791113.09 1.51 7.28 48.62 0.624052422
19791113.12 1.59 8.85 34.66 0.628812599
19791113.15 1.65 8.82 37.3 0.632455302
19791113.18 1.7 8.51 43.09 0.63496742
19791113.21 1.68 8.21 45.64 0.636339914
19791114 1.6 7.96 48.13 0.328727173
19791114.03 1.56 7.87 49.75 0.309631515
19791114.06 1.52 7.84 51.16 0.290567093
19791114.09 1.48 7.81 52.06 0.271602512
19791114.12 1.43 7.79 52.28 0.252806027
19791114.15 1.37 7.77 52.29 0.234245287
19791114.18 1.3 7.7 52.55 0.215987087
19791114.21 1.23 7.6 53.38 0.198097139
19791115 1.19 7.51 53.8 0.024691447
19791115.03 1.14 7.43 54.44 0.032590595
19791115.06 1.1 7.37 55.05 0.041518022
19791115.09 1.11 7.27 55.47 0.051441603
19791115.12 1.24 7.09 55.6 0.062325621
19791115.15 1.39 4.65 54.3 0.074130905
19791115.18 1.32 4.73 54.83 0.08681497
19791115.21 1.29 4.64 52.66 0.100332168
19791116 1.38 4.69 52.4 0.552269368
19791116.03 1.52 4.93 53 0.564790615
19791116.06 1.62 5.17 53.73 0.576424797
19791116.09 1.65 5.32 53.85 0.587130045
19791116.12 1.61 5.37 53.87 0.59686783
19791116.15 1.51 5.37 53.58 0.605603107
19791116.18 1.38 5.33 52.19 0.613304439
19791116.21 1.38 5.23 51.05 0.61994411
19791117 1.47 5.19 51.83 0.417205329
19791117.03 1.64 5.32 52.13 0.398884826
19791117.06 1.83 5.59 52 0.380274343
19791117.09 1.94 5.79 53.14 0.361440852
19791117.12 1.88 5.94 52.88 0.342452137
19791117.15 1.65 5.95 50.92 0.323376538
19791117.18 1.46 5.92 48.55 0.304282702
19791117.21 1.47 5.7 47.86 0.285239349
19791118 1.48 5.6 47.56 0.002040353
19791118.03 1.57 5.57 48.62 0.004767144
19791118.06 1.68 5.72 50.19 0.00862235
19791118.09 1.74 5.98 49.87 0.013592097
19791118.12 1.68 6.25 45.59 0.0196585
19791118.15 1.57 6.54 44.42 0.026799723
19791118.18 1.46 6.73 41.31 0.03499007
19791118.21 1.44 6.83 41.64 0.044200062
19791119 1.44 6.89 42.12 0.482643575
19791119.03 1.5 6.89 42.41 0.498694586
19791119.06 1.56 6.82 41.98 0.514096406
19791119.09 1.54 6.88 41.6 0.528793608
19791119.12 1.47 6.89 42.28 0.542733295
19791119.15 1.4 6.86 43.29 0.555865299
19791119.18 1.38 6.82 43.83 0.568142361
19791119.21 1.44 6.79 44.24 0.579520296
19791120 1.5 6.76 45.31 0.49780553
19791120.03 1.58 6.59 47.88 0.481719583
19791120.06 1.71 6.46 49.39 0.46504554
19791120.09 1.78 6.59 49.91 0.447843405
19791120.12 1.69 6.86 48.39 0.43017509
19791120.15 1.6 6.98 49.19 0.412104182
19791120.18 1.55 6.97 49.84 0.393695714
19791120.21 1.53 6.92 50.14 0.375015939
19791121 1.53 6.84 50.58 0.004583109
19791121.03 1.65 6.51 51.33 0.001920329
19791121.06 1.69 6.35 51.49 0.00039621
19791121.09 1.66 6.3 51.07 1.62364E-05
19791121.12 1.56 6.34 50.46 0.000781776
19791121.15 1.43 6.35 50 0.002690075
19791121.18 1.37 6.34 49.38 0.005734263
19791121.21 1.4 6.24 48.4 0.009903387
19791122 1.42 5.92 45.7 0.399927054
19791122.03 1.39 5.86 45.32 0.418229216
19791122.06 1.35 5.83 44.65 0.436171774
19791122.09 1.32 5.79 40.9 0.453690158
19791122.12 1.32 5.82 40.38 0.47072132
19791122.15 1.31 6.01 41.27 0.487203962
19791122.18 1.29 6.33 32.91 0.503078771
19791122.21 1.28 6.4 32.15 0.518288611
19791123 1.3 6.47 32.85 0.564107211
19791123.03 1.43 6.48 32.77 0.551537217
19791123.06 1.55 6.34 32.37 0.538127859
19791123.09 1.61 6.59 32.74 0.523927392
19791123.12 1.59 6.74 28.79 0.508986924
19791123.15 1.55 6.8 31.15 0.493360227
19791123.18 1.5 6.85 33.98 0.477103535
19791123.21 1.43 6.89 36.79 0.460275358
19791124 1.37 6.93 39.18 0.03211716
19791124.03 1.33 6.96 40.73 0.024276924
19791124.06 1.3 6.98 41.31 0.01749489
19791124.09 1.26 6.93 41.03 0.011795465
19791124.12 1.19 6.83 40.36 0.00719916
19791124.15 1.12 6.69 39.26 0.003722519
19791124.18 1.05 6.53 38.3 0.001378052
19791124.21 0.99 6.4 37.57 0.000174197
19791125 0.93 6.25 37.71 0.310708957
19791125.03 0.87 6.05 36.87 0.329804329
19791125.06 0.81 5.93 38.61 0.348858331
19791125.09 0.75 5.77 36.73 0.367802394
19791125.12 0.7 5.62 39.23 0.386568337
19791125.15 0.66 5.54 41.53 0.405088621
19791125.18 0.62 9.13 54 0.423296598
19791125.21 0.59 8.92 52.74 0.441126736
19791126 0.57 8.6 51.38 0.610828817
19791126.03 0.59 8.37 52.97 0.602776096
19791126.06 0.65 7.8 55.28 0.593699605
19791126.09 0.7 7.39 57.05 0.583632007
19791126.12 0.72 7.05 56.82 0.572609535
19791126.15 0.72 8.86 48.81 0.560671861
19791126.18 0.75 8.92 48.34 0.547861945
19791126.21 0.84 8.93 48.03 0.534225888
19791127 0.93 8.94 47.77 0.08244916
19791127.03 1.14 4.71 49.01 0.070056017
19791127.06 1.38 5.06 51.79 0.058556321
19791127.09 1.64 5.77 51.39 0.047991457
19791127.12 1.8 6.53 49.26 0.038399447
19791127.15 1.8 6.71 48.9 0.029814813
19791127.18 1.8 6.71 50.32 0.022268449
19791127.21 1.95 6.5 53.03 0.015787514
19791128 2.18 6.55 53.46 0.222096345
19791128.03 2.46 6.89 53.59 0.240463801
19791128.06 2.42 7.04 55 0.259111416
19791128.09 2.12 7.22 50.64 0.277972084
19791128.12 1.88 7.61 49.69 0.296977925
19791128.15 1.75 7.71 47.77 0.316060535
19791128.18 1.71 7.83 48.15 0.335151243
19791128.21 1.82 7.97 48.45 0.35418134
19791129 1.96 8.02 48.71 0.634248534
19791129.03 2.11 7.81 49.32 0.63135456
19791129.06 2.24 7.55 50.62 0.627333963
19791129.09 2.2 7.81 48.75 0.622201213
19791129.12 2.07 8.12 49.03 0.615974782
19791129.15 1.96 8.19 48.77 0.60867708
19791129.18 1.89 8.21 49.85 0.600334369
19791129.21 1.96 8.22 50.77 0.590976674
19791130 1.99 8.21 51.54 0.151569689
19791130.03 2.05 8.25 52.2 0.13561087
19791130.06 2.21 7.81 52.29 0.120309572
19791130.09 2.26 7.76 50.76 0.105720859
19791130.12 2.25 8.03 50.23 0.091897238
19791130.15 2.27 8.18 48.81 0.078888459
19791130.18 2.27 8.3 48.36 0.066741337
19791130.21 2.32 8.48 48.89 0.05549959
19791201 2.37 8.54 49.45 0.612581253
19791201.03 2.53 8.41 49.72 0.619328288
19791201.06 2.67 8.33 50.21 0.624991981
19791201.09 2.72 8.26 50.96 0.62955195
19791201.12 2.61 8.37 50.96 0.632991783
19791201.15 2.45 8.57 51.1 0.635299101
19791201.18 2.33 8.66 51.69 0.636465601
19791201.21 2.23 8.62 52.41 0.636487084
19791202 2.21 8.49 52.74 0.306191995
19791202.03 2.43 8.3 51.71 0.2871405
19791202.06 2.64 8.38 51.24 0.268201183
19791202.09 2.65 8.6 51.63 0.249442202
19791202.12 2.56 8.68 52.68 0.23093107
19791202.15 2.49 8.54 53.54 0.212734409
19791202.18 2.45 8.36 53.18 0.194917704
19791202.21 2.52 8.08 53.19 0.177545078
19791203 2.8 7.93 53.25 0.034124163
19791203.03 3.21 8.27 52.91 0.043233567
19791203.06 3.25 8.39 53.63 0.053332948
19791203.09 2.94 8.28 53.6 0.064385961
19791203.12 2.58 8.2 53.31 0.076352825
19791203.15 2.4 8.02 53.96 0.089190472
19791203.18 2.31 7.82 54.17 0.102852704
19791203.21 2.14 7.89 53.93 0.117290348
19791204 2.03 7.9 54.58 0.566953757
19791204.03 2.06 7.72 54.89 0.578423552
19791204.06 2.1 7.3 52.08 0.588957218
19791204.09 2.01 7.63 52.09 0.598516847
19791204.12 1.87 7.73 54.05 0.607068034
19791204.15 1.74 7.86 54.53 0.614580002
19791204.18 1.64 7.96 54.9 0.621025718
19791204.21 1.68 8.03 54.88 0.626381984
19791205 1.72 8.15 54.73 0.395550889
19791205.03 1.81 8.32 55.29 0.376895246
19791205.06 2 8.23 53.9 0.358028762
19791205.09 2.17 7.77 51.43 0.339019331
19791205.12 2.13 7.77 51.1 0.319935368
19791205.15 1.99 7.82 51.04 0.300845557
19791205.18 1.85 7.8 51.57 0.281818597
19791205.21 1.89 7.68 52.17 0.262922966
19791206 1.97 7.35 53.54 0.005378818
19791206.03 2.26 7.17 53.09 0.009435996
19791206.06 2.53 7.45 54.24 0.014604785
19791206.09 2.52 7.53 55.2 0.020866585
19791206.12 2.35 7.53 55.13 0.028198861
19791206.15 2.26 7.53 54.9 0.036575221
19791206.18 2.24 7.58 54.85 0.045965523
19791206.21 2.3 7.51 55.04 0.056335971
19791207 2.41 7.51 55 0.501519432
19791207.03 2.72 7.76 54.22 0.516798311
19791207.06 2.92 7.92 55.38 0.531362844
19791207.09 2.86 7.96 55.68 0.545160619
19791207.12 2.78 8.11 55.01 0.558141975
19791207.15 2.69 8.39 53.43 0.570260194
19791207.18 2.64 8.53 53.73 0.581471665
19791207.21 2.67 8.59 54.41 0.591736038
19791208 2.9 8.35 55.36 0.478756809
19791208.03 3.2 8.34 55.19 0.461983117
19791208.06 3.2 8.35 54.98 0.444692358
19791208.09 3.06 8.35 54.5 0.426946758
19791208.12 2.97 8.35 55.01 0.408810181
19791208.15 2.82 8.33 55.15 0.390347904
19791208.18 2.77 8.24 54.71 0.371626365
19791208.21 2.97 8.15 54.39 0.352712945
19791209 3.31 8.31 53.6 0.001561382
19791209.03 3.52 8.4 54.29 0.000243141
19791209.06 3.32 8.3 55.29 6.9596E-05
19791209.09 3.21 8 55.42 0.001041373
19791209.12 3.14 7.82 55.69 0.003154974
19791209.15 2.89 7.69 55.34 0.006402792
19791209.18 2.92 7.69 53.48 0.010773139
19791209.21 2.96 7.73 52.64 0.016250286
19791210 3.01 7.7 52.42 0.42149074
19791210.03 3.2 7.82 52.42 0.439361596
19791210.06 3.28 7.92 53.07 0.456796794
19791210.09 3.1 7.82 54.15 0.473733591
19791210.12 2.77 7.55 53.99 0.490111031
19791210.15 2.57 7.36 53.16 0.50587017
19791210.18 2.49 7.25 52.23 0.520954296
19791210.21 2.6 7.18 51.06 0.535309121
19791211 2.76 7.24 51.45 0.549181619
19791211.03 2.86 7.39 51.99 0.53562606
19791211.06 2.88 7.5 52.57 0.521288399
19791211.09 2.81 7.52 52.66 0.506220233
19791211.12 2.65 7.53 51.97 0.490475793
19791211.15 2.49 7.63 50.86 0.474111743
19791211.18 2.46 7.5 50.43 0.457186973
19791211.21 2.56 7.29 50.57 0.439762396
19791212 2.68 7.23 51.43 0.02297595
19791212.03 2.95 7.37 51.93 0.0163873
19791212.06 3.08 7.55 52.93 0.010885246
19791212.09 2.9 7.65 51.85 0.006489588
19791212.12 2.62 7.71 49.24 0.003216147
19791212.15 2.46 7.86 47.54 0.001076703
19791212.18 2.38 8.02 47.41 7.89554E-05
19791212.21 2.53 7.92 48.37 0.000226496
19791213 2.72 7.86 49.24 0.33324272
19791213.03 3.08 7.95 50.52 0.352281971
19791213.06 3.26 8.23 51.82 0.371198956
19791213.09 3.13 8.36 52.29 0.3899256
19791213.12 2.95 8.51 51.44 0.408394505
19791213.15 2.84 8.66 51.33 0.4265392
19791213.18 2.83 8.6 51.95 0.444294389
19791213.21 2.98 8.37 52.7 0.46159617
19791214 3.21 8.2 52.83 0.601215319
19791214.03 3.48 8.18 53.54 0.591957721
19791214.06 3.29 8.08 54.95 0.581715288
19791214.09 2.95 7.87 54.54 0.570524878
19791214.12 2.64 7.71 53.7 0.558426767
19791214.15 2.45 7.49 52.88 0.545464496
19791214.18 2.38 7.31 51.99 0.531684712
19791214.21 2.51 7.24 51.17 0.517137009
19791215 2.68 7.28 51.23 0.067916651
19791215.03 2.9 7.39 52.02 0.05658244
19791215.06 3.01 7.5 52.96 0.046190167
19791215.09 2.93 7.52 53.18 0.03677723
19791215.12 2.83 7.49 52.47 0.028377506
19791215.15 2.68 7.44 52.02 0.021021227
19791215.18 2.69 7.38 51.7 0.014734865
19791215.21 2.77 7.35 51.89 0.009541046
19791216 2.9 7.36 52.38 0.243805159
19791216.03 2.99 7.44 52.59 0.262496149
19791216.06 2.87 7.48 52.43 0.281388005
19791216.09 2.61 7.44 51.21 0.300412743
19791216.12 2.41 7.41 49.88 0.319501891
19791216.15 2.25 7.4 49.23 0.338586746
19791216.18 2.2 7.36 48.76 0.357598629
19791216.21 2.2 7.31 48.25 0.376469116
19791217 2.21 7.24 48.21 0.630712935
19791217.03 2.25 7.15 48.49 0.626490753
19791217.06 2.26 6.98 49.17 0.621159453
19791217.09 2.18 6.94 49.55 0.614738222
19791217.12 2 7 48.92 0.607250168
19791217.15 1.83 7.05 48.11 0.598722243
19791217.18 1.75 6.98 47.67 0.589185135
19791217.21 1.79 6.84 47.78 0.578673168
19791218 1.85 6.68 48.15 0.132803532
19791218.03 2.01 6.4 47.89 0.117626638
19791218.06 2.13 6.37 49.57 0.103171989
19791218.09 2.18 6.39 50.61 0.089491602
19791218.12 2.14 6.35 50.81 0.076634713
19791218.15 2.02 6.21 50 0.064647596
19791218.18 1.86 6.07 48.37 0.053573388
19791218.21 1.72 5.93 46.06 0.043451945
19791219 1.66 5.75 43.72 0.160302602
19791219.03 1.65 5.62 44.86 0.177156417
19791219.06 1.65 5.55 44.17 0.19451823
19791219.09 1.63 5.47 43.52 0.212325561
19791219.12 1.51 5.36 42.52 0.230514322
19791219.15 1.3 5.27 41.95 0.249019049
19791219.18 1.18 5.19 41.07 0.267773151
19791219.21 1.13 5 38.53 0.28670913
19791220 1.07 4.73 37.44 0.635324703
19791220.03 1.05 4.43 41.29 0.636474273
19791220.06 1.06 4.42 43.71 0.636478796
19791220.09 1.05 4.43 45.65 0.635338254
19791220.12 1.03 4.43 46.23 0.633056752
19791220.15 1.06 4.45 44.25 0.629642502
19791220.18 1.11 7.35 342.98 0.62510779
19791220.21 1.13 7.23 340.73 0.619468937
19791221 1.19 6.94 344.91 0.212467744
19791221.03 1.31 4.62 47.41 0.194657149
19791221.06 1.38 4.96 49.09 0.177291572
19791221.09 1.36 5.86 30.59 0.160433506
19791221.12 1.29 5.97 35.78 0.144143626
19791221.15 1.2 6.23 40.27 0.128480557
19791221.18 1.15 6.77 39.48 0.113500667
19791221.21 1.15 6.75 41.42 0.09925787
19791222 1.17 6.63 43.68 0.089386815
19791222.03 1.23 6.53 45.84 0.10306089
19791222.06 1.25 6.44 47.71 0.117509627
19791222.09 1.2 6.38 49.03 0.13268103
19791222.12 1.12 6.37 49.95 0.148520497
19791222.15 1.06 6.44 50.47 0.16497102
19791222.18 1.02 6.51 50.1 0.181973399
19791222.21 0.99 6.5 48.46 0.199466443
19791223 0.97 6.44 47.24 0.614683252
19791223.03 0.96 6.37 47.86 0.621113001
19791223.06 0.93 6.28 49.83 0.626452986
19791223.09 0.88 6.19 49.6 0.630683988
19791223.12 0.84 6.15 51.63 0.633790781
19791223.15 0.8 6.18 53.39 0.635762183
19791223.18 0.78 6.19 54.58 0.6365911
19791223.21 0.82 6.12 54.64 0.636274549
19791224 0.9 6.06 53.56 0.30056328
19791224.03 1.02 5.99 52.33 0.281537766
19791224.06 1.13 4.36 48.58 0.262644593
19791224.09 1.18 4.57 50.05 0.243951753
19791224.12 1.15 4.65 51.1 0.225526523
19791224.15 1.08 4.63 51.06 0.207435214
19791224.18 1.05 4.55 49.1 0.189742932
19791224.21 1.1 4.56 48.92 0.172513353
19791225 1.14 4.57 49.85 0.036706908
19791225.03 1.18 4.58 48.69 0.046111974
19791225.06 1.18 4.63 48.04 0.056496658
19791225.09 1.15 4.64 47.17 0.067823588
19791225.12 1.12 4.67 47.08 0.080051998
19791225.15 1.17 4.74 48.65 0.093137877
19791225.18 1.26 4.93 46.64 0.107034134
19791225.21 1.36 5.08 46 0.121690756
19791226 1.46 5.27 43.67 0.570432869
19791226.03 1.63 5.43 44.8 0.581630607
19791226.06 1.7 5.65 45.08 0.591880673
19791226.09 1.71 5.69 47.13 0.60114618
19791226.12 1.7 5.77 47.73 0.609393783
19791226.15 1.72 6.75 43.96 0.616593797
19791226.18 1.71 6.87 44.48 0.622720312
19791226.21 1.66 6.83 44.32 0.627751278
19791227 1.67 5.69 44.66 0.390072501
19791227.03 1.8 5.75 45.16 0.371347628
19791227.06 1.9 5.85 46.89 0.35243188
19791227.09 1.9 5.91 49.88 0.333393326
19791227.12 1.84 5.88 50.95 0.314300489
19791227.15 1.8 5.85 50.79 0.295222084
19791227.18 1.78 5.85 49.51 0.276226767
19791227.21 1.83 5.89 47.1 0.257382904
19791228 1.95 5.98 47.17 0.006459333
19791228.03 2.11 6.1 47.79 0.010846188
19791228.06 2.21 6.35 48.5 0.01633958
19791228.09 2.2 6.46 49.1 0.02291974
19791228.12 2.1 6.53 48.06 0.030562985
19791228.15 2.03 6.78 44.82 0.039241808
19791228.18 2.02 7.02 44.58 0.048924975
19791228.21 2.16 7.04 46.36 0.059577637
19791229 2.37 7.01 48.65 0.506098514
19791229.03 2.64 7.17 49.1 0.521172234
19791229.06 2.73 7.33 50.95 0.535515868
19791229.09 2.7 7.39 51.08 0.549077796
19791229.12 2.59 7.43 50.16 0.561809208
19791229.15 2.62 7.44 49.56 0.573664285
19791229.18 2.58 7.45 49.83 0.584600363
19791229.21 2.6 7.38 50.18 0.594578083
19791230 2.71 7.34 51.2 0.473865152
19791230.03 2.81 7.36 52.52 0.456932535
19791230.06 2.78 7.4 53.22 0.439501028
19791230.09 2.56 7.38 53.52 0.421633361
19791230.12 2.33 7.34 53.05 0.403393842
19791230.15 2.2 7.28 52.57 0.384848114
19791230.18 2.19 7.15 52.67 0.366062919
19791230.21 2.23 6.93 52.18 0.347105864
19791231 2.29 6.85 52.25 0.001053595
19791231.03 2.36 6.85 53.06 7.27845E-05
19791231.06 2.3 6.9 53.97 0.000237284
19791231.09 2.1 6.88 54.09 0.001546502
19791231.12 1.93 6.79 53.75 0.003995726
19791231.15 1.8 6.68 53.1 0.007576141
19791231.18 1.71 6.56 53.55 0.012274863
19791231.21 1.65 6.45 52.89 0.01807498
19800101 1.6 6.37 52.39 0.570725446
19800101.03 1.57 6.29 52.19 0.581899857
19800101.06 1.59 6.3 51.68 0.592125627
19800101.09 1.6 6.36 52.06 0.601365958
19800101.12 1.55 6.39 52.91 0.609587593
19800101.15 1.44 6.4 53.66 0.616760942
19800101.18 1.33 6.37 54.03 0.62286019
19800101.21 1.24 6.36 54.2 0.627863385
19800102 1.22 6.39 54.77 0.389605009
19800102.03 1.24 6.45 55.42 0.370874513
19800102.06 1.27 6.48 55.08 0.351954843
19800102.09 1.41 6.43 52.76 0.332914086
19800102.12 1.61 6.48 52.42 0.31382077
19800102.15 1.81 6.43 54.33 0.294743611
19800102.18 1.9 6.47 55.07 0.275751264
19800102.21 1.91 6.43 53.79 0.256912082
19800103 1.94 6.38 53.62 0.006555848
19800103.03 2.14 6.49 54.17 0.01097071
19800103.06 2.34 6.77 54.83 0.01649166
19800103.09 2.44 6.9 55.87 0.023098831
19800103.12 2.3 6.93 56.49 0.030768443
19800103.15 2.22 6.88 56.28 0.039472892
19800103.18 2.17 6.87 55.6 0.049180855
19800103.21 2.16 6.83 54.72 0.059857391
19800104 2.14 6.77 54.28 0.506485678
19800104.03 2.28 6.79 54.18 0.521541712
19800104.06 2.4 7.02 54.12 0.535866329
19800104.09 2.39 7.22 53.54 0.54940798
19800104.12 2.36 7.24 54.37 0.562117927
19800104.15 2.29 7.2 55.03 0.573950427
19800104.18 2.12 7.22 53.98 0.584862899
19800104.21 2.04 7.21 52.73 0.594816067
19800105 2.04 7.1 53.24 0.473446404
19800105.03 2.3 7.04 53.2 0.4565005
19800105.06 2.54 7.41 53.59 0.439057261
19800105.09 2.34 7.47 54.58 0.42117946
19800105.12 2.07 7.36 54.66 0.40293144
19800105.15 1.93 7.22 53.83 0.384378876
19800105.18 1.86 7.16 53.17 0.365588532
19800105.21 1.85 7.14 53.25 0.346628036
19800106 1.98 6.86 53.63 0.001014952
19800106.03 2.33 6.85 53.64 6.28868E-05
19800106.06 2.78 7.31 54.73 0.000256167
19800106.09 2.84 7.43 56.44 0.001594097
19800106.12 2.65 7.29 57.55 0.004071862
19800106.15 2.51 7.08 57.96 0.007680544
19800106.18 2.41 6.96 56.91 0.012407156
19800106.21 2.38 6.85 55.21 0.018234688
19800107 2.48 6.83 54.39 0.427255934
19800107.03 2.84 7.06 54.89 0.444994236
19800107.06 3.18 7.47 55.42 0.462276609
19800107.09 3.26 7.65 56.73 0.47904086
19800107.12 3.17 7.67 56.65 0.495226652
19800107.15 3.2 7.75 55.23 0.510775733
19800107.18 3.23 7.82 53.99 0.525632147
19800107.21 3.39 7.9 52.67 0.539742425
19800108 3.7 8.1 52.56 0.544929713
19800108.03 3.87 8.29 53.94 0.531118302
19800108.06 3.67 8.24 55.48 0.516541013
19800108.09 3.4 8.01 56.6 0.501250303
19800108.12 3.21 7.88 56.33 0.485301206
19800108.15 3.18 7.87 55.65 0.468751122
19800108.18 3.14 7.87 55.03 0.45165961
19800108.21 3.15 7.8 54.02 0.434088183
19800109 3.2 7.82 53.33 0.02074959
19800109.03 3.44 8.05 52.69 0.014506438
19800109.06 3.44 8.28 53.59 0.009356651
19800109.09 3.22 8.21 53.99 0.005318761
19800109.12 3 8.04 54.79 0.002407301
19800109.15 2.92 7.93 55.07 0.00063275
19800109.18 2.9 7.85 54.91 1.49367E-06
19800109.21 2.89 7.79 53.92 0.000515804
19800110 2.97 7.82 52.89 0.339347611
19800110.03 3.36 8.03 53.1 0.358355158
19800110.06 3.51 8.26 54.75 0.377218583
19800110.09 3.37 8.13 56.14 0.395870002
19800110.12 3.25 7.95 55.93 0.414242289
19800110.15 3.23 7.87 55.22 0.432269321
19800110.18 3.15 7.77 54.34 0.449886224
19800110.21 3.16 7.64 53.29 0.467029594
19800111 3.27 7.66 52.96 0.598360617
19800111.03 3.81 7.96 53.73 0.588783908
19800111.06 3.92 8.24 54.65 0.578233786
19800111.09 3.72 8.21 55.6 0.566748217
19800111.12 3.42 8.01 55.85 0.554368539
19800111.15 3.06 7.83 55.05 0.541139306
19800111.18 2.93 7.65 53.49 0.527108126
19800111.21 3 7.59 53.2 0.512325497
19800112 3.08 7.59 53.74 0.06418771
19800112.03 3.27 7.77 54.36 0.053150797
19800112.06 3.43 8.04 54.98 0.043068172
19800112.09 3.26 8.13 54.92 0.033976119
19800112.12 3.15 8.01 53.04 0.02590736
19800112.15 3.02 7.92 51.1 0.018890936
19800112.18 3.02 7.84 50.02 0.012952095
19800112.21 3.14 7.82 50.34 0.008112213
19800113 3.19 7.81 51.49 0.249763435
19800113.03 3.25 7.82 52.39 0.268526096
19800113.06 3.12 7.73 53.1 0.287467923
19800113.09 2.79 7.44 53.16 0.306520751
19800113.12 2.44 7.24 51.25 0.325616006
19800113.15 2.21 7.66 49.41 0.344684965
19800113.18 2.19 7.68 50.28 0.363659004
19800113.21 2.14 7.67 50.51 0.382469836
19800114 2.08 7.72 51.05 0.629482841
19800114.03 2.16 7.78 51.2 0.624903709
19800114.06 2.3 7.89 50.33 0.619221171
19800114.09 2.33 8.24 48.74 0.612455677
19800114.12 2.23 8.34 48.73 0.604631575
19800114.15 2.12 8.33 49.39 0.595777026
19800114.18 2.1 8.44 49.9 0.585923893
19800114.21 2.26 8.77 50.21 0.575107639
19800115 2.38 8.91 50.81 0.127869056
19800115.03 2.44 9.06 51.73 0.112917577
19800115.06 2.49 9.06 52.66 0.098705291
19800115.09 2.41 9.02 53.43 0.085283341
19800115.12 2.26 8.96 54.17 0.072700036
19800115.15 2.11 8.91 54.66 0.061000663
19800115.18 2.03 8.98 54.69 0.050227323
19800115.21 2.03 9.18 54.7 0.040418792
19800116 2.08 9.19 55.14 0.165639629
19800116.03 2.18 9.09 55.78 0.182662783
19800116.06 2.25 8.9 56.42 0.200174117
19800116.09 2.23 8.56 56.24 0.218110615
19800116.12 2.09 8.44 56.29 0.236407721
19800116.15 1.93 8.42 56.49 0.254999585
19800116.18 1.82 8.39 57.28 0.2738193
19800116.21 1.81 8.42 58.25 0.292799133
19800117 1.82 8.45 58.86 0.635817205
19800117.03 1.85 8.44 59.39 0.636600421
19800117.06 1.89 5.63 55.57 0.636238135
19800117.09 1.83 5.73 56.06 0.634731651
19800117.12 1.69 5.81 55.05 0.63208639
19800117.15 1.55 7.9 60.03 0.628311872
19800117.18 1.42 7.85 60.48 0.623421682
19800117.21 1.32 7.81 60.82 0.617433419
19800118 1.33 7.72 60.86 0.206720811
19800118.03 1.44 5.22 51.14 0.189045791
19800118.06 1.62 5.55 52.01 0.171835985
19800118.09 1.79 6.04 52.34 0.155153325
19800118.12 1.79 6.28 51.02 0.139057852
19800118.15 1.64 6.42 50.18 0.123607495
19800118.18 1.52 6.48 49.34 0.108857855
19800118.21 1.54 6.38 48.97 0.094862015
19800119 1.68 6.1 49.52 0.093677449
19800119.03 1.82 5.98 50.16 0.10760504
19800119.06 1.98 6.08 50.75 0.122290938
19800119.09 1.96 6.19 51.17 0.137682295
19800119.12 1.81 6.25 50.04 0.153723716
19800119.15 1.69 6.33 49.61 0.170357468
19800119.18 1.66 6.27 48.95 0.187523691
19800119.21 1.77 6.09 48.47 0.205160603
19800120 1.97 6.04 49.27 0.616859118
19800120.03 2.3 6.17 50.35 0.622942292
19800120.06 2.54 6.49 51.4 0.627929117
19800120.09 2.58 6.75 52.02 0.631801648
19800120.12 2.46 6.8 52.6 0.634545948
19800120.15 2.31 6.73 52.25 0.636152139
19800120.18 2.32 6.67 51.08 0.636614441
19800120.21 2.45 6.7 50.4 0.63593119
19800121 2.57 6.74 50.68 0.294461686
19800121.03 2.78 6.85 51.52 0.275471109
19800121.06 2.95 7 52.97 0.256634707
19800121.09 2.95 7.13 53.32 0.238020267
19800121.12 2.77 7.07 53.2 0.219694783
19800121.15 2.56 6.95 51.76 0.201724209
19800121.18 2.46 6.87 49.43 0.184173215
19800121.21 2.45 6.8 48.04 0.167104968
19800122 2.47 6.71 47.59 0.03960936
19800122.03 2.57 6.73 47.72 0.049331924
19800122.06 2.64 6.86 48.93 0.060022517
19800122.09 2.61 6.94 50.61 0.071642666
19800122.12 2.51 6.94 51.22 0.084150551
19800122.15 2.37 6.88 50.25 0.097501156
19800122.18 2.28 6.8 48.05 0.111646435
19800122.21 2.24 6.71 46.67 0.126535479
19800123 2.25 6.66 48.17 0.57411877
19800123.03 2.52 6.88 46.54 0.58501732
19800123.06 2.79 7.24 47.93 0.594956009
19800123.09 2.73 7.4 50.19 0.603899072
19800123.12 2.45 7.41 49.36 0.611814323
19800123.15 2.18 7.53 47.31 0.618673273
19800123.18 1.97 7.77 43.65 0.624451241
19800123.21 1.86 7.65 44.79 0.62912743
19800124 1.79 7.55 48.3 0.384102296
19800124.03 1.74 7.45 49.73 0.365308939
19800124.06 1.75 7.3 50.29 0.346346438
19800124.09 1.84 7.17 50 0.327283034
19800124.12 1.88 7.15 51.59 0.308187336
19800124.15 1.78 7.07 52.96 0.28912807
19800124.18 1.66 7.04 53.5 0.270173825
19800124.21 1.62 7.05 54.2 0.251392818
19800125 1.66 6.96 55.26 0.007742395
19800125.03 1.8 6.71 55.43 0.012485438
19800125.06 2.09 7.03 54.62 0.018329119
19800125.09 2.18 7.41 54.27 0.025252406
19800125.12 2.01 7.39 54.55 0.033230385
19800125.15 1.84 7.34 54.3 0.04223434
19800125.18 1.78 7.35 54.09 0.052231871
19800125.21 1.8 7.4 54.2 0.063186995
19800126 1.94 7.3 54.49 0.511000834
19800126.03 2.63 7.4 53.17 0.525846586
19800126.06 3.2 7.94 54.59 0.539945429
19800126.09 3.08 7.94 56.19 0.553246625
19800126.12 2.89 7.86 55.64 0.565702302
19800126.15 2.75 7.85 54.68 0.577267633
19800126.18 2.69 7.79 53.89 0.587900996
19800126.21 2.71 7.68 53.61 0.597564123
19800127 2.85 7.69 54.11 0.46850192
19800127.03 3.33 8.04 54.56 0.451402851
19800127.06 3.48 8.4 56.12 0.433824794
19800127.09 3.16 8.33 55.97 0.415831005
19800127.12 2.71 8.29 53.77 0.397486245
19800127.15 2.39 8.3 53.48 0.378856538
19800127.18 2.24 8.21 54.21 0.360008927
19800127.21 2.27 8.03 55.45 0.341011244
19800128 2.18 7.91 55.99 0.000615059
19800128.03 2.31 7.56 54.83 7.53138E-07
19800128.06 2.56 7.49 55.33 0.000532017
19800128.09 2.59 7.46 56.78 0.002206937
19800128.12 2.34 7.34 57.13 0.005019487
19800128.15 2.07 7.32 55.75 0.008959544
19800128.18 1.89 7.44 55.29 0.014012929
19800128.21 1.94 7.31 55.95 0.020161454
19800129 2.08 6.93 55.05 0.432533247
19800129.03 2.27 6.93 54.55 0.450143598
19800129.06 2.5 7.34 54.13 0.467279489
19800129.09 2.6 7.44 55.3 0.483879252
19800129.12 2.52 7.33 56.5 0.499883144
19800129.15 2.42 7.09 56.85 0.515233566
19800129.18 2.28 6.86 56.06 0.529875278
19800129.21 2.18 6.7 54.27 0.543755583
19800130 2.23 6.63 53.43 0.540937333
19800130.03 2.54 6.79 53.48 0.526894655
19800130.06 2.86 7.21 54.38 0.512101298
19800130.09 2.89 7.35 56.46 0.496610499
19800130.12 2.71 7.22 56.97 0.480478011
19800130.15 2.63 7.02 56.42 0.463761895
19800130.18 2.68 6.99 55.2 0.446522307
19800130.21 2.76 6.99 54.41 0.428821292
19800131 2.77 7 54.48 0.01879511
19800131.03 2.9 7.09 54.46 0.012872391
19800131.06 3 7.24 55.29 0.008048918
19800131.09 3 7.18 56.5 0.004342048
19800131.12 2.85 7 57.43 0.001765124
19800131.15 2.74 6.93 57.2 0.000327419
19800131.18 2.65 6.93 55.26 3.4108E-05
19800131.21 2.68 6.91 53.6 0.000886246
19800201 2.68 6.87 53.99 0.271927964
19800201.03 2.77 6.9 54.94 0.290894844
19800201.06 2.78 6.99 56.2 0.309960386
19800201.09 2.67 6.94 57.56 0.32905598
19800201.12 2.44 6.77 58.03 0.348112899
19800201.15 2.32 6.49 57.41 0.367062558
19800201.18 2.27 6.38 56.34 0.385836762
19800201.21 2.13 6.21 55.54 0.404367942
19800202 1.95 5.98 53.46 0.623960729
19800202.03 1.85 5.81 52.19 0.618081428
19800202.06 1.86 5.76 51.97 0.611123273
19800202.09 1.86 5.75 51.73 0.603111306
19800202.12 1.84 5.72 52.9 0.594074362
19800202.15 1.82 5.68 54.37 0.584044964
19800202.18 1.76 5.62 54.61 0.573059205
19800202.21 1.69 5.55 52.84 0.561156624
19800203 1.7 5.51 51.78 0.110300546
19800203.03 1.89 5.63 52.48 0.096226971
19800203.06 2.04 5.83 54.02 0.082952657
19800203.09 2.1 6.05 55.59 0.070525373
19800203.12 2.01 6.08 56.72 0.058989845
19800203.15 1.88 5.99 57.78 0.048387591
19800203.18 1.77 5.82 56.71 0.038756764
19800203.21 1.71 5.64 55.49 0.030132027
19800204 1.67 5.53 53.74 0.185783901
19800204.03 1.71 5.48 52.88 0.20337655
19800204.06 1.76 5.54 52.72 0.221382832
19800204.09 1.78 5.56 52.09 0.239737949
19800204.12 1.73 5.5 51.28 0.25837584
19800204.15 1.66 5.34 49.14 0.277229427
19800204.18 1.55 5.2 47.4 0.296230862
19800204.21 1.46 4.97 39.51 0.315311757
19800205 1.51 4.93 37.93 0.636619765
19800205.03 1.61 5.07 41.69 0.63605109
19800205.06 1.63 5.22 47.98 0.63433889
19800205.09 1.6 5.21 47.34 0.631489326
19800205.12 1.58 5.15 46.3 0.627512655
19800205.15 1.61 5.11 47.53 0.622423188
19800205.18 1.67 5.13 49.26 0.616239241
19800205.21 1.81 5.21 48.36 0.60898307
19800206 2.02 5.34 48.34 0.185908573
19800206.03 2.27 5.64 47.08 0.168789229
19800206.06 2.44 5.95 47.05 0.152208
19800206.09 2.39 6.07 49.96 0.136224557
19800206.12 2.15 6.07 48.26 0.120896424
19800206.15 1.99 7.69 351.6 0.106278768
19800206.18 1.88 7.4 6.07 0.092424194
19800206.21 1.91 7.26 16.82 0.079382564
19800207 2.06 7.35 30.1 0.110196783
19800207.03 2.32 7.77 37.52 0.125013779
19800207.06 2.5 7.78 41.23 0.140526431
19800207.09 2.5 7.92 40.99 0.156678914
19800207.12 2.36 7.92 39.63 0.173413093
19800207.15 2.3 7.77 40.25 0.190668743
19800207.18 2.3 7.07 45.6 0.208383764
19800207.21 2.37 7.05 45.01 0.226494401
19800208 2.53 7.04 45.51 0.623922419
19800208.03 2.8 7.07 47.9 0.62870967
19800208.06 2.92 7.23 49.82 0.632379817
19800208.09 2.86 7.26 51.44 0.634919651
19800208.12 2.74 7.17 51.53 0.636320032
19800208.15 2.75 7.07 51.83 0.63657592
19800208.18 2.74 7.04 51.17 0.635686394
19800208.21 2.86 7.03 50.6 0.633654655
19800209 3 7.09 51.18 0.272063613
19800209.03 3.17 7.31 51.16 0.253262217
19800209.06 3.22 7.46 52.02 0.234694925
19800209.09 3.13 7.51 52.04 0.216428554
19800209.12 3.01 7.51 51.04 0.198528847
19800209.15 2.97 7.55 49.58 0.181060223
19800209.18 3.01 7.6 48.32 0.164085548
19800209.21 3.11 7.61 48.51 0.147665915
19800210 3.2 7.66 48.07 0.051187835
19800210.03 3.38 7.82 49.07 0.062048866
19800210.06 3.38 7.89 50.91 0.073832159
19800210.09 3.11 7.84 51.53 0.086495309
19800210.12 2.8 7.75 49.84 0.099992742
19800210.15 2.51 7.71 47.76 0.114275878
19800210.18 2.28 7.69 46.47 0.129293319
19800210.21 2.28 7.51 48.31 0.144991015
19800211 2.36 7.34 49.95 0.586880153
19800211.03 2.53 7.3 51.7 0.596641981
19800211.06 2.75 7.38 53.54 0.605402113
19800211.09 2.75 7.34 54.75 0.613129024
19800211.12 2.57 7.16 54.91 0.619794904
19800211.15 2.53 6.95 54.93 0.625375763
19800211.18 2.43 6.87 54.02 0.629851517
19800211.21 2.39 6.75 52.22 0.633206058
19800212 2.63 6.85 51.95 0.361902604
19800212.03 3.16 7.29 53.3 0.342916865
19800212.06 3.27 7.64 56.21 0.32384257
19800212.09 2.98 7.52 58.42 0.30474836
19800212.12 2.72 7.27 56.63 0.285702958
19800212.15 2.66 7.03 55.47 0.266774908
19800212.18 2.7 6.99 53.9 0.248032325
19800212.21 2.87 7.04 54.04 0.229542666
19800213 2.97 7.19 53.59 0.013457676
19800213.03 3.23 7.38 53.81 0.019497559
19800213.06 3.32 7.5 55.11 0.026612842
19800213.09 3.27 7.5 55.9 0.034777921
19800213.12 3.08 7.44 55.73 0.043963408
19800213.15 3.05 7.43 54.73 0.054136246
19800213.18 3 7.43 53.6 0.065259824
19800213.21 2.99 7.38 52.45 0.07729411
19800214 3.09 7.37 52.6 0.528443734
19800214.03 3.47 7.57 53.91 0.542402517
19800214.06 3.62 7.9 55.91 0.555554807
19800214.09 3.43 7.86 56.54 0.567853273
19800214.12 3.25 7.82 55.13 0.579253652
19800214.15 3.28 7.84 53.55 0.589714914
19800214.18 3.19 7.79 52.63 0.599199412
19800214.21 3.23 7.71 52.12 0.607673012
19800215 3.32 7.77 53.17 0.448269024
19800215.03 3.47 7.91 54.69 0.430611335
19800215.06 3.37 7.93 56.33 0.412549484
19800215.09 3.11 7.75 56.35 0.39414847
19800215.12 2.84 7.5 55.89 0.375474519
19800215.15 2.64 7.4 55.03 0.356594839
19800215.18 2.59 7.36 53.31 0.337577372
19800215.21 2.71 7.36 52.75 0.318490564
19800216 2.73 7.34 53.32 1.18699E-05
19800216.03 2.87 7.38 53.66 0.00074947
19800216.06 2.89 7.43 54.53 0.002629945
19800216.09 2.6 7.34 55.37 0.005646526
19800216.12 2.27 7.13 55.05 0.009788358
19800216.15 2.02 6.97 54.1 0.015040534
19800216.18 1.88 6.78 52.9 0.021384153
19800216.21 1.87 6.33 52.74 0.028796384
19800217 1.84 6.04 53.26 0.453268174
19800217.03 1.87 5.94 53.19 0.470311963
19800217.06 1.87 6.01 53.97 0.486808707
19800217.09 1.73 6.15 54.25 0.502699039
19800217.12 1.52 6.34 53.22 0.517925769
19800217.15 1.33 6.37 54.36 0.532434096
19800217.18 1.22 6.2 55.27 0.546171809
19800217.21 1.22 5.77 55.08 0.559089465
19800218 1.27 5.01 55.34 0.524282974
19800218.03 1.31 4.93 56.62 0.509359936
19800218.06 1.25 4.96 55.87 0.493749325
19800218.09 1.17 5.18 53.05 0.477507321
19800218.12 1.14 5.7 53.42 0.460692377
19800218.15 1.1 5.8 55.61 0.443365013
19800218.18 1.07 5.7 56.82 0.425587583
19800218.21 1.13 5.19 55.51 0.407424069
19800219 1.27 4.88 55.05 0.011921501
19800219.03 1.31 4.97 56.42 0.007298062
19800219.06 1.26 5.12 54.71 0.00379393
19800219.09 1.21 5.67 53.24 0.001421716
19800219.12 1.18 5.9 55.72 0.000189956
19800219.15 1.08 5.88 57.47 0.000103086
19800219.18 0.95 5.73 57.69 0.001161415
19800219.21 0.86 5.6 57.96 0.003361137
19800220 0.83 5.61 57.97 0.367341913
19800220.03 0.8 5.87 58.83 0.38611301
19800220.06 0.78 6.01 58.79 0.404640087
19800220.09 0.77 6.2 59.4 0.422856471
19800220.12 0.81 6.53 59.94 0.4406966
19800220.15 0.92 6.59 59.57 0.458096267
19800220.18 1.03 6.45 60.12 0.474992855
19800220.21 1.08 6.69 61.72 0.491325555
19800221 1.15 7.11 62.73 0.583889225
19800221.03 1.24 4.39 52.89 0.572889599
19800221.06 1.36 4.6 54.73 0.560973762
19800221.09 1.41 4.71 53.71 0.548184596
19800221.12 1.45 4.9 55.02 0.534568128
19800221.15 1.46 5.08 57.11 0.520173367
19800221.18 1.53 5.31 56.58 0.505052113
19800221.21 1.71 5.49 55.43 0.489258789
19800222 1.89 5.69 56.37 0.048237856
19800222.03 2.11 5.97 56.28 0.038621678
19800222.06 2.37 6.36 56.82 0.030012077
19800222.09 2.44 6.55 57.93 0.022440035
19800222.12 2.29 6.52 58.82 0.015932806
19800222.15 2.06 6.43 58.58 0.010513808
19800222.18 2.13 6.41 56.53 0.006202543
19800222.21 2.35 6.51 55.65 0.003014528
19800223 2.52 6.62 56.39 0.277509789
19800223.03 2.75 6.87 56.3 0.2965129
19800223.06 2.95 7.12 57.59 0.315594453
19800223.09 2.9 7.25 58.03 0.334685782
19800223.12 2.73 7.11 59.27 0.353718175
19800223.15 2.61 6.98 58.51 0.372623134
19800223.18 2.58 6.96 56.73 0.391332626
19800223.21 2.63 6.98 54.55 0.409779316
19800224 2.74 7.06 53.14 0.622339579
19800224.03 3.05 7.41 51.73 0.616139589
19800224.06 3.22 7.76 53.29 0.608867733
19800224.09 3.1 7.81 55.15 0.600550183
19800224.12 2.84 7.64 54.99 0.591216872
19800224.15 2.52 7.34 55.61 0.580901392
19800224.18 2.28 6.98 54.72 0.569640865
19800224.21 2.27 6.76 52.49 0.557475817
19800225 2.52 6.86 52.59 0.106067993
19800225.03 3 7.45 52.84 0.092225096
19800225.06 3.47 7.95 54.69 0.079195861
19800225.09 3.43 8.01 55.96 0.067027177
19800225.12 3.11 7.87 55.86 0.05576284
19800225.15 2.87 7.61 56.18 0.04544339
19800225.18 2.82 7.4 55.86 0.036105963
19800225.21 2.81 7.39 55.26 0.027784165
19800226 2.91 7.5 54.26 0.190927778
19800226.03 3.22 7.83 54.32 0.208649124
19800226.06 3.37 8.02 56.06 0.226765129
19800226.09 3.2 7.97 56.72 0.245210598
19800226.12 2.97 7.84 55.83 0.263919146
19800226.15 2.77 7.76 54.77 0.282823439
19800226.18 2.7 7.62 54.16 0.301855448
19800226.21 2.67 7.41 53.47 0.320946674
19800227 2.76 7.33 53.13 0.636571102
19800227.03 3.13 7.51 53.3 0.635664635
19800227.06 3.41 7.85 55.19 0.633616033
19800227.09 3.31 7.87 56.73 0.63043267
19800227.12 3.02 7.68 56.44 0.626126001
19800227.15 2.79 7.43 56.35 0.620711528
19800227.18 2.74 7.35 55.73 0.614208735
19800227.21 2.7 7.28 55.18 0.606641025
19800228 2.7 7.2 54.07 0.180805198
19800228.03 2.93 7.29 54.5 0.163838299
19800228.06 3.03 7.46 56.34 0.147427332
19800228.09 2.87 7.48 57.11 0.131631356
19800228.12 2.67 7.36 57.25 0.116507221
19800228.15 2.52 7.22 56.82 0.10210936
19800228.18 2.48 7.07 56.23 0.088489585
19800228.21 2.44 6.99 54.95 0.075696916
19800229 2.41 6.96 54.53 0.114492952
19800229.03 2.56 7.05 54.53 0.129520863
19800229.06 2.71 7.29 55.12 0.145228208
19800229.09 2.68 7.35 55.84 0.161558462
19800229.12 2.5 7.26 56 0.178452852
19800229.15 2.3 7.06 56.24 0.195850574
19800229.18 2.18 6.88 54.97 0.21368902
19800229.21 2.13 6.74 53.36 0.231903988
19800301 2.14 6.68 53.26 0.020700925
19800301.03 2.3 6.69 53.93 0.028007374
19800301.06 2.47 6.91 54.57 0.036358598
19800301.09 2.56 7.21 55.79 0.045724543
19800301.12 2.44 7.24 56.83 0.056071501
19800301.15 2.27 7.2 56.27 0.067362232
19800301.18 2.11 7.25 54.57 0.079556106
19800301.21 2.02 7.23 53.89 0.092609235
19800302 1.94 7.14 54.86 0.544833411
19800302.03 1.96 6.6 55.28 0.55783526
19800302.06 2.06 6.64 55.56 0.569975076
19800302.09 2.11 6.89 55.96 0.58120917
19800302.12 1.99 7.01 56.07 0.59149711
19800302.15 1.8 7.11 55.73 0.60080187
19800302.18 1.63 7.29 55.12 0.609089966
19800302.21 1.61 7.35 56.14 0.616331566
19800303 1.58 7.4 57.37 0.427384751
19800303.03 1.61 7.52 58.3 0.409256945
19800303.06 1.61 7.55 58.73 0.39080183
19800303.09 1.57 7.48 58.4 0.372085819
19800303.12 1.51 7.36 58.25 0.353176274
19800303.15 1.46 7.27 58.79 0.334141249
19800303.18 1.42 7.24 59.47 0.315049246
19800303.21 1.37 7.32 60.67 0.295968978
19800304 1.35 7.4 61.92 0.001004041
19800304.03 1.48 4.93 51.3 0.00308985
19800304.06 1.66 5.26 53.83 0.006310111
19800304.09 1.77 5.51 55.84 0.010653234
19800304.12 1.75 5.62 57.55 0.016103588
19800304.15 1.52 5.6 57.25 0.022641559
19800304.18 1.35 5.46 54.52 0.030243617
19800304.21 1.42 5.29 54.29 0.038882402
19800305 1.54 5.27 54.94 0.473326668
19800305.03 1.9 5.48 55.33 0.489718469
19800305.06 2.23 5.93 57.39 0.505493382
19800305.09 2.55 6.36 57.76 0.520594638
19800305.12 2.52 6.5 57.54 0.534967888
19800305.15 2.38 6.48 55.99 0.548561401
19800305.18 2.26 6.46 52.37 0.56132626
19800305.21 2.34 6.58 48.57 0.573216521
19800306 2.52 7 42.96 0.506596244
19800306.03 2.85 7.36 40.84 0.490867643
19800306.06 3.1 7.62 44.72 0.474518023
19800306.09 3.06 7.61 46.73 0.457606219
19800306.12 2.84 7.5 46.78 0.4401931
19800306.15 2.69 7.51 46.21 0.422341334
19800306.18 2.71 7.53 46.79 0.404115166
19800306.21 2.75 7.5 47.62 0.385580191
19800307 2.91 7.47 48.04 0.00658356
19800307.03 3.25 7.57 49.39 0.003282574
19800307.06 3.44 7.79 50.87 0.001115347
19800307.09 3.33 7.72 53.09 8.96773E-05
19800307.12 3.11 7.47 54.85 0.000209257
19800307.15 2.89 7.37 54.19 0.001473655
19800307.18 2.82 7.34 52.77 0.003878322
19800307.21 2.88 7.35 52.15 0.007414602
19800308 3.03 7.43 52.31 0.389471377
19800308.03 3.53 7.8 52.89 0.407947368
19800308.06 3.63 8.03 55 0.426100758
19800308.09 3.38 7.95 56.08 0.44386622
19800308.12 3.19 7.82 55.4 0.461179814
19800308.15 3.07 7.73 54.81 0.477979229
19800308.18 3 7.63 54 0.494204008
19800308.21 3 7.53 54.42 0.509795759
19800309 3.1 7.57 53.93 0.570808954
19800309.03 3.41 7.88 53.39 0.558732489
19800309.06 3.5 8.08 54.88 0.545790765
19800309.09 3.25 7.96 56.31 0.532030353
19800309.12 3.07 7.8 56.3 0.517500779
19800309.15 2.98 7.76 55.86 0.502254334
19800309.18 2.86 7.72 54.7 0.486345886
19800309.21 2.82 7.63 53.96 0.469832689
19800310 2.83 7.59 53.38 0.036995019
19800310.03 3.1 7.74 53.35 0.028570193
19800310.06 3.31 7.9 54.53 0.021188118
19800310.09 3.2 7.89 55.71 0.01487536
19800310.12 3.01 7.83 55.65 0.009654639
19800310.15 2.8 7.83 54.38 0.005544744
19800310.18 2.68 7.87 52.56 0.002560465
19800310.21 2.86 7.85 51.81 0.000712543
19800311 3.05 7.89 52.39 0.299947403
19800311.03 3.28 8.11 52.89 0.319035796
19800311.06 3.44 8.35 54.42 0.338121575
19800311.09 3.3 8.3 55.44 0.357136055
19800311.12 3.01 8.02 55.78 0.376010803
19800311.15 2.82 7.87 55.25 0.394677888
19800311.18 2.87 7.82 54.49 0.413070133
19800311.21 2.89 7.72 53.77 0.431121343
19800312 3.05 7.73 53.16 0.614907732
19800312.03 3.43 7.95 53.38 0.607445409
19800312.06 3.59 8.08 55.12 0.598942511
19800312.09 3.37 7.96 56.31 0.589429637
19800312.12 3 7.75 55.98 0.578941025
19800312.15 2.67 7.54 55.31 0.567514424
19800312.18 2.65 7.45 53.61 0.555190954
19800312.21 2.77 7.43 53.32 0.542014968
19800313 2.92 7.53 53.47 0.089815859
19800313.03 3.22 7.85 54.2 0.07693831
19800313.06 3.34 8.01 56.22 0.06492944
19800313.09 3.03 7.91 57.08 0.053832464
19800313.12 2.74 7.73 55.72 0.043687321
19800313.15 2.62 7.63 55.24 0.034530524
19800313.18 2.64 7.56 53.95 0.026395026
19800313.21 2.78 7.56 53.24 0.019310105
19800314 2.94 7.72 52.8 0.211886174
19800314.03 3.29 7.99 53.61 0.230066399
19800314.06 3.44 8.22 56 0.248564204
19800314.09 3.2 8.04 57.31 0.267313021
19800314.12 2.99 7.85 56.43 0.286245371
19800314.15 2.86 7.76 55.57 0.305293116
19800314.18 2.87 7.7 54.37 0.32438771
19800314.21 2.97 7.65 53.28 0.34346043
19800315 3.17 7.65 53.03 0.635379696
19800315.03 3.59 7.86 53.47 0.633125958
19800315.06 3.79 8.1 55.4 0.629739223
19800315.09 3.6 8.08 57.18 0.625231677
19800315.12 3.32 7.91 56.98 0.619619545
19800315.15 3.23 7.86 55.6 0.612923024
19800315.18 3.21 7.87 54.65 0.605166213
19800315.21 3.37 7.91 54.26 0.596377029
19800316 3.56 8.03 54.52 0.160838402
19800316.03 3.9 8.24 54.75 0.144533948
19800316.06 3.93 8.31 56.38 0.128854902
19800316.09 3.67 8.04 56.98 0.113857687
19800316.12 3.41 7.86 56.21 0.099596279
19800316.15 3.37 7.88 54.98 0.086122006
19800316.18 3.29 7.91 54.17 0.073483357
19800316.21 3.29 7.88 53.42 0.061725819
19800317 3.57 7.95 52.92 0.132302596
19800317.03 4.02 8.31 53.36 0.148126428
19800317.06 4.04 8.47 55.88 0.164562735
19800317.09 3.7 8.32 56.48 0.181552367
19800317.12 3.4 8.07 55.53 0.199034179
19800317.15 3.21 8.01 54.38 0.216945252
19800317.18 3.15 7.97 53.47 0.235221131
19800317.21 3.17 7.98 53.24 0.253796039
19800318 3.34 8.07 53.17 0.630594061
19800318.03 3.7 8.32 53.52 0.63372844
19800318.06 3.86 8.48 55.23 0.635727652
19800318.09 3.71 8.39 56.04 0.636584503
19800318.12 3.4 8.19 55 0.63629591
19800318.15 3.17 8 54.89 0.63486291
19800318.18 3.04 7.89 54.06 0.632290661
19800318.21 3.02 7.81 53.21 0.62858842
19800319 3.19 7.87 52.69 0.244405033
19800319.03 3.57 8.13 53.02 0.225972478
19800319.06 3.7 8.33 54.93 0.207872239
19800319.09 3.46 8.12 56.63 0.190169455
19800319.12 3.22 7.86 56.26 0.172927838
19800319.15 3.11 7.74 54.61 0.156209442
19800319.18 3 7.62 54.13 0.140074429
19800319.21 3 7.55 53.06 0.124580873
19800320 3.2 7.73 52.35 0.067536253
19800320.03 3.64 8.09 53.37 0.079743173
19800320.06 3.67 8.27 55.32 0.092808675
19800320.09 3.41 7.98 56.28 0.106685739
19800320.12 3.16 7.78 55.54 0.121324422
19800320.15 2.92 7.59 56.09 0.136672037
19800320.18 2.8 7.44 55.27 0.152673355
19800320.21 2.81 7.39 54.41 0.169270785
19800321 2.91 7.45 54.03 0.600932048
19800321.03 3.18 7.63 53.84 0.60920486
19800321.06 3.29 7.89 54.97 0.616430764
19800321.09 2.99 7.84 55.79 0.622583756
19800321.12 2.62 7.66 54 0.62764169
19800321.15 2.32 7.63 53.47 0.631586363
19800321.18 2.22 7.78 51.51 0.63440358
19800321.21 2.32 7.61 52.24 0.636083201
19800322 2.43 7.31 52.88 0.333858883
19800322.03 2.6 7.29 53.8 0.314766552
19800322.06 2.61 7.41 55 0.295686977
19800322.09 2.37 7.38 55.66 0.276688817
19800322.12 2.16 7.19 55.54 0.257840447
19800322.15 2.08 6.79 55.39 0.239209705
19800322.18 1.99 6.49 54.83 0.220863636
19800322.21 1.93 6.2 54.19 0.202868268
19800323 1.9 6.05 53.23 0.022746393
19800323.03 1.98 6.06 52.87 0.030364006
19800323.06 2.05 6.18 53.97 0.039017912
19800323.09 1.99 6.32 55.54 0.048676969
19800323.12 1.92 6.31 56.74 0.059306413
19800323.15 1.86 6.2 56.89 0.070867989
19800323.18 1.92 6.07 56.21 0.08332009
19800323.21 1.94 5.99 55.33 0.0966179
19800324 2.08 5.96 54.92 0.548756515
19800324.03 2.34 6.13 54.91 0.561508754
19800324.06 2.56 6.49 55.56 0.573385738
19800324.09 2.65 6.76 56.39 0.584344727
19800324.12 2.57 6.78 57.3 0.594346277
19800324.15 2.41 6.63 57.83 0.603354393
19800324.18 2.35 6.52 56.38 0.611336657
19800324.21 2.41 6.51 54.61 0.618264342
19800325 2.59 6.62 54.13 0.422074108
19800325.03 2.93 7.05 52.75 0.403842887
19800325.06 3.23 7.51 53.59 0.385303842
19800325.09 3.17 7.63 55.17 0.366523689
19800325.12 2.87 7.45 55.12 0.347570018
19800325.15 2.59 7.32 53.39 0.328511044
19800325.18 2.44 7.2 51.8 0.309415355
19800325.21 2.29 7.04 51.75 0.290351677
19800326 2.41 6.96 51.22 0.001500952
19800326.03 2.75 7.26 51.08 0.003922443
19800326.06 3.05 7.59 52.33 0.007475388
19800326.09 2.95 7.71 54.64 0.012147003
19800326.12 2.61 7.48 55.51 0.017920473
19800326.15 2.34 7.37 54.79 0.024775021
19800326.18 2.32 7.29 53.77 0.032685977
19800326.21 2.47 7.23 53.88 0.041624871
19800327 2.94 7.49 53.97 0.478223736
19800327.03 3.53 8.06 54.24 0.494439565
19800327.06 3.56 8.28 56.66 0.510021516
19800327.09 3.22 8 57.43 0.524913514
19800327.12 2.86 7.81 55.88 0.539061962
19800327.15 2.59 7.75 53.78 0.55241594
19800327.18 2.52 7.67 53.33 0.56492739
19800327.21 2.66 7.67 54.36 0.576551283
19800328 3.58 8.11 53.72 0.502023535
19800328.03 4.52 8.8 53.62 0.486105712
19800328.06 4.26 8.79 56.32 0.469584007
19800328.09 3.73 8.45 56.96 0.452517877
19800328.12 3.36 8.31 55.02 0.434968743
19800328.15 3.23 8.24 54.48 0.416999765
19800328.18 3.28 8.24 54.74 0.398675608
19800328.21 3.41 8.3 55.03 0.380062221
19800329 3.8 8.44 54.56 0.005492329
19800329.03 4.26 8.64 55.28 0.002524803
19800329.06 4.27 8.7 57.31 0.000693762
19800329.09 3.95 8.5 57.48 5.79661E-06
19800329.12 3.54 8.36 56.11 0.000463382
19800329.15 3.16 8.31 55.37 0.002064871
19800329.18 3.02 8.23 54.95 0.004804501
19800329.21 3.14 8.17 54.73 0.008672412
19800330 3.65 8.39 53.94 0.394952311
19800330.03 4.05 8.77 53.82 0.413339987
19800330.06 3.82 8.81 55.92 0.431385655
19800330.09 3.27 8.62 56.38 0.449024375
19800330.12 2.88 8.59 55.23 0.466192664
19800330.15 2.7 8.6 54.86 0.482828733
19800330.18 2.72 8.58 54.69 0.498872713
19800330.21 2.72 8.61 54.69 0.514266862
19800331 2.94 8.44 54.28 0.567338438
19800331.03 3.54 8.65 53.77 0.555002018
19800331.06 3.72 8.75 55.83 0.541813763
19800331.09 3.42 8.52 56.55 0.527821133
19800331.12 3.24 8.46 55.87 0.51307449
19800331.15 3.19 8.51 55.64 0.497626906
19800331.18 3.04 8.57 55.45 0.481533973
19800331.21 3.1 8.75 55.24 0.464853609
19800401 3.44 8.78 55.5 0.074708973
19800401.03 3.88 8.87 55.65 0.062861317
19800401.06 3.71 8.72 56.8 0.051933001
19800401.09 3.29 8.36 56.67 0.041963353
19800401.12 2.94 8.06 56.35 0.032988254
19800401.15 2.7 7.87 56.1 0.025040006
19800401.18 2.64 7.74 55.44 0.018147212
19800401.21 2.75 7.7 55.36 0.01233468
19800402 3.16 7.91 54.9 0.233377982
19800402.03 3.73 8.33 55.27 0.251925965
19800402.06 3.66 8.31 57.54 0.270712856
19800402.09 3.31 7.95 58.22 0.289671047
19800402.12 2.96 7.73 57.16 0.308732308
19800402.15 2.71 7.5 56.6 0.327828034
19800402.18 2.67 7.35 54.99 0.346889509
19800402.21 2.78 7.25 54.35 0.365848127
19800403 3.05 7.39 54.48 0.632599086
19800403.03 3.58 7.92 54.91 0.629009373
19800403.06 3.6 8.11 57.27 0.624301478
19800403.09 3.21 7.88 58.38 0.618492344
19800403.12 2.76 7.55 57.94 0.611602876
19800403.15 2.38 7.36 56.04 0.603657871
19800403.18 2.28 7.2 54.73 0.594685921
19800403.21 2.38 6.94 54.51 0.584719316
19800404 2.51 6.91 54.31 0.141660878
19800404.03 2.73 7.18 53.65 0.12610059
19800404.06 2.96 7.43 55.82 0.11123205
19800404.09 2.83 7.39 57.8 0.097108765
19800404.12 2.56 7.18 57.54 0.083781565
19800404.15 2.28 6.91 57.26 0.071298415
19800404.18 2.25 6.79 55.55 0.059704238
19800404.21 2.38 6.76 54.64 0.049040763
19800405 2.58 6.85 54.38 0.151044538
19800405.03 2.9 7.11 54.08 0.16758498
19800405.06 3.07 7.4 56.26 0.184667867
19800405.09 2.89 7.33 57.87 0.202231722
19800405.12 2.65 7.04 58.15 0.220213334
19800405.15 2.48 6.85 57.5 0.238547985
19800405.18 2.44 6.75 55.6 0.257169696
19800405.21 2.49 6.7 53.72 0.276011444
19800406 2.63 6.76 53.69 0.634172785
19800406.03 2.88 6.99 54.73 0.635966568
19800406.06 2.98 7.31 56.69 0.636617129
19800406.09 2.86 7.28 58.25 0.636122129
19800406.12 2.59 7 58.38 0.634483347
19800406.15 2.33 6.79 57.77 0.631706683
19800406.18 2.18 6.53 56.25 0.627802128
19800406.21 2.16 6.41 54.78 0.622783735
19800407 2.24 6.39 54.87 0.222684542
19800407.03 2.52 6.58 54.32 0.204651146
19800407.06 2.86 7.02 55 0.187026801
19800407.09 2.88 7.25 57.65 0.169874931
19800407.12 2.61 7.03 59.01 0.153257267
19800407.15 2.36 6.79 58.51 0.137233616
19800407.18 2.3 6.56 57.15 0.121861642
19800407.21 2.35 6.49 55.73 0.10719667
19800408 2.52 6.53 55.18 0.082035356
19800408.03 2.83 6.88 55.09 0.095250655
19800408.06 3 7.21 57.12 0.109268724
19800408.09 2.9 7.25 59.05 0.124039118
19800408.12 2.64 6.94 59.41 0.139508676
19800408.15 2.41 6.72 57.69 0.155621724
19800408.18 2.43 6.57 56.28 0.172320275
19800408.21 2.4 6.55 54.94 0.189544232
19800409 2.51 6.58 54.8 0.610585027
19800409.03 2.77 6.89 55.16 0.617619413
19800409.06 2.87 7.06 57.3 0.623576608
19800409.09 2.78 7.03 59.11 0.628435173
19800409.12 2.52 6.84 59.72 0.632177621
19800409.15 2.28 6.53 59.16 0.634790485
19800409.18 2.07 6.34 56.67 0.63626436
19800409.21 1.96 6.11 53.64 0.636593942
19800410 1.88 5.98 52.83 0.311325665
19800410.03 1.92 5.94 54.93 0.292255692
19800410.06 1.93 6 56.03 0.273279487
19800410.09 1.94 6.05 56.68 0.254465341
19800410.12 1.82 6.03 58.35 0.235880966
19800410.15 1.59 5.9 58.36 0.217593249
19800410.18 1.42 5.62 57.13 0.199668001
19800410.21 1.33 5.33 55 0.182169735
19800411 1.33 5.13 54.26 0.031847668
19800411.03 1.45 5.11 55.33 0.0406851
19800411.06 1.55 5.27 56.6 0.050521681
19800411.09 1.53 5.38 57.12 0.061322011
19800411.12 1.44 5.53 57.68 0.07304722
19800411.15 1.41 5.51 58.46 0.085655108
19800411.18 1.45 5.4 58.1 0.099100303
19800411.21 1.4 5.28 56.63 0.113334417
19800412 1.34 5.13 55.71 0.563714799
19800412.03 1.33 5 55.44 0.575429434
19800412.06 1.46 5.11 55.23 0.586218715
19800412.09 1.61 5.33 56.72 0.596043814
19800412.12 1.65 5.51 59.84 0.604869372
19800412.15 1.6 5.51 60.66 0.612663623
19800412.18 1.57 5.46 58.06 0.619398521
19800412.21 1.63 5.43 55.85 0.625049824
19800413 1.68 5.38 56.32 0.400523148
19800413.03 1.85 5.51 56.37 0.3819357
19800413.06 2.01 5.75 57.1 0.363119269
19800413.09 2 6.01 58.1 0.344141571
19800413.12 1.87 6.02 58.53 0.325070906
19800413.15 1.66 5.92 57.82 0.305975911
19800413.18 1.48 5.67 56.78 0.286925303
19800413.21 1.4 5.47 54.85 0.267987646
19800414 1.45 5.27 54.71 0.004479396
19800414.03 1.55 5.3 54.69 0.008234977
19800414.06 1.63 5.59 54.2 0.013106492
19800414.09 1.67 5.94 54.21 0.019076411
19800414.12 1.56 6.14 54.47 0.026123247
19800414.15 1.39 6.19 54.65 0.034221638
19800414.18 1.24 6.16 54.21 0.043342441
19800414.21 1.2 6.13 53.39 0.053452831
19800415 1.22 6.09 53.03 0.497295756
19800415.03 1.38 5.7 53.52 0.512757458
19800415.06 1.54 5.63 53.66 0.527519357
19800415.09 1.54 5.87 53.58 0.54152833
19800415.12 1.51 5.99 53.65 0.554733958
19800415.15 1.56 5.93 53.9 0.567088712
19800415.18 1.69 5.83 53.03 0.578548134
19800415.21 1.71 5.8 52.66 0.589070978
19800416 1.73 5.79 51.59 0.48317157
19800416.03 1.98 6.23 50.95 0.466547312
19800416.06 2.3 6.76 52.25 0.449389561
19800416.09 2.41 6.98 54.08 0.431760063
19800416.12 2.37 6.95 55.09 0.413722267
19800416.15 2.32 6.84 55.12 0.395341091
19800416.18 2.22 6.73 53.89 0.376682684
19800416.21 2.22 6.67 52.76 0.357814198
19800417 2.29 6.73 52.42 0.00211068
19800417.03 2.51 6.89 52.87 0.000485243
19800417.06 2.69 7.13 53.68 3.63094E-06
19800417.09 2.76 7.28 53.75 0.000667578
19800417.12 2.66 7.32 54.36 0.002474694
19800417.15 2.57 7.38 54.34 0.005418475
19800417.18 2.57 7.44 53.87 0.009488328
19800417.21 2.57 7.49 53.41 0.014669606
19800418 2.62 7.6 52.45 0.416618801
19800418.03 2.95 7.84 52.33 0.4345959
19800418.06 3.25 8.07 53.75 0.452154494
19800418.09 3.28 8.09 55.27 0.469231393
19800418.12 3.01 7.91 55.68 0.485765138
19800418.15 2.8 7.81 54.39 0.501696223
19800418.18 2.71 7.77 53.45 0.516967317
19800418.21 2.74 7.68 52.97 0.531523459
19800419 2.88 7.77 53.12 0.552687204
19800419.03 3.01 7.92 53.74 0.539350416
19800419.06 2.93 7.94 54.54 0.525218121
19800419.09 2.84 7.92 54.04 0.510341179
19800419.12 2.71 7.95 52.98 0.494773132
19800419.15 2.54 8.02 52.33 0.478570009
19800419.18 2.6 7.98 52.64 0.461790121
19800419.21 2.78 7.87 53.44 0.444493859
19800420 2.98 7.96 53.66 0.024930213
19800420.03 3.14 8.25 54.11 0.018053238
19800420.06 3.05 8.25 55.34 0.012256864
19800420.09 2.83 8.11 55.89 0.007561949
19800420.12 2.55 8.02 55.23 0.003985391
19800420.15 2.32 8.01 54.79 0.001540063
19800420.18 2.24 7.98 54.7 0.000234764
19800420.21 2.18 7.96 54.8 7.41912E-05
19800421 2.26 7.78 55.39 0.328110614
19800421.03 2.5 7.43 55.19 0.347171066
19800421.06 2.58 7.5 55.89 0.366127645
19800421.09 2.26 7.56 55.64 0.384912135
19800421.12 1.95 7.59 55.79 0.403456929
19800421.15 1.78 7.65 56.94 0.421695283
19800421.18 1.7 7.63 57.64 0.439561563
19800421.21 1.65 7.57 58.62 0.456991468
19800422 1.56 7.5 59.45 0.603532476
19800422.03 1.53 7.38 59.69 0.594545558
19800422.06 1.56 7.21 58.38 0.58456449
19800422.09 1.65 7.13 56.64 0.573625193
19800422.12 1.61 7.04 57.12 0.561767036
19800422.15 1.46 6.88 58.86 0.549032698
19800422.18 1.3 6.76 60.11 0.535468005
19800422.21 1.17 6.77 61.26 0.521121778
19800423 1.08 6.83 62.21 0.071120201
19800423.03 1.07 6.9 62.51 0.059539505
19800423.06 1.19 6.97 62.54 0.048890105
19800423.09 1.28 6.91 62.89 0.039210323
19800423.12 1.36 4.82 39.42 0.030534998
19800423.15 1.41 5.02 40.89 0.022895353
19800423.18 1.39 5.06 40.07 0.016318881
19800423.21 1.45 5.18 34.39 0.01082925
19800424 1.57 5.33 31.98 0.238821707
19800424.03 1.73 5.49 33.03 0.257447166
19800424.06 1.86 5.6 37.47 0.276291662
19800424.09 1.86 5.67 41.25 0.29528738
19800424.12 1.75 5.8 41.95 0.314365955
19800424.15 1.61 6.61 15.82 0.333458721
19800424.18 1.45 6.52 12.81 0.35249697
19800424.21 1.35 6.48 13.42 0.371412183
19800425 1.4 6.6 18.7 0.631657079
19800425.03 1.5 7.2 26.5 0.627735924
19800425.06 1.48 7.17 34.33 0.62270117
19800425.09 1.41 7.09 35.12 0.616570936
19800425.12 1.4 7.07 38.25 0.609367283
19800425.15 1.39 7.09 40.24 0.60111614
19800425.18 1.33 6.89 40.86 0.591847198
19800425.21 1.3 6.77 42.04 0.581593817
19800426 1.34 6.64 43.55 0.137001179
19800426.03 1.39 6.5 46.33 0.121639273
19800426.06 1.44 6.5 48.79 0.106985171
19800426.09 1.57 6.44 51.27 0.093091608
19800426.12 1.75 6.26 53.57 0.080008587
19800426.15 1.7 6.18 54.52 0.067783196
19800426.18 1.52 6.13 53.9 0.056459428
19800426.21 1.37 6.11 52.96 0.04607804
19800427 1.32 6.13 52.64 0.155864783
19800427.03 1.47 6.11 52.43 0.172571555
19800427.06 1.85 6.64 54.06 0.189802826
19800427.09 2.01 6.96 56.56 0.207496585
19800427.12 1.91 6.87 57.78 0.225589152
19800427.15 1.76 6.75 56.81 0.244015412
19800427.18 1.6 6.68 55.28 0.262709054
19800427.21 1.5 6.65 54.85 0.281602799
19800428 1.43 6.63 54.92 0.634820625
19800428.03 1.49 6.52 54.64 0.63627759
19800428.06 1.65 6.65 54.01 0.636590215
19800428.09 1.78 6.83 55.81 0.635757374
19800428.12 1.7 6.78 56.84 0.633782065
19800428.15 1.51 6.53 56.74 0.630671397
19800428.18 1.34 6.36 55.7 0.626436565
19800428.21 1.35 6.16 53.93 0.621092809
19800429 1.32 6.13 52.75 0.217325104
19800429.03 1.37 6.15 52.17 0.199405709
19800429.06 1.54 6.46 52.55 0.181914243
19800429.09 1.72 6.67 54.46 0.164913652
19800429.12 1.75 6.73 55.99 0.148465121
19800429.15 1.61 6.56 56.38 0.132627851
19800429.18 1.45 6.4 56.23 0.117458833
19800429.21 1.33 6.3 55.6 0.103012662
19800430 1.25 6.3 55.96 0.085848143
19800430.03 1.27 6.32 56.63 0.099305377
19800430.06 1.36 6.22 54.36 0.113550788
19800430.09 1.51 6.43 54.2 0.128533114
19800430.12 1.52 6.59 55.26 0.14419843
19800430.15 1.42 6.59 56.56 0.160490358
19800430.18 1.3 6.53 57.56 0.177350268
19800430.21 1.22 6.47 58.6 0.19471748
19800501 1.15 6.45 59.53 0.378560122
19800501.03 1.13 6.44 60.18 0.359709609
19800501.06 1.16 6.31 60.07 0.340710104
19800501.09 1.22 6.1 55.92 0.32162998
19800501.12 1.23 6.27 57.31 0.302537907
19800501.15 1.15 6.24 58.9 0.283502598
19800501.18 1.04 6.15 58.91 0.264592556
19800501.21 1 6.13 59.4 0.245875839
19800502 0.97 6.3 60.59 0.009030808
19800502.03 0.99 6.61 61.44 0.014101656
19800502.06 1.04 7.21 53.75 0.020267324
19800502.09 1.03 7.08 56.6 0.027505624
19800502.12 1.05 6.89 55.93 0.035790506
19800502.15 1.06 6.67 56.03 0.045092151
19800502.18 1.03 6.53 56.77 0.055377086
19800502.21 0.97 6.77 54.91 0.066608296
19800503 0.9 6.87 54.13 0.51547067
19800503.03 0.86 6.88 53.69 0.530100749
19800503.06 0.84 6.89 53.74 0.543968607
19800503.09 0.86 6.89 54.85 0.55702434
19800503.12 0.84 6.88 57.36 0.569220958
19800503.15 0.82 6.84 60.47 0.580514566
19800503.18 0.83 6.78 63.01 0.590864522
19800503.21 0.83 6.82 64.76 0.600233575
19800504 0.8 6.93 65.78 0.463493292
19800504.03 0.75 7.01 66.28 0.446245922
19800504.06 0.7 7.1 66.5 0.428538123
19800504.09 0.7 7.13 66.95 0.410433619
19800504.12 0.75 7.02 66.43 0.391997569
19800504.15 0.8 6.72 65.22 0.373296325
19800504.18 0.81 6.27 62.7 0.354397187
19800504.21 0.82 5.4 59.83 0.335368174
19800505 0.8 6.72 65.62 0.000313873
19800505.03 0.83 6.98 66.13 3.86706E-05
19800505.06 0.95 3.96 50.28 0.000908901
19800505.09 1.03 4.15 51.67 0.002921433
19800505.12 0.99 4.26 52.51 0.006069022
19800505.15 0.9 4.32 50.97 0.010340341
19800505.18 0.82 4.58 50.76 0.015720018
19800505.21 0.79 4.78 54.22 0.022188692
19800506 0.74 4.73 52.77 0.437792551
19800506.03 0.71 4.66 52.82 0.45526897
19800506.06 0.73 4.2 47.02 0.472252481
19800506.09 0.86 3.9 42.84 0.488681968
19800506.12 1.01 4.25 49.43 0.504498299
19800506.15 1.05 4.53 50.48 0.519644551
19800506.18 0.95 5.54 55.53 0.534066218
19800506.21 0.9 5.89 59.09 0.547711394
19800507 0.92 6.37 57 0.536861234
19800507.03 0.97 6.63 57.06 0.522590923
19800507.06 0.97 6.56 58.39 0.507585423
19800507.09 0.97 6.71 60.09 0.491898734
19800507.12 0.97 6.96 61.46 0.475587312
19800507.15 0.97 6.96 62.45 0.458709863
19800507.18 1.03 6.96 61.3 0.441327124
19800507.21 1.24 6.84 58.54 0.423501656
19800508 1.42 6.84 56.9 0.016928318
19800508.03 1.83 6.36 54.48 0.011328988
19800508.06 2.1 6.9 54.61 0.006834459
19800508.09 2.02 7.08 55.46 0.003460905
19800508.12 1.97 6.93 56.81 0.001220467
19800508.15 1.85 6.82 56.26 0.000121208
19800508.18 1.69 6.8 54.99 0.000167086
19800508.21 1.69 6.77 54.86 0.001357933
19800509 1.76 6.55 54.96 0.350596511
19800509.03 1.97 6.67 54.66 0.369527108
19800509.06 2.1 6.97 55.17 0.388273376
19800509.09 2.02 7.04 55.75 0.406767854
19800509.12 1.84 7.06 55.99 0.424943978
19800509.15 1.67 7.13 56.46 0.442736332
19800509.18 1.57 7.22 56.83 0.460080888
19800509.21 1.48 7.22 57.56 0.476915221
19800510 1.37 7.09 58.46 0.592819501
19800510.03 1.3 6.96 58.98 0.582663014
19800510.06 1.34 6.94 57.37 0.571555143
19800510.09 1.42 7 56.53 0.559535861
19800510.12 1.41 7 57.37 0.546648426
19800510.15 1.34 6.96 58.58 0.53293922
19800510.18 1.27 6.95 59.15 0.518457579
19800510.21 1.24 7.01 58.93 0.503255622
19800511 1.28 7.1 58.91 0.057550645
19800511.03 1.36 7.22 59.24 0.047073228
19800511.06 1.6 7.28 55.74 0.037571971
19800511.09 1.8 7.4 54.43 0.029081066
19800511.12 1.73 7.37 56.64 0.021631073
19800511.15 1.6 7.31 58.49 0.015248803
19800511.18 1.49 7.25 59.72 0.009957226
19800511.21 1.52 7.17 60.03 0.005775385
19800512 1.57 6.96 58.24 0.260828538
19800512.03 1.92 6.55 54.16 0.279705313
19800512.06 2.64 7.49 53.51 0.29872102
19800512.09 2.83 7.9 55.42 0.317807229
19800512.12 2.56 7.97 56.03 0.336895246
19800512.15 2.29 8.09 56.09 0.355916374
19800512.18 2.11 8.09 56.71 0.374802162
19800512.21 2.15 7.94 57.41 0.393484638
19800513 2.29 7.65 57.03 0.62691049
19800513.03 2.8 7.74 54.28 0.621676887
19800513.06 3.18 8.08 54.64 0.615351491
19800513.09 3.08 8.1 56.42 0.607957065
19800513.12 2.74 8.01 56.42 0.599520222
19800513.15 2.38 7.96 55.63 0.590071327
19800513.18 2.11 7.95 55.71 0.579644383
19800513.21 1.96 7.95 56.41 0.568276917
19800514 2.05 7.84 56.59 0.118944905
19800514.03 2.46 7.69 54.53 0.104424025
19800514.06 2.81 7.91 54.89 0.090672904
19800514.09 2.89 7.94 55.7 0.077741029
19800514.12 2.67 7.93 55.14 0.065674943
19800514.15 2.35 7.86 54.51 0.05451807
19800514.18 2.06 7.77 54.32 0.044310562
19800514.21 1.81 7.61 55.03 0.035089156
19800515 1.65 7.43 56.05 0.175639495
19800515.03 1.72 7.2 55.75 0.192958735
19800515.06 1.84 6.88 55.18 0.210729102
19800515.09 1.79 6.93 54.71 0.228886645
19800515.12 1.73 6.95 54.41 0.247366015
19800515.15 1.63 6.91 54.42 0.266100705
19800515.18 1.52 6.8 54.58 0.285023293
19800515.21 1.6 6.49 55 0.304065677
19800516 1.72 6.13 56.22 0.636418531
19800516.03 1.97 6.31 54.65 0.636524718
19800516.06 2.18 6.62 54.43 0.635485675
19800516.09 2.09 6.82 52.93 0.633305141
19800516.12 1.93 6.93 53.11 0.629990965
19800516.15 1.8 6.98 54.1 0.625555073
19800516.18 1.82 6.75 54.52 0.620013431
19800516.21 1.91 6.49 54.51 0.613385981
19800517 1.97 6.62 54.49 0.196220465
19800517.03 2.32 7.07 54.54 0.178812846
19800517.06 2.62 7.48 55.12 0.161907269
19800517.09 2.55 7.62 55.77 0.14556457
19800517.12 2.31 7.56 55.6 0.129843568
19800517.15 2.07 7.42 55.28 0.114800842
19800517.18 2.02 7.25 54.52 0.100490528
19800517.21 2.07 6.98 54.04 0.086964128
19800518 2.11 6.83 53.83 0.101815494
19800518.03 2.47 7.08 53.35 0.116197558
19800518.06 2.83 7.43 54.61 0.131307007
19800518.09 2.91 7.48 56.29 0.147089465
19800518.12 2.74 7.37 56.67 0.163488132
19800518.15 2.59 7.28 55.2 0.180443989
19800518.18 2.37 7.25 53.57 0.197896015
19800518.21 2.16 7.21 52.16 0.215781402
19800519 2 7.2 51.95 0.62058622
19800519.03 2.07 7.1 52.61 0.626023738
19800519.06 2.28 7.31 52.96 0.630353817
19800519.09 2.2 7.4 54.59 0.633560876
19800519.12 1.98 7.32 55.23 0.635633371
19800519.15 1.81 7.2 54.09 0.636563844
19800519.18 1.7 7.11 53.94 0.636348947
19800519.21 1.64 7.12 53.52 0.634989453
19800520 1.61 7.15 53.57 0.283221597
19800520.03 1.9 6.83 53.93 0.264313922
19800520.06 2.35 7.01 53.26 0.245600576
19800520.09 2.42 7.3 54.16 0.227148903
19800520.12 2.25 7.28 54.72 0.209025311
19800520.15 2.12 7.21 54.09 0.191295028
19800520.18 2.17 7.16 53.79 0.174021859
19800520.21 2.25 7.19 54.28 0.157267971
19800521 2.32 7.27 54.96 0.045237313
19800521.03 2.68 7.38 56.3 0.055536534
19800521.06 2.79 7.45 57.35 0.066781454
19800521.09 2.56 7.33 57.41 0.078931606
19800521.12 2.3 7.21 55.65 0.091943262
19800521.15 2.16 7.1 56.3 0.105769591
19800521.18 2.12 7.06 56.22 0.120360837
19800521.21 2.13 6.99 56.3 0.135664487
19800522 2.09 7.2 54.48 0.58067475
19800522.03 2.25 7.37 55.39 0.591010449
19800522.06 2.39 7.45 55.63 0.600364719
19800522.09 2.31 7.53 55.45 0.608703897
19800522.12 2.04 7.53 55.36 0.615997971
19800522.15 1.81 7.54 55.67 0.622220688
19800522.18 1.68 7.56 56.06 0.627349655
19800522.21 1.67 7.55 56.29 0.631366412
19800523 1.64 7.53 56.47 0.373017843
19800523.03 1.63 7.53 55.91 0.354116286
19800523.06 1.81 7.56 54.47 0.335085866
19800523.09 1.9 7.39 54.83 0.315995068
19800523.12 1.83 7.29 54.69 0.296912602
19800523.15 1.73 7.19 54.05 0.277907144
19800523.18 1.72 7 53.82 0.259047091
19800523.21 1.85 6.66 53.33 0.24040032
19800524 1.9 6.55 53.57 0.010411936
19800524.03 1.79 6.86 52.76 0.015807884
19800524.06 1.82 7.01 53.36 0.022292512
19800524.09 1.8 7.01 54.31 0.029842483
19800524.12 1.73 6.99 54.88 0.038430626
19800524.15 1.63 6.98 55.11 0.048026031
19800524.18 1.53 7 55.26 0.058594167
19800524.21 1.48 7.03 55.87 0.070097
19800525 1.49 6.98 56.68 0.519863445
19800525.03 1.62 6 53.44 0.534273989
19800525.06 1.73 6.18 53.63 0.547907294
19800525.09 1.76 6.71 53.9 0.560714298
19800525.12 1.67 6.83 55.32 0.572648908
19800525.15 1.5 6.77 56.07 0.58366817
19800525.18 1.37 6.69 56.45 0.593732431
19800525.21 1.38 6.61 55.93 0.602805468
19800526 1.37 6.51 56.19 0.458456085
19800526.03 1.38 6.34 55.97 0.441066332
19800526.06 1.37 6.34 54.77 0.42323479
19800526.09 1.34 6.49 54.83 0.40502563
19800526.12 1.3 6.52 56.23 0.386504387
19800526.15 1.23 6.45 57.47 0.36773772
19800526.18 1.12 6.33 58.38 0.348793164
19800526.21 1.01 6.26 59.35 0.3297389
19800527 0.93 6.34 60.44 0.000113533
19800527.03 0.87 6.42 61.27 0.00017637
19800527.06 0.84 6.53 61.91 0.001384144
19800527.09 0.81 6.66 62.52 0.003732509
19800527.12 0.77 6.67 63.26 0.007213013
19800527.15 0.71 6.6 63.63 0.011813129
19800527.18 0.67 6.57 63.64 0.017516302
19800527.21 0.67 6.67 62.33 0.024302008
19800528 0.75 7.26 60.97 0.442996499
19800528.03 0.83 7.52 61.24 0.460333953
19800528.06 0.87 7.51 61.63 0.477160272
19800528.09 0.86 7.31 62.16 0.493414903
19800528.12 0.81 7.13 63.1 0.509039345
19800528.15 0.76 7.03 63.64 0.523977364
19800528.18 0.71 6.97 63.99 0.538175205
19800528.21 0.69 7.65 61.78 0.551581768
19800529 0.77 7.8 62.42 0.53273036
19800529.03 0.88 7.85 63.24 0.51823767
19800529.06 0.93 7.82 63.34 0.503025457
19800529.09 0.93 7.81 62.66 0.487148466
19800529.12 0.91 8.19 59.94 0.470663838
19800529.15 0.92 8.32 60.96 0.453630903
19800529.18 0.92 8.31 62.18 0.436110956
19800529.21 0.94 8.21 62.91 0.418167052
19800530 0.98 8.19 62.76 0.015162469
19800530.03 1.07 8.35 62.25 0.00988719
19800530.06 1.13 8.31 62.18 0.005721899
19800530.09 1.19 7.95 61.76 0.002681588
19800530.12 1.34 7.48 58.55 0.000777197
19800530.15 1.38 7.23 58.17 1.55818E-05
19800530.18 1.33 7.08 58.26 0.000399482
19800530.21 1.3 7.29 58.75 0.001927516
19800531 1.3 7.58 58.83 0.356197089
19800531.03 1.28 7.49 59.25 0.375080361
19800531.06 1.25 7.37 58.9 0.393759319
19800531.09 1.36 7.35 56.63 0.412166742
19800531.12 1.43 7.27 56.62 0.430236382
19800531.15 1.36 7.17 57.76 0.447903205
19800531.18 1.33 7.22 57.97 0.465103634
19800531.21 1.31 7.23 57.91 0.481775765
19800601 1.26 7.19 57.79 0.620617145
19800601.03 1.23 7.23 58.04 0.614097325
19800601.06 1.19 7.29 58.7 0.606512991
19800601.09 1.17 7.57 58.68 0.597891437
19800601.12 1.2 7.62 58.36 0.58826369
19800601.15 1.2 7.49 58.97 0.577664403
19800601.18 1.18 7.53 59.76 0.566131718
19800601.21 1.18 7.58 59.9 0.553707142
19800602 1.2 7.64 59.32 0.10188788
19800602.03 1.21 7.74 59.17 0.088280806
19800602.06 1.19 7.66 59.46 0.07550159
19800602.09 1.16 7.58 60.08 0.06359622
19800602.12 1.14 7.45 59.8 0.052607545
19800602.15 1.11 7.26 60.03 0.042575112
19800602.18 1.07 7.17 60.7 0.033535025
19800602.21 1.04 7.39 61.12 0.02551982
19800603 1.06 7.7 59.84 0.196129294
19800603.03 1.1 7.68 59.38 0.213974195
19800603.06 1.09 7.47 60.72 0.232194589
19800603.09 1.08 7.39 60.09 0.250724908
19800603.12 1.17 7.19 58.5 0.26949846
19800603.15 1.19 6.98 59.22 0.288447678
19800603.18 1.17 6.98 59.64 0.30750437
19800603.21 1.19 7.27 59.12 0.32659995
19800604 1.23 7.34 59.31 0.636422026
19800604.03 1.25 7.31 60.09 0.635176902
19800604.06 1.3 7.31 60.54 0.632791399
19800604.09 1.49 7.29 55.85 0.629274102
19800604.12 1.61 7.33 54.73 0.624637669
19800604.15 1.58 7.28 55.85 0.618898788
19800604.18 1.58 7.42 55.19 0.61207811
19800604.21 1.7 8.32 52.33 0.604200185
19800605 1.83 8.35 54.47 0.175727757
19800605.03 2.05 7.99 55.12 0.158919165
19800605.06 2.36 7.87 53.97 0.14268421
19800605.09 2.37 7.9 54.61 0.127081315
19800605.12 2.19 7.85 55.31 0.112166637
19800605.15 2.04 7.72 55.32 0.097993854
19800605.18 1.95 7.52 55.26 0.084613968
19800605.21 1.9 7.43 54.86 0.072075136
19800606 1.88 7.34 54.87 0.11886795
19800606.03 2.12 6.96 54.64 0.134102759
19800606.06 2.27 7.23 54.9 0.150000513
19800606.09 2.3 7.31 55.66 0.166504001
19800606.12 2.12 7.24 54.93 0.183553826
19800606.15 1.9 7.06 54.26 0.201088625
19800606.18 1.81 7.06 53.06 0.219045296
19800606.21 1.81 7.31 51.2 0.237359212
19800607 1.88 7.59 51.4 0.626886277
19800607.03 2.08 8.12 51.56 0.631015033
19800607.06 2.37 8.39 51.49 0.634018389
19800607.09 2.39 8.53 52.84 0.635885535
19800607.12 2.28 8.61 54.87 0.636609752
19800607.15 2.21 8.64 56.6 0.636188433
19800607.18 2.19 8.86 56.97 0.634623095
19800607.21 2.32 9.04 57.19 0.63191937
19800608 2.5 8.98 57.44 0.260925644
19800608.03 2.87 8.48 56.36 0.242254497
19800608.06 3.32 8.53 55.29 0.22385707
19800608.09 3.26 8.61 55.26 0.205799568
19800608.12 2.99 8.67 54.78 0.188146982
19800608.15 2.75 8.71 54.8 0.170962844
19800608.18 2.48 8.6 55.23 0.154308994
19800608.21 2.22 8.48 55.46 0.138245371
19800609 2.06 8.44 55.94 0.057494037
19800609.03 2.21 8.53 56.64 0.068905158
19800609.06 2.95 8.52 54.5 0.081213865
19800609.09 3.23 8.68 55.17 0.094375863
19800609.12 2.93 8.68 55.35 0.108343782
19800609.15 2.63 8.64 55.26 0.12306735
19800609.18 2.43 8.5 55.79 0.138493582
19800609.21 2.39 8.32 55.59 0.154566959
19800610 2.43 8.02 54.61 0.592769509
19800610.03 2.53 8.05 53.76 0.601943252
19800610.06 2.43 8.1 54.4 0.610096221
19800610.09 2.27 8.08 55.62 0.617199075
19800610.12 2.14 8.07 56.38 0.62322625
19800610.15 2.01 8.03 56.99 0.628156056
19800610.18 1.91 8 57.14 0.63197075
19800610.21 1.89 8.03 57.01 0.634656604
19800611 1.86 8.06 57.41 0.350694728
19800611.03 1.89 8.06 56.94 0.331648358
19800611.06 2.23 8.14 54.94 0.312553987
19800611.09 2.41 8.06 55.61 0.293480329
19800611.12 2.28 7.97 56.34 0.27449603
19800611.15 2.11 7.97 56.19 0.255669416
19800611.18 2.04 8.03 56.25 0.237068238
19800611.21 2.02 8.02 56.62 0.218759442
19800612 1.95 8.01 57.18 0.016896565
19800612.03 1.97 8.02 56.69 0.023574994
19800612.06 2.18 8 55.7 0.03131415
19800612.09 2.24 7.92 56.32 0.040086181
19800612.12 2.17 7.82 56.83 0.049859517
19800612.15 2.02 7.78 56.55 0.060598984
19800612.18 1.88 7.79 56.67 0.072265932
19800612.21 1.77 7.73 57.29 0.084818374
19800613 1.63 7.6 57.93 0.536789445
19800613.03 1.57 7.47 58.1 0.5502774
19800613.06 1.77 7.48 56.52 0.562930521
19800613.09 1.92 7.52 56.6 0.574703273
19800613.12 1.86 7.5 56.95 0.585553286
19800613.15 1.73 7.45 57.13 0.59544151
19800613.18 1.62 7.44 57.63 0.604332361
19800613.21 1.54 7.45 58.43 0.612193839
19800614 1.47 7.48 59.22 0.437884053
19800614.03 1.39 7.49 59.93 0.419979684
19800614.06 1.42 7.59 58.62 0.401709416
19800614.09 1.79 8.01 55.09 0.383138998
19800614.12 1.96 7.92 56.09 0.364335264
19800614.15 1.94 7.88 56.28 0.345365891
19800614.18 1.91 7.88 55.97 0.326299144
19800614.21 1.9 7.87 55.5 0.307203644
19800615 1.98 7.92 54.78 0.000309505
19800615.03 2.22 7.8 54.02 0.001723243
19800615.06 2.76 7.84 53.96 0.00427635
19800615.09 2.91 8 55.32 0.00795964
19800615.12 2.7 8.07 55.38 0.012759855
19800615.15 2.59 8.22 53.69 0.01865972
19800615.18 2.59 8.15 55.17 0.025638003
19800615.21 2.63 7.88 54.92 0.033669588
19800616 2.7 7.75 54.09 0.463405425
19800616.03 3.03 7.92 53.53 0.480133149
19800616.06 3.17 8.24 54.32 0.496278481
19800616.09 2.95 8.25 54.81 0.511783321
19800616.12 2.66 8.15 54.41 0.526591866
19800616.15 2.46 8.21 51.89 0.540650818
19800616.18 2.44 8.36 51.84 0.553909585
19800616.21 2.56 8.52 52.16 0.566320447
19800617 2.66 8.57 52.69 0.515548169
19800617.03 3.08 8.49 52.68 0.500212052
19800617.06 3.59 8.71 53.91 0.484221286
19800617.09 3.46 8.71 55.18 0.467633417
19800617.12 3.07 8.62 54.43 0.450508143
19800617.15 2.76 8.61 53.79 0.432907101
19800617.18 2.61 8.57 53.9 0.414893631
19800617.21 2.69 8.45 54.11 0.396532563
19800618 2.96 8.26 53.84 0.009054173
19800618.03 3.46 8.35 53.98 0.005090602
19800618.06 3.5 8.41 55.84 0.002254282
19800618.09 3.14 8.3 55.41 0.000555422
19800618.12 2.82 8.3 53.25 1.33755E-07
19800618.15 2.67 8.47 52.56 0.000590417
19800618.18 2.64 8.64 53 0.002324148
19800618.21 2.7 8.67 53.87 0.005195086
19800619 2.76 8.46 54.83 0.378463177
19800619.03 2.99 8.26 54.81 0.397098149
19800619.06 3.04 8.21 55.32 0.415449565
19800619.09 2.86 8.11 55.48 0.433451386
19800619.12 2.65 8.09 54.6 0.451038822
19800619.15 2.49 8.23 52.67 0.468148575
19800619.18 2.37 8.44 52.58 0.484719073
19800619.21 2.37 8.55 53.2 0.500690677
19800620 2.41 8.62 53.54 0.577500396
19800620.03 2.71 8.64 53.19 0.565954198
19800620.06 2.93 8.61 54.53 0.55351675
19800620.09 2.73 8.56 55.48 0.540232809
19800620.12 2.47 8.5 55.43 0.526150185
19800620.15 2.28 8.47 55.29 0.511319562
19800620.18 2.12 8.43 55.74 0.495794312
19800620.21 1.97 8.36 56.18 0.479630308
19800621 1.94 8.31 56.04 0.042433974
19800621.03 2.2 8.1 55.13 0.03340883
19800621.06 2.62 8.07 54.38 0.025409023
19800621.09 2.59 8.14 54.91 0.018463342
19800621.12 2.38 8.14 54.53 0.012596785
19800621.15 2.25 8.22 53.16 0.007830465
19800621.18 2.23 8.38 53.18 0.004181536
19800621.21 2.35 8.55 53.7 0.001663129
19800622 2.46 8.7 54.2 0.288729153
19800622.03 2.85 8.68 53.23 0.307786921
19800622.06 3.21 8.9 53.55 0.326882558
19800622.09 3.19 8.87 54.94 0.345947345
19800622.12 2.94 8.91 54.9 0.364912668
19800622.15 2.69 8.96 55.2 0.383710268
19800622.18 2.45 8.85 55.91 0.4022725
19800622.21 2.35 8.61 56.88 0.420532557
19800623 2.28 8.47 57.1 0.618805656
19800623.03 2.32 8.24 55.66 0.61196914
19800623.06 2.45 8.23 53.37 0.604075769
19800623.09 2.58 8.29 54.22 0.595153948
19800623.12 2.59 8.25 54.56 0.585235788
19800623.15 2.39 8.26 53.85 0.574356984
19800623.18 2.2 8.22 53.96 0.562556685
19800623.21 2.06 8.08 55.15 0.549877362
19800624 2.11 7.99 55.47 0.097789892
19800624.03 2.45 7.84 53.92 0.084422112
19800624.06 2.76 7.98 54.25 0.071896078
19800624.09 2.72 8.07 55.75 0.060256866
19800624.12 2.5 8.07 55.05 0.049546366
19800624.15 2.26 8.11 53.74 0.039803125
19800624.18 2.16 8.13 53.58 0.031062208
19800624.21 2.33 7.91 53.66 0.023355071
19800625 2.81 7.75 52.88 0.201351513
19800625.03 3.61 8.24 52.52 0.219313947
19800625.06 3.82 8.49 55.4 0.237632657
19800625.09 3.51 8.4 56.26 0.25624172
19800625.12 3.16 8.3 54.81 0.275074162
19800625.15 2.92 8.27 53.51 0.294062204
19800625.18 2.75 8.19 52.86 0.313137513
19800625.21 2.78 7.93 53.95 0.332231437
19800626 3.08 7.88 53.41 0.636173595
19800626.03 3.54 8.21 53.26 0.634591354
19800626.06 3.56 8.33 56.21 0.631870842
19800626.09 3.2 8.07 57.79 0.628021848
19800626.12 2.81 7.84 56.63 0.623058226
19800626.15 2.6 7.77 54.81 0.61699784
19800626.18 2.59 7.76 54.34 0.609862498
19800626.21 2.78 7.76 54.28 0.601677882
19800627 3.18 7.95 53.76 0.170712306
19800627.03 3.61 8.34 54.29 0.154066761
19800627.06 3.65 8.43 56.46 0.138012316
19800627.09 3.36 8.35 56.88 0.122606745
19800627.12 3.05 8.24 55.25 0.107905495
19800627.15 2.88 8.15 55.22 0.093961475
19800627.18 2.92 8.04 54.67 0.080824865
19800627.21 3.05 8.02 54.15 0.068542945
19800628 3.42 8.23 53.17 0.12329071
19800628.03 3.86 8.47 54.42 0.138726932
19800628.06 3.88 8.56 56.35 0.154809458
19800628.09 3.51 8.47 56.64 0.17148041
19800628.12 3.28 8.44 55.3 0.18867979
19800628.15 3.17 8.5 54.59 0.206345696
19800628.18 3.16 8.45 54.36 0.224414555
19800628.21 3.34 8.43 53.92 0.242821335
19800629 3.7 8.67 53.2 0.628220693
19800629.03 3.97 8.95 53.42 0.632018768
19800629.06 3.8 8.98 54.38 0.634687829
19800629.09 3.78 9.04 55.09 0.636218271
19800629.12 3.92 9.15 55.47 0.636604586
19800629.15 3.83 9.09 55.61 0.635845385
19800629.18 3.74 8.97 55.13 0.633943398
19800629.21 3.82 8.92 54.56 0.630905471
19800630 4.2 9.01 54.1 0.255392259
19800630.03 4.51 9.17 54.71 0.236794923
19800630.06 4.23 9.09 56.43 0.218490955
19800630.09 3.8 8.87 56.56 0.200546225
19800630.12 3.49 8.57 56.78 0.183025317
19800630.15 3.23 8.32 56.91 0.16599129
19800630.18 3.03 7.91 56.51 0.149505443
19800630.21 2.82 7.54 55.59 0.13362711
19800701 2.79 7.33 54.91 0.552620391
19800701.03 3.03 7.43 54.57 0.565118153
19800701.06 3.18 7.63 55.67 0.57672767
19800701.09 3.04 7.62 57.52 0.587407164
19800701.12 2.7 7.4 57.87 0.597118198
19800701.15 2.45 7.28 56.22 0.605825822
19800701.18 2.36 7.21 54.54 0.6134987
19800701.21 2.26 7.12 53.73 0.620109217
19800702 2.3 6.98 52.94 0.416712697
19800702.03 2.69 7.32 52.16 0.398383452
19800702.06 3.24 7.91 54.05 0.37976603
19800702.09 3.22 8.04 56.41 0.360927431
19800702.12 3 7.99 56.41 0.341935454
19800702.15 2.94 8.03 55.67 0.322858454
19800702.18 3 8.06 55.26 0.303765081
19800702.21 3.09 8.12 54.7 0.284724054
19800703 3.37 8.28 54.18 0.002099345
19800703.03 3.96 8.51 54.8 0.004856898
19800703.06 4.11 8.65 56.59 0.008742543
19800703.09 3.77 8.48 57.65 0.013742296
19800703.12 3.38 8.3 56.85 0.019838164
19800703.15 3.13 8.11 56.38 0.027008206
19800703.18 2.95 7.87 55.58 0.035226622
19800703.21 2.88 7.71 54.57 0.044463831
19800704 3.01 7.64 53.83 0.483087108
19800704.03 3.35 7.86 54.08 0.49912126
19800704.06 3.47 8.01 56.24 0.514504684
19800704.09 3.19 7.93 57.89 0.52918202
19800704.12 2.79 7.8 56.3 0.543100444
19800704.15 2.5 7.77 53.27 0.556209864
19800704.18 2.34 7.84 51.94 0.568463102
19800704.21 2.42 7.77 52.05 0.579816058
19800705 2.48 7.73 52.06 0.497377388
19800705.03 2.6 7.8 51.58 0.481274712
19800705.06 2.87 7.96 52.44 0.464585541
19800705.09 2.93 8.21 52.04 0.447369934
19800705.12 2.73 8.34 51.01 0.42968985
19800705.15 2.53 8.44 49.81 0.41160892
19800705.18 2.5 8.51 49.72 0.393192212
19800705.21 2.52 8.56 50.24 0.374506009
19800706 2.52 8.59 50.99 0.004495915
19800706.03 2.89 8.39 51.35 0.001863919
19800706.06 3.45 8.53 52.32 0.000370787
19800706.09 3.3 8.68 53.16 2.18914E-05
19800706.12 3.02 8.85 50.93 0.000818489
19800706.15 2.84 8.98 51.27 0.002757713
19800706.18 2.71 8.94 52.03 0.005832585
19800706.21 2.73 8.81 52.21 0.010032037
19800707 2.77 8.5 53.65 0.400427767
19800707.03 3.32 8.4 53.13 0.418721037
19800707.06 3.6 8.55 54.63 0.436652932
19800707.09 3.36 8.54 55.57 0.454158923
19800707.12 2.97 8.52 54.3 0.471176004
19800707.15 2.73 8.53 53.66 0.487642929
19800707.18 2.73 8.56 53.93 0.503500441
19800707.21 2.99 8.53 54.13 0.518691467
19800708 3.33 8.55 53.86 0.563777664
19800708.03 3.78 8.77 54.24 0.551184288
19800708.06 3.76 8.75 56.18 0.537752817
19800708.09 3.3 8.42 57.07 0.523531587
19800708.12 2.92 8.24 55.99 0.508571781
19800708.15 2.74 8.2 55.11 0.492927239
19800708.18 2.77 7.97 55.59 0.476654261
19800708.21 2.88 7.78 54.97 0.459811414
19800709 3.11 7.75 54.41 0.031890727
19800709.03 3.52 7.92 54.58 0.024078844
19800709.06 3.65 8.02 56.61 0.017325877
19800709.09 3.37 7.89 57.82 0.011656126
19800709.12 3.01 7.67 56.6 0.007089998
19800709.15 2.8 7.44 55.94 0.003643925
19800709.18 2.74 7.34 54.78 0.00133031
19800709.21 2.86 7.31 53.9 0.000157479
19800710 3.14 7.45 53.22 0.311226962
19800710.03 3.54 7.91 52.64 0.330322119
19800710.06 3.65 8.1 55.44 0.349374042
19800710.09 3.37 7.98 56.42 0.368314169
19800710.12 2.85 7.84 54.42 0.387074336
19800710.15 2.47 7.82 51.86 0.405587022
19800710.18 2.33 7.8 51.85 0.423785607
19800710.21 2.46 7.6 53.83 0.441604594
19800711 2.73 7.61 53.47 0.610624118
19800711.03 3.15 7.9 52.69 0.602543223
19800711.06 3.28 7.98 54.43 0.593439395
19800711.09 2.97 7.88 55.25 0.583345398
19800711.12 2.55 7.76 53.92 0.572297558
19800711.15 2.29 7.68 52.85 0.560335639
19800711.18 2.19 7.65 52.61 0.547502687
19800711.21 2.12 7.63 53.6 0.533844888
19800712 2.27 7.32 53.73 0.082101524
19800712.03 2.68 7.49 52.92 0.069732046
19800712.06 3.07 7.86 54.92 0.058257181
19800712.09 2.98 7.88 56.43 0.047718224
19800712.12 2.7 7.87 55.05 0.038153104
19800712.15 2.46 7.89 53.22 0.029596247
19800712.18 2.35 7.94 51.97 0.022078447
19800712.21 2.49 7.95 51.26 0.01562676
19800713 2.88 8.01 51.31 0.222590379
19800713.03 3.55 8.47 52.13 0.240966313
19800713.06 3.63 8.54 55.36 0.259620598
19800713.09 3.29 8.38 56.13 0.278486103
19800713.12 2.97 8.24 54.94 0.297494931
19800713.15 2.79 8.17 53.85 0.316578668
19800713.18 2.67 8.02 54.56 0.335668638
19800713.21 2.67 7.84 54.03 0.354696135
19800714 2.84 7.75 53.15 0.634184988
19800714.03 3.19 7.92 53.09 0.631260293
19800714.06 3.32 8.04 55.28 0.627209314
19800714.09 3.03 7.91 56.98 0.622046631
19800714.12 2.6 7.77 55.61 0.615790824
19800714.15 2.3 7.67 53.7 0.608464407
19800714.18 2.19 7.44 54.32 0.600093746
19800714.21 2.2 7.25 53.45 0.590708967
19800715 2.45 7.15 52.38 0.151128544
19800715.03 2.77 7.44 52.6 0.135186816
19800715.06 3.05 7.77 54.49 0.119904134
19800715.09 2.93 7.75 56.07 0.105335498
19800715.12 2.54 7.53 56 0.091533339
19800715.15 2.23 7.49 52.8 0.078547333
19800715.18 2.15 7.48 51.18 0.066424211
19800715.21 2.21 7.41 50.75 0.055207605
19800716 2.49 7.37 50.87 0.141578757
19800716.03 3.02 7.82 51.1 0.157771653
19800716.06 3.25 8.03 54.42 0.17454231
19800716.09 3.06 7.95 55.92 0.191830377
19800716.12 2.71 7.81 55.26 0.209573634
19800716.15 2.53 7.75 54.24 0.227708222
19800716.18 2.46 7.76 53.94 0.246168881
19800716.21 2.45 7.65 53.6 0.264889169
19800717 2.76 7.54 53.48 0.632583429
19800717.03 3.31 7.93 53.3 0.635047913
19800717.06 3.43 8.12 56.42 0.636372482
19800717.09 3.07 7.92 57.52 0.63655237
19800717.12 2.66 7.74 55.45 0.635586928
19800717.15 2.34 7.7 52.83 0.633479632
19800717.18 2.16 7.71 52.38 0.630238064
19800717.21 2.15 7.52 53.65 0.625873892
19800718 2.24 7.28 54.24 0.233473134
19800718.03 2.5 7.12 53.3 0.215229064
19800718.06 2.72 7.3 55.14 0.197355976
19800718.09 2.57 7.32 56.73 0.17991819
19800718.12 2.17 7.22 55.98 0.162978464
19800718.15 1.83 7.12 54.78 0.146597765
19800718.18 1.64 7.12 53.91 0.130835043
19800718.21 1.64 7.1 53.75 0.115747027
19800719 1.66 7.02 54.22 0.074645436
19800719.03 1.64 6.99 54.72 0.087365375
19800719.06 1.61 7.02 54.23 0.100916464
19800719.09 1.91 7.5 52.63 0.115249936
19800719.12 2.14 8.01 53.71 0.130314205
19800719.15 2.14 8.37 54.55 0.146055053
19800719.18 2.24 8.72 55.12 0.162415834
19800719.21 2.41 8.83 54.74 0.179337666
19800720 2.52 8.75 55.09 0.605947019
19800720.03 3.23 8.53 54.48 0.613604363
19800720.06 3.93 8.98 55.08 0.620198966
19800720.09 3.71 8.96 56.28 0.625707094
19800720.12 3.32 8.92 55.13 0.630108925
19800720.15 3 8.9 54.35 0.633388615
19800720.18 2.74 8.72 55.02 0.635534363
19800720.21 2.68 8.45 54.8 0.636538445
19800721 2.94 8.18 54.27 0.322575771
19800721.03 3.49 8.38 53.55 0.303482672
19800721.06 3.73 8.59 55.53 0.284442937
19800721.09 3.45 8.52 56.87 0.265525085
19800721.12 2.98 8.43 55.84 0.2467972
19800721.15 2.61 8.46 54.96 0.228326687
19800721.18 2.38 8.47 55.36 0.210180013
19800721.21 2.38 8.39 55.93 0.192422491
19800722 2.45 8.18 55.83 0.027122285
19800722.03 2.79 8.22 53.7 0.035356006
19800722.06 3.14 8.48 55.19 0.044608054
19800722.09 2.99 8.5 56.37 0.054845134
19800722.12 2.75 8.5 55.92 0.066030403
19800722.15 2.61 8.58 55.34 0.078123605
19800722.18 2.49 8.6 55.38 0.091081219
19800722.21 2.36 8.51 55.77 0.104856611
19800723 2.3 8.34 55.77 0.5563976
19800723.03 2.56 7.95 55.12 0.568637825
19800723.06 2.72 7.99 55.85 0.579977138
19800723.09 2.47 7.91 56.72 0.590374734
19800723.12 2.13 7.78 56.43 0.599793189
19800723.15 1.89 7.73 55.72 0.608198608
19800723.18 1.77 7.76 55.53 0.615560741
19800723.21 1.69 7.77 55.35 0.621853092
19800724 1.65 7.83 55 0.41133859
19800724.03 1.84 8.02 53.98 0.392917407
19800724.06 2.54 8.04 54.03 0.37422772
19800724.09 2.66 8.04 55.65 0.355336787
19800724.12 2.48 7.97 55.22 0.336312597
19800724.15 2.31 7.97 54.3 0.317223619
19800724.18 2.25 7.97 53.98 0.298138548
19800724.21 2.29 7.95 53.67 0.279126072
19800725 2.37 7.84 53.69 0.002794971
19800725.03 2.66 7.74 53.9 0.00588658
19800725.06 2.76 7.86 55.19 0.010102575
19800725.09 2.49 7.82 55.44 0.015427783
19800725.12 2.13 7.68 54.49 0.021843041
19800725.15 1.87 7.61 54.42 0.029325258
19800725.18 1.77 7.66 52.79 0.037847508
19800725.21 1.89 7.69 52.03 0.047379121
19800726 2.13 7.38 51.84 0.48788225
19800726.03 2.42 7.31 52.29 0.503730307
19800726.06 2.46 7.58 52.83 0.518911048
19800726.09 2.38 7.84 50.93 0.533369843
19800726.12 2.32 8.04 49.71 0.547054655
19800726.15 2.29 8.81 44.94 0.559916231
19800726.18 2.27 9.08 46.8 0.571908287
19800726.21 2.27 8.76 49.07 0.582987663
19800727 2.54 8.26 51.26 0.492690796
19800727.03 3.16 8.04 52.29 0.47640895
19800727.06 3.25 8.03 55.37 0.45955812
19800727.09 3 7.83 57.11 0.442198947
19800727.12 2.63 7.56 56.71 0.424393907
19800727.15 2.34 7.42 54.49 0.406207082
19800727.18 2.32 7.28 53.44 0.387703919
19800727.21 2.37 7.09 53.47 0.368951013
19800728 2.57 7.07 52.99 0.003601395
19800728.03 2.96 7.41 53.11 0.001304615
19800728.06 3.14 7.65 54.99 0.000148713
19800728.09 2.84 7.51 56.97 0.000137847
19800728.12 2.41 7.32 55.89 0.001272057
19800728.15 2.13 7.16 53.25 0.003547261
19800728.18 1.99 7.04 53.29 0.006955271
19800728.21 1.93 6.95 52.35 0.011483821
19800729 2.06 6.89 52.18 0.405858863
19800729.03 2.48 7.33 51.49 0.424052304
19800729.06 2.74 7.66 53.81 0.441865184
19800729.09 2.49 7.64 54.79 0.4592334
19800729.12 2.12 7.46 55.16 0.476094444
19800729.15 1.85 7.42 54.57 0.492387632
19800729.18 1.77 7.49 54.35 0.50805433
19800729.21 1.86 7.76 53.86 0.523038153
19800730 2.22 7.67 54.51 0.560151918
19800730.03 3.21 7.99 54.34 0.547306412
19800730.06 3.5 8.33 57.24 0.533636767
19800730.09 3.04 8.05 58.54 0.519192176
19800730.12 2.59 7.79 57.08 0.504024626
19800730.15 2.37 7.68 55.17 0.488188705
19800730.18 2.32 7.58 54.73 0.471741402
19800730.21 2.37 7.46 53.85 0.454741911
19800731 2.93 7.64 52.43 0.029477316
19800731.03 3.49 8.12 53.17 0.021975109
19800731.06 3.53 8.35 55.9 0.015539388
19800731.09 3.2 8.27 56.24 0.010193313
19800731.12 2.89 8.27 54.43 0.005956126
19800731.15 2.85 8.43 54.01 0.002843074
19800731.18 2.96 8.57 54.35 0.000865363
19800731.21 3.02 8.55 54.5 3.01087E-05
19800801 3.33 8.49 54.09 0.244309008
19800801.03 3.67 8.66 54.04 0.263006338
19800801.06 3.59 8.63 55.16 0.281902699
19800801.09 3.27 8.46 55.62 0.30093009
19800801.12 2.96 8.36 54.91 0.320020028
19800801.15 2.81 8.31 54.03 0.33910381
19800801.18 2.65 8.32 53.46 0.358112758
19800801.21 2.56 8.36 53.02 0.376978459
19800802 2.47 8.43 53.52 0.630613165
19800802.03 2.54 8.35 54.34 0.626360674
19800802.06 2.7 8 55.3 0.620999534
19800802.09 2.61 7.74 56.9 0.614549037
19800802.12 2.21 7.46 56.43 0.607032399
19800802.15 1.83 7.28 56.61 0.598476673
19800802.18 1.57 7.13 57.54 0.588912648
19800802.21 1.48 6.97 57.09 0.578374745
19800803 1.5 6.82 58.06 0.132382722
19800803.03 1.57 6.43 55.42 0.117224712
19800803.06 1.71 5.93 52.19 0.102790394
19800803.09 1.95 6.17 54.03 0.089131712
19800803.12 2.01 6.37 56.89 0.076297823
19800803.15 1.85 6.34 57.62 0.064334918
19800803.18 1.73 6.15 57.23 0.053286048
19800803.21 1.72 6 55.07 0.043190977
19800804 1.87 6.01 53.51 0.16075261
19800804.03 2.09 6.23 54.51 0.177621016
19800804.06 2.26 6.57 55.99 0.194995748
19800804.09 2.21 6.77 56.77 0.21281428
19800804.12 2.01 6.67 56.86 0.231012482
19800804.15 1.81 6.47 56.85 0.249524858
19800804.18 1.8 6.33 54.52 0.268284789
19800804.21 1.87 6.24 52.66 0.287224755
19800805 1.94 6.22 52.61 0.635370975
19800805.03 1.95 6.38 53.21 0.636489517
19800805.06 1.85 6.43 53.93 0.636462955
19800805.09 1.67 6.33 54.76 0.635291386
19800805.12 1.37 6.09 54.4 0.632979026
19800805.15 1.16 5.93 53.25 0.629534197
19800805.18 1.08 17.31 64.9 0.624969297
19800805.21 1.38 17.3 59.97 0.619300753
19800806 2.01 16.86 57.64 0.211979224
19800806.03 2.42 16.34 50.56 0.194179863
19800806.06 2.53 12.92 58.48 0.176827238
19800806.09 2.24 12.41 58.68 0.159983795
19800806.12 1.83 11.92 60.56 0.143710156
19800806.15 1.72 13.12 58.51 0.128064889
19800806.18 1.93 12.16 53.13 0.113104296
19800806.21 2.22 10.93 35.75 0.098882223
19800807 2.26 10.44 32.37 0.089747135
19800807.03 2.19 10.53 48.48 0.103442889
19800807.06 2.25 10.21 56.6 0.11791193
19800807.09 2.4 9.72 56.38 0.13310219
19800807.12 2.33 9.47 56.71 0.148958997
19800807.15 2.17 9.3 57.38 0.165425283
19800807.18 2.09 8.98 57.34 0.18244179
19800807.21 2.13 8.72 56.62 0.199947275
19800808 2.19 8.41 56.18 0.61487188
19800808.03 2.59 7.77 54.1 0.621272352
19800808.06 2.78 7.89 55.25 0.626582485
19800808.09 2.53 7.83 56.26 0.630783171
19800808.12 2.16 7.7 55.82 0.63385929
19800808.15 1.85 7.57 55.49 0.635799772
19800808.18 1.64 7.48 55.48 0.636597633
19800808.21 1.58 7.43 55.64 0.636250002
19800809 1.66 7.33 55.86 0.300045967
19800809.03 1.76 6.89 55.01 0.28102314
19800809.06 1.89 6.69 54.17 0.262134508
19800809.09 1.84 6.93 54.5 0.243448045
19800809.12 1.71 7.04 55.26 0.225031003
19800809.15 1.56 7.01 55.16 0.206949667
19800809.18 1.43 7 54.38 0.189269105
19800809.21 1.35 7.25 53.24 0.17205295
19800810 1.34 7.46 54.22 0.036948837
19800810.03 1.38 7.67 54.99 0.046380943
19800810.06 1.52 8.05 54.97 0.056791699
19800810.09 1.74 8.02 54.77 0.068143638
19800810.12 1.74 7.87 56.05 0.080395907
19800810.15 1.61 7.77 56.99 0.093504407
19800810.18 1.47 7.74 57.46 0.107421965
19800810.21 1.36 7.65 57.66 0.122098493
19800811 1.27 7.52 57.34 0.570748827
19800811.03 1.24 7.48 57.03 0.581921371
19800811.06 1.27 7.55 56.53 0.592145197
19800811.09 1.39 7.71 54.94 0.601383513
19800811.12 1.57 7.66 54.6 0.609603069
19800811.15 1.56 7.53 55.43 0.616774284
19800811.18 1.49 7.59 55.26 0.62287135
19800811.21 1.48 7.69 54.39 0.627872323
19800812 1.5 7.65 54.48 0.389567602
19800812.03 1.62 7.65 54.78 0.370836658
19800812.06 2.47 7.97 53.1 0.351916677
19800812.09 2.97 8.3 53.87 0.332875745
19800812.12 2.89 8.23 54.11 0.313782392
19800812.15 2.78 8.23 53.04 0.294705336
19800812.18 2.6 8.33 52.24 0.275713228
19800812.21 2.54 8.44 51.8 0.256874422
19800813 2.57 8.42 52.07 0.006563599
19800813.03 2.67 8.25 52.34 0.010980701
19800813.06 2.75 8.17 53.34 0.016503856
19800813.09 2.61 8.14 54.38 0.023113187
19800813.12 2.39 8.14 53.26 0.030784907
19800813.15 2.22 8.33 50.58 0.039491406
19800813.18 2.1 8.67 50.72 0.049201352
19800813.21 2.04 8.64 51.33 0.059879797
19800814 2.02 8.62 51.72 0.506516632
19800814.03 2.1 8.73 51.81 0.52157125
19800814.06 2.37 8.73 51.26 0.535894345
19800814.09 2.52 8.52 51.34 0.549434372
19800814.12 2.36 8.36 52.65 0.562142601
19800814.15 2.11 8.15 53.21 0.573973293
19800814.18 1.96 7.96 53.82 0.584883875
19800814.21 1.97 7.83 54.13 0.594835079
19800815 2.01 7.63 54.39 0.473412889
19800815.03 2.21 7.25 53.4 0.456465924
19800815.06 2.52 7.34 53.71 0.439021748
19800815.09 2.54 7.41 55.69 0.421143138
19800815.12 2.22 7.31 55.84 0.402894439
19800815.15 1.89 7.15 54.26 0.38434133
19800815.18 1.72 7.06 53.76 0.365550576
19800815.21 1.73 7.03 53.58 0.346589807
19800816 1.77 6.94 53.99 0.001011892
19800816.03 2.02 6.89 53.38 6.21262E-05
19800816.06 2.5 7.43 53.9 0.000257709
19800816.09 2.54 7.76 55.75 0.001597935
19800816.12 2.41 7.72 56.19 0.004077983
19800816.15 2.33 7.67 54.56 0.007688926
19800816.18 2.19 7.77 53.14 0.01241777
19800816.21 2.08 7.84 53.01 0.018247495
19800817 2.17 7.78 53.39 0.427291996
19800817.03 2.64 7.74 52.65 0.445029446
19800817.06 2.85 8.02 53.34 0.462310839
19800817.09 2.55 8.12 53.87 0.479073987
19800817.12 2.2 8 53.83 0.495258558
19800817.15 1.93 7.87 53.36 0.510806302
19800817.18 1.74 7.73 52.93 0.525661269
19800817.21 1.61 7.55 53.25 0.539769995
19800818 1.55 7.45 53.03 0.544902759
19800818.03 1.57 7.39 52.92 0.531089759
19800818.06 1.71 7.35 52.82 0.516510982
19800818.09 1.93 7.24 53.18 0.501218893
19800818.12 1.88 7.23 53.66 0.485268529
19800818.15 1.7 7.12 53.43 0.468717297
19800818.18 1.63 7.2 52.41 0.451624758
19800818.21 1.6 7.23 52 0.43405243
19800819 1.55 7.23 51.69 0.020735961
19800819.03 1.81 6.94 50.93 0.014494985
19800819.06 2.27 7.26 51.62 0.009347415
19800819.09 2.34 7.45 53.72 0.005311776
19800819.12 2.06 7.41 53.25 0.002402592
19800819.15 1.78 7.31 51.54 0.000630334
19800819.18 1.61 7.2 50.3 1.37841E-06
19800819.21 1.5 7.08 51.8 0.00051799
19800820 1.4 6.99 52.32 0.339385908
19800820.03 1.32 6.89 52.66 0.358393234
19800820.06 1.35 6.89 52.25 0.3772563
19800820.09 1.47 6.96 53.17 0.395907226
19800820.12 1.45 6.89 54.08 0.414278885
19800820.15 1.32 6.72 53.74 0.432305157
19800820.18 1.21 6.58 54.58 0.449921171
19800820.21 1.15 6.56 54.9 0.467063527
19800821 1.11 6.53 55.8 0.598342372
19800821.03 1.13 6.5 56.58 0.588763671
19800821.06 1.47 6.41 54.99 0.578211629
19800821.09 1.92 6.86 54.16 0.566724221
19800821.12 1.85 7.01 55.4 0.55434279
19800821.15 1.63 6.96 56.13 0.541111896
19800821.18 1.45 6.9 56.98 0.527079154
19800821.21 1.4 6.85 58.09 0.512295068
19800822 1.38 6.79 58.74 0.064164599
19800822.03 1.49 6.83 57.14 0.053129565
19800822.06 1.91 6.96 54.36 0.043048895
19800822.09 2.18 7.15 55.8 0.033958867
19800822.12 2.04 7.14 57.16 0.025892195
19800822.15 1.76 7 57.26 0.018877912
19800822.18 1.61 6.92 57.34 0.01294126
19800822.21 1.77 6.69 56.64 0.008103606
19800823 1.97 6.48 54.65 0.249800916
19800823.03 2.42 6.88 54.73 0.268564005
19800823.06 2.82 7.45 56.49 0.287506124
19800823.09 2.66 7.53 58.23 0.306559105
19800823.12 2.22 7.38 57.41 0.325654377
19800823.15 1.86 7.27 55.84 0.344723214
19800823.18 1.64 7.19 55.3 0.363696993
19800823.21 1.64 7.08 55.52 0.382507429
19800824 1.75 6.84 55.94 0.629474756
19800824.03 2.01 6.5 53.97 0.624893389
19800824.06 2.42 6.85 54.52 0.619208653
19800824.09 2.49 7.02 56.1 0.612441006
19800824.12 2.23 6.94 57.02 0.604614804
19800824.15 1.98 6.85 55.51 0.595758215
19800824.18 1.83 6.87 53.25 0.58590311
19800824.21 1.79 6.87 52.36 0.575084958
19800825 1.88 6.74 53 0.127838304
19800825.03 2.35 6.81 52.74 0.112888257
19800825.06 2.92 7.43 53.92 0.098677508
19800825.09 2.9 7.55 56.45 0.085257197
19800825.12 2.51 7.37 56.83 0.072675624
19800825.15 2.16 7.27 54.76 0.06097807
19800825.18 2.01 7.19 53.49 0.050206632
19800825.21 2.1 6.89 53.96 0.040400076
19800826 2.4 6.88 53.56 0.165673309
19800826.03 2.88 7.37 53.27 0.182697505
19800826.06 3.06 7.7 55.28 0.200209758
19800826.09 2.8 7.55 56.85 0.218147045
19800826.12 2.36 7.33 55.76 0.236444811
19800826.15 2.07 7.17 53.59 0.2550372
19800826.18 2.01 6.9 53.66 0.273857305
19800826.21 2.05 6.66 52.88 0.292837391
19800827 2.2 6.55 52.63 0.635819926
19800827.03 2.58 6.91 53.13 0.636600842
19800827.06 2.74 7.25 55.49 0.636236254
19800827.09 2.56 7.25 57.04 0.634727474
19800827.12 2.26 7.06 56.6 0.632079933
19800827.15 2.04 7.01 54.47 0.628303158
19800827.18 1.93 7.28 51.42 0.623410743
19800827.21 1.95 7.49 51.86 0.617420293
19800828 2.08 7.46 52.58 0.206684866
19800828.03 2.49 7.43 52.29 0.189010718
19800828.06 2.95 7.93 52.86 0.17180191
19800828.09 2.9 8.13 54.18 0.155120371
19800828.12 2.61 8.33 52.08 0.139026137
19800828.15 2.42 8.62 51.34 0.123577133
19800828.18 2.33 8.69 51.68 0.108828955
19800828.21 2.28 8.64 52.72 0.094834682
19800829 2.32 8.53 53.99 0.093704644
19800829.03 2.63 8.21 54.52 0.10763381
19800829.06 2.9 8.11 55 0.12232118
19800829.09 2.72 8.02 56.08 0.137713899
19800829.12 2.33 7.87 56.29 0.15375657
19800829.15 2.14 7.62 55.69 0.170391452
19800829.18 2.06 7.34 55.43 0.187558683
19800829.21 2.01 7.15 55.05 0.205196478
19800830 2.14 6.77 54.3 0.616872428
19800830.03 2.44 6.9 53.64 0.622953419
19800830.06 2.65 7.22 55.23 0.627938022
19800830.09 2.42 7.19 57.31 0.631808299
19800830.12 1.94 6.9 57.26 0.63455032
19800830.15 1.6 6.66 55.78 0.636154216
19800830.18 1.49 6.42 55.39 0.636614216
19800830.21 1.49 6.23 53.01 0.635928665
19800831 1.6 5.96 52.98 0.294423414
19800831.03 1.9 5.99 53.15 0.275433077
19800831.06 2.4 6.68 53.84 0.256597054
19800831.09 2.48 7.04 56.53 0.237983128
19800831.12 2.17 6.93 56.85 0.219658291
19800831.15 1.94 6.72 55.17 0.201688496
19800831.18 2.07 6.46 54.47 0.184138409
19800831.21 2.25 6.46 53.35 0.167071195
19800901 2.44 6.62 52.31 0.01189475
19800901.03 2.72 6.98 52.85 0.017615206
19800901.06 2.87 7.31 54.96 0.024417837
19800901.09 2.75 7.35 56.57 0.032278163
19800901.12 2.41 7.26 55.42 0.041167895
19800901.15 2.11 7.26 52.6 0.051055037
19800901.18 2.02 7.5 51.92 0.06190401
19800901.21 2.16 8.02 51.61 0.073675766
19800902 2.38 7.9 52.62 0.524207692
19800902.03 2.89 7.9 52.54 0.538393415
19800902.06 3.18 8.08 54.48 0.551787074
19800902.09 3.08 7.97 56.17 0.564340468
19800902.12 2.84 7.8 56.76 0.576008417
19800902.15 2.46 7.67 55.02 0.586748929
19800902.18 2.16 7.58 54.36 0.596523352
19800902.21 2 7.56 53.7 0.605296506
19800903 1.9 7.53 54.36 0.453357581
19800903.03 1.93 7.49 55.34 0.435830438
19800903.06 2.03 7.25 55.82 0.417880349
19800903.09 1.94 7.19 55.97 0.399571913
19800903.12 1.73 7.12 55.5 0.38097102
19800903.15 1.55 6.97 55.75 0.362144618
19800903.18 1.43 6.9 55.82 0.343160455
19800903.21 1.43 6.94 56.11 0.324086858
19800904 1.46 6.97 56.54 1.27378E-05
19800904.03 1.6 6.68 56.44 0.000414746
19800904.06 1.87 6.23 54.29 0.001960832
19800904.09 1.97 6.51 55.39 0.004645434
19800904.12 1.86 6.58 55.64 0.008458889
19800904.15 1.74 6.54 55.51 0.013387473
19800904.18 1.65 6.41 54.9 0.019413449
19800904.21 1.67 6.18 54.38 0.026515129
19800905 1.76 6.04 53.76 0.448178894
19800905.03 2.06 6.26 53.82 0.465371449
19800905.06 2.3 6.6 54.71 0.482034739
19800905.09 2.17 6.79 55.81 0.498108799
19800905.12 1.91 6.74 55.7 0.513535776
19800905.15 1.79 6.56 56.15 0.52826015
19800905.18 1.65 6.48 55.68 0.542228931
19800905.21 1.47 6.43 55.01 0.555391845
19800906 1.35 6.42 54.51 0.528517881
19800906.03 1.32 6.46 54.4 0.513806619
19800906.06 1.41 6.53 54.72 0.498391781
19800906.09 1.51 6.65 55.18 0.482328841
19800906.12 1.54 6.79 56.6 0.46567561
19800906.15 1.46 6.78 57.66 0.448492023
19800906.18 1.35 6.7 57.85 0.430839919
19800906.21 1.31 6.88 57.2 0.412782829
19800907 1.35 7.85 54.65 0.013486094
19800907.03 1.51 8.22 54.79 0.00853763
19800907.06 1.77 8.24 56.06 0.004704012
19800907.09 2.03 7.75 54.1 0.001999035
19800907.12 2 7.77 54.96 0.000432437
19800907.15 1.83 7.69 55.86 9.85369E-06
19800907.18 1.73 7.79 55.71 0.000732807
19800907.21 1.78 7.91 55.43 0.002598695
19800908 1.87 8 55.2 0.361804805
19800908.03 2.05 8.02 54.73 0.380634643
19800908.06 2.29 7.97 53.9 0.399240177
19800908.09 2.35 7.99 54.76 0.417554451
19800908.12 2.33 7.8 56.23 0.435511553
19800908.15 2.15 7.64 55.68 0.453046852
19800908.18 1.9 7.59 54.98 0.470097247
19800908.21 1.73 7.63 54.73 0.48660137
19800909 1.78 7.73 54.29 0.586933133
19800909.03 2.11 7.65 54.44 0.576209642
19800909.06 2.38 7.71 54.27 0.564557992
19800909.09 2.34 7.73 55.41 0.552020113
19800909.12 2.12 7.55 55.72 0.53864113
19800909.15 1.87 7.42 55.4 0.524469194
19800909.18 1.69 7.43 54.83 0.509555306
19800909.21 1.68 7.45 54.82 0.49395314
19800910 1.68 7.43 55.23 0.051241539
19800910.03 1.71 7.4 55.41 0.041336795
19800910.06 1.85 7.27 53.74 0.032428855
19800910.09 1.99 7.45 52.61 0.024549778
19800910.12 1.91 7.49 54.12 0.017727919
19800910.15 1.72 7.36 55.11 0.011987832
19800910.18 1.57 7.27 54.88 0.007350173
19800910.21 1.54 7.34 55.16 0.003831633
19800911 1.59 7.41 56.24 0.271965935
19800911.03 1.62 7.46 57.3 0.290933082
19800911.06 1.86 7.37 56.51 0.309998754
19800911.09 2.26 7.86 53.38 0.329094339
19800911.12 2.24 7.88 54.58 0.348151111
19800911.15 2.04 7.97 55.25 0.367100486
19800911.18 1.94 8.16 55.71 0.385874269
19800911.21 2.02 8.21 55.61 0.404404893
19800912 2.06 8.17 56.4 0.62395001
19800912.03 2.37 7.87 55.74 0.618068518
19800912.06 3.06 8.15 55.11 0.61110822
19800912.09 3.04 8.21 56.7 0.603094163
19800912.12 2.62 7.97 56.69 0.59405519
19800912.15 2.24 7.9 55.4 0.584023833
19800912.18 2.01 7.84 55.35 0.573036191
19800912.21 1.98 7.67 55.54 0.56113181
19800913 2.04 7.2 55.92 0.110271496
19800913.03 2.46 7.08 54.26 0.096199477
19800913.06 2.8 7.42 55.18 0.082926818
19800913.09 2.68 7.43 56.65 0.070501282
19800913.12 2.3 7.3 56.13 0.058967589
19800913.15 1.98 7.19 54.21 0.04836725
19800913.18 1.92 7.03 54.24 0.038738412
19800913.21 2.01 6.82 53.45 0.030115729
19800914 2.22 6.75 53.32 0.185818798
19800914.03 2.67 7.15 52.51 0.203412342
19800914.06 2.9 7.49 54.66 0.221419391
19800914.09 2.75 7.46 56.6 0.239775143
19800914.12 2.28 7.36 55.84 0.258413535
19800914.15 1.9 7.33 54.14 0.277267488
19800914.18 1.7 7.39 54.04 0.29626915
19800914.21 1.66 7.42 54.67 0.315350136
19800915 1.66 7.42 55.21 0.636619771
19800915.03 1.82 7.2 54.95 0.636048794
19800915.06 2.22 7.02 53.8 0.634334301
19800915.09 2.42 7.27 55.38 0.631482461
19800915.12 2.24 7.23 55.49 0.627503537
19800915.15 2.08 7.04 54.98 0.622411851
19800915.18 1.99 6.96 53.79 0.616225726
19800915.21 1.91 7.02 52.84 0.608967425
19800916 1.88 6.95 52.8 0.185873671
19800916.03 1.92 6.89 52.94 0.168755347
19800916.06 2.02 7.04 53.24 0.152175261
19800916.09 1.96 7.25 54.39 0.136193077
19800916.12 1.77 7.18 55.79 0.120866318
19800916.15 1.6 6.96 56.27 0.106250144
19800916.18 1.47 6.86 55.24 0.092397154
19800916.21 1.41 6.87 54.35 0.079357206
19800917 1.36 6.93 54.2 0.110225826
19800917.03 1.33 6.98 54.18 0.125044275
19800917.06 1.34 7.02 53.89 0.140558269
19800917.09 1.47 7.01 53.63 0.15671198
19800917.12 1.68 6.92 53.6 0.173447268
19800917.15 1.73 6.85 53.34 0.190703904
19800917.18 1.68 6.86 52.28 0.208419785
19800917.21 1.73 6.98 51.27 0.226531152
19800918 1.86 6.93 51.36 0.623933149
19800918.03 2.43 7.17 51.55 0.628718171
19800918.06 2.97 7.63 54.8 0.632386058
19800918.09 2.92 7.56 56.92 0.63492361
19800918.12 2.67 7.34 57.25 0.636321695
19800918.15 2.44 7.2 55.8 0.636575281
19800918.18 2.48 7.03 55.72 0.635683455
19800918.21 2.62 6.96 55.42 0.633649427
19800919 2.76 6.97 56.14 0.272025639
19800919.03 3.03 7.22 56.02 0.253224646
19800919.06 3.03 7.37 56.79 0.234657893
19800919.09 2.6 7.13 57 0.216392193
19800919.12 2.14 6.71 55.48 0.198493288
19800919.15 1.8 6.34 53.83 0.181025595
19800919.18 1.56 6.23 49.76 0.164051974
19800919.21 1.52 7.74 35.63 0.147633516
19800920 1.65 8.19 35.7 0.05120871
19800920.03 1.83 8.75 40.49 0.062071635
19800920.06 1.95 8.84 46.41 0.07385674
19800920.09 1.96 8.71 49.6 0.086521613
19800920.12 1.93 8.89 53.08 0.100020674
19800920.15 1.86 8.96 54.1 0.114305339
19800920.18 1.79 8.99 54.64 0.129324201
19800920.21 1.79 8.97 54.24 0.145023209
19800921 1.81 8.91 53.6 0.586900752
19800921.03 1.78 8.83 53.42 0.596660601
19800921.06 1.71 8.66 54.86 0.605418687
19800921.09 1.59 8.47 55.41 0.613143492
19800921.12 1.47 8.28 55.57 0.619807215
19800921.15 1.38 8.01 56.32 0.625385872
19800921.18 1.29 7.82 56.2 0.629859388
19800921.21 1.23 7.69 55.36 0.633211661
19800922 1.25 7.53 54.9 0.361864584
19800922.03 1.28 7.51 54.56 0.342878598
19800922.06 1.3 7.55 54.66 0.323804194
19800922.09 1.31 7.55 54.81 0.304710014
19800922.12 1.35 7.45 55.07 0.285664779
19800922.15 1.37 7.32 55.95 0.266737033
19800922.18 1.31 7.22 56.86 0.247994892
19800922.21 1.21 7.11 57.49 0.229505809
19800923 1.12 6.97 58.03 0.01346872
19800923.03 1.06 6.88 57.81 0.019510787
19800923.06 1.02 6.81 57.34 0.026628207
19800923.09 1.08 6.84 55.86 0.034795367
19800923.12 1.23 6.92 55.88 0.043982874
19800923.15 1.21 6.83 57.42 0.05415766
19800923.18 1.13 6.63 58.25 0.06528311
19800923.21 1.04 6.5 58.93 0.077319183
19800924 0.96 6.43 59.72 0.528472562
19800924.03 0.9 6.33 60.45 0.542429774
19800924.06 0.86 6.24 60.51 0.555580394
19800924.09 0.85 6.22 59.85 0.567877098
19800924.12 0.84 6.24 60.11 0.57927563
19800924.15 0.84 6.25 59.42 0.589734966
19800924.18 0.84 6.16 58.31 0.599217466
19800924.21 0.83 6.07 58.9 0.607689001
19800925 0.84 6.1 59.68 0.448233987
19800925.03 0.88 6.8 59.24 0.430575421
19800925.06 0.96 7.32 58.22 0.412512823
19800925.09 1.05 7.48 59 0.394111193
19800925.12 1.2 7.55 56.87 0.375436761
19800925.15 1.34 7.23 55.32 0.356556736
19800925.18 1.33 7.03 55.6 0.337539062
19800925.21 1.35 7.08 55.08 0.318452183
19800926 1.37 7.13 55.14 1.22037E-05
19800926.03 1.36 7.15 54.93 0.000752105
19800926.06 1.48 7.39 54.32 0.00263487
19800926.09 1.73 7.47 55.14 0.005653726
19800926.12 1.75 7.43 56.67 0.009797806
19800926.15 1.68 7.34 56.68 0.015052195
19800926.18 1.67 7.26 55.51 0.021397986
19800926.21 1.63 7.24 55.04 0.028812338
19800927 1.53 7.17 55.48 0.453302933
19800927.03 1.44 7.08 56.49 0.470345684
19800927.06 1.46 7.03 56.08 0.486841268
19800927.09 1.5 7.02 56.36 0.502730323
19800927.12 1.46 6.98 57.33 0.517955664
19800927.15 1.34 6.89 58.11 0.532462494
19800927.18 1.23 6.75 58.22 0.546198607
19800927.21 1.14 6.6 57.78 0.559114567
19800928 1.08 6.53 58.05 0.52425371
19800928.03 1.06 6.46 58.51 0.509329235
19800928.06 1.23 6.3 59.21 0.493717299
19800928.09 1.45 5.64 55.2 0.477474084
19800928.12 1.4 5.89 53.53 0.460658049
19800928.15 1.26 6.03 52.1 0.443329717
19800928.18 1.23 5.95 52.26 0.425551446
19800928.21 1.27 5.66 51.33 0.407387222
19800929 1.27 5.37 51.79 0.011911098
19800929.03 1.42 5.2 51.93 0.007289893
19800929.06 1.58 5.39 53.89 0.003788024
19800929.09 1.55 5.61 56.28 0.001418095
19800929.12 1.34 5.64 56.39 0.000188633
19800929.15 1.13 5.57 56.04 0.000104065
19800929.18 0.99 5.43 54.25 0.001164693
19800929.21 0.95 5.26 53.75 0.003366703
19800930 0.91 5.1 52.67 0.367379835
19800930.03 0.92 4.9 50.05 0.38615051
19800930.06 0.92 4.82 48.01 0.404677029
19800930.09 0.94 4.87 47.18 0.422892722
19800930.12 0.92 5.14 48.38 0.44073203
19800930.15 0.88 5.47 51.18 0.458130748
19800930.18 0.83 5.6 52.4 0.475026263
19800930.21 0.79 5.69 54.13 0.49135777
19801001 0.77 5.7 55.78 0.093747409
19801001.03 0.74 5.66 56.52 0.08062395
19801001.06 0.73 5.66 56.25 0.068355905
19801001.09 0.74 5.66 55.74 0.056987423
19801001.12 0.78 5.69 55.73 0.046559419
19801001.15 0.83 5.84 55.32 0.037109425
19801001.18 0.86 5.98 56.01 0.028671448
19801001.21 0.92 5.44 55.1 0.021275857
19801002 0.96 5.45 55.79 0.206628354
19801002.03 0.93 5.49 208.41 0.224703064
19801002.06 0.86 5.54 216.49 0.243114655
19801002.09 0.8 5.61 239.58 0.261796869
19801002.12 0.74 5.45 280.24 0.28068247
19801002.15 0.67 5.21 66.5 0.299703486
19801002.18 0.62 5.17 60.13 0.318791468
19801002.21 0.59 5.35 59.94 0.337877716
19801003 0.59 5.44 60.41 0.635824196
19801003.03 0.65 5.99 58.68 0.633904189
19801003.06 0.75 6.44 57.37 0.630848383
19801003.09 0.8 6.71 56.29 0.626667776
19801003.12 0.82 6.8 56.94 0.621377414
19801003.15 0.84 6.83 56.85 0.614996336
19801003.18 0.91 6.77 56.99 0.607547507
19801003.21 0.97 6.53 57.51 0.599057734
19801004 0.98 6.48 58.32 0.165726267
19801004.03 0.96 6.46 59.04 0.149249567
19801004.06 0.95 6.42 58.82 0.133381304
19801004.09 1.05 6.52 56.62 0.118178582
19801004.12 1.15 6.57 56.92 0.103696117
19801004.15 1.11 6.49 58.37 0.089986031
19801004.18 1.03 6.38 58.57 0.077097663
19801004.21 1 6.32 57.37 0.065077398
19801005 1 6.4 56.69 0.127789957
19801005.03 0.99 6.37 57.19 0.143423417
19801005.06 0.94 6.26 57.89 0.159686278
19801005.09 0.88 6.16 58.44 0.176520014
19801005.12 0.83 6.14 58.52 0.193864041
19801005.15 0.86 6.45 56.6 0.211655936
19801005.18 1 7.24 53.99 0.229831673
19801005.21 1.07 7.3 55.81 0.248325835
19801006 1.08 7.13 57.78 0.629462037
19801006.03 1.06 7.07 57.9 0.632927106
19801006.06 1.05 7.11 58.14 0.635259894
19801006.09 1.04 7.14 57.85 0.636452003
19801006.12 1.02 7.1 58.93 0.636499145
19801006.15 0.99 7.13 58.72 0.635401149
19801006.18 0.95 7.16 58.86 0.633161967
19801006.21 0.93 7.12 59.3 0.629789657
19801007 0.91 7.11 59.14 0.249859849
19801007.03 0.89 7.08 59.12 0.231342433
19801007.06 0.88 6.99 59.4 0.213138008
19801007.09 0.86 6.89 59.92 0.195312087
19801007.12 0.84 6.82 60.52 0.177928824
19801007.15 0.82 6.76 61.17 0.161050784
19801007.18 0.79 6.69 61.84 0.144738705
19801007.21 0.76 6.62 61.59 0.129051295
19801008 0.74 6.58 62.17 0.064128269
19801008.03 0.75 6.53 62.51 0.076075127
19801008.06 0.75 6.49 62.54 0.088893767
19801008.09 0.72 6.47 62.25 0.102538059
19801008.12 0.69 6.48 61.64 0.116958897
19801008.15 0.67 7.24 53.97 0.132104379
19801008.18 0.64 7.15 54.4 0.147920002
19801008.21 0.61 6.95 56.1 0.164348844
19801009 0.59 6.82 57.25 0.598313676
19801009.03 0.57 6.68 58.6 0.606887797
19801009.06 0.56 6.58 60.57 0.614423348
19801009.09 0.55 6.74 61.04 0.620893212
19801009.12 0.54 6.9 61.86 0.626274102
19801009.15 0.52 6.89 62.22 0.630546654
19801009.18 0.49 6.88 62.34 0.63369549
19801009.21 0.48 6.86 62.5 0.635709279
19801010 0.47 6.86 62.63 0.339446121
19801010.03 0.45 6.92 62.49 0.320363076
19801010.06 0.45 6.88 62.1 0.301272644
19801010.09 0.49 6.73 61.7 0.282243525
19801010.12 0.58 6.5 62.8 0.263344207
19801010.15 0.58 3.26 50.44 0.244642707
19801010.18 0.54 3.39 47.36 0.226206328
19801010.21 0.5 6.13 63.77 0.208101422
19801011 0.51 5.75 63.05 0.020714542
19801011.03 0.53 5.72 61.91 0.028023119
19801011.06 0.58 6.43 61.29 0.036376413
19801011.09 0.69 6.88 59.97 0.045744364
19801011.12 0.78 6.97 60.41 0.056093257
19801011.15 0.83 6.74 60.61 0.067385846
19801011.18 0.85 6.46 60.83 0.079581491
19801011.21 0.81 6.34 61.52 0.092636301
19801012 0.77 6.36 62.35 0.544860373
19801012.03 0.74 6.37 63.31 0.557860536
19801012.06 0.72 6.32 64.16 0.569998574
19801012.09 0.69 6.25 64.64 0.581230806
19801012.12 0.67 6.15 64.46 0.591516807
19801012.15 0.7 6.01 62.94 0.600819556
19801012.18 0.73 5.83 61.35 0.609105577
19801012.21 0.73 5.58 60.2 0.616345048
19801013 0.7 5.46 60.14 0.427348693
19801013.03 0.71 5.46 59.87 0.409220163
19801013.06 0.83 5.45 58.58 0.390764457
19801013.09 1.03 5.55 52.35 0.37204799
19801013.12 1.19 6.06 52.23 0.353138124
19801013.15 1.2 6.03 54.94 0.334102916
19801013.18 1.16 5.91 55.22 0.315010867
19801013.21 1.18 5.78 54.9 0.295930692
19801014 1.15 5.8 54.3 0.00100709
19801014.03 1.34 5.75 54.61 0.003095188
19801014.06 1.69 6.31 53.58 0.006317717
19801014.09 1.81 6.67 55.23 0.010663082
19801014.12 1.67 6.77 55.71 0.016115644
19801014.15 1.5 6.69 55.8 0.022655778
19801014.18 1.42 6.54 56.2 0.030259948
19801014.21 1.43 6.44 55.78 0.038900786
19801015 1.43 6.34 55.28 0.473360189
19801015.03 1.53 6.25 54.44 0.489750808
19801015.06 1.65 6.35 54.19 0.505524424
19801015.09 1.61 6.41 54.28 0.520624271
19801015.12 1.48 6.43 54.42 0.534996005
19801015.15 1.39 6.43 54.7 0.548587901
19801015.18 1.46 6.27 54.46 0.561351046
19801015.21 1.58 6.13 55.02 0.573239506
19801016 1.56 6.18 54.01 0.506565297
19801016.03 1.64 6.37 52.74 0.49083539
19801016.06 1.99 6.56 56.04 0.47448458
19801016.09 2.05 6.8 56.97 0.457571708
19801016.12 1.87 6.79 56 0.440157643
19801016.15 1.67 6.75 54.35 0.42230506
19801016.18 1.52 6.78 53.4 0.404078205
19801016.21 1.43 6.84 53.39 0.385542676
19801017 1.35 6.86 53.87 0.006575797
19801017.03 1.27 6.85 54.53 0.003277079
19801017.06 1.26 6.81 55.39 0.001112139
19801017.09 1.36 6.75 55.83 8.87686E-05
19801017.12 1.45 6.72 56.34 0.000210651
19801017.15 1.45 6.57 56.54 0.001477346
19801017.18 1.39 6.38 56.33 0.003884297
19801017.21 1.3 6.22 54.98 0.00742284
19801018 1.21 6.11 55.25 0.389508786
19801018.03 1.12 6.08 56.03 0.407984195
19801018.06 1.03 6.06 56.68 0.42613687
19801018.09 0.97 6.05 57.3 0.443901488
19801018.12 0.92 6 58.21 0.461214111
19801018.15 0.88 5.92 59.2 0.478012431
19801018.18 0.85 5.8 57.88 0.494235996
19801018.21 0.92 5.7 57.49 0.509826417
19801019 1.03 5.54 56.12 0.570785582
19801019.03 1.05 5.54 55.23 0.558707334
19801019.06 1.01 5.57 54.81 0.545763916
19801019.09 0.96 5.59 54.26 0.532001908
19801019.12 0.9 5.61 53.74 0.51747084
19801019.15 0.87 5.63 53.34 0.502223009
19801019.18 0.83 5.64 53.36 0.486313287
19801019.21 0.79 5.65 53.75 0.469798935
19801020 0.78 5.67 54.59 0.036977062
19801020.03 0.8 5.76 55.9 0.028554303
19801020.06 0.88 5.84 57.3 0.021174352
19801020.09 0.97 5.81 54.92 0.014863767
19801020.12 1.02 5.97 54.23 0.00964526
19801020.15 1.05 6.14 55.09 0.005537613
19801020.18 1.06 6.36 55.35 0.002555609
19801020.21 1.08 6.87 55.61 0.000709978
19801021 1.1 6.93 57.4 0.29998572
19801021.03 1.13 6.9 58.56 0.319074177
19801021.06 1.26 6.87 59.21 0.338159881
19801021.09 1.41 6.46 57.42 0.357174149
19801021.12 1.45 6.56 54.11 0.376048548
19801021.15 1.4 6.8 54.87 0.394715147
19801021.18 1.3 6.85 57.2 0.413106773
19801021.21 1.35 6.86 58.27 0.431157231
19801022 1.52 6.77 55.3 0.614893798
19801022.03 1.8 6.68 53.31 0.607429355
19801022.06 1.98 6.79 54.14 0.598924395
19801022.09 1.94 6.93 54.84 0.589409525
19801022.12 1.87 7.13 52.99 0.578918989
19801022.15 1.86 7.31 53.48 0.567490544
19801022.18 1.9 7.31 53.84 0.555165315
19801022.21 1.93 7.3 53.94 0.541987663
19801023 2.02 7.16 54.17 0.089789139
19801023.03 2.47 7.35 54.4 0.07691329
19801023.06 2.81 7.74 55.9 0.06490621
19801023.09 2.74 7.79 56.75 0.053811108
19801023.12 2.55 7.74 55.6 0.043667917
19801023.15 2.35 7.74 54.74 0.03451314
19801023.18 2.23 7.73 54.63 0.026379725
19801023.21 2.25 7.62 55.18 0.019296943
19801024 2.44 7.41 54.77 0.211922347
19801024.03 2.82 7.7 53.81 0.230103277
19801024.06 2.99 7.91 56.01 0.248601653
19801024.09 2.9 7.89 57.09 0.267350906
19801024.12 2.63 7.85 55.77 0.286283557
19801024.15 2.36 7.88 54.53 0.305331465
19801024.18 2.19 7.89 54.69 0.324426084
19801024.21 2.09 7.87 55.4 0.343498691
19801025 2.13 7.68 56.43 0.635376309
19801025.03 2.56 7.37 55.66 0.633120285
19801025.06 2.89 7.78 56.32 0.629731283
19801025.09 2.89 7.85 57.27 0.625221501
19801025.12 2.67 7.78 56.79 0.619607167
19801025.15 2.51 7.68 55.67 0.61290849
19801025.18 2.42 7.51 55.23 0.605149575
19801025.21 2.36 7.29 54.52 0.596358347
19801026 2.37 7.12 54.35 0.160805048
19801026.03 2.54 7.16 54.84 0.144501793
19801026.06 2.65 7.29 55.19 0.128824061
19801026.09 2.59 7.31 55.41 0.113828271
19801026.12 2.41 7.28 55.02 0.099568395
19801026.15 2.19 7.28 54.16 0.086095754
19801026.18 1.99 7.31 53.7 0.073458831
19801026.21 1.99 7.22 53.67 0.061703107
19801027 2.09 7 53.76 0.132333743
19801027.03 2.42 7.07 54.45 0.148158864
19801027.06 2.69 7.37 55.17 0.164596343
19801027.09 2.64 7.49 55.15 0.181587026
19801027.12 2.45 7.55 54.55 0.199069764
19801027.15 2.32 7.49 54.58 0.216981636
19801027.18 2.2 7.46 54.45 0.235258182
19801027.21 2.13 7.39 54.54 0.253833624
19801028 2.27 7.25 54.97 0.630601492
19801028.03 2.77 7.43 54.68 0.633733599
19801028.06 3.15 7.9 54.7 0.635730521
19801028.09 3.19 8.11 54.99 0.636585072
19801028.12 2.92 8.29 54.13 0.636294176
19801028.15 2.68 8.28 54.17 0.634858881
19801028.18 2.6 8.04 54.9 0.63228435
19801028.21 2.61 7.78 54.96 0.62857985
19801029 2.71 7.69 54.45 0.244367702
19801029.03 2.9 7.77 54.24 0.225935748
19801029.06 2.87 7.79 54.16 0.207836243
19801029.09 2.73 7.76 53.77 0.190134322
19801029.12 2.55 7.76 53.72 0.172893695
19801029.15 2.46 7.75 53.96 0.156176411
19801029.18 2.28 7.8 53.64 0.140042631
19801029.21 2.08 7.81 53.35 0.12455042
19801030 1.99 7.81 53.17 0.067559893
19801030.03 2.15 7.72 52.33 0.079768584
19801030.06 2.33 7.81 51.98 0.092835765
19801030.09 2.33 7.94 52.61 0.106714411
19801030.12 2.2 8.03 53.14 0.121354572
19801030.15 2.03 8.01 53.68 0.136703557
19801030.18 1.9 7.92 54.09 0.152706131
19801030.21 1.84 7.83 54.57 0.1693047
19801031 1.94 7.64 55.13 0.600949703
19801031.03 2.11 7.32 55.07 0.609220441
19801031.06 2.1 7.31 53.5 0.616444213
19801031.09 1.96 7.34 52.88 0.622595025
19801031.12 1.8 7.34 52.68 0.627650739
19801031.15 1.69 7.32 52.79 0.63159316
19801031.18 1.59 7.33 52.99 0.634408099
19801031.21 1.56 7.34 53.7 0.636085426
19801101 1.55 7.37 54.54 0.40591688
19801101.03 1.76 7.16 55.28 0.387409249
19801101.06 2.01 6.32 53.54 0.368652937
19801101.09 2.06 6.63 55.07 0.349715442
19801101.12 1.87 7 54.1 0.330664921
19801101.15 1.65 7.18 54.85 0.311569938
19801101.18 1.46 7.28 55.98 0.292499208
19801101.21 1.36 7.44 56.82 0.27352137
19801102 1.32 7.45 57.46 0.003592348
19801102.03 1.31 7.48 57.76 0.007018177
19801102.06 1.38 7.52 57.66 0.011564319
19801102.09 1.47 7.43 57.18 0.017214414
19801102.12 1.47 7.32 57 0.023948128
19801102.15 1.42 7.3 57.69 0.031741225
19801102.18 1.33 7.29 58.35 0.040565662
19801102.21 1.25 7.24 58.68 0.050389677
19801103 1.18 7.18 58.58 0.492640308
19801103.03 1.13 7.1 56.99 0.508296644
19801103.06 1.11 7.09 57.09 0.52326923
19801103.09 1.1 7.31 56.68 0.537504187
19801103.12 1.1 7.34 55.72 0.55095028
19801103.15 1.07 7.29 56.01 0.563559118
19801103.18 1.05 7.2 56.93 0.575285325
19801103.21 1.04 7.05 56.83 0.586086697
19801104 1.06 6.98 56.04 0.487933317
19801104.03 1.1 7.06 55.78 0.47147682
19801104.06 1.22 7.15 53.18 0.454469088
19801104.09 1.44 6.92 51.91 0.436971329
19801104.12 1.59 6.85 51.49 0.419046516
19801104.15 1.61 6.76 52.49 0.400759163
19801104.18 1.5 6.75 53.19 0.382175079
19801104.21 1.34 6.77 53.98 0.363361149
19801105 1.2 6.76 54.8 0.002802956
19801105.03 1.12 6.78 55.36 0.000843259
19801105.06 1.08 6.81 55.83 2.60995E-05
19801105.09 1.05 6.8 56.37 0.000354418
19801105.12 1.03 6.79 56.88 0.001827032
19801105.15 1.03 6.77 56.61 0.004438643
19801105.18 1.01 6.74 55.82 0.008179852
19801105.21 0.91 6.69 55.29 0.013037194
19801106 0.91 6.72 55.39 0.411280877
19801106.03 0.91 7.69 55.31 0.429368418
19801106.06 0.91 7.39 56.85 0.447056266
19801106.09 0.93 7.29 58.04 0.464280768
19801106.12 0.97 7.46 59.13 0.480979933
19801106.15 0.99 7.98 61.17 0.497093659
19801106.18 0.97 7.84 62.25 0.512563959
19801106.21 0.92 7.72 63.21 0.527335154
19801107 0.85 7.72 63.91 0.556437649
19801107.03 0.8 7.71 64.27 0.5433432
19801107.06 0.78 7.6 63.88 0.529438876
19801107.09 0.76 7.42 64.15 0.514774713
19801107.12 0.73 7.33 64.34 0.499403489
19801107.15 0.71 7.24 64.25 0.483380526
19801107.18 0.67 7.07 63.63 0.466763485
19801107.21 0.64 6.96 63.68 0.449612171
19801108 0.64 6.89 63.88 0.027146665
19801108.03 0.64 6.81 64.13 0.019957551
19801108.06 0.66 6.72 64.14 0.013842184
19801108.09 0.7 6.55 63.09 0.008822572
19801108.12 0.7 6.41 62.22 0.004916779
19801108.15 0.68 6.31 61.9 0.002138864
19801108.18 0.67 6.08 58.66 0.000498822
19801108.21 0.7 5.91 57.59 2.55772E-06
19801109 0.78 5.86 55.77 0.32251543
19801109.03 0.87 5.92 54.48 0.341593333
19801109.06 0.94 6.23 53.67 0.360587439
19801109.09 0.97 6.39 53.62 0.379429393
19801109.12 1 6.79 52.46 0.398051383
19801109.15 1.02 7.01 52.45 0.416386388
19801109.18 1.01 7.08 53.37 0.434368425
19801109.21 1 7.13 54.5 0.451932777
19801110 1.04 7.11 55.66 0.60597286
19801110.03 1.08 7.05 56.88 0.597283555
19801110.06 1.13 7.03 58.1 0.587590248
19801110.09 1.15 7.09 58.62 0.576927822
19801110.12 1.15 7.19 60.92 0.56533465
19801110.15 1.16 7.23 61.31 0.552852457
19801110.18 1.17 7.24 61.11 0.539526162
19801110.21 1.16 7.24 60.69 0.525403728
19801111 1.17 7.24 60.57 0.07468427
19801111.03 1.22 7.36 60.58 0.062838419
19801111.06 1.29 7.45 59.55 0.051911992
19801111.09 1.34 7.16 55.97 0.041944308
19801111.12 1.31 7.16 54.88 0.032971241
19801111.15 1.23 7.16 56.27 0.025025087
19801111.18 1.15 7.21 57.4 0.01813444
19801111.21 1.1 7.27 58.02 0.012324101
19801112 1.06 7.29 58.87 0.233414972
19801112.03 1.03 7.29 59.95 0.251963502
19801112.06 0.99 7.34 60.81 0.270750806
19801112.09 0.95 7.34 61.37 0.289709273
19801112.12 0.92 7.28 61.89 0.308770671
19801112.15 0.91 7.2 62.24 0.327866398
19801112.18 0.9 7.08 59.86 0.346927734
19801112.21 0.89 6.93 59.73 0.365886077
19801113 0.89 6.84 60.19 0.632593003
19801113.03 0.9 6.77 60.48 0.629001028
19801113.06 0.89 6.71 60.1 0.624290902
19801113.09 0.86 6.63 58.16 0.618479574
19801113.12 0.83 6.54 58.59 0.611587959
19801113.15 0.79 6.47 59.15 0.603640861
19801113.18 0.76 6.41 59.63 0.594666878
19801113.21 0.73 6.36 59.63 0.584698309
19801114 0.73 6.34 59.04 0.141628951
19801114.03 0.75 6.41 58.27 0.126069998
19801114.06 0.79 6.69 56.53 0.111202903
19801114.09 0.83 6.92 56.72 0.097081167
19801114.12 0.85 6.97 57.15 0.083755616
19801114.15 0.91 7.11 55.42 0.071274209
19801114.18 1.03 7.21 51.99 0.059681862
19801114.21 1.14 7.27 52 0.049020297
19801115 1.21 7.16 52.88 0.151077194
19801115.03 1.23 7.07 54.84 0.167618787
19801115.06 1.33 7.09 53.21 0.184702702
19801115.09 1.57 7.2 50.09 0.202267461
19801115.12 1.64 7.13 53.53 0.220249848
19801115.15 1.62 7.08 54.89 0.238585143
19801115.18 1.62 7.14 52.84 0.257207362
19801115.21 1.56 7.34 53.37 0.276049485
19801116 1.46 7.29 54.35 0.634177533
19801116.03 1.37 7.18 54.8 0.635969023
19801116.06 1.3 7.05 55.85 0.636617284
19801116.09 1.25 6.96 55.54 0.636119981
19801116.12 1.19 6.85 55.4 0.634478905
19801116.15 1.13 6.66 56.14 0.631699963
19801116.18 1.06 6.52 56.61 0.627793154
19801116.21 0.99 6.41 57.09 0.62277254
19801117 0.94 6.31 57.61 0.222647934
19801117.03 0.88 6.19 57.71 0.204615296
19801117.06 0.84 6.11 58.42 0.186991837
19801117.09 0.8 6.05 59.33 0.16984098
19801117.12 0.82 6 58.41 0.15322445
19801117.15 0.94 6.06 54.64 0.137202052
19801117.18 1.05 6.06 54.79 0.121831444
19801117.21 1.25 5.72 54.18 0.107167947
19801118 1.46 5.5 54.1 0.082061077
19801118.03 1.62 5.74 55.33 0.095278037
19801118.06 1.8 6.16 55.73 0.10929767
19801118.09 1.93 6.43 56.6 0.124069523
19801118.12 1.9 6.47 56.96 0.139540431
19801118.15 1.78 6.5 55.34 0.155654714
19801118.18 1.72 6.56 53.73 0.172354382
19801118.21 1.84 6.47 53.7 0.189579333
19801119 2.02 6.42 54.19 0.610600227
19801119.03 2.35 6.59 54.69 0.617632473
19801119.06 2.6 6.92 55.62 0.62358748
19801119.09 2.51 6.98 57.48 0.628443818
19801119.12 2.28 6.88 56.9 0.632184009
19801119.15 2.12 6.8 55.1 0.634794591
19801119.18 2.12 6.7 53.83 0.636266171
19801119.21 2.26 6.65 55.12 0.636593451
19801120 2.37 6.68 54.91 0.311287294
19801120.03 2.57 6.85 55.76 0.29221744
19801120.06 2.68 7.03 57.21 0.273241492
19801120.09 2.65 7.12 57.9 0.25442774
19801120.12 2.67 7.11 57.58 0.235843895
19801120.15 2.73 7.17 55.74 0.217556841
19801120.18 2.76 7.21 55.28 0.199632386
19801120.21 2.81 7.22 54.43 0.182135042
19801121 2.85 7.25 54.07 0.031864404
19801121.03 2.99 7.34 54.74 0.040703877
19801121.06 3.02 7.45 56 0.050542431
19801121.09 2.91 7.48 56.44 0.06134466
19801121.12 2.82 7.54 55.28 0.073071686
19801121.15 2.94 7.69 51.93 0.085681304
19801121.18 3.04 7.79 51.64 0.099128134
19801121.21 3.24 7.91 52.04 0.113363783
19801122 3.6 8.27 51.67 0.563739241
19801122.03 3.88 8.55 53.16 0.575452058
19801122.06 3.66 8.52 54.98 0.586239439
19801122.09 3.38 8.35 55.58 0.596062564
19801122.12 3.14 8.11 55.81 0.604886079
19801122.15 2.89 7.89 55.77 0.612678229
19801122.18 2.74 7.76 55.24 0.619410972
19801122.21 2.92 7.67 55.07 0.625060075
19801123 3.12 7.72 54.62 0.400486069
19801123.03 3.41 7.92 54.62 0.381898093
19801123.06 3.36 8 55.43 0.36308127
19801123.09 3.23 8.01 55.29 0.344103316
19801123.12 3.1 8.17 54.75 0.325032534
19801123.15 2.94 8.4 52.48 0.305937559
19801123.18 2.85 8.6 51.91 0.28688711
19801123.21 3.01 8.57 52.44 0.267949748
19801124 3.21 8.54 52.73 0.004485814
19801124.03 3.38 8.62 53.05 0.008243653
19801124.06 3.28 8.76 52.48 0.013117394
19801124.09 3.05 8.89 52.66 0.0190895
19801124.12 2.89 8.82 53.36 0.026138476
19801124.15 2.81 8.6 53.67 0.034238953
19801124.18 2.8 8.37 53.4 0.043361779
19801124.21 2.85 8.2 52.6 0.053474121
19801125 3 8.07 52.11 0.497327493
19801125.03 3.19 8.17 53.19 0.512787844
19801125.06 3.07 8.21 54 0.527548283
19801125.09 2.86 8.19 53.47 0.541555691
19801125.12 2.68 8.18 52.7 0.554759655
19801125.15 2.65 8.06 53.43 0.567112654
19801125.18 2.73 7.96 53.64 0.578570233
19801125.21 2.73 7.92 53.35 0.589091156
19801126 2.59 7.95 52.24 0.483138737
19801126.03 2.6 7.82 52.81 0.466513346
19801126.06 2.71 7.77 54.18 0.449354584
19801126.09 2.72 7.7 55.18 0.431724202
19801126.12 2.52 7.6 55.19 0.41368565
19801126.15 2.38 7.61 54.28 0.39530385
19801126.18 2.36 7.54 54.19 0.376644954
19801126.21 2.51 7.37 54.06 0.357776114
19801127 2.74 7.4 53.12 0.00210627
19801127.03 3.08 7.67 52.62 0.000483127
19801127.06 3.08 7.85 53.89 3.81658E-06
19801127.09 2.83 7.84 53.57 0.000670064
19801127.12 2.63 7.86 52.22 0.002479473
19801127.15 2.54 7.89 51.54 0.005425529
19801127.18 2.48 7.85 50.69 0.009497632
19801127.21 2.58 7.69 50.13 0.014681125
19801128 2.7 7.62 50.29 0.416655305
19801128.03 2.95 7.73 51.04 0.434631628
19801128.06 2.99 7.84 53.47 0.452189316
19801128.09 2.85 7.78 54.13 0.469265185
19801128.12 2.72 7.68 53.02 0.485797777
19801128.15 2.67 7.56 53.96 0.501727593
19801128.18 2.47 7.49 53.54 0.516997304
19801128.21 2.35 7.4 52.53 0.531551955
19801129 2.28 7.39 51.68 0.552661233
19801129.03 2.41 7.3 51.77 0.539322796
19801129.06 2.6 7.4 52.66 0.525188954
19801129.09 2.57 7.39 53.46 0.510310568
19801129.12 2.55 7.3 53.71 0.494741187
19801129.15 2.52 7.27 53.33 0.478536847
19801129.18 2.4 7.29 52.03 0.46175586
19801129.21 2.37 7.28 50.73 0.444458622
19801130 2.42 7.24 50.34 0.024915325
19801130.03 2.64 7.27 51.37 0.018040498
19801130.06 2.69 7.34 53.07 0.012246318
19801130.09 2.58 7.29 53.97 0.007553635
19801130.12 2.44 7.22 54.29 0.003979339
19801130.15 2.43 7.13 55.44 0.001536294
19801130.18 2.49 7.05 55.33 0.000233292
19801130.21 2.64 7.03 54.25 7.50221E-05
19801201 2.89 7.23 52.51 0.628234459
19801201.03 3.19 7.49 53.48 0.623324539
19801201.06 3.16 7.59 55.85 0.617316895
19801201.09 2.94 7.44 56.86 0.610233149
19801201.12 2.78 7.32 56.24 0.602098795
19801201.15 2.65 7.21 55.57 0.592943107
19801201.18 2.45 6.98 55.65 0.582799036
19801201.21 2.31 6.79 54.54 0.571703089
19801202 2.3 6.6 54.29 0.123338407
19801202.03 2.58 6.78 53.61 0.10860174
19801202.06 2.78 7.12 55.41 0.094619798
19801202.09 2.6 7.22 57.02 0.081442897
19801202.12 2.25 6.98 58.1 0.069118461
19801202.15 1.96 6.91 55.85 0.057690847
19801202.18 1.83 6.91 54 0.047201179
19801202.21 1.89 6.65 54.02 0.037687209
19801203 1.89 6.37 53.64 0.170658842
19801203.03 2.02 6.25 53.57 0.187833997
19801203.06 2.31 6.5 54.9 0.205478722
19801203.09 2.4 6.72 56.66 0.22352952
19801203.12 2.31 6.69 57.67 0.241921424
19801203.15 2.27 6.59 57.1 0.260588242
19801203.18 2.16 6.54 55.5 0.279462799
19801203.21 2.09 6.45 54.69 0.298477162
19801204 2.05 6.39 54.48 0.636170395
19801204.03 2.23 6.43 53.38 0.636612289
19801204.06 2.37 6.57 53.67 0.635908638
19801204.09 2.3 6.61 54.69 0.634061975
19801204.12 2.08 6.49 55.34 0.631078945
19801204.15 1.9 6.32 55 0.626970284
19801204.18 1.83 6.12 55.07 0.621750779
19801204.21 1.88 6.04 53.51 0.615439214
19801205 1.97 6.05 52.78 0.20140764
19801205.03 2.21 6.26 52.83 0.183864699
19801205.06 2.44 6.6 54.81 0.166805618
19801205.09 2.35 6.78 55.98 0.150291787
19801205.12 2.13 6.58 55.72 0.13438264
19801205.15 2.08 6.43 54.82 0.119135434
19801205.18 1.96 6.3 54.05 0.104605039
19801205.21 1.92 6.11 52.12 0.09084375
19801206 1.98 6.05 50.25 0.097746377
19801206.03 2.12 6.1 50.31 0.111905362
19801206.06 2.2 6.25 52.17 0.126807178
19801206.09 2.08 6.34 53.77 0.142398198
19801206.12 1.88 6.21 53.14 0.158622311
19801206.15 1.7 6.03 52.53 0.175421125
19801206.18 1.68 5.86 51.16 0.192734186
19801206.21 1.74 5.75 51.02 0.210499184
19801207 1.84 5.75 50.85 0.618785746
19801207.03 2.07 5.94 49.33 0.624544253
19801207.06 2.25 6.14 50.03 0.629200647
19801207.09 2.3 6.34 49.89 0.63273817
19801207.12 2.27 6.38 49.48 0.635144091
19801207.15 2.27 6.4 49.02 0.636409751
19801207.18 2.25 6.42 48.11 0.636530595
19801207.21 2.31 6.44 47.58 0.635506187
19801208 2.43 6.5 47.78 0.288789238
19801208.03 2.65 6.73 46.06 0.269837485
19801208.06 2.78 6.96 46.4 0.251060182
19801208.09 2.72 7.16 41.72 0.232524903
19801208.12 2.62 7.3 39.37 0.214298357
19801208.15 2.52 7.35 38.71 0.196446143
19801208.18 2.48 7.36 38.64 0.179032504
19801208.21 2.61 7.39 39.41 0.162120114
19801209 2.77 7.48 40.75 0.042403875
19801209.03 2.96 7.66 38.59 0.052418792
19801209.06 2.91 7.73 39.1 0.063390629
19801209.09 2.74 7.83 39.45 0.075279901
19801209.12 2.74 7.9 41.43 0.088043819
19801209.15 2.69 8.15 42.35 0.101636444
19801209.18 2.71 8.58 40.71 0.116008862
19801209.21 2.89 8.67 43.11 0.131109344
19801210 3.14 8.58 45.84 0.577465361
19801210.03 3.41 8.54 48.42 0.588081763
19801210.06 3.39 8.61 50.08 0.597727276
19801210.09 3.21 8.75 48.82 0.606367189
19801210.12 3.09 8.86 50.62 0.613970406
19801210.15 3.02 8.7 52.81 0.620509564
19801210.18 2.97 8.44 52.79 0.625961131
19801210.21 3.02 8.26 52.15 0.630305485
19801211 3.22 8.19 52.08 0.378522435
19801211.03 3.6 8.3 53.23 0.359671554
19801211.06 3.71 8.4 54.56 0.340671818
19801211.09 3.52 8.39 54.46 0.321591601
19801211.12 3.22 8.44 53.22 0.302499573
19801211.15 2.96 8.57 52.81 0.283464448
19801211.18 2.74 8.6 53.11 0.264554726
19801211.21 2.6 8.5 53.83 0.245838465
19801212 2.52 8.43 54.83 0.009039888
19801212.03 2.63 8.31 55.16 0.014112955
19801212.06 2.69 8.24 54.05 0.020280803
19801212.09 2.58 8.39 53.36 0.027521233
19801212.12 2.41 8.51 53.73 0.03580819
19801212.15 2.31 8.55 54.35 0.045111846
19801212.18 2.27 8.56 55 0.055398721
19801212.21 2.25 8.5 55.76 0.066631792
19801213 2.25 8.39 56.36 0.515500801
19801213.03 2.43 7.73 53.41 0.530129399
19801213.06 2.61 7.39 52.91 0.543995675
19801213.09 2.56 7.36 53.01 0.557049727
19801213.12 2.27 7.39 52.13 0.569244574
19801213.15 1.95 7.76 53.11 0.580536325
19801213.18 1.72 7.78 54.71 0.590884346
19801213.21 1.65 7.76 55.86 0.600251392
19801214 1.69 7.73 56.48 0.463459134
19801214.03 1.75 7.54 53.69 0.446210776
19801214.06 1.8 6.04 49.5 0.428502116
19801214.09 1.77 6.21 50.51 0.41039688
19801214.12 1.67 6.82 49.79 0.39196023
19801214.15 1.62 6.61 48.56 0.373258521
19801214.18 1.69 6 49.23 0.354359053
19801214.21 1.7 5.8 50.4 0.335329848
19801215 1.67 5.7 49.18 0.000312171
19801215.03 1.7 5.67 48.32 3.92712E-05
19801215.06 1.74 5.72 48.75 0.000911802
19801215.09 1.7 5.74 49.72 0.002926623
19801215.12 1.59 5.73 49.34 0.006076484
19801215.15 1.48 5.74 48.1 0.010350047
19801215.18 1.46 5.67 46.82 0.015731933
19801215.21 1.48 5.49 45.71 0.022202773
19801216 1.49 5.37 45.88 0.437828125
19801216.03 1.46 7.84 55.1 0.455303615
19801216.06 1.49 5.12 45.86 0.472286074
19801216.09 1.53 5.28 49.19 0.488714387
19801216.12 1.48 5.42 51.29 0.504529428
19801216.15 1.4 5.5 50.05 0.519674278
19801216.18 1.35 5.42 52.09 0.534094435
19801216.21 1.37 5.31 51.91 0.547738001
19801217 1.37 5.26 50.99 0.536833328
19801217.03 1.39 5.24 50.54 0.522561487
19801217.06 1.45 5.33 52.04 0.507554563
19801217.09 1.5 5.61 52.57 0.491866561
19801217.12 1.51 5.74 54.1 0.475553942
19801217.15 1.46 5.81 54.77 0.458675417
19801217.18 1.43 5.8 54.43 0.441291725
19801217.21 1.44 5.69 53.9 0.423465431
19801218 1.46 5.63 53.23 0.01691597
19801218.03 1.53 5.59 53.48 0.011318842
19801218.06 1.67 5.78 53.96 0.006826551
19801218.09 1.81 6.05 54.95 0.003455263
19801218.12 1.73 6.08 56.49 0.001217111
19801218.15 1.68 5.94 57.61 0.000120152
19801218.18 1.75 5.85 56.09 0.000168331
19801218.21 1.88 5.89 54.92 0.001361477
19801219 1.98 5.97 55.03 0.350634694
19801219.03 2.25 6.18 55.64 0.369564989
19801219.06 2.49 6.62 56.8 0.388310818
19801219.09 2.41 6.82 57.64 0.406804722
19801219.12 2.13 6.68 56.44 0.42498014
19801219.15 1.9 6.48 56.08 0.442771659
19801219.18 1.82 6.38 54.27 0.460115251
19801219.21 2.02 6.31 53.91 0.476948497
19801220 2.17 6.41 55.12 0.592800069
19801220.03 2.41 6.61 55.63 0.582641633
19801220.06 2.53 6.92 55.41 0.571531889
19801220.09 2.37 6.91 55.99 0.559510818
19801220.12 2.09 6.76 55.28 0.546621683
19801220.15 1.94 6.57 55.68 0.532910875
19801220.18 1.99 6.51 54.25 0.518427733
19801220.21 2.12 6.5 53.57 0.503224383
19801221 2.13 6.48 54.18 0.057528635
19801221.03 2.19 6.53 54 0.047053143
19801221.06 2.37 6.74 54.84 0.037553883
19801221.09 2.35 6.79 56.24 0.029065041
19801221.12 2.19 6.56 56.8 0.021617168
19801221.15 2.09 6.4 56.09 0.015237068
19801221.18 2.01 6.23 55.64 0.009947703
19801221.21 2.07 6.16 54.1 0.005768109
19801222 2.13 6.17 53.56 0.260866288
19801222.03 2.36 6.37 53.49 0.279743411
19801222.06 2.54 6.59 55.07 0.298759328
19801222.09 2.52 6.71 56.28 0.31784561
19801222.12 2.33 6.53 56.83 0.336933562
19801222.15 2.23 6.38 55.81 0.355954486
19801222.18 2.12 6.24 54.2 0.374839933
19801222.21 2.03 6.08 54.07 0.393521933
19801223 2.03 6 51.84 0.62690108
19801223.03 2.23 6.11 51.3 0.621665263
19801223.06 2.46 6.45 52.97 0.615337694
19801223.09 2.55 6.69 54.66 0.607941146
19801223.12 2.39 6.65 56.54 0.599502238
19801223.15 2.17 6.49 55.92 0.590051342
19801223.18 2.13 6.45 53.6 0.579622469
19801223.21 2.2 6.49 51.94 0.568253152
19801224 2.31 6.56 50.14 0.118914986
19801224.03 2.6 6.85 48.27 0.104395601
19801224.06 2.76 7.06 51.41 0.090646078
19801224.09 2.57 7.02 54.47 0.077715898
19801224.12 2.24 6.9 53.55 0.065651596
19801224.15 2.07 6.86 50.23 0.054496592
19801224.18 2.11 6.84 48.56 0.04429103
19801224.21 2.16 6.79 48.35 0.03507164
19801225 2.14 6.7 48.39 0.175673806
19801225.03 2.26 6.62 49.7 0.192994016
19801225.06 2.46 6.73 50.91 0.210765225
19801225.09 2.47 6.78 52.6 0.228923481
19801225.12 2.25 6.59 53.77 0.247403431
19801225.15 2.06 6.42 51.94 0.266138566
19801225.18 1.86 6.3 48.35 0.285061464
19801225.21 1.73 6.22 46.62 0.30410402
19801226 1.65 6.08 45.01 0.636419893
19801226.03 1.68 5.86 45.44 0.636523778
19801226.06 1.71 5.68 45.73 0.635482435
19801226.09 1.75 5.64 48.07 0.633299614
19801226.12 1.7 5.62 49.46 0.62998317
19801226.15 1.6 5.58 49.88 0.62554504
19801226.18 1.46 5.5 48.81 0.620001194
19801226.21 1.36 5.36 46.07 0.613371585
19801227 1.31 5.21 44.29 0.19618502
19801227.03 1.3 5.02 43.47 0.178778348
19801227.06 1.29 4.89 44.33 0.161873842
19801227.09 1.26 4.82 45.58 0.145532334
19801227.12 1.17 4.78 46.88 0.129812639
19801227.15 1.07 4.77 47.26 0.114771332
19801227.18 0.99 9.52 54.3 0.100462542
19801227.21 0.95 9.3 52.22 0.086937768
19801228 0.92 9.19 52.9 0.101843633
19801228.03 0.87 9.16 54.02 0.116227211
19801228.06 0.83 9.16 55.22 0.131338067
19801228.09 0.82 9.21 56.3 0.147121822
19801228.12 0.81 9.33 57 0.163521669
19801228.15 0.78 10.14 29.27 0.180478584
19801228.18 0.77 10.12 358.04 0.197931545
19801228.21 0.78 9.74 9.88 0.215817738
19801229 0.81 9.53 6.73 0.620598246
19801229.03 0.88 9.36 13.26 0.626033556
19801229.06 0.92 9.23 14.56 0.630361393
19801229.09 0.93 9.12 23.26 0.633566182
19801229.12 0.93 9.06 27.69 0.635636388
19801229.15 0.96 8.91 24.48 0.636564562
19801229.18 1.04 8.08 329.39 0.636347362
19801229.21 1.14 7.34 320.28 0.634985571
19801230 1.19 6.91 319.64 0.283183451
19801230.03 1.2 6.71 319.28 0.264276098
19801230.06 1.17 6.48 321.87 0.245563211
19801230.09 1.15 6.37 322.18 0.227112131
19801230.12 1.17 6.27 321.27 0.208989264
19801230.15 1.23 8.71 334.2 0.191259836
19801230.18 1.31 8.2 327.32 0.173987649
19801230.21 1.4 7.77 317.29 0.157234865
19801231 1.44 7.53 314.47 0.045257037
19801231.03 1.47 7.58 314.92 0.055558196
19801231.06 1.49 7.8 318.51 0.066804977
19801231.09 1.5 4.56 28.1 0.078956906
19801231.12 1.53 4.65 29.02 0.091970247
19801231.15 1.56 4.83 24.77 0.105798164
19801231.18 1.57 6.03 341.02 0.120390896
19801231.21 1.53 6.12 340.45 0.135695922
19810101 1.51 5.9 342.1 0.636436531
19810101.03 1.57 5.05 30.04 0.636511634
19810101.06 1.66 5.17 26.62 0.635441555
19810101.09 1.63 5.23 31.53 0.633230144
19810101.12 1.58 5.25 32.99 0.629885359
19810101.15 1.56 5.24 34.98 0.62541924
19810101.18 1.61 5.27 35.57 0.619847859
19810101.21 1.75 5.35 33.86 0.613191266
19810102 1.91 5.45 23.54 0.195742112
19810102.03 2.03 5.58 24.94 0.178347295
19810102.06 2.06 5.65 33.2 0.161456194
19810102.09 2.07 5.7 44.33 0.145129595
19810102.12 2.01 5.72 49.25 0.129426258
19810102.15 1.92 5.69 49.78 0.1144027
19810102.18 1.98 5.68 50.03 0.100112986
19810102.21 2.11 5.8 50.75 0.086608545
19810103 2.25 6.02 51.43 0.102195624
19810103.03 2.35 6.17 53.53 0.116598117
19810103.06 2.36 6.35 53.79 0.131726553
19810103.09 2.35 6.42 53.77 0.147526489
19810103.12 2.26 6.46 53.61 0.163941062
19810103.15 2.26 6.51 53 0.180911193
19810103.18 2.31 6.62 51.68 0.198375813
19810103.21 2.44 6.79 49.71 0.216272066
19810104 2.65 6.91 49.94 0.620748194
19810104.03 2.91 7.19 50.51 0.626155907
19810104.06 2.97 7.41 52.2 0.630455706
19810104.09 2.85 7.41 52.54 0.633632118
19810104.12 2.68 7.38 51.8 0.63567371
19810104.15 2.54 7.36 50.68 0.636573135
19810104.18 2.45 7.29 50.04 0.636327157
19810104.21 2.46 7.21 49.96 0.634936659
19810105 2.53 7.12 51.42 0.282706659
19810105.03 2.73 7.22 52.98 0.26380336
19810105.06 2.86 7.41 54.99 0.245096228
19810105.09 2.75 7.41 56.77 0.226652585
19810105.12 2.54 7.31 56.6 0.208538808
19810105.15 2.48 7.2 55.56 0.190820091
19810105.18 2.38 7.05 54.98 0.173560197
19810105.21 2.33 6.9 53.8 0.156821247
19810106 2.35 6.81 53.58 0.04550392
19810106.03 2.42 6.77 53.78 0.055829303
19810106.06 2.49 6.8 54.8 0.067099331
19810106.09 2.37 6.72 56.81 0.079273447
19810106.12 2.15 6.45 57.08 0.092307836
19810106.15 2.05 6.23 56.45 0.106155587
19810106.18 2.05 6.14 55.51 0.120766866
19810106.21 2.09 6.16 54.69 0.136089086
19810107 2.14 6.18 53.77 0.580967793
19810107.03 2.29 6.35 53.06 0.591277341
19810107.06 2.4 6.51 54.27 0.6006045
19810107.09 2.36 6.54 55.69 0.608915704
19810107.12 2.17 6.42 56.05 0.616181041
19810107.15 2 6.25 55.11 0.622374362
19810107.18 1.97 6.15 54.63 0.627473381
19810107.21 2.05 6.18 52.98 0.631459745
19810108 2.08 6.2 52.21 0.372507338
19810108.03 2.22 6.32 51.98 0.353601384
19810108.06 2.31 6.46 53.04 0.334568421
19810108.09 2.34 6.51 55.47 0.315476942
19810108.12 2.2 6.43 57.11 0.296395659
19810108.15 2.11 6.33 56.54 0.277393246
19810108.18 2.07 6.25 53.77 0.258538086
19810108.21 2.07 6.21 52.96 0.23989804
19810109 2.09 6.17 52.37 0.010543783
19810109.03 2.28 6.32 52.79 0.015969541
19810109.06 2.43 6.53 55.16 0.022483397
19810109.09 2.37 6.63 56.82 0.03006191
19810109.12 2.25 6.49 57.44 0.038677804
19810109.15 2.18 6.38 57 0.048300071
19810109.18 2.17 6.31 55.5 0.058894083
19810109.21 2.15 6.26 54.69 0.070421711
19810110 2.14 6.22 55.24 0.520264215
19810110.03 2.33 6.42 54.1 0.534654345
19810110.06 2.6 6.8 54.36 0.548265867
19810110.09 2.6 6.93 56.78 0.561049797
19810110.12 2.34 6.81 57.13 0.572960126
19810110.15 2.09 6.57 56.63 0.583953988
19810110.18 2.04 6.42 55.23 0.593991818
19810110.21 2.06 6.37 54.35 0.603037492
19810111 2.12 6.32 54.22 0.45799068
19810111.03 2.29 6.39 54.42 0.440588107
19810111.06 2.44 6.55 54.67 0.422745468
19810111.09 2.47 6.68 55.98 0.40452697
19810111.12 2.33 6.53 57.27 0.385998185
19810111.15 2.2 6.37 57.48 0.367225797
19810111.18 2.04 6.14 55.63 0.348277362
19810111.21 1.88 5.95 54.59 0.329221076
19810112 1.79 5.71 53.09 0.000100117
19810112.03 1.81 5.63 52.4 0.000194038
19810112.06 1.75 5.61 52.54 0.001432832
19810112.09 1.65 5.55 53.86 0.003812041
19810112.12 1.5 5.38 51.55 0.007323104
19810112.15 1.4 5.2 50.71 0.011953382
19810112.18 1.33 5.05 45.78 0.017686214
19810112.21 1.26 4.94 43.03 0.024500966
19810113 1.23 4.82 36.73 0.443473071
19810113.03 1.23 4.72 32.01 0.460797473
19810113.06 1.26 4.67 33.63 0.477609072
19810113.09 1.26 4.67 35.21 0.493847368
19810113.12 1.26 4.64 35.71 0.509453919
19810113.15 1.3 4.64 36.57 0.524372556
19810113.18 1.32 4.65 37.94 0.538549591
19810113.21 1.39 4.65 37.71 0.551934002
19810114 1.48 4.69 38.31 0.532347129
19810114.03 1.69 4.89 34.21 0.517834218
19810114.06 1.94 5.03 36.82 0.502603236
19810114.09 2.09 8.32 312.77 0.486708995
19810114.12 2.08 8 316.91 0.470208699
19810114.15 2.04 8.1 318.52 0.453161734
19810114.18 2.05 5.29 44.25 0.435629446
19810114.21 2.08 5.38 46.07 0.417674933
19810115 2.06 5.41 46.82 0.015004859
19810115.03 2.08 5.51 41.18 0.00975946
19810115.06 2.17 5.73 45.06 0.005624511
19810115.09 2.22 6.03 48.87 0.002614891
19810115.12 2.09 6.09 53.58 0.000741432
19810115.15 1.96 6.04 54.54 1.08768E-05
19810115.18 2 6.01 53.05 0.000425854
19810115.21 1.99 6.01 51.69 0.001984871
19810116 1.99 5.98 50.54 0.356711499
19810116.03 2.11 6.07 49.35 0.375590122
19810116.06 2.33 6.39 48.76 0.394262596
19810116.09 2.46 6.56 51.41 0.412661724
19810116.12 2.35 6.56 54.2 0.430721288
19810116.15 2.27 6.45 55.64 0.44837629
19810116.18 2.23 6.4 54.53 0.465563195
19810116.21 2.27 6.4 53.33 0.482220148
19810117 2.36 6.45 53.1 0.589653495
19810117.03 2.51 6.59 53.75 0.579186334
19810117.06 2.58 6.85 56.69 0.567780301
19810117.09 2.51 6.85 59.1 0.555476443
19810117.12 2.32 6.66 59.1 0.542319042
19810117.15 2.14 6.41 58.95 0.528355451
19810117.18 1.93 6.19 56.75 0.513635921
19810117.21 1.85 6.01 53.78 0.498213428
19810118 1.83 5.87 51.81 0.054070705
19810118.03 1.98 5.86 51.38 0.043903833
19810118.06 2.11 6.04 52.36 0.034724528
19810118.09 2.13 6.17 53.64 0.026565823
19810118.12 2.07 6.15 54.89 0.019457081
19810118.15 2.02 6.02 56.78 0.013423888
19810118.18 2.03 5.94 56.89 0.008487954
19810118.21 2.01 5.87 55.57 0.004667045
19810119 2.03 5.77 52.47 0.266890876
19810119.03 2.06 5.77 51.69 0.28581986
19810119.06 2.05 5.81 53.26 0.30486577
19810119.09 1.99 5.77 54.67 0.323960067
19810119.12 1.93 5.68 54.81 0.343034029
19810119.15 1.94 5.63 54.42 0.362019009
19810119.18 1.97 5.64 53.57 0.380846685
19810119.21 2 5.65 52.68 0.399449297
19810120 2.08 5.69 52.62 0.625344784
19810120.03 2.26 5.89 52.77 0.619757182
19810120.06 2.39 6.12 54.86 0.613084697
19810120.09 2.36 6.24 54.83 0.60535134
19810120.12 2.22 6.14 57.28 0.596584943
19810120.15 2.03 6.01 57.48 0.586817058
19810120.18 1.88 5.85 54.97 0.576082836
19810120.21 1.78 5.68 55.88 0.564420909
19810121 1.77 5.6 53.64 0.114185693
19810121.03 1.92 5.7 52.56 0.099907235
19810121.06 2.09 6.06 51.74 0.086414792
19810121.09 2.19 6.38 52.8 0.07375692
19810121.12 2.09 6.44 53.81 0.061979174
19810121.15 1.87 6.4 50.95 0.051123943
19810121.18 1.82 6.27 46.76 0.041230292
19810121.21 1.92 6.19 46.73 0.032333828
19810122 1.89 6.12 45.96 0.181166263
19810122.03 2.02 6.16 47.37 0.198637735
19810122.06 2.24 6.4 49.9 0.216539895
19810122.09 2.3 6.55 53.29 0.234808319
19810122.12 2.09 6.57 53.81 0.253377259
19810122.15 1.85 6.62 51.45 0.272179884
19810122.18 1.83 6.63 49.67 0.29114853
19810122.21 1.92 6.54 49.99 0.310214927
19810123 2 6.45 51 0.636577849
19810123.03 2.2 6.42 52.51 0.636314912
19810123.06 2.24 6.42 54.05 0.6349075
19810123.09 2.07 6.32 54.28 0.632360678
19810123.12 1.81 6.14 54.06 0.628683613
19810123.15 1.63 6.1 51.89 0.623889538
19810123.18 1.53 6.05 50.06 0.617995705
19810123.21 1.56 5.84 49.86 0.611023328
19810124 1.61 5.73 51.23 0.190561098
19810124.03 1.69 5.69 53.53 0.173308467
19810124.06 1.71 5.73 55.44 0.156577687
19810124.09 1.63 5.81 54.97 0.140428966
19810124.12 1.44 5.84 51.62 0.124920424
19810124.15 1.23 5.78 51.78 0.110107877
19810124.18 1.07 5.77 50.58 0.096044631
19810124.21 0.95 5.81 49.63 0.0827813
19810125 0.89 5.86 47.07 0.106366432
19810125.03 0.84 5.89 47.52 0.120988625
19810125.06 0.8 5.91 48.59 0.136320959
19810125.09 0.78 5.93 49.95 0.152308259
19810125.12 0.83 6.03 51.41 0.168892985
19810125.15 0.93 6.19 53.11 0.186015449
19810125.18 0.93 6.2 54.3 0.203614032
19810125.21 0.89 6.19 54.57 0.221625397
19810126 0.86 6.18 54.68 0.622457871
19810126.03 0.86 6.14 55.28 0.627540543
19810126.06 0.89 6.11 56.02 0.631510319
19810126.09 0.95 6.15 56.69 0.634352911
19810126.12 1.02 3.95 38.76 0.63605809
19810126.15 1.09 4.16 45.27 0.636619718
19810126.18 1.07 4.26 44.05 0.636035775
19810126.21 1.08 4.16 38.69 0.634308361
19810127 1.18 4.29 38.47 0.277112897
19810127.03 1.31 4.56 46.04 0.258260428
19810127.06 1.51 4.91 50.74 0.239624075
19810127.09 1.66 5.21 53.63 0.221270904
19810127.12 1.72 5.36 54.27 0.203266968
19810127.15 1.55 5.33 53.45 0.185677064
19810127.18 1.44 5.21 50.55 0.168564493
19810127.21 1.43 5.12 49.75 0.151990844
19810128 1.44 5.01 48.24 0.048449895
19810128.03 1.57 5.02 47.9 0.059058013
19810128.06 1.7 5.25 50.31 0.070599156
19810128.09 1.7 5.35 51.03 0.083031793
19810128.12 1.63 5.39 50.95 0.096311176
19810128.15 1.52 5.34 51.38 0.110389513
19810128.18 1.37 5.28 49.88 0.125216141
19810128.21 1.36 5.17 46.95 0.140737698
19810129 1.43 5.06 43.72 0.584109639
19810129.03 1.64 5.17 45.72 0.594133038
19810129.06 1.83 5.55 51.26 0.60316377
19810129.09 2.06 6.01 53.58 0.611169337
19810129.12 2.12 6.28 55.11 0.618120927
19810129.15 2.25 6.35 55.51 0.623993519
19810129.18 2.31 6.41 54.64 0.628765982
19810129.21 2.39 6.47 54.28 0.632421137
19810130 2.59 6.6 53.82 0.366946425
19810130.03 2.92 6.97 53.78 0.347995896
19810130.06 2.97 7.2 55.14 0.32893853
19810130.09 2.88 7.15 56.63 0.309842911
19810130.12 2.71 6.97 56.71 0.290777764
19810130.15 2.54 6.87 55.23 0.271811705
19810130.18 2.41 6.8 53.11 0.253012987
19810130.21 2.5 6.78 51.71 0.234449268
19810131 2.65 6.87 52.46 0.01203025
19810131.03 2.81 7.03 52.9 0.017779257
19810131.06 2.94 7.28 53.51 0.024609849
19810131.09 2.93 7.31 53.52 0.032497445
19810131.12 2.83 7.32 51.68 0.041413656
19810131.15 2.64 7.35 49.74 0.051326395
19810131.18 2.51 7.34 48.19 0.062199986
19810131.21 2.66 7.32 48.4 0.073995297
19810201 2.83 7.39 50.37 0.463866414
19810201.03 3.06 7.62 52.73 0.480579123
19810201.06 3.09 7.81 55.56 0.496707836
19810201.09 2.97 7.7 56.3 0.512194511
19810201.12 2.88 7.51 56.12 0.526983411
19810201.15 2.89 7.49 55.35 0.54102131
19810201.18 2.87 7.51 54.38 0.554257689
19810201.21 2.92 7.48 53.91 0.566644912
19810202 3.01 7.5 53.92 0.515141225
19810202.03 3.21 7.75 54.18 0.499786609
19810202.06 3.18 7.88 56.27 0.483778874
19810202.09 2.8 7.77 56.85 0.467175627
19810202.12 2.37 7.53 55.98 0.450036625
19810202.15 2.08 7.5 54.36 0.43242355
19810202.18 2 7.48 53.9 0.414399788
19810202.21 2.14 7.27 53.69 0.396030205
19810203 2.38 7.14 53.36 0.00893188
19810203.03 2.78 7.49 53.58 0.004998721
19810203.06 3.09 7.93 55.59 0.002193145
19810203.09 3.01 7.91 56.83 0.000525247
19810203.12 2.83 7.82 56.19 1.03047E-06
19810203.15 2.77 7.82 55.44 0.000622382
19810203.18 2.84 7.78 54.84 0.002387066
19810203.21 3.06 7.74 54.22 0.005288731
19810204 3.24 7.8 53.82 0.378971904
19810204.03 3.51 7.98 53.93 0.397600064
19810204.06 3.57 8.04 55.55 0.415942863
19810204.09 3.22 7.86 57.01 0.43393429
19810204.12 2.72 7.49 56.98 0.451509595
19810204.15 2.41 7.27 55 0.468605522
19810204.18 2.35 7.1 53.56 0.485160549
19810204.21 2.56 7.05 52.35 0.501115094
19810205 2.81 7.17 52.3 0.577199279
19810205.03 3.12 7.43 53.54 0.565628338
19810205.06 3.14 7.59 55.83 0.553167319
19810205.09 2.95 7.51 56.79 0.539861066
19810205.12 2.64 7.34 56.48 0.525757467
19810205.15 2.5 7.2 55.15 0.510907284
19810205.18 2.39 7.12 54.39 0.495363955
19810205.21 2.49 7.04 52.57 0.479183423
19810206 2.62 7.03 52.22 0.042175865
19810206.03 3.05 7.35 51.93 0.033178126
19810206.06 3.38 7.81 53.81 0.025206554
19810206.09 3.31 7.87 55.94 0.018289837
19810206.12 3.08 7.78 55.12 0.012452869
19810206.15 2.98 7.72 53.66 0.007716655
19810206.18 2.92 7.67 52.54 0.004098242
19810206.21 2.97 7.6 52.47 0.001610651
19810207 3 7.55 52.21 0.289245093
19810207.03 3.15 7.65 52.22 0.308304795
19810207.06 3.21 7.78 53.79 0.327400502
19810207.09 3.05 7.68 54.02 0.346463495
19810207.12 2.87 7.46 54.06 0.365425166
19810207.15 2.7 7.36 53.54 0.38421727
19810207.18 2.58 7.26 52.31 0.402772181
19810207.21 2.62 7.19 50.81 0.421023119
19810208 2.71 7.22 50.67 0.618634351
19810208.03 2.88 7.35 51.32 0.611768821
19810208.06 3.02 7.5 52.19 0.603847156
19810208.09 2.89 7.54 53.38 0.594897865
19810208.12 2.61 7.45 53.68 0.584953155
19810208.15 2.34 7.4 52.79 0.574048819
19810208.18 2.19 7.33 51.78 0.562224097
19810208.21 2.1 7.27 50.56 0.549521548
19810209 2.11 7.12 51.42 0.097416527
19810209.03 2.36 6.95 51.76 0.084070963
19810209.06 2.61 7.22 53.24 0.071568407
19810209.09 2.59 7.29 55.13 0.059953853
19810209.12 2.46 7.14 55.47 0.049269101
19810209.15 2.4 6.96 55.78 0.039552607
19810209.18 2.48 6.92 54.17 0.030839337
19810209.21 2.64 6.99 52.84 0.023160651
19810210 2.93 7.28 52.01 0.201833566
19810210.03 3.29 7.65 53.17 0.219806525
19810210.06 3.4 7.89 55.94 0.238133988
19810210.09 3.23 7.82 56.22 0.25675
19810210.12 3.07 7.62 55.81 0.275587561
19810210.15 3.03 7.56 54.65 0.294578873
19810210.18 2.99 7.56 54.07 0.313655594
19810210.21 3.06 7.57 53.87 0.332749066
19810211 3.18 7.75 52.57 0.636145749
19810211.03 3.54 8.1 53.16 0.634532533
19810211.06 3.7 8.43 54.93 0.631781258
19810211.09 3.53 8.42 55.78 0.627901823
19810211.12 3.37 8.44 54.98 0.622908192
19810211.15 3.27 8.47 54.81 0.616818337
19810211.18 3.27 8.4 54.5 0.609654173
19810211.21 3.4 8.32 53.9 0.601441484
19810212 3.68 8.36 53.49 0.170253428
19810212.03 4.07 8.57 53.64 0.153623138
19810212.06 4.06 8.66 55.01 0.137585545
19810212.09 3.8 8.52 54.79 0.122198362
19810212.12 3.56 8.41 53.8 0.107516969
19810212.15 3.48 8.33 53.41 0.093594204
19810212.18 3.33 8.19 53.55 0.080480171
19810212.21 3.35 8.03 53.19 0.068222069
19810213 3.58 8.1 52.77 0.123700476
19810213.03 3.97 8.39 52.68 0.139154977
19810213.06 3.95 8.47 54.04 0.15525424
19810213.09 3.6 8.35 54.58 0.17194033
19810213.12 3.27 8.29 53.15 0.189153192
19810213.15 3.16 8.31 52.2 0.206830876
19810213.18 3.05 8.25 52.08 0.224909766
19810213.21 2.98 8.2 51.95 0.243324797
19810214 2.87 8 51.59 0.628338525
19810214.03 2.85 7.72 51.65 0.632106131
19810214.06 2.86 7.45 51.98 0.63474441
19810214.09 2.72 7.16 52.44 0.636243866
19810214.12 2.49 6.92 52.58 0.636599103
19810214.15 2.31 6.64 51.84 0.635808843
19810214.18 2.3 6.44 48.83 0.63387593
19810214.21 2.3 15.12 50.09 0.630807319
19810215 2.27 14.54 50.65 0.254884422
19810215.03 2.3 14.14 52.16 0.236294166
19810215.06 2.4 13.79 52.29 0.21799908
19810215.09 2.44 13.63 53.85 0.200065003
19810215.12 2.36 13.53 55.04 0.182556479
19810215.15 2.18 13.46 55.89 0.165536523
19810215.18 2.05 13.36 56.44 0.149066384
19810215.21 1.94 13.21 56.92 0.13320534
19810216 1.86 12.99 56.63 0.06106986
19810216.03 1.83 12.81 57.17 0.072774806
19810216.06 1.83 12.71 57.84 0.085363412
19810216.09 1.77 12.64 58.44 0.098790375
19810216.12 1.71 12.55 58.52 0.113007371
19810216.15 1.67 12.41 58.45 0.127963232
19810216.18 1.66 12.13 58.04 0.143604138
19810216.21 1.65 11.95 58.4 0.159873796
19810217 1.69 11.85 59.1 0.595834596
19810217.03 1.8 5.54 50.21 0.6046829
19810217.06 1.95 5.74 51.89 0.612500569
19810217.09 2.02 6.04 53.6 0.61925947
19810217.12 1.97 6.15 54.41 0.624935278
19810217.15 1.95 6.13 55.05 0.629507565
19810217.18 2 6.11 54.93 0.632959876
19810217.21 2.05 6.12 53.54 0.635279788
19810218 2.21 6.29 50.25 0.344567852
19810218.03 2.5 6.66 50.83 0.325498519
19810218.06 2.8 7.15 52.44 0.306403316
19810218.09 2.88 7.37 54.86 0.287350963
19810218.12 2.74 7.35 54.7 0.268410028
19810218.15 2.67 7.36 53.54 0.249648681
19810218.18 2.71 7.44 52.28 0.231134438
19810218.21 2.86 7.56 50.87 0.212933932
19810219 3.15 7.83 49.45 0.018930837
19810219.03 3.53 8.14 50.96 0.025953819
19810219.06 3.6 8.3 52.38 0.034028966
19810219.09 3.32 8.07 54.69 0.043127218
19810219.12 3.01 7.9 53.4 0.053215831
19810219.15 2.84 7.89 51.63 0.064258494
19810219.18 2.8 7.89 50.73 0.07621547
19810219.21 2.79 7.89 50.14 0.089043724
19810220 2.86 7.87 50.52 0.541223209
19810220.03 3.17 7.94 51.47 0.554447359
19810220.06 3.31 8.01 53.82 0.566821667
19810220.09 3.05 7.9 55.19 0.578301603
19810220.12 2.72 7.72 53.94 0.58884585
19810220.15 2.51 7.52 53.72 0.598416457
19810220.18 2.42 7.38 52.77 0.606978985
19810220.21 2.39 7.23 52.25 0.614502616
19810221 2.43 7.05 52.27 0.432159587
19810221.03 2.57 7.05 52.14 0.414130229
19810221.06 2.71 7.24 54.38 0.395756023
19810221.09 2.53 7.21 56.26 0.377103093
19810221.12 2.19 6.95 56.29 0.358238571
19810221.15 1.93 6.64 55.44 0.339230351
19810221.18 1.83 6.22 53.92 0.320146838
19810221.21 1.85 5.94 51.99 0.301056713
19810222 1.88 5.78 51.94 0.000640178
19810222.03 1.87 5.75 51.86 0.002421749
19810222.06 1.88 5.79 51.85 0.005340175
19810222.09 1.87 5.89 54.26 0.009384955
19810222.12 1.8 5.82 55.95 0.014541531
19810222.15 1.69 5.65 55.61 0.020791344
19810222.18 1.6 5.4 53.65 0.028111904
19810222.21 1.5 5.16 50.98 0.036476863
19810223 1.45 4.88 46.51 0.468854674
19810223.03 1.48 4.79 44.65 0.485401242
19810223.06 1.54 4.91 46.78 0.501346459
19810223.09 1.6 5.05 47.54 0.516632945
19810223.12 1.59 5.13 49.54 0.531205681
19810223.15 1.58 5.12 49.08 0.545012221
19810223.18 1.5 5.07 46.38 0.558002879
19810223.21 1.37 4.98 43.05 0.570130901
19810224 1.3 4.88 36.35 0.51068212
19810224.03 1.3 4.77 32.79 0.495128946
19810224.06 1.34 4.71 34.51 0.478939415
19810224.09 1.41 4.76 34.33 0.46217179
19810224.12 1.45 4.88 34.23 0.444886418
19810224.15 1.47 4.96 34.41 0.427145509
19810224.18 1.47 5.03 32.4 0.409012907
19810224.21 1.5 5.14 28.53 0.390553872
19810225 1.57 5.2 24.57 0.007654905
19810225.03 1.68 5.26 23.05 0.004053146
19810225.06 1.71 5.31 27.51 0.001582372
19810225.09 1.65 5.28 32.76 0.000251475
19810225.12 1.69 5.28 42.56 6.52444E-05
19810225.15 1.82 5.47 49.31 0.001024351
19810225.18 2.12 5.9 53.24 0.003125343
19810225.21 2.58 6.49 54.09 0.006360659
19810226 2.95 7.01 54.14 0.384493827
19810226.03 3.15 7.37 53.3 0.403044723
19810226.06 3.21 7.56 53.3 0.421290663
19810226.09 3.3 7.8 54.27 0.439165985
19810226.12 3.28 7.87 55.1 0.456606356
19810226.15 3.26 7.85 55.27 0.473549007
19810226.18 3.25 7.79 54.39 0.489932967
19810226.21 3.32 7.74 53.52 0.505699269
19810227 3.42 7.73 53.04 0.573880392
19810227.03 3.51 7.82 52.8 0.562042357
19810227.06 3.48 7.9 52.86 0.549327151
19810227.09 3.36 7.95 53.4 0.535780531
19810227.12 3.06 7.89 53.36 0.521451251
19810227.15 2.95 7.84 52.45 0.506390883
19810227.18 3.02 7.83 50.84 0.490653625
19810227.21 3.17 7.82 49.52 0.474296116
19810228 3.23 7.81 50.2 0.03941623
19810228.03 3.32 7.86 51.81 0.030718055
19810228.06 3.3 7.89 52.94 0.023054901
19810228.09 3.27 7.82 52.71 0.016454345
19810228.12 3.21 7.74 51.57 0.010940143
19810228.15 3.18 7.76 50.83 0.006532141
19810228.18 3.22 7.8 50.63 0.003246202
19810228.21 3.38 7.85 50.8 0.001094152
19810301 3.4 7.87 50.79 0.142009934
19810301.03 3.58 7.93 50.04 0.158219283
19810301.06 3.55 8 49.93 0.175004783
19810301.09 3.49 8.06 50.05 0.192306028
19810301.12 3.4 8.12 49.94 0.210060752
19810301.15 3.3 8.18 46.71 0.228205053
19810301.18 3.22 8.17 45.53 0.246673637
19810301.21 3.22 8.1 46.86 0.265400033
19810302 3.39 8.11 46.35 0.632665265
19810302.03 3.67 8.36 46.43 0.635098922
19810302.06 3.62 8.41 48.99 0.636392481
19810302.09 3.37 8.3 49.45 0.636541286
19810302.12 3.02 8.06 50.69 0.635544801
19810302.15 2.76 7.96 50.3 0.633406613
19810302.18 2.64 7.85 50.56 0.630134417
19810302.21 2.56 7.68 50.45 0.62573999
19810303 2.46 7.46 51.53 0.232973845
19810303.03 2.62 7.38 51.83 0.214738979
19810303.06 2.79 7.47 52.8 0.196876859
19810303.09 2.7 7.47 54.43 0.179451764
19810303.12 2.36 7.35 54.69 0.162526408
19810303.15 2.07 7.19 53.45 0.146161707
19810303.18 2.06 6.94 52.85 0.130416551
19810303.21 2.09 6.81 52.77 0.115347609
19810304 2.06 6.75 52.96 0.074979154
19810304.03 2.15 6.83 53.21 0.087722261
19810304.06 2.18 7.01 53.85 0.101295232
19810304.09 2.03 7.06 54.3 0.115649223
19810304.12 1.85 6.98 54.36 0.130732575
19810304.15 1.76 6.87 54.15 0.146490999
19810304.18 1.78 6.71 53.43 0.162867789
19810304.21 1.81 6.44 51.83 0.179804002
19810305 1.84 6.35 52.18 0.606168556
19810305.03 2.01 6.56 52.08 0.613797415
19810305.06 2.26 7.18 52.84 0.620362837
19810305.09 2.28 7.37 54.75 0.625841196
19810305.12 2.09 7.3 55.66 0.630212774
19810305.15 1.83 7.17 55.44 0.633461838
19810305.18 1.62 7.13 55.74 0.635576695
19810305.21 1.6 7.19 56.88 0.636549735
19810306 1.64 7.35 57.54 0.322057669
19810306.03 1.66 7.36 58 0.302965111
19810306.06 1.71 7.23 56.77 0.28392778
19810306.09 1.72 7.2 56.34 0.265014185
19810306.12 1.58 7.03 57.18 0.246292398
19810306.15 1.41 6.8 58.79 0.227829797
19810306.18 1.36 6.56 56.89 0.209692826
19810306.21 1.39 6.38 55.41 0.191946758
19810307 1.35 6.4 55.48 0.027331961
19810307.03 1.35 6.39 56.25 0.035593717
19810307.06 1.56 5.61 52.7 0.044872944
19810307.09 1.75 6.03 55.48 0.055136251
19810307.12 1.7 6.3 56.77 0.066346698
19810307.15 1.57 6.25 56.89 0.07846394
19810307.18 1.56 5.95 55.23 0.091444369
19810307.21 1.58 5.7 52.8 0.10524127
19810308 1.7 5.62 52.58 0.55674119
19810308.03 1.93 5.78 53.95 0.568957541
19810308.06 2.12 6.09 58.02 0.580271829
19810308.09 2.09 6.27 60.41 0.590643339
19810308.12 1.87 6.12 59.4 0.600034742
19810308.15 1.74 5.93 58.21 0.608412238
19810308.18 1.81 5.83 55.69 0.615745681
19810308.21 1.94 5.88 53.28 0.622008676
19810309 2.14 6.01 52.76 0.410842946
19810309.03 2.4 6.26 53.27 0.392413599
19810309.06 2.59 6.58 55.19 0.373717561
19810309.09 2.62 6.8 56.99 0.354822112
19810309.12 2.45 6.7 57.13 0.335795259
19810309.15 2.37 6.5 55.83 0.31670548
19810309.18 2.47 6.48 53.84 0.297621473
19810309.21 2.62 6.58 52.9 0.278611921
19810310 2.86 6.85 52.46 0.002863902
19810310.03 3.09 7.07 54.32 0.005986181
19810310.06 3.08 7.3 54.9 0.010232487
19810310.09 2.9 7.31 55.49 0.015587539
19810310.12 2.65 7.21 53.89 0.022032065
19810310.15 2.66 7.13 53.05 0.029542871
19810310.18 2.89 7.27 50.45 0.038092927
19810310.21 3.13 7.46 49.76 0.047651461
19810311 3.33 7.72 47.74 0.488320523
19810311.03 3.58 7.95 48.91 0.504151218
19810311.06 3.69 8.11 50.64 0.519313082
19810311.09 3.59 8.23 48.21 0.533751554
19810311.12 3.39 8.33 46.03 0.547414669
19810311.15 3.31 8.43 45.64 0.560253252
19810311.18 3.37 8.41 46.8 0.572221102
19810311.21 3.61 8.33 47.64 0.583275146
19810312 3.9 8.33 49.23 0.492257093
19810312.03 4.08 8.41 51.68 0.475959027
19810312.06 4.01 8.42 53.72 0.459093597
19810312.09 3.75 8.33 53.63 0.441721496
19810312.12 3.41 8.19 52.55 0.423905246
19810312.15 3.18 8.02 53.48 0.405708969
19810312.18 3.06 7.9 53.33 0.387198147
19810312.21 3 7.78 53.41 0.368439402
19810313 2.98 7.64 53.14 0.00352409
19810313.03 3.22 7.68 52.54 0.001258172
19810313.06 3.35 7.81 53.72 0.000133298
19810313.09 3.17 7.74 55.29 0.000153516
19810313.12 2.83 7.43 56.58 0.001318754
19810313.15 2.52 7.3 55.41 0.003624817
19810313.18 2.41 7.24 53.75 0.007063407
19810313.21 2.45 7.16 52.9 0.011622148
19810314 2.51 7.03 53.4 0.406356906
19810314.03 2.67 7.18 53.19 0.424540881
19810314.06 2.82 7.45 55.28 0.442342536
19810314.09 2.7 7.5 56.7 0.45969781
19810314.12 2.45 7.37 56.76 0.476544241
19810314.15 2.17 7.24 55.02 0.492821196
19810314.18 2.04 7.03 55.2 0.508470101
19810314.21 2 6.88 53.84 0.523434634
19810315 2.06 6.68 53.66 0.559814705
19810315.03 2.17 6.58 54.06 0.546946216
19810315.06 2.37 6.76 54.9 0.533254884
19810315.09 2.53 6.88 56.64 0.518789981
19810315.12 2.45 6.85 58.2 0.503603567
19810315.15 2.31 6.71 57.9 0.487750297
19810315.18 2.22 6.5 57.53 0.471287222
19810315.21 2.15 6.39 56.14 0.454273594
19810316 2.14 6.33 55.63 0.029259933
19810316.03 2.2 6.36 55.66 0.021786321
19810316.06 2.38 6.48 55.92 0.015379874
19810316.09 2.42 6.6 57.63 0.010063647
19810316.12 2.18 6.53 58.92 0.005856774
19810316.15 1.97 6.34 58.68 0.002774395
19810316.18 1.87 6.08 58.09 0.000827603
19810316.21 1.68 5.92 56.37 2.34039E-05
19810317 1.58 5.63 56.31 0.317379514
19810317.03 1.63 5.53 55.03 0.336468244
19810317.06 1.76 5.66 54.37 0.355491621
19810317.09 1.74 5.87 55.75 0.374381185
19810317.12 1.57 5.95 57.29 0.393068954
19810317.15 1.34 5.9 57.99 0.411487669
19810317.18 1.2 5.65 57.56 0.429571046
19810317.21 1.29 5.17 54.41 0.447254004
19810318 1.36 5.03 54.65 0.608134182
19810318.03 1.43 5.03 56.25 0.599720365
19810318.06 1.48 5.12 59.1 0.590293776
19810318.09 1.42 5.17 60.28 0.579888338
19810318.12 1.29 5.16 60.26 0.568541499
19810318.15 1.15 5.13 58.88 0.556294098
19810318.18 1.15 5.01 57.6 0.54319021
19810318.21 1.32 5.01 56.08 0.529276995
19810319 1.45 5.12 56.38 0.078021331
19810319.03 1.55 5.23 58.4 0.065935367
19810319.06 1.54 5.31 59.93 0.054757681
19810319.09 1.33 5.36 58.79 0.044528497
19810319.12 1.12 5.35 57.22 0.03528463
19810319.15 0.96 5.34 57.22 0.027059349
19810319.18 0.84 5.36 58.04 0.019882255
19810319.21 0.8 5.33 58.55 0.013779179
19810320 0.77 5.26 58.23 0.228476235
19810320.03 0.71 5.19 57.75 0.246949123
19810320.06 0.66 5.21 57.54 0.265678829
19810320.09 0.61 5.52 56.89 0.284597953
19810320.12 0.58 5.9 47.97 0.303638403
19810320.15 0.55 5.88 43.04 0.322731653
19810320.18 0.53 5.72 50.62 0.341808991
19810320.21 0.54 5.54 49.43 0.360801758
19810321 0.59 5.4 54.61 0.633366421
19810321.03 0.62 3.19 52.27 0.630077517
19810321.06 0.65 3.31 51.01 0.625666587
19810321.09 0.64 3.38 52.36 0.620149504
19810321.12 0.64 3.38 56.34 0.613546125
19810321.15 0.68 3.42 60.47 0.605880214
19810321.18 0.82 3.64 58.65 0.597179361
19810321.21 1.06 4.1 56.84 0.587474878
19810322 1.25 4.53 59.41 0.145923976
19810322.03 1.54 4.9 62.3 0.130188423
19810322.06 1.87 5.28 62.69 0.115129906
19810322.09 2.02 5.6 61.68 0.100802615
19810322.12 1.97 5.7 61.81 0.087258116
19810322.15 1.83 5.67 60.02 0.074545155
19810322.18 1.76 5.6 57.46 0.062709482
19810322.21 1.67 5.47 55.38 0.051793695
19810323 1.63 5.28 55.54 0.146729053
19810323.03 1.7 5.28 54.69 0.163114559
19810323.06 1.82 5.5 55.25 0.180058597
19810323.09 1.81 5.75 57.05 0.197500194
19810323.12 1.67 6.05 55.8 0.215376574
19810323.15 1.5 6.11 55.18 0.233623402
19810323.18 1.41 6.05 52.84 0.252175011
19810323.21 1.41 5.91 48.84 0.270964635
19810324 1.44 5.71 49.95 0.633501437
19810324.03 1.45 5.55 50.87 0.635599438
19810324.06 1.37 5.45 51.89 0.63655554
19810324.09 1.23 5.42 53 0.6363663
19810324.12 1.11 5.48 51.28 0.635032401
19810324.15 1.01 5.4 53.13 0.632558643
19810324.18 0.93 5.27 53.9 0.628953929
19810324.21 0.86 5.15 54.19 0.624231231
19810325 0.84 4.91 54.12 0.227558785
19810325.03 0.92 4.04 41.76 0.209427127
19810325.06 1.03 4.2 45.75 0.191687331
19810325.09 1.13 4.36 47.96 0.174403238
19810325.12 1.17 4.48 51.43 0.157637053
19810325.15 1.17 4.54 54.2 0.141449119
19810325.18 1.19 4.59 54.36 0.12589769
19810325.21 1.21 4.65 53.22 0.111038738
19810326 1.23 4.67 53 0.078649902
19810326.03 1.39 4.76 54.5 0.091642766
19810326.06 1.62 5.01 56.55 0.105451384
19810326.09 1.78 5.27 59.1 0.120026065
19810326.12 1.79 5.45 59.36 0.135314354
19810326.15 1.72 5.55 57.56 0.151261227
19810326.18 1.69 5.52 55.84 0.167809297
19810326.21 1.72 5.47 54.47 0.184899007
19810327 1.81 5.5 53.32 0.608528476
19810327.03 1.92 5.67 52.9 0.615846256
19810327.06 2.1 6.02 54.04 0.622093226
19810327.09 2.26 6.4 56.2 0.627246904
19810327.12 2.29 6.5 57.49 0.631288743
19810327.15 2.33 6.51 57.2 0.634204196
19810327.18 2.45 6.53 56.44 0.63598277
19810327.21 2.55 6.57 56.07 0.636618065
19810328 2.65 6.65 55.94 0.316422774
19810328.03 2.88 6.92 54.3 0.297339369
19810328.06 2.98 7.15 54.75 0.278331437
19810328.09 2.86 7.1 57.08 0.259467381
19810328.12 2.69 6.92 57.39 0.240815096
19810328.15 2.62 6.88 55.75 0.22244171
19810328.18 2.67 6.93 53.4 0.204413344
19810328.21 2.74 6.95 52.38 0.186794882
19810329 2.86 7 52.58 0.029661928
19810329.03 3.04 7.28 52.83 0.038227146
19810329.06 3.12 7.45 55.67 0.047800357
19810329.09 2.92 7.39 57.91 0.058347112
19810329.12 2.66 7.23 57.66 0.069829453
19810329.15 2.57 7.05 57.32 0.082206053
19810329.18 2.63 7.01 55.55 0.095432374
19810329.21 2.67 6.99 54.49 0.109460813
19810330 2.81 7.05 53.56 0.560436867
19810330.03 3.23 7.44 53.35 0.572391497
19810330.06 3.44 7.82 55.49 0.583431705
19810330.09 3.32 7.82 56.67 0.593517763
19810330.12 3.13 7.77 54.85 0.602613369
19810330.15 3.15 7.86 52.9 0.610685789
19810330.18 3.26 8.08 51.88 0.617705972
19810330.21 3.39 8.3 50.26 0.623648653
19810331 3.63 8.35 50.97 0.40543709
19810331.03 4.02 8.54 52.65 0.38692211
19810331.06 3.92 8.61 55.16 0.368160203
19810331.09 3.56 8.47 55.06 0.349218885
19810331.12 3.3 8.39 53.09 0.330166329
19810331.15 3.28 8.4 51.59 0.311071105
19810331.18 3.3 8.38 50.41 0.292001931
19810331.21 3.3 8.35 49 0.273027436
19810401 3.5 8.37 48.01 0.00097103
19810401.03 4 8.56 49.33 5.23113E-05
19810401.06 4.01 8.67 52.33 0.000278976
19810401.09 3.61 8.57 52.5 0.001650208
19810401.12 3.35 8.61 50.8 0.004161073
19810401.15 3.18 8.65 50 0.007802534
19810401.18 3.16 8.56 49.41 0.012561487
19810401.21 3.26 8.45 49.1 0.018420805
19810402 3.45 8.41 49.68 0.42777868
19810402.03 3.86 8.52 51.26 0.445504592
19810402.06 3.94 8.56 53.58 0.462772738
19810402.09 3.6 8.41 54.41 0.479520977
19810402.12 3.21 8.21 52.79 0.495689029
19810402.15 2.96 8.08 52.55 0.511218706
19810402.18 2.91 7.97 51.43 0.526054122
19810402.21 2.94 7.86 50.83 0.540141882
19810403 3.01 7.79 51.17 0.544538558
19810403.03 3.32 7.86 51.71 0.530704112
19810403.06 3.47 7.93 53.62 0.516105279
19810403.09 3.3 7.85 54.99 0.500794594
19810403.12 2.95 7.62 55.07 0.484827161
19810403.15 2.75 7.4 53.69 0.468260448
19810403.18 2.72 7.3 51.85 0.451154072
19810403.21 2.68 7.2 50.63 0.433569601
19810404 2.73 7.13 51.1 0.020552401
19810404.03 2.99 7.33 52.32 0.01434081
19810404.06 3.07 7.47 54.87 0.00922318
19810404.09 2.98 7.48 55.52 0.005217928
19810404.12 2.81 7.4 54.81 0.002339469
19810404.15 2.73 7.37 53.18 0.000598163
19810404.18 2.57 7.34 51.38 2.75268E-07
19810404.21 2.56 7.32 49.14 0.000547959
19810405 2.72 7.33 49.21 0.339902886
19810405.03 2.95 7.46 50.41 0.358907199
19810405.06 3.03 7.58 52.39 0.377765403
19810405.09 2.92 7.5 53.1 0.396409634
19810405.12 2.75 7.38 52.67 0.41477279
19810405.15 2.61 7.31 50.89 0.432788782
19810405.18 2.7 7.34 49.14 0.450392775
19810405.21 2.87 7.39 48.97 0.467521413
19810406 3.1 7.49 48.34 0.598095655
19810406.03 3.34 7.79 48.4 0.588490076
19810406.06 3.29 7.88 50.68 0.577912141
19810406.09 3.15 7.81 50.92 0.566399918
19810406.12 2.92 7.66 50.15 0.553994838
19810406.15 2.76 7.45 50.23 0.540741549
19810406.18 2.75 7.36 48.58 0.526687744
19810406.21 2.86 7.33 48.76 0.511884004
19810407 2.93 7.32 49.35 0.063852962
19810407.03 3.01 7.38 49.55 0.052843311
19810407.06 3.12 7.5 49.74 0.042789054
19810407.09 3.07 7.57 49.37 0.033726374
19810407.12 2.95 7.54 48.34 0.025687887
19810407.15 2.95 7.53 47.19 0.018702525
19810407.18 3.05 7.59 47.1 0.012795424
19810407.21 3.15 7.62 47.88 0.007987846
19810408 3.07 7.62 48.39 0.250307006
19810408.03 3.11 7.56 49.09 0.269075848
19810408.06 3.2 7.53 49.79 0.288021876
19810408.09 3.16 7.49 50.13 0.307076911
19810408.12 2.93 7.39 49.6 0.326172372
19810408.15 2.83 7.3 47.47 0.345239535
19810408.18 2.77 7.24 45.92 0.364209782
19810408.21 2.75 7.23 45.15 0.383014839
19810409 2.87 7.34 44.61 0.629365177
19810409.03 3.21 7.62 44.43 0.62475364
19810409.06 3.37 7.89 45.24 0.619039237
19810409.09 3.28 7.9 46.01 0.612242532
19810409.12 3.01 7.81 44.4 0.604387988
19810409.15 2.78 7.75 42.24 0.595503871
19810409.18 2.71 7.68 41.66 0.585622155
19810409.21 2.72 7.45 42.69 0.574778403
19810410 2.83 7.34 43.24 0.127423415
19810410.03 3.03 7.42 45.32 0.112492727
19810410.06 3.08 7.49 47.21 0.09830276
19810410.09 2.96 7.45 46.79 0.08490458
19810410.12 2.81 7.42 44.01 0.072346406
19810410.15 2.71 7.52 42.01 0.060673437
19810410.18 2.78 7.68 39.4 0.04992768
19810410.21 3 7.77 39.65 0.040147809
19810411 3.33 7.95 40.54 0.166128197
19810411.03 3.72 8.31 40.94 0.183166451
19810411.06 3.83 8.44 43.54 0.200691074
19810411.09 3.62 8.35 44.26 0.218639
19810411.12 3.3 8.21 42.38 0.236945633
19810411.15 3.12 8.09 44.21 0.255545087
19810411.18 3.14 7.99 44.15 0.274370429
19810411.21 3.31 8.01 44.29 0.293353906
19810412 3.55 8.22 43.6 0.635856214
19810412.03 3.98 8.49 44.91 0.636606071
19810412.06 4.11 8.74 44.49 0.636210405
19810412.09 4.03 8.9 45.51 0.634670641
19810412.12 3.9 8.93 46.67 0.631992319
19810412.15 4.01 8.94 48.11 0.62818508
19810412.18 3.97 8.96 49.18 0.623262624
19810412.21 3.88 8.98 48.62 0.617242668
19810413 3.88 9.01 48.58 0.206199776
19810413.03 3.94 9.01 49.46 0.18853742
19810413.06 3.78 8.99 49.54 0.171342108
19810413.09 3.55 8.95 48.43 0.154675718
19810413.12 3.32 8.92 47.74 0.138598235
19810413.15 3.15 8.9 47.97 0.123167522
19810413.18 3.2 8.81 49.01 0.108439109
19810413.21 3.41 8.75 49.71 0.094466003
19810414 3.73 8.75 49.96 0.094072094
19810414.03 4.12 8.88 50.65 0.108022504
19810414.06 4.1 8.92 51.34 0.122729719
19810414.09 3.83 8.8 51.2 0.138140814
19810414.12 3.59 8.56 51.74 0.154200323
19810414.15 3.38 8.45 51.91 0.170850447
19810414.18 3.2 8.41 51.69 0.188031268
19810414.21 3.15 8.39 51.19 0.205680952
19810415 3.21 8.37 51.25 0.617051693
19810415.03 3.21 8.35 51.78 0.62310321
19810415.06 3.15 8.31 52.12 0.6280578
19810415.09 2.99 8.27 51.65 0.631897633
19810415.12 2.77 8.28 50.67 0.634608888
19810415.15 2.63 8.27 50.52 0.636181808
19810415.18 2.62 8.08 50.89 0.636610733
19810415.21 2.68 7.86 51.07 0.635894118
19810416 2.71 7.74 51.44 0.293906763
19810416.03 2.93 7.65 52.8 0.274919713
19810416.06 3.02 7.6 54.14 0.256088824
19810416.09 2.89 7.52 54.63 0.237481861
19810416.12 2.74 7.47 53.43 0.219165791
19810416.15 2.56 7.56 51.91 0.201206535
19810416.18 2.31 7.68 49.84 0.183668723
19810416.21 2.17 7.72 49.44 0.166615473
19810417 2.32 7.43 50.87 0.039878645
19810417.03 2.83 7.42 51.96 0.049629928
19810417.06 3.36 7.77 52.39 0.060348169
19810417.09 3.52 7.99 52.58 0.071994794
19810417.12 3.33 8.04 52.62 0.084527887
19810417.15 3.2 8 51.63 0.097902342
19810417.18 3.01 8 50.22 0.112070028
19810417.21 2.87 8.15 48.98 0.126979954
19810418 2.78 8.31 48.46 0.57444957
19810418.03 2.74 8.37 47.64 0.585320688
19810418.06 2.72 8.49 45.79 0.595230854
19810418.09 2.75 8.78 44.1 0.604144405
19810418.12 2.72 9.09 45.46 0.61202926
19810418.15 2.62 9.14 46.87 0.618857042
19810418.18 2.51 9.16 48.06 0.624603179
19810418.21 2.44 9.12 48.53 0.629246991
19810419 2.39 9.05 48.28 0.383557689
19810419.03 2.33 9.01 48.05 0.364758443
19810419.06 2.3 9.07 47.56 0.345792034
19810419.09 2.36 9.28 46.46 0.326726717
19810419.12 2.41 9.54 46.17 0.307631109
19810419.15 2.39 9.6 47.1 0.288573934
19810419.18 2.33 9.61 48.08 0.269623775
19810419.21 2.26 9.61 48.8 0.250848833
19810420 2.22 9.56 49.18 0.007864869
19810420.03 2.18 9.41 49 0.012640245
19810420.06 2.13 9.2 49.19 0.0185157
19810420.09 2.04 9.09 49.36 0.025470092
19810420.12 2 8.98 49.47 0.033478392
19810420.15 1.96 8.91 50.75 0.042511775
19810420.18 1.89 8.89 53.04 0.052537736
19810420.21 1.84 8.82 54.65 0.063520189
19810421 1.79 8.64 55.07 0.511443507
19810421.03 1.73 8.51 55.66 0.526268238
19810421.06 1.66 8.43 55.73 0.540344542
19810421.09 1.6 8.35 55.76 0.553621763
19810421.12 1.56 8.28 55.52 0.566052115
19810421.15 1.54 8.21 55.79 0.577590861
19810421.18 1.5 8.14 55.58 0.588196477
19810421.21 1.45 8.06 56.39 0.597830792
19810422 1.38 8 57.14 0.468011013
19810422.03 1.32 7.93 57.65 0.450897107
19810422.06 1.3 7.83 57.86 0.433306033
19810422.09 1.24 7.68 57.72 0.415301094
19810422.12 1.19 7.62 57.95 0.396947091
19810422.15 1.16 7.54 57.37 0.378310082
19810422.18 1.13 7.43 56.99 0.359457135
19810422.21 1.09 7.37 57.27 0.340456102
19810423 1.05 7.36 57.95 0.000580965
19810423.03 1.12 7.32 58.57 2.90142E-08
19810423.06 1.25 4.72 55.13 0.000564665
19810423.09 1.27 4.96 53.91 0.002272841
19810423.12 1.31 4.99 53.37 0.005118409
19810423.15 1.43 5.17 53.27 0.009091128
19810423.18 1.45 5.23 54.24 0.014176701
19810423.21 1.5 5.22 53.12 0.020356825
19810424 1.66 5.28 53.17 0.43305253
19810424.03 1.76 7.8 56.9 0.450649945
19810424.06 1.76 7.77 57.57 0.467771077
19810424.09 1.74 7.83 58.88 0.484354312
19810424.12 1.6 7.77 60.27 0.500339966
19810424.15 1.46 7.47 60.11 0.515670506
19810424.18 1.34 7.26 60.16 0.530290763
19810424.21 1.33 6.91 58.08 0.544148118
19810425 1.39 6.71 55.67 0.540539231
19810425.03 1.56 5.56 50.78 0.526473949
19810425.06 1.79 5.93 52.05 0.511659504
19810425.09 1.86 6.11 51.73 0.496149207
19810425.12 1.84 6.19 51.36 0.47999888
19810425.15 1.77 6.49 49.31 0.463266649
19810425.18 1.69 7.1 48.13 0.446012729
19810425.21 1.63 6.93 49.57 0.428299216
19810426 1.64 6.69 51.27 0.018607164
19810426.03 1.76 6.16 51.47 0.012716194
19810426.06 1.82 6.09 52.73 0.007925032
19810426.09 1.8 6.07 52.53 0.00425092
19810426.12 1.73 6.09 52.02 0.00170708
19810426.15 1.67 6.09 51.48 0.00030267
19810426.18 1.59 6.22 50.76 4.27413E-05
19810426.21 1.66 6.01 50.19 0.000928231
19810427 1.92 6.15 50.89 0.345521221
19810427.03 2.23 6.5 51.4 0.364489519
19810427.06 2.48 6.84 52.38 0.383291619
19810427.09 2.53 6.95 53.67 0.401859857
19810427.12 2.44 6.99 54.36 0.420127405
19810427.15 2.34 7.01 54.28 0.438028518
19810427.18 2.33 7.01 53.85 0.455498775
19810427.21 2.23 7.01 53.22 0.4724753
19810428 2.25 6.98 53.24 0.595364787
19810428.03 2.32 7.17 52.14 0.585468562
19810428.06 2.4 7.37 52.57 0.574610855
19810428.09 2.39 7.44 53.02 0.562830741
19810428.12 2.2 7.43 53.24 0.550170615
19810428.15 1.93 7.34 53.72 0.536676043
19810428.18 1.69 7.26 53.76 0.522395587
19810428.21 1.57 7.3 54.25 0.507380643
19810429 1.65 7.24 54.82 0.060507511
19810429.03 1.79 6.81 53.35 0.049775778
19810429.06 1.89 6.88 52.74 0.040010479
19810429.09 1.92 6.94 53.7 0.031246755
19810429.12 1.79 6.98 54.06 0.02351615
19810429.15 1.63 7.01 54.43 0.016846484
19810429.18 1.5 7.06 54.97 0.01126176
19810429.21 1.39 7.09 55.94 0.006782078
19810430 1.31 7.1 57 0.255822271
19810430.03 1.25 7.08 57.29 0.27465045
19810430.06 1.27 7.02 56.58 0.293635753
19810430.09 1.33 6.98 57 0.312709859
19810430.12 1.32 6.9 58.06 0.331804119
19810430.15 1.26 6.85 58.6 0.350849811
19810430.18 1.19 6.88 58.78 0.369778398
19810430.21 1.13 6.98 58.88 0.388521753
19810501 1.08 7.02 59.17 0.18540268
19810501.03 1.03 7.02 59.8 0.168298154
19810501.06 0.98 6.97 60.74 0.15173351
19810501.09 0.93 6.9 61.79 0.135768359
19810501.12 0.89 6.8 62.65 0.120460161
19810501.15 0.92 6.69 63.2 0.10586401
19810501.18 0.91 6.46 61.58 0.092032433
19810501.21 0.84 6.35 62.06 0.07901521
19810502 0.77 6.28 62.77 0.110618201
19810502.03 0.7 6.34 63.42 0.125456236
19810502.06 0.65 6.51 63.85 0.140988334
19810502.09 0.62 6.52 64.07 0.157158599
19810502.12 0.6 6.5 64.15 0.173908836
19810502.15 0.59 6.52 64.17 0.191178758
19810502.18 0.58 6.63 64.21 0.208906217
19810502.21 0.56 6.79 64.32 0.227027411
19810503 0.54 6.78 64.13 0.624077568
19810503.03 0.52 6.67 64.18 0.628832492
19810503.06 0.5 6.6 64.01 0.632469869
19810503.09 0.48 6.56 64.1 0.63497661
19810503.12 0.46 6.53 64.19 0.636343692
19810503.15 0.44 6.53 64.22 0.636566196
19810503.18 0.43 6.57 64.26 0.635643321
19810503.21 0.42 8.17 65.75 0.633578389
19810504 0.42 8.15 65.51 0.271513064
19810504.03 0.46 8.13 65.52 0.252717537
19810504.06 0.52 8.9 64.88 0.234158073
19810504.09 0.56 4.96 223.8 0.215901463
19810504.12 0.55 5.13 216.38 0.198013412
19810504.15 0.53 8.51 65.76 0.180558301
19810504.18 0.52 8.4 66.05 0.163598945
19810504.21 0.52 8.29 66.39 0.147196381
19810505 0.58 3.1 44.09 0.051490903
19810505.03 0.72 3.41 49.68 0.062379378
19810505.06 0.78 3.73 52.92 0.074188925
19810505.09 0.74 3.93 50.66 0.086877046
19810505.12 0.69 4.05 47.8 0.100398075
19810505.15 0.66 4.1 45.69 0.114703349
19810505.18 0.67 4.06 44.5 0.129741388
19810505.21 0.7 3.89 43.48 0.145458071
19810506 0.72 3.77 43.71 0.58717846
19810506.03 0.68 3.71 46.62 0.596911578
19810506.06 0.66 3.64 48.46 0.605642031
19810506.09 0.64 3.57 49.3 0.613338399
19810506.12 0.66 3.54 50.47 0.619972982
19810506.15 0.64 3.68 51.27 0.625521904
19810506.18 0.59 3.74 51.51 0.629965195
19810506.21 0.54 3.74 51.48 0.633286863
19810507 0.49 3.7 51.76 0.361351257
19810507.03 0.45 11.05 47.96 0.342361969
19810507.06 0.41 8.37 67.01 0.323286121
19810507.09 0.39 8.32 67.08 0.304192362
19810507.12 0.41 8.26 67.17 0.285149411
19810507.15 0.5 2.54 177.09 0.266225805
19810507.18 0.54 2.86 198.45 0.247489642
19810507.21 0.57 3.12 233.97 0.229008356
19810508 0.65 3.54 245.64 0.013618252
19810508.03 0.72 4.28 242.95 0.019689798
19810508.06 0.91 5.68 233.84 0.026836053
19810508.09 0.99 5.85 229.06 0.0350313
19810508.12 0.93 5.68 225.16 0.044246043
19810508.15 0.84 5.48 222.93 0.05444712
19810508.18 0.75 5.2 222.13 0.065597818
19810508.21 0.74 4.95 224.64 0.077658008
19810509 0.86 4.91 229.32 0.528861435
19810509.03 0.9 5.11 231.25 0.542797414
19810509.06 0.84 5.14 230.72 0.555925479
19810509.09 0.74 4.98 230.36 0.568198385
19810509.12 0.67 4.81 230.11 0.579571963
19810509.15 0.63 4.62 232.93 0.590005279
19810509.18 0.63 4.61 234.04 0.599460785
19810509.21 0.62 4.68 235.08 0.607904452
19810510 0.59 4.68 235.96 0.447760798
19810510.03 0.55 4.62 237.05 0.430090425
19810510.06 0.51 4.52 238.45 0.412017765
19810510.09 0.49 4.35 238.65 0.393607856
19810510.12 0.46 4.22 239.89 0.374926955
19810510.15 0.43 4.04 240.38 0.356042297
19810510.18 0.42 5.28 17.21 0.337021839
19810510.21 0.41 5.16 40.84 0.31793404
19810511 0.41 4.99 15.38 1.71625E-05
19810511.03 0.41 9.53 48.69 0.000788123
19810511.06 0.45 2.88 59.62 0.002701819
19810511.09 0.53 3.14 60.05 0.005751363
19810511.12 0.61 3.39 60.25 0.009925781
19810511.15 0.68 3.71 63.25 0.015210047
19810511.18 0.72 3.99 61.64 0.021585147
19810511.21 0.71 4.12 59.4 0.029028135
19810512 0.67 4.24 57.61 0.453771994
19810512.03 0.65 4.36 56.59 0.470800702
19810512.06 0.66 4.44 55.59 0.487280605
19810512.09 0.62 4.42 54.79 0.503152398
19810512.12 0.62 4.7 52.97 0.518358957
19810512.15 0.7 5.21 51.35 0.532845554
19810512.18 0.76 5.51 51.48 0.546560056
19810512.21 0.79 5.53 52.53 0.559453104
19810513 0.8 5.41 54.12 0.523858354
19810513.03 0.82 5.34 55.28 0.508914508
19810513.06 0.82 5.38 56.63 0.493284694
19810513.09 0.79 5.36 57.04 0.477025157
19810513.12 0.79 5.28 55.61 0.460194416
19810513.15 0.87 5.21 51.83 0.442853046
19810513.18 0.94 5.24 50.71 0.425063453
19810513.21 0.96 5.27 51.5 0.406889663
19810514 1.01 5.11 52.19 0.011771089
19810514.03 1.17 4.87 55.64 0.00718005
19810514.06 1.37 5.2 56.37 0.003708743
19810514.09 1.43 5.57 54.82 0.001369659
19810514.12 1.37 5.78 53.2 0.000171219
19810514.15 1.26 5.93 51.74 0.000117734
19810514.18 1.21 5.98 52.4 0.001209398
19810514.21 1.24 6.1 52.05 0.003442281
19810515 1.34 7.12 48.47 0.36789172
19810515.03 1.52 7.3 49.31 0.386656658
19810515.06 1.7 7.34 50.41 0.40517562
19810515.09 1.8 7.47 51.01 0.423381961
19810515.12 1.79 7.56 52.91 0.441210156
19810515.15 1.69 7.59 54.59 0.458596041
19810515.18 1.6 7.65 55.48 0.475477049
19810515.21 1.52 7.72 56.35 0.491792425
19810516 1.5 7.75 57.27 0.583582037
19810516.03 1.49 7.79 58 0.572555137
19810516.06 1.44 7.83 58.54 0.560613229
19810516.09 1.41 7.86 58.81 0.54779929
19810516.12 1.41 7.82 58.51 0.534159436
19810516.15 1.42 7.77 58.23 0.519742759
19810516.18 1.41 7.71 58.49 0.504601139
19810516.21 1.42 7.64 58.61 0.488789072
19810517 1.49 7.63 57.67 0.04794372
19810517.03 1.61 7.63 57.23 0.038356401
19810517.06 1.8 7.33 55.91 0.029776613
19810517.09 1.9 7.29 53.84 0.022235233
19810517.12 1.88 7.49 53.87 0.015759401
19810517.15 1.83 7.65 53.55 0.010372426
19810517.18 1.88 7.66 53.76 0.006093692
19810517.21 2.01 7.49 54.01 0.002938599
19810518 2.14 7.21 55.08 0.278061785
19810518.03 2.25 7 56.24 0.29706815
19810518.06 2.27 7.06 55.6 0.316150961
19810518.09 2.2 7.16 53.65 0.335241544
19810518.12 2.09 7.28 53.05 0.354271191
19810518.15 2 7.35 53 0.373171414
19810518.18 1.94 7.42 52.9 0.391874196
19810518.21 1.98 7.41 52.79 0.410312227
19810519 2.05 7.18 53.01 0.622174293
19810519.03 2.16 6.93 53.25 0.615942734
19810519.06 2.3 7.02 53.31 0.608640019
19810519.09 2.28 7.13 53.66 0.600292428
19810519.12 2.1 7.17 53.12 0.590930005
19810519.15 1.89 7.1 54.08 0.580586444
19810519.18 1.75 6.99 54.12 0.569298971
19810519.21 1.69 6.86 54.09 0.557108207
19810520 1.67 6.55 54.23 0.105653564
19810520.03 1.74 6.23 54.37 0.091833686
19810520.06 1.82 6.22 53.95 0.078828879
19810520.09 1.84 6.47 53.11 0.066685943
19810520.12 1.78 6.59 53.15 0.055448582
19810520.15 1.66 6.71 52.34 0.045157239
19810520.18 1.52 6.85 53.33 0.035848949
19810520.21 1.54 6.89 55.03 0.027557214
19810521 1.56 6.85 56.59 0.191437991
19810521.03 1.6 6.52 56.28 0.209171747
19810521.06 1.72 6.26 54.37 0.227298281
19810521.09 1.78 6.66 52.69 0.24575236
19810521.12 1.7 7 53.44 0.264467568
19810521.15 1.56 7.01 55.75 0.283376548
19810521.18 1.43 6.97 57.25 0.302411253
19810521.21 1.42 7.03 58.03 0.321503175
19810522 1.42 7.09 58.83 0.636560884
19810522.03 1.42 7.11 59.55 0.635621069
19810522.06 1.39 7.04 59.88 0.633539277
19810522.09 1.33 6.96 59.81 0.630322999
19810522.12 1.29 6.94 59.25 0.625983811
19810522.15 1.24 7.1 58.5 0.62053733
19810522.18 1.21 7.38 59.26 0.614003155
19810522.21 1.23 7.81 60.52 0.606404804
19810523 1.32 8.26 61.61 0.18030349
19810523.03 1.4 8.34 62.11 0.163351935
19810523.06 1.44 8.26 62.81 0.146958064
19810523.09 1.46 8.23 63.64 0.131180872
19810523.12 1.32 8.17 64.27 0.116077143
19810523.15 1.2 8 63.92 0.101701235
19810523.18 1.14 7.83 63.18 0.088104882
19810523.21 1.12 7.79 62.97 0.075337019
19810524 1.1 7.79 62.59 0.114920739
19810524.03 1.1 7.81 61.87 0.129969225
19810524.06 1.14 7.83 61.56 0.145695533
19810524.09 1.26 7.76 61.31 0.162043067
19810524.12 1.32 7.44 60.37 0.178952994
19810524.15 1.28 7.2 60.23 0.196364452
19810524.18 1.2 7.25 60.48 0.214214785
19810524.21 1.13 7.4 60.24 0.232439748
19810525 1.14 7.65 60.13 0.625595783
19810525.03 1.19 7.82 60.64 0.630022578
19810525.06 1.18 7.82 61.82 0.633327543
19810525.09 1.13 7.76 62.61 0.635498785
19810525.12 1.07 7.66 62.56 0.636528489
19810525.15 1.04 7.51 62.06 0.63641295
19810525.18 1.01 7.41 61.98 0.635152584
19810525.21 0.99 7.37 61.99 0.632751926
19810526 1 7.37 62.16 0.265946926
19810526.03 1.01 7.37 62.5 0.247214046
19810526.06 1.04 7.35 62.44 0.228737037
19810526.09 1.16 7.3 60.54 0.210582392
19810526.12 1.45 6.72 56.58 0.192815449
19810526.15 1.57 6.37 54.6 0.175500152
19810526.18 1.54 6.45 54.3 0.158698815
19810526.21 1.59 6.37 54.02 0.142471904
19810527 1.58 6.36 53.87 0.05460535
19810527.03 1.5 6.52 53.88 0.065769813
19810527.06 1.43 6.6 53.99 0.077843145
19810527.09 1.37 6.71 53.82 0.0907819
19810527.12 1.3 6.84 54.48 0.10453951
19810527.15 1.24 6.87 55.62 0.11906646
19810527.18 1.17 6.91 56.67 0.134310473
19810527.21 1.16 7.02 57.62 0.150216686
19810528 1.21 7.03 58.58 0.590152464
19810528.03 1.29 6.94 59.24 0.599593232
19810528.06 1.4 6.48 55.61 0.608021682
19810528.09 1.45 6.61 52.46 0.615407484
19810528.12 1.48 6.83 53.01 0.621724056
19810528.15 1.44 6.84 54.63 0.626948663
19810528.18 1.37 6.85 55.46 0.631062505
19810528.21 1.3 6.93 56.05 0.634050775
19810529 1.26 7.08 56.99 0.355761565
19810529.03 1.24 7.38 58.09 0.336739611
19810529.06 1.21 7.51 59.46 0.317651332
19810529.09 1.18 7.56 59.6 0.298565421
19810529.12 1.24 7.45 58.62 0.279550569
19810529.15 1.26 7.38 58.73 0.260675211
19810529.18 1.27 7.56 58.87 0.242007273
19810529.21 1.32 7.86 58.27 0.223613942
19810530 1.42 8.28 56.43 0.015296513
19810530.03 1.53 8.8 55.02 0.021687597
19810530.06 1.63 9.08 56.04 0.0291462
19810530.09 1.74 8.98 56.08 0.037645481
19810530.12 1.79 8.63 57.21 0.047154851
19810530.15 1.75 8.55 58.53 0.057640085
19810530.18 1.66 8.44 59.25 0.06906345
19810530.21 1.64 8.3 58.48 0.081383833
19810531 1.65 8.21 57.8 0.53305432
19810531.03 1.81 7.99 57.34 0.546757016
19810531.06 1.88 7.59 54.84 0.559637546
19810531.09 1.83 7.38 54.11 0.57164956
19810531.12 1.73 7.28 54.01 0.582749823
19810531.15 1.61 7.17 54.68 0.592898388
19810531.18 1.48 6.98 55.35 0.602058731
19810531.21 1.4 6.82 55.45 0.610197886
19810601 1.36 6.65 54.85 0.506147236
19810601.03 1.37 6.38 54.18 0.490399727
19810601.06 1.36 6.22 52.38 0.474032882
19810601.09 1.31 6.34 50.97 0.4571056
19810601.12 1.25 6.59 51.3 0.439678804
19810601.15 1.2 6.65 52.45 0.421815213
19810601.18 1.17 6.61 53.08 0.403579112
19810601.21 1.17 6.65 53.48 0.385036134
19810602 1.19 6.84 54.2 0.006471434
19810602.03 1.26 7.18 55.15 0.003203337
19810602.06 1.36 7.2 54.7 0.001069284
19810602.09 1.39 7.04 53.62 7.69542E-05
19810602.12 1.32 6.99 53.69 0.000229919
19810602.15 1.26 7.01 54.06 0.001527629
19810602.18 1.23 7.05 54.49 0.003965412
19810602.21 1.21 7.06 54.74 0.007534497
19810603 1.19 7.07 55.04 0.390013707
19810603.03 1.15 7.02 55.37 0.408481233
19810603.06 1.28 6.96 53.8 0.426624236
19810603.09 1.64 6.63 54.52 0.444377428
19810603.12 1.75 6.86 54.12 0.461676912
19810603.15 1.61 6.96 54.89 0.478460428
19810603.18 1.46 7.01 55.35 0.494667577
19810603.21 1.36 7.08 55.94 0.510240029
19810604 1.31 7.33 55.45 0.570469702
19810604.03 1.36 8.12 54.54 0.558367394
19810604.06 1.48 8.53 55.22 0.54540114
19810604.09 1.57 8.56 56.69 0.531617601
19810604.12 1.66 8.73 57.62 0.517066384
19810604.15 1.77 9.6 58.71 0.501799861
19810604.18 1.81 9.4 58.63 0.48587297
19810604.21 1.78 9.21 58.92 0.469343032
19810605 1.73 9.11 59.18 0.036735046
19810605.03 1.67 9.02 59.27 0.028340195
19810605.06 1.68 8.96 59.2 0.020988922
19810605.09 1.87 8.84 57.57 0.014707683
19810605.12 1.94 8.72 56.16 0.009519084
19810605.15 1.87 8.67 56.96 0.005441799
19810605.18 1.81 8.64 57.42 0.002490501
19810605.21 1.75 8.61 57.55 0.000675812
19810606 1.7 8.59 57.49 0.300503028
19810606.03 1.65 8.6 57.4 0.319592318
19810606.06 1.59 8.63 57.43 0.33867699
19810606.09 1.61 8.63 56.65 0.357688364
19810606.12 1.75 8.6 55.24 0.376558019
19810606.15 1.83 8.7 55.41 0.395218041
19810606.18 1.87 8.86 54.56 0.413601279
19810606.21 1.93 8.99 54.99 0.431641571
19810607 1.96 8.99 55.56 0.614705261
19810607.03 2.05 9.02 55.49 0.607212218
19810607.06 2.31 8.85 53.42 0.598679439
19810607.09 2.4 8.85 53.65 0.589137631
19810607.12 2.36 8.9 54.77 0.578621136
19810607.15 2.31 8.96 55.35 0.567167803
19810607.18 2.26 8.96 55.64 0.554818848
19810607.21 2.19 8.91 55.75 0.541618717
19810608 2.11 8.81 55.68 0.089428749
19810608.03 2.18 8.66 55.37 0.076575872
19810608.06 2.31 8.5 54.21 0.064592978
19810608.09 2.24 8.43 54.58 0.05352319
19810608.12 2.12 8.41 54.84 0.043406347
19810608.15 2.03 8.5 55.36 0.034278862
19810608.18 1.99 8.7 55.77 0.026173581
19810608.21 2.06 9.11 54.64 0.019119675
19810609 2.15 9.31 54.48 0.212410834
19810609.03 2.15 9.29 55.3 0.230601245
19810609.06 2.09 9.12 56.01 0.249107311
19810609.09 2.01 9 56.58 0.267862434
19810609.12 1.95 8.99 57.43 0.286799113
19810609.15 1.89 9.01 58.29 0.305849194
19810609.18 1.77 8.95 58.98 0.324944123
19810609.21 1.7 8.82 59.23 0.344015176
19810610 1.72 8.72 59.06 0.635330135
19810610.03 1.89 8.8 59.06 0.633043247
19810610.06 2.05 9.11 58.86 0.62962366
19810610.09 2.09 8.87 57.56 0.625083678
19810610.12 2.07 8.81 56.47 0.619439642
19810610.15 2.04 8.84 56.62 0.612711865
19810610.18 2.02 8.79 56.9 0.604924558
19810610.21 1.98 8.73 57.63 0.596105748
19810611 1.93 8.69 58.35 0.160354991
19810611.03 1.87 8.64 58.64 0.144067942
19810611.06 1.93 8.65 57.34 0.128407977
19810611.09 2.07 8.68 56.87 0.113431452
19810611.12 2.2 8.67 56.91 0.099192269
19810611.15 2.25 8.59 56.76 0.085741674
19810611.18 2.21 8.51 56.31 0.073128071
19810611.21 2.14 8.45 55.71 0.061396859
19810612 2.09 8.43 55.46 0.132754497
19810612.03 2.16 8.46 54.98 0.148596993
19810612.06 2.34 8.49 54.36 0.16505027
19810612.09 2.46 8.46 54.87 0.182055118
19810612.12 2.48 8.41 55.52 0.199550337
19810612.15 2.46 8.4 55.68 0.217472959
19810612.18 2.42 8.41 55.47 0.235758487
19810612.21 2.41 8.36 55.16 0.254341112
19810613 2.54 8.11 55.12 0.630701358
19810613.03 2.84 8.01 54.94 0.633802798
19810613.06 3.03 8.24 54.75 0.635768804
19810613.09 2.89 8.35 54.76 0.636592301
19810613.12 2.73 8.44 54.52 0.636270325
19810613.15 2.62 8.53 54.5 0.634804035
19810613.18 2.48 8.55 54.55 0.632198708
19810613.21 2.35 8.56 55.11 0.62846372
19810614 2.27 8.59 56.14 0.24386383
19810614.03 2.53 8.52 56.51 0.225440025
19810614.06 2.94 8.6 54.27 0.207350454
19810614.09 2.92 8.7 54.63 0.189660214
19810614.12 2.7 8.65 55.26 0.172432974
19810614.15 2.48 8.58 55.37 0.155730736
19810614.18 2.35 8.54 55.3 0.139613604
19810614.21 2.33 8.56 55.21 0.124139587
19810615 2.41 8.67 55.13 0.067879396
19810615.03 2.87 8.69 54.23 0.080111972
19810615.06 3.32 8.91 54.81 0.093201802
19810615.09 3.27 8.97 56.04 0.107101779
19810615.12 3.08 9 56.21 0.121761878
19810615.15 2.83 8.96 56.21 0.137129335
19810615.18 2.61 8.8 55.74 0.153148849
19810615.21 2.5 8.56 56.19 0.169762764
19810616 2.45 8.39 55.7 0.601187654
19810616.03 2.56 8.25 54.78 0.609430364
19810616.06 2.63 8.02 55.57 0.616625353
19810616.09 2.57 7.84 56.36 0.622746729
19810616.12 2.41 7.71 55.85 0.627772462
19810616.15 2.26 7.67 54.83 0.631684463
19810616.18 2.14 7.66 54.36 0.634468654
19810616.21 2.04 7.59 55.06 0.636115015
19810617 2.04 7.33 55.59 0.333302999
19810617.03 2.22 7.09 54.94 0.314210068
19810617.06 2.25 7.26 54.31 0.295131895
19810617.09 2.19 7.25 55.69 0.276137134
19810617.12 2.03 7.14 55.73 0.25729415
19810617.15 1.81 6.99 55.92 0.238670759
19810617.18 1.68 6.93 55.02 0.220333981
19810617.21 1.65 6.92 54.68 0.20234981
19810618 1.56 6.89 55.59 0.022953445
19810618.03 1.53 6.82 56.12 0.030601661
19810618.06 1.57 6.64 53.81 0.039285315
19810618.09 1.55 6.63 53.59 0.048973157
19810618.12 1.47 6.65 54.39 0.059630321
19810618.15 1.38 6.68 55.44 0.071218451
19810618.18 1.31 6.75 55.81 0.083695844
19810618.21 1.26 6.89 56.1 0.097017595
19810619 1.24 6.99 56.52 0.549140071
19810619.03 1.27 6.99 57.34 0.56186744
19810619.06 1.32 6.86 58.03 0.573718263
19810619.09 1.3 6.6 55.96 0.584649893
19810619.12 1.18 6.55 55.93 0.594622987
19810619.15 1.09 6.56 55.29 0.603601651
19810619.18 1.08 6.62 54.22 0.611553574
19810619.21 1.13 6.62 54.01 0.618450136
19810620 1.16 6.63 54.51 0.421547826
19810620.03 1.14 7.03 54.47 0.403306701
19810620.06 1.2 7.41 53.4 0.384759681
19810620.09 1.36 7.44 54.34 0.365973512
19810620.12 1.5 6.96 54.14 0.347015805
19810620.15 1.55 6.9 53.08 0.327954791
19810620.18 1.62 6.94 53.03 0.308859062
19810620.21 1.85 6.9 52.98 0.289797347
19810621 2.02 6.94 53.65 0.001555418
19810621.03 2.27 7.15 54.05 0.004010022
19810621.06 2.42 7.46 54.67 0.007595765
19810621.09 2.41 7.59 55.67 0.012299745
19810621.12 2.42 7.67 55.14 0.01810503
19810621.15 2.36 7.78 54.68 0.024990728
19810621.18 2.28 7.87 54.38 0.032932059
19810621.21 2.18 7.86 54.54 0.041900442
19810622 2.12 7.6 55 0.478704687
19810622.03 2.19 7.34 54.16 0.49490286
19810622.06 2.52 7.45 54.66 0.510465488
19810622.09 2.6 7.58 56.6 0.525336565
19810622.12 2.45 7.48 57.69 0.539462569
19810622.15 2.35 7.4 57.2 0.552792661
19810622.18 2.24 7.45 55.65 0.56527887
19810622.21 2.16 7.46 54.55 0.576876257
19810623 2.14 7.39 54.3 0.501568777
19810623.03 2.3 7.21 54.35 0.485632536
19810623.06 2.44 7.35 55.12 0.469094115
19810623.09 2.29 7.43 55.61 0.452013033
19810623.12 2.03 7.36 55.21 0.434450763
19810623.15 1.81 7.33 54.35 0.416470514
19810623.18 1.67 7.39 54.12 0.39813699
19810623.21 1.6 7.49 54.64 0.379516175
19810624 1.58 7.58 55.49 0.00538987
19810624.03 1.61 7.56 56.23 0.00245533
19810624.06 1.83 7.4 53.66 0.000657524
19810624.09 2.05 7.54 52.54 2.9245E-06
19810624.12 1.98 7.57 54.46 0.000493886
19810624.15 1.79 7.49 55.55 0.002128642
19810624.18 1.63 7.44 55.9 0.004901309
19810624.21 1.61 7.4 56.1 0.008801908
19810625 1.62 7.32 55.88 0.395492345
19810625.03 1.8 7.14 54.27 0.413870986
19810625.06 2.1 7.07 54.38 0.431905708
19810625.09 2.13 7.37 53.08 0.44953161
19810625.12 2.03 7.72 51.39 0.466685255
19810625.15 1.99 8.47 51.77 0.483304908
19810625.18 2.01 8.56 53.71 0.499330758
19810625.21 2.11 8.52 54.43 0.514705129
19810626 2.23 8.63 54.63 0.56699143
19810626.03 2.5 8.15 54.83 0.554629544
19810626.06 2.63 7.93 54.95 0.541417164
19810626.09 2.51 7.91 55.2 0.527401837
19810626.12 2.33 7.92 54.76 0.512634005
19810626.15 2.17 7.9 54.47 0.497166818
19810626.18 2.03 7.83 54.43 0.481055937
19810626.21 1.96 7.75 54.73 0.464359346
19810627 2 7.46 55.08 0.034151352
19810627.03 2.25 7.14 54.5 0.02606143
19810627.06 2.63 7.55 54.09 0.019023289
19810627.09 2.67 7.91 54.36 0.013062254
19810627.12 2.51 8.1 53.48 0.008199782
19810627.15 2.44 8.7 51.95 0.004453372
19810627.18 2.39 8.68 52.91 0.001836506
19810627.21 2.32 8.7 53.86 0.000358602
19810628 2.27 8.72 54.97 0.306131692
19810628.03 2.47 8.65 54.46 0.325226769
19810628.06 2.82 8.5 53.81 0.34429695
19810628.09 2.75 8.45 54.94 0.363273608
19810628.12 2.48 8.39 55.31 0.382088445
19810628.15 2.27 8.41 55.53 0.400673745
19810628.18 2.14 8.47 56.47 0.418962628
19810628.21 2.16 8.43 57.73 0.436889268
19810629 2.23 8.22 58.42 0.612604254
19810629.03 2.42 7.71 56.32 0.604801464
19810629.06 2.73 7.74 55.69 0.595967615
19810629.09 2.61 7.67 56.13 0.586134497
19810629.12 2.27 7.42 56.22 0.5753375
19810629.15 1.98 7.26 55.57 0.563615482
19810629.18 1.8 7.14 54.91 0.551010627
19810629.21 1.75 6.95 54.9 0.537568301
19810630 1.68 6.84 55.57 0.08554874
19810630.03 1.71 6.5 54.45 0.072947876
19810630.06 1.89 6.52 53.92 0.061230051
19810630.09 1.92 6.91 54.65 0.050437436
19810630.12 1.86 6.9 56.47 0.040608871
19810630.15 1.66 6.78 56.9 0.031779732
19810630.18 1.45 6.6 55.97 0.02398179
19810630.21 1.29 6.47 56.12 0.017243113
19810701 1.18 6.41 56.72 0.634241176
19810701.03 1.11 6.38 57.54 0.636001717
19810701.06 1.1 6.43 57.88 0.636618911
19810701.09 1.23 6.68 56.8 0.636090536
19810701.12 1.34 6.77 57.49 0.634418493
19810701.15 1.29 6.62 57.72 0.631608801
19810701.18 1.22 6.49 58.01 0.627671571
19810701.21 1.29 6.44 57.49 0.622620973
19810702 1.44 6.19 55.88 0.222153871
19810702.03 1.71 6.03 54.61 0.204131483
19810702.06 2.24 6.75 54.54 0.186520016
19810702.09 2.46 7.1 57.6 0.169382849
19810702.12 2.29 7.1 58.73 0.152781658
19810702.15 2.2 6.96 58.06 0.136776191
19810702.18 2.28 6.96 56.46 0.121424049
19810702.21 2.4 7.06 54.71 0.106780482
19810703 2.74 7.33 53.16 0.08240864
19810703.03 3.2 7.84 52.43 0.095648018
19810703.06 3.37 8.09 54.77 0.109688737
19810703.09 3.14 8.06 55.62 0.124480268
19810703.12 2.99 7.99 54.68 0.139969377
19810703.15 3 8.01 53.84 0.156100317
19810703.18 2.94 8.03 53.26 0.172815038
19810703.21 2.94 7.98 52.61 0.190053384
19810704 2.97 7.97 52.45 0.610805017
19810704.03 3 8.08 52.41 0.617808354
19810704.06 3.05 8.08 53.91 0.623733819
19810704.09 2.88 7.92 55.14 0.628560089
19810704.12 2.51 7.79 53.81 0.632269793
19810704.15 2.18 7.78 52.12 0.634849579
19810704.18 2.01 7.75 51.71 0.636290165
19810704.21 1.96 7.67 51.98 0.636586366
19810705 1.95 7.46 51.53 0.310769286
19810705.03 2.05 6.97 51.26 0.291701075
19810705.06 2.18 6.88 52.21 0.272728629
19810705.09 2.12 6.95 52.71 0.253920224
19810705.12 2.01 7.01 52.62 0.235343552
19810705.15 1.81 7.12 52.03 0.217065472
19810705.18 1.67 7.15 52.04 0.19915176
19810705.21 1.56 7.15 52.49 0.181666889
19810706 1.42 7.17 53.09 0.032090749
19810706.03 1.31 7.11 53.38 0.040957764
19810706.06 1.3 7 54.05 0.050822945
19810706.09 1.36 6.84 54.04 0.061650792
19810706.12 1.36 6.68 53.48 0.073402335
19810706.15 1.3 6.5 51.83 0.086035278
19810706.18 1.23 6.41 52.31 0.099504162
19810706.21 1.16 6.44 52.18 0.113760509
19810707 1.11 6.62 52.29 0.564068863
19810707.03 1.12 6.74 54.51 0.575757114
19810707.06 1.22 6.73 55.03 0.586518832
19810707.09 1.37 6.17 52.61 0.596315289
19810707.12 1.43 6.47 51.99 0.605111226
19810707.15 1.39 6.69 51.19 0.612874987
19810707.18 1.36 6.8 51.16 0.619578633
19810707.21 1.49 7.04 50.58 0.625198036
19810708 1.69 7.81 48.09 0.399985382
19810708.03 2.28 7.74 50.5 0.381390309
19810708.06 2.96 8.14 53.59 0.362568218
19810708.09 2.92 8.33 54.48 0.343586843
19810708.12 2.73 8.35 53.86 0.324514497
19810708.15 2.64 8.49 53.02 0.305419824
19810708.18 2.52 8.59 52.61 0.286371539
19810708.21 2.51 8.64 52.66 0.267438198
19810709 2.56 8.54 52.78 0.004572911
19810709.03 2.97 8.32 52.73 0.008361221
19810709.06 3.18 8.35 54.54 0.013265011
19810709.09 2.93 8.21 55.34 0.019266633
19810709.12 2.53 7.95 55.19 0.026344488
19810709.15 2.23 7.84 53.9 0.034473102
19810709.18 2.02 7.75 53.09 0.043623224
19810709.21 2.01 7.64 52.89 0.05376192
19810710 2.02 7.5 53.39 0.49775569
19810710.03 2.13 7.29 53.6 0.513197776
19810710.06 2.16 7.24 53.11 0.527938474
19810710.09 1.98 7.28 52.85 0.541924737
19810710.12 1.75 7.27 52.99 0.555106229
19810710.15 1.58 7.26 53.1 0.567435507
19810710.18 1.47 7.31 53.19 0.578868204
19810710.21 1.39 7.36 53.44 0.589363173
19810711 1.35 7.44 53.35 0.482695254
19810711.03 1.4 7.57 53.02 0.466054594
19810711.06 1.49 7.88 52.76 0.448882214
19810711.09 1.69 8.76 50.38 0.431239914
19810711.12 1.94 8.97 50.42 0.413191187
19810711.15 2.1 9.4 49.81 0.394800992
19810711.18 2.25 9.6 51.66 0.376135509
19810711.21 2.25 9.25 54.69 0.357261916
19810712 2.21 9.08 55.83 0.002047181
19810712.03 2.51 8.69 55.16 0.000455011
19810712.06 3.03 8.52 54.39 6.77561E-06
19810712.09 3 8.54 55.31 0.000704088
19810712.12 2.87 8.44 55.41 0.002544438
19810712.15 2.85 8.47 54.78 0.005521202
19810712.18 2.88 8.5 54.47 0.009623668
19810712.21 2.88 8.43 54.02 0.014837071
19810713 3.08 8.28 53.96 0.417147967
19810713.03 3.48 8.33 54.04 0.43511378
19810713.06 3.56 8.38 55.75 0.452659223
19810713.09 3.24 8.17 56.26 0.469721155
19810713.12 2.91 7.88 56.17 0.486238171
19810713.15 2.6 7.77 54.65 0.502150824
19810713.18 2.38 7.56 54.03 0.51740185
19810713.21 2.3 7.3 53.28 0.53193636
19810714 2.26 7.1 52.87 0.552310282
19810714.03 2.33 6.97 53.04 0.538949619
19810714.06 2.47 7.06 54.17 0.524794894
19810714.09 2.4 7.06 56.38 0.509897043
19810714.12 2.11 6.93 56.73 0.494309686
19810714.15 1.79 6.78 54.92 0.478088921
19810714.18 1.58 6.62 53.9 0.461293123
19810714.21 1.54 6.53 52.71 0.443982739
19810715 1.58 6.34 52.42 0.024714756
19810715.03 1.69 6.15 51.09 0.017868938
19810715.06 2.07 6.54 52.24 0.012104384
19810715.09 2.24 6.87 55 0.007441838
19810715.12 2.1 6.82 56.31 0.003898082
19810715.15 1.9 6.6 56.64 0.001485869
19810715.18 1.75 6.49 55.48 0.00021388
19810715.21 1.68 6.44 54.09 8.66926E-05
19810716 1.74 6.31 54.09 0.328666859
19810716.03 1.88 6.31 53 0.347725253
19810716.06 2.23 6.81 54 0.366677781
19810716.09 2.35 7 56.67 0.385456239
19810716.12 2.21 6.95 57.5 0.403993042
19810716.15 2.02 6.89 56.34 0.422221476
19810716.18 1.89 6.99 54.46 0.440075944
19810716.21 1.85 7.09 53.46 0.457492184
19810717 1.99 6.9 53.57 0.603284973
19810717.03 2.33 6.89 53.84 0.59426861
19810717.06 2.6 7.26 55.04 0.584259096
19810717.09 2.57 7.33 56.26 0.57329245
19810717.12 2.37 7.15 56.39 0.561408142
19810717.15 2.14 6.95 56.21 0.548648945
19810717.18 2.01 6.84 54.41 0.535060774
19810717.21 2.01 6.64 54.5 0.520692534
19810718 2.09 6.57 53.68 0.070769951
19810718.03 2.29 6.9 53.19 0.059215819
19810718.06 2.36 7.33 53.49 0.048594147
19810718.09 2.22 7.46 54.75 0.038943159
19810718.12 2.02 7.43 54.63 0.03029759
19810718.15 1.85 7.42 53.56 0.022688555
19810718.18 1.84 7.57 53.28 0.016143436
19810718.21 1.9 7.86 53.34 0.010685791
19810719 1.98 7.87 54.47 0.239360721
19810719.03 2.48 7.66 53.62 0.257993515
19810719.06 3.02 8 54.95 0.27684338
19810719.09 2.86 7.97 56.53 0.295842482
19810719.12 2.55 7.79 55.55 0.314922442
19810719.15 2.37 7.64 53.52 0.334014591
19810719.18 2.3 7.48 54.17 0.353050223
19810719.21 2.3 7.32 52.77 0.371960827
19810720 2.47 7.18 51.96 0.631558712
19810720.03 2.59 7.16 52.66 0.627604888
19810720.06 2.61 7.22 54.34 0.622537936
19810720.09 2.36 7.11 55.12 0.616376092
19810720.12 2 6.96 53.96 0.609141531
19810720.15 1.78 6.88 52.11 0.600860291
19810720.18 1.69 6.87 51.12 0.591562173
19810720.21 1.7 6.87 50.85 0.581280643
19810721 1.67 6.99 51.11 0.136544036
19810721.03 1.68 7.12 51.12 0.121201985
19810721.06 1.72 7.18 52.53 0.106569311
19810721.09 1.67 7.21 51.84 0.092698674
19810721.12 1.52 7.21 53.02 0.079639993
19810721.15 1.37 7.2 54.39 0.067440267
19810721.18 1.27 7.21 54.91 0.0561434
19810721.21 1.21 7.24 54.76 0.045790049
19810722 1.2 7.31 54.54 0.156343628
19810722.03 1.22 7.49 54.99 0.173066544
19810722.06 1.24 7.69 55.32 0.190312177
19810722.09 1.28 7.96 55.85 0.208018465
19810722.12 1.41 8.19 53.5 0.226121684
19810722.15 1.56 8.35 51.93 0.244556678
19810722.18 1.61 8.76 49.05 0.263257107
19810722.21 1.61 8.85 50.32 0.282155666
19810723 1.61 8.86 51.91 0.634879229
19810723.03 1.61 8.86 52.6 0.636302902
19810723.06 1.58 8.8 52.71 0.636582145
19810723.09 1.57 8.74 52.37 0.63571595
19810723.12 1.71 8.44 53.55 0.633707437
19810723.15 1.78 8.21 52.96 0.630563833
19810723.18 1.75 8.02 54.44 0.626296453
19810723.21 1.77 7.85 54.67 0.620920652
19810724 1.77 7.61 55.96 0.216797484
19810724.03 1.73 7.4 56.25 0.198889653
19810724.06 1.72 7.08 54.87 0.181411609
19810724.09 1.78 6.86 53.26 0.164426248
19810724.12 1.78 6.96 53.19 0.147994702
19810724.15 1.63 7 53.51 0.132176109
19810724.18 1.48 7 53.48 0.117027395
19810724.21 1.39 7.06 53.43 0.10260308
19810725 1.45 7.19 52.42 0.086228674
19810725.03 1.56 7.36 53.75 0.099709575
19810725.06 1.64 7.29 55.05 0.113977198
19810725.09 1.76 7.43 53.92 0.128980201
19810725.12 1.81 7.5 53.9 0.144664585
19810725.15 1.67 7.41 55.3 0.160973904
19810725.18 1.53 7.35 55.59 0.177849464
19810725.21 1.55 7.37 55.46 0.19523053
19810726 1.65 7.4 55.3 0.612982013
19810726.03 1.77 7.48 54.16 0.619669776
19810726.06 2.09 7.46 51.89 0.625272967
19810726.09 2.42 7.84 51.51 0.629771424
19810726.12 2.46 8 52.42 0.633148955
19810726.15 2.36 8.14 52.23 0.635393406
19810726.18 2.31 8.26 50.93 0.636496698
19810726.21 2.36 8.3 51.6 0.636454862
19810727 2.46 8.3 52.43 0.305137351
19810727.03 2.81 8.25 51.94 0.286090268
19810727.06 3.17 8.44 52.77 0.267159144
19810727.09 2.99 8.53 53.7 0.248412104
19810727.12 2.7 8.51 53.24 0.229916622
19810727.15 2.51 8.47 52.83 0.211739261
19810727.18 2.48 8.44 52.85 0.193945438
19810727.21 2.5 8.45 52.81 0.176599192
19810728 2.65 8.29 52.27 0.034601177
19810728.03 3.3 8.39 51.26 0.043766181
19810728.06 3.54 8.54 53.1 0.053919244
19810728.09 3.36 8.5 54.27 0.06502383
19810728.12 3.23 8.58 53.84 0.077039972
19810728.15 3.16 8.7 53.66 0.089924423
19810728.18 2.99 8.47 53.55 0.103630818
19810728.21 2.88 8.29 52.3 0.118109825
19810729 3.07 8.24 51.15 0.567611385
19810729.03 3.61 8.52 51.97 0.579030493
19810729.06 3.64 8.75 53.48 0.589511287
19810729.09 3.28 8.68 55.42 0.59901605
19810729.12 2.94 8.66 54.43 0.607510574
19810729.15 2.74 8.64 54.06 0.614964287
19810729.18 2.72 8.56 54.12 0.621350365
19810729.21 2.74 8.4 53.94 0.626645825
19810730 2.99 8.2 53.46 0.394526535
19810730.03 3.66 8.45 53.6 0.37585748
19810730.06 3.66 8.5 55.97 0.356981318
19810730.09 3.3 8.31 56.55 0.337965978
19810730.12 3 7.99 56.02 0.318879898
19810730.15 2.99 7.86 54.76 0.299791768
19810730.18 2.87 7.78 53.66 0.280770281
19810730.21 2.8 7.64 51.64 0.261883897
19810731 2.95 7.59 50.67 0.005573752
19810731.03 3.37 7.9 50.65 0.009692781
19810731.06 3.54 8.05 53.87 0.014922497
19810731.09 3.32 7.95 55.67 0.021244081
19810731.12 2.97 7.81 54.8 0.028634781
19810731.15 2.73 7.74 52.61 0.037067998
19810731.18 2.54 7.73 50.85 0.046513383
19810731.21 2.54 7.69 49.99 0.056936942
19810801 2.68 7.77 49.88 0.438308198
19810801.03 3.34 8.16 50.25 0.455771135
19810801.06 3.73 8.51 52.26 0.472739358
19810801.09 3.56 8.47 53.78 0.489151804
19810801.12 3.19 8.39 52.94 0.504949403
19810801.15 2.9 8.38 51.99 0.5200753
19810801.18 2.73 8.32 51.68 0.534475061
19810801.21 2.7 8.05 52.84 0.548096861
19810802 2.89 7.88 52.47 0.536456287
19810802.03 3.49 8.14 52.01 0.522163813
19810802.06 3.74 8.46 54.56 0.507137688
19810802.09 3.46 8.4 56.1 0.491431984
19810802.12 3.11 8.32 54.57 0.475103227
19810802.15 3.02 8.41 53.18 0.458210186
19810802.18 3.11 8.55 52.76 0.440813653
19810802.21 3.21 8.92 50.62 0.422976239
19810803 3.41 9.08 51.21 0.016749706
19810803.03 3.77 9.11 52.67 0.011182304
19810803.06 3.88 9.06 54.62 0.00672023
19810803.09 3.68 8.91 55.06 0.003379542
19810803.12 3.5 8.8 54.27 0.001172264
19810803.15 3.46 8.73 55 0.000106338
19810803.18 3.25 8.55 54.88 0.000185601
19810803.21 3.11 8.33 53.93 0.001409769
19810804 3.29 8.19 52.75 0.351150116
19810804.03 3.66 8.31 52.86 0.370076303
19810804.06 3.61 8.33 54.83 0.388816184
19810804.09 3.38 8.08 56.26 0.407302321
19810804.12 3.07 7.87 55.88 0.425468182
19810804.15 2.77 7.77 54.1 0.443248386
19810804.18 2.62 7.65 52.23 0.460578949
19810804.21 2.71 7.47 52.18 0.477397496
19810805 2.9 7.51 51.49 0.592537351
19810805.03 3.28 7.89 51.99 0.582352608
19810805.06 3.38 8.04 55.06 0.571217596
19810805.09 3.19 7.97 56.57 0.559172389
19810805.12 2.82 7.89 55.09 0.546260337
19810805.15 2.58 7.94 52.95 0.532527912
19810805.18 2.5 8.01 52.33 0.51802453
19810805.21 2.48 8 52.02 0.502802392
19810806 2.67 7.87 51.97 0.057231872
19810806.03 3.28 8.02 51.94 0.046782383
19810806.06 3.56 8.4 54.33 0.037310101
19810806.09 3.44 8.46 55.56 0.028849114
19810806.12 3.22 8.5 54.3 0.021429872
19810806.15 3.02 8.65 52.83 0.015079079
19810806.18 2.89 8.98 52.05 0.009819589
19810806.21 2.76 9.08 52.99 0.005670331
19810807 2.7 9.02 53.81 0.261376
19810807.03 3.13 8.8 53.56 0.280257788
19810807.06 3.64 8.96 54.96 0.299276519
19810807.09 3.54 8.87 55.48 0.318363753
19810807.12 3.23 8.83 54.1 0.337450792
19810807.15 2.94 8.77 53.17 0.356468943
19810807.18 2.62 8.62 54.06 0.375349765
19810807.21 2.46 8.48 54.36 0.394025304
19810808 2.48 8.1 54.21 0.626773613
19810808.03 2.85 7.98 53.55 0.62150791
19810808.06 3.12 8.11 55.34 0.615151022
19810808.09 2.96 7.92 56.77 0.607725826
19810808.12 2.61 7.66 55.85 0.599259045
19810808.15 2.35 7.44 54.94 0.589781152
19810808.18 2.27 7.29 53.86 0.579326254
19810808.21 2.27 7.09 53.73 0.567931978
19810809 2.24 6.92 53.9 0.118511364
19810809.03 2.36 7 54.55 0.104012188
19810809.06 2.62 7.28 55.8 0.090284254
19810809.09 2.67 7.33 57.8 0.077376964
19810809.12 2.32 7.24 57.29 0.065336773
19810809.15 1.99 7.09 55.98 0.054207013
19810809.18 1.88 7.18 52.19 0.044027737
19810809.21 1.94 7.25 51.88 0.03483558
19810810 2.07 7.17 51.63 0.176137205
19810810.03 2.31 7.25 51.53 0.193470481
19810810.06 2.58 7.5 53.23 0.211253041
19810810.09 2.65 7.81 54.32 0.229420893
19810810.12 2.49 7.94 54.04 0.247908649
19810810.15 2.34 8.02 52.6 0.266649771
19810810.18 2.29 8.16 51.99 0.285576817
19810810.21 2.27 8.17 51.28 0.304621665
19810811 2.37 7.99 52.73 0.636437831
19810811.03 3.21 8.07 52.26 0.636510632
19810811.06 3.5 8.31 54.2 0.635438253
19810811.09 3.09 8.01 56.24 0.633224555
19810811.12 2.56 7.79 54.17 0.629877504
19810811.15 2.2 7.58 53.7 0.625409146
19810811.18 2.05 7.46 52.66 0.619835563
19810811.21 2.11 7.26 51.84 0.613176812
19810812 2.28 7.07 52.8 0.195706691
19810812.03 2.66 7.39 52.76 0.178312824
19810812.06 2.87 7.71 53.86 0.161422798
19810812.09 2.65 7.67 54.37 0.145097393
19810812.12 2.21 7.48 54.25 0.129395366
19810812.15 1.87 7.44 52.33 0.11437323
19810812.18 1.65 7.41 51.6 0.100085043
19810812.21 1.52 7.36 51.68 0.08658223
19810813 1.44 7.31 52.1 0.102223805
19810813.03 1.4 7.26 52.76 0.11662781
19810813.06 1.45 7.21 53.43 0.13175765
19810813.09 1.55 7.09 53.88 0.14755888
19810813.12 1.53 6.93 53.72 0.163974628
19810813.15 1.41 6.8 53.82 0.180945815
19810813.18 1.26 6.61 54.05 0.198411366
19810813.21 1.15 6.48 54.65 0.216308422
19810814 1.13 6.49 55.33 0.62076016
19810814.03 1.15 6.92 57.16 0.626165664
19810814.06 1.15 6.98 58.79 0.63046322
19810814.09 1.16 7 59.73 0.633637362
19810814.12 1.19 8.63 57.56 0.635676665
19810814.15 1.36 8.82 54.98 0.63657379
19810814.18 1.63 8.93 54.93 0.636325509
19810814.21 1.69 9.16 55.74 0.634932715
19810815 1.68 9.19 56.62 0.282668519
19810815.03 1.61 8.98 57.62 0.263765546
19810815.06 1.51 8.85 58.4 0.245058877
19810815.09 1.39 8.68 59.96 0.22661583
19810815.12 1.3 8.47 59.92 0.208502782
19810815.15 1.23 8.29 59.42 0.190784924
19810815.18 1.17 8.08 60.59 0.173526016
19810815.21 1.1 7.81 61.11 0.156788173
19810816 1.04 7.64 61.17 0.045523697
19810816.03 1.02 7.48 61.57 0.055851017
19810816.06 1.06 7.33 61.01 0.067122904
19810816.09 1.12 7.16 60.51 0.079298793
19810816.12 1.15 6.99 60.19 0.092334865
19810816.15 1.21 6.74 56.59 0.106184202
19810816.18 1.21 6.49 55.83 0.120796963
19810816.21 1.19 6.35 56.29 0.136120558
19810817 1.19 6.35 55.82 0.580989473
19810817.03 1.23 6.41 55.5 0.591297082
19810817.06 1.31 6.24 54.7 0.600622232
19810817.09 1.45 6.55 54.45 0.608931363
19810817.12 1.48 6.63 56.18 0.61619457
19810817.15 1.38 6.52 57.33 0.622385714
19810817.18 1.29 6.36 57.18 0.627482513
19810817.21 1.34 6.03 55.71 0.631466625
19810818 1.41 5.83 54.62 0.372469517
19810818.03 1.57 5.87 53.52 0.353563239
19810818.06 1.85 6.52 53.13 0.33453009
19810818.09 1.92 6.99 54.67 0.315438563
19810818.12 1.8 6.94 56.22 0.296357369
19810818.15 1.71 6.69 56.15 0.277355183
19810818.18 1.6 6.46 55.51 0.258500388
19810818.21 1.49 6.42 53.79 0.239860842
19810819 1.42 6.45 53.07 0.010553581
19810819.03 1.51 6.38 52.88 0.015981547
19810819.06 1.69 6.48 52.06 0.022497568
19810819.09 1.82 6.98 52.5 0.030078194
19810819.12 1.76 7.02 54.7 0.038696143
19810819.15 1.6 6.89 55.51 0.048320399
19810819.18 1.43 6.79 55.17 0.058916326
19810819.21 1.31 6.76 54.77 0.07044579
19810820 1.27 6.74 54.31 0.520293881
19810820.03 1.37 6.79 53.72 0.534682497
19810820.06 1.48 7 52.87 0.548292404
19810820.09 1.47 7.73 49.92 0.561074624
19810820.12 1.47 7.71 52.37 0.572983152
19810820.15 1.4 7.66 54.48 0.583975131
19810820.18 1.31 7.61 55.63 0.594011003
19810820.21 1.31 7.55 56.71 0.603054649
19810821 1.36 7.53 57.2 0.45795619
19810821.03 1.42 7.49 57.42 0.44055267
19810821.06 1.4 7.37 57.66 0.42270921
19810821.09 1.26 7.23 57.86 0.404490023
19810821.12 1.17 7.03 57.5 0.385960681
19810821.15 1.16 6.89 55.84 0.367187871
19810821.18 1.19 6.92 54.49 0.348239151
19810821.21 1.25 7.1 54.51 0.329182718
19810822 1.36 7.37 54.11 9.91564E-05
19810822.03 1.49 7.59 54.53 0.00019538
19810822.06 1.61 7.3 54.39 0.001436472
19810822.09 1.71 7.11 51.96 0.003817966
19810822.12 1.69 7.15 52.11 0.007331291
19810822.15 1.54 6.96 53.85 0.011963804
19810822.18 1.41 6.81 52.87 0.017698831
19810822.21 1.37 6.77 51.13 0.024515734
19810823 1.48 7.03 51.55 0.443508359
19810823.03 1.84 6.63 53.24 0.460831793
19810823.06 2.32 6.98 53.64 0.4776423
19810823.09 2.35 7.09 55.83 0.493879384
19810823.12 2.03 6.92 55.75 0.509484608
19810823.15 1.69 6.78 53.2 0.524401808
19810823.18 1.48 6.72 50.49 0.5385773
19810823.21 1.42 6.86 48.77 0.551960068
19810824 1.41 7.08 47.42 0.532318719
19810824.03 1.43 7.88 41.31 0.517804311
19810824.06 1.55 8.46 44.01 0.502571941
19810824.09 1.63 8.77 49.75 0.486676424
19810824.12 1.58 8.53 54.11 0.470174969
19810824.15 1.45 8.26 56.68 0.453126967
19810824.18 1.31 8.04 57.26 0.435593766
19810824.21 1.19 7.89 58.18 0.41763847
19810825 1.12 7.76 58.3 0.014993216
19810825.03 1.1 7.67 57.64 0.009750032
19810825.06 1.11 7.69 57.28 0.00561733
19810825.09 1.11 7.68 57.9 0.002609984
19810825.12 1.08 7.61 58.81 0.000738816
19810825.15 1.03 7.6 59.49 1.05618E-05
19810825.18 1.01 7.58 59.63 0.000427841
19810825.21 1 7.45 59.82 0.001989153
19810826 1.02 7.4 60.26 0.356749599
19810826.03 1.05 7.36 60.52 0.375627876
19810826.06 1.11 7.28 60.5 0.394299868
19810826.09 1.22 7.32 59.1 0.41269838
19810826.12 1.43 7.49 55.58 0.430757195
19810826.15 1.51 7.43 55.18 0.44841132
19810826.18 1.55 7.58 55.4 0.465597222
19810826.21 1.66 7.96 54.6 0.482253048
19810827 1.87 8.43 53.17 0.589633427
19810827.03 2.26 7.91 53.83 0.579164341
19810827.06 2.68 8.14 52.76 0.567756461
19810827.09 2.68 8.53 52.81 0.555450843
19810827.12 2.58 8.89 53.55 0.542291772
19810827.15 2.48 9.04 55.19 0.528326611
19810827.18 2.35 8.99 56.17 0.513605614
19810827.21 2.32 8.97 56.3 0.498181763
19810828 2.33 8.93 56.54 0.054049307
19810828.03 2.47 8.69 56.59 0.043884384
19810828.06 2.84 8.34 55.09 0.034707098
19810828.09 3.04 8.39 54.86 0.026550475
19810828.12 2.87 8.46 54.58 0.01944387
19810828.15 2.6 8.54 54.74 0.013412862
19810828.18 2.47 8.5 55.14 0.008479152
19810828.21 2.56 8.06 55.1 0.004660499
19810829 2.75 7.64 54.78 0.266928754
19810829.03 3.29 7.86 54.62 0.285858041
19810829.06 3.36 7.96 56.1 0.304904117
19810829.09 3.04 7.8 56.85 0.323998442
19810829.12 2.74 7.49 56.58 0.343072294
19810829.15 2.58 7.3 55.62 0.362057026
19810829.18 2.53 7.13 54.74 0.380884318
19810829.21 2.55 6.94 53.96 0.399486409
19810830 2.61 6.9 53.82 0.625334657
19810830.03 2.77 7.04 54.66 0.619744854
19810830.06 2.76 7.32 54.62 0.613070211
19810830.09 2.56 7.37 54.08 0.605334748
19810830.12 2.44 7.39 53.24 0.596566306
19810830.15 2.44 7.48 52.94 0.586796443
19810830.18 2.41 7.71 50.39 0.576060316
19810830.21 2.38 7.93 50.82 0.564396567
19810831 2.45 8.02 51.93 0.114156245
19810831.03 2.6 8.17 52.3 0.099879315
19810831.06 2.58 8.36 53.91 0.086388502
19810831.09 2.4 8.39 55.29 0.073732354
19810831.12 2.23 8.34 56.59 0.06195642
19810831.15 2.07 8.19 56.9 0.051103084
19810831.18 1.94 7.98 56.75 0.041211402
19810831.21 1.85 7.82 57.08 0.032316976
19810901 1.77 7.6 56.96 0.119301993
19810901.03 1.74 7.27 55.92 0.134556907
19810901.06 1.79 7.01 54.36 0.150473132
19810901.09 1.78 6.79 55.1 0.16699339
19810901.12 1.73 6.64 56.14 0.184058224
19810901.15 1.57 6.52 55.89 0.201606216
19810901.18 1.39 6.39 55.54 0.219574219
19810901.21 1.24 6.26 55.91 0.237897562
19810902 1.17 6.08 55.76 0.627022377
19810902.03 1.16 5.83 56.3 0.631118531
19810902.06 1.17 5.53 54.49 0.634088911
19810902.09 1.13 5.54 55.16 0.635922828
19810902.12 1.05 5.6 55.77 0.636613681
19810902.15 0.93 5.62 56.54 0.636158985
19810902.18 0.85 5.56 57.47 0.634560375
19810902.21 0.77 5.41 57.44 0.631823604
19810903 0.69 5.31 58.03 0.260378326
19810903.03 0.66 5.29 58.37 0.241714209
19810903.06 0.7 5.38 58.84 0.223325756
19810903.09 0.79 5.51 60.42 0.20527914
19810903.12 0.83 3.96 58.75 0.187639314
19810903.15 0.77 4.32 56.19 0.170469762
19810903.18 0.72 5.47 63.54 0.153832273
19810903.21 0.81 3.82 57.41 0.137786726
19810904 0.9 4.03 57.64 0.057813466
19810904.03 0.86 4.09 58.34 0.069251339
19810904.06 0.8 4.05 57.31 0.081585552
19810904.09 0.73 4.1 54.88 0.094771719
19810904.12 0.67 4.12 53.53 0.108762382
19810904.15 0.63 4.09 53.96 0.123507187
19810904.18 0.64 4.05 55.21 0.138953074
19810904.21 0.69 3.88 55.51 0.155044452
19810905 0.78 3.86 55.5 0.593050969
19810905.03 0.88 3.98 55.59 0.602195417
19810905.06 0.98 4.13 54.45 0.610318182
19810905.09 1.05 4.3 56.57 0.617390034
19810905.12 0.99 4.34 58.1 0.623385521
19810905.15 0.86 4.31 57.69 0.628283064
19810905.18 0.84 4.21 55.13 0.632065039
19810905.21 0.92 4.21 52.49 0.634717834
19810906 1.06 4.3 52.96 0.350141042
19810906.03 1.22 4.5 54.5 0.331092303
19810906.06 1.33 4.68 55.25 0.311997563
19810906.09 1.4 4.87 55.98 0.292925538
19810906.12 1.4 4.95 56.44 0.27394487
19810906.15 1.34 5 56.31 0.25512387
19810906.18 1.37 5.04 55.18 0.236530269
19810906.21 1.35 5.1 52.35 0.218230987
19810907 1.32 5.03 51.15 0.017075934
19810907.03 1.46 5.2 51.07 0.023785631
19810907.06 1.69 5.71 52.02 0.031555297
19810907.09 1.91 6.23 53.49 0.04035697
19810907.12 1.79 6.46 54.78 0.050158974
19810907.15 1.54 6.48 54.64 0.06092603
19810907.18 1.34 6.47 54.48 0.072619391
19810907.21 1.29 6.46 55.05 0.085196973
19810908 1.39 6.31 55.98 0.537193843
19810908.03 1.68 5.95 56.01 0.550658143
19810908.06 2.03 6.34 55.33 0.56328624
19810908.09 2.15 6.75 55.68 0.575032687
19810908.12 1.87 6.78 55.91 0.58585521
19810908.15 1.6 6.55 55.98 0.595714857
19810908.18 1.42 6.41 54.99 0.604576147
19810908.21 1.33 6.34 54.51 0.612407188
19810909 1.32 6.26 55.29 0.437368106
19810909.03 1.44 5.95 55.62 0.419452157
19810909.06 1.6 5.82 55.5 0.401172206
19810909.09 1.53 5.97 55.25 0.382594039
19810909.12 1.32 6.02 56 0.363784518
19810909.15 1.13 5.97 58.09 0.34481134
19810909.18 0.98 5.78 57.33 0.325742783
19810909.21 0.86 5.59 58.38 0.306647476
19810910 0.79 5.42 55.59 0.000334527
19810910.03 0.76 5.33 56.19 0.001781557
19810910.06 0.82 5.35 57.18 0.004367748
19810910.09 1.12 5.18 58.15 0.008083791
19810910.12 1.44 6.38 52.18 0.012916314
19810910.15 1.55 6.96 53.23 0.018847922
19810910.18 1.54 7.08 54.61 0.025857272
19810910.21 1.61 8.27 52.93 0.033919135
19810911 1.67 8.12 57.04 0.463900546
19810911.03 1.86 8.04 56.86 0.480612141
19810911.06 2.27 7.9 55.75 0.496739622
19810911.09 2.41 7.68 57.02 0.512224949
19810911.12 2.32 7.52 56.89 0.527012392
19810911.15 2.14 7.7 54.67 0.54104873
19810911.18 2.03 8.01 54.31 0.55428345
19810911.21 2.06 8.44 53.68 0.56666892
19810912 2.23 10.09 51.29 0.515111061
19810912.03 2.38 9.93 56.45 0.499755075
19810912.06 2.39 9.39 57.4 0.483746085
19810912.09 2.35 9.16 57.85 0.467141701
19810912.12 2.2 8.92 58.94 0.450001683
19810912.15 2 8.62 58.84 0.43238772
19810912.18 1.84 8.34 59.76 0.414363197
19810912.21 1.75 8.03 58.05 0.395992985
19810913 1.66 7.8 57.82 0.008922854
19810913.03 1.59 7.59 56.58 0.004991948
19810913.06 1.59 7.35 57.06 0.002188649
19810913.09 1.63 7.09 53.77 0.000523045
19810913.12 1.58 6.84 53.22 1.13045E-06
19810913.15 1.45 6.7 53.94 0.000624784
19810913.18 1.29 6.53 53.08 0.00239176
19810913.21 1.16 6.43 53.46 0.005295701
19810914 1.06 6.38 54.15 0.379009581
19810914.03 1.02 6.34 54.87 0.397637235
19810914.06 1.05 6.26 55.86 0.415979393
19810914.09 1.13 6.03 54.24 0.433970049
19810914.12 1.18 5.79 51.89 0.451544453
19810914.15 1.19 5.75 52.9 0.468639354
19810914.18 1.13 5.73 53.64 0.485193233
19810914.21 1.03 5.69 53.97 0.501146513
19810915 1 5.65 54.22 0.577176946
19810915.03 0.97 5.69 54.6 0.565604174
19810915.06 0.93 5.84 55.95 0.553141411
19810915.09 0.96 6.16 55.72 0.539833506
19810915.12 1.03 6.41 56.02 0.525728355
19810915.15 1.08 6.37 56.34 0.510876724
19810915.18 1.05 6.33 56.98 0.495332058
19810915.21 1.07 6.47 57.09 0.479150304
19810916 1.2 7.08 57.12 0.042156775
19810916.03 1.35 7.09 57.15 0.033161067
19810916.06 1.94 7.5 53.12 0.025191587
19810916.09 2.34 7.85 52.67 0.018277017
19810916.12 2.3 7.85 53.51 0.01244224
19810916.15 2.21 7.88 53.34 0.007708258
19810916.18 2.28 7.89 53.54 0.004092105
19810916.21 2.42 7.78 53.62 0.001606797
19810917 2.61 7.64 53.71 0.289283314
19810917.03 2.93 7.73 54.06 0.308343157
19810917.06 3.1 7.85 54.89 0.327438867
19810917.09 2.95 7.91 54.98 0.346501725
19810917.12 2.69 8.16 53.35 0.365463124
19810917.15 2.52 8.47 51.85 0.384254819
19810917.18 2.42 8.59 51.56 0.402809185
19810917.21 2.45 8.74 51.92 0.421059446
19810918 2.47 8.95 52.8 0.61862163
19810918.03 2.53 9 54.26 0.611753951
19810918.06 2.69 8.9 53.94 0.603830192
19810918.09 2.69 8.94 54.53 0.594878866
19810918.12 2.47 8.82 56 0.584932191
19810918.15 2.23 8.65 56.32 0.574025965
19810918.18 2.05 8.51 56.77 0.562199435
19810918.21 1.95 8.37 57.1 0.549495167
19810919 1.94 8.18 56.97 0.097388894
19810919.03 2.26 7.74 56.36 0.084044977
19810919.06 2.65 7.83 54.08 0.071544161
19810919.09 2.55 7.89 55.43 0.059931435
19810919.12 2.22 7.8 55.56 0.049248591
19810919.15 1.95 7.58 55.69 0.03953408
19810919.18 1.87 7.39 55.26 0.030822858
19810919.21 1.92 7.01 53.81 0.02314628
19810920 1.98 6.67 53.98 0.201869286
19810920.03 2.07 6.43 53.99 0.219843023
19810920.06 2.17 6.55 56.09 0.238171132
19810920.09 2.03 6.58 57.11 0.256787657
19810920.12 1.82 6.46 56.46 0.275625595
19810920.15 1.68 6.33 55.09 0.294617148
19810920.18 1.57 6.15 53.66 0.313693971
19810920.21 1.55 5.99 52.18 0.332787407
19810921 1.55 5.98 51.77 0.636143653
19810921.03 1.57 6.04 52.37 0.634528143
19810921.06 1.66 6.24 52.49 0.631774589
19810921.09 1.71 6.52 52.74 0.6278929
19810921.12 1.64 6.66 53.7 0.622897047
19810921.15 1.47 6.65 54.67 0.616805009
19810921.18 1.32 6.62 55.35 0.609638711
19810921.21 1.28 6.68 56.27 0.601423943
19810922 1.34 6.75 56.7 0.170219453
19810922.03 1.36 6.77 56.95 0.153590295
19810922.06 1.53 6.88 54.24 0.137553951
19810922.09 1.84 7.48 52.63 0.122168132
19810922.12 1.9 7.53 54.41 0.107488211
19810922.15 1.81 7.58 55.18 0.093567022
19810922.18 1.77 7.98 54.21 0.080454664
19810922.21 1.82 8.08 54.68 0.068198327
19810923 1.84 8.02 55.63 0.12373085
19810923.03 1.95 7.89 55.75 0.139186703
19810923.06 2.25 7.65 53.89 0.155287204
19810923.09 2.3 7.77 54.92 0.171974413
19810923.12 2.08 7.69 56.64 0.189188272
19810923.15 1.85 7.58 57.02 0.206866827
19810923.18 1.73 7.71 56.68 0.224946459
19810923.21 1.77 7.8 56.79 0.243362098
19810924 1.75 7.83 57.28 0.62834722
19810924.03 1.8 7.84 57.99 0.63211257
19810924.06 2.03 7.64 57.06 0.634748568
19810924.09 2.28 7.85 54.31 0.636245729
19810924.12 2.23 7.93 55.82 0.636598664
19810924.15 2.09 7.95 56.33 0.635806103
19810924.18 2.04 8.05 56.07 0.633870899
19810924.21 2.09 8.1 56.6 0.630800016
19810925 2.12 8.04 56.93 0.254846811
19810925.03 2.21 7.93 55.11 0.236257081
19810925.06 2.42 8.02 54.36 0.217962655
19810925.09 2.47 8.03 55.53 0.200029369
19810925.12 2.35 7.99 55.85 0.182521765
19810925.15 2.25 7.99 55.28 0.165502853
19810925.18 2.19 8.05 54.89 0.149033879
19810925.21 2.1 8.06 55.61 0.133174117
19810926 1.98 7.97 56.88 0.061092468
19810926.03 1.97 7.84 57.15 0.072799233
19810926.06 2.16 7.47 55.68 0.08538957
19810926.09 2.3 7.29 56.6 0.09881817
19810926.12 2.15 7.16 56.98 0.113036703
19810926.15 1.91 6.98 55.96 0.127993996
19810926.18 1.74 6.94 54.97 0.143636223
19810926.21 1.68 6.94 54.97 0.159907086
19810927 1.65 6.88 56 0.595853391
19810927.03 1.72 6.61 54.69 0.604699654
19810927.06 1.87 6.34 53.85 0.612515222
19810927.09 2.09 6.47 54.51 0.61927197
19810927.12 2.05 6.52 56.14 0.624945579
19810927.15 1.8 6.4 56.45 0.629515631
19810927.18 1.63 6.18 54.73 0.632965678
19810927.21 1.66 5.97 53.68 0.635283304
19810928 1.6 5.88 53.58 0.344529601
19810928.03 1.74 5.79 52.94 0.325460147
19810928.06 1.95 6.02 55.36 0.306364962
19810928.09 1.98 6.32 57.14 0.287312764
19810928.12 1.8 6.39 58.41 0.268372122
19810928.15 1.51 6.33 58.44 0.249611204
19810928.18 1.27 6.16 58.01 0.231097525
19810928.21 1.11 6.02 58.62 0.212897716
19810929 1.04 5.95 59.46 0.018943878
19810929.03 1.03 5.88 60.42 0.025969001
19810929.06 1.04 5.79 59.93 0.034046234
19810929.09 1.02 5.61 60.3 0.043146511
19810929.12 0.98 5.5 59.74 0.053237078
19810929.15 0.95 5.24 53.93 0.06428162
19810929.18 0.99 5.13 53.9 0.076240391
19810929.21 0.98 5.14 54.37 0.089070351
19810930 0.99 4.84 53.62 0.541250605
19810930.03 1.13 4.59 55.37 0.554473094
19810930.06 1.4 5.03 58.64 0.566845649
19810930.09 1.58 5.62 56.71 0.578323745
19810930.12 1.61 6.31 51.96 0.588866071
19810930.15 1.59 6.6 53.86 0.598434687
19810930.18 1.61 6.8 53.52 0.606995157
19810930.21 1.71 6.79 53.85 0.614516671
19811001 1.77 6.72 53.77 0.004403189
19811001.03 2.07 6.81 52.13 0.001804264
19811001.06 2.41 7.27 52.69 0.000344418
19811001.09 2.42 7.39 55.14 2.89047E-05
19811001.12 2.18 7.36 55.21 0.000858859
19811001.15 1.94 7.32 54.32 0.002831294
19811001.18 1.78 7.36 53.87 0.005939111
19811001.21 1.78 7.38 54.4 0.010171126
19811002 1.72 7.3 54.85 0.400965327
19811002.03 1.83 6.98 54.28 0.419248992
19811002.06 2.04 7.06 53.15 0.437169383
19811002.09 2.05 7.32 54.08 0.45466201
19811002.12 1.88 7.22 55.08 0.471663917
19811002.15 1.68 7.03 55.12 0.488113913
19811002.18 1.58 6.96 54.48 0.503952799
19811002.21 1.58 6.98 53.83 0.519123572
19811003 1.52 7 54.36 0.563422983
19811003.03 1.54 6.93 54.12 0.550804529
19811003.06 1.83 6.9 52.64 0.537349347
19811003.09 1.93 7.03 53.64 0.523105858
19811003.12 1.74 6.94 54.87 0.508125324
19811003.15 1.53 6.8 54.81 0.492461662
19811003.18 1.4 6.72 53.97 0.476171239
19811003.21 1.41 6.71 54.02 0.459312686
19811004 1.42 6.6 54.93 0.031648366
19811004.03 1.55 6.22 53.5 0.02386696
19811004.06 2.11 6.6 54.41 0.017145232
19811004.09 2.29 6.97 55.94 0.011507371
19811004.12 2.04 6.96 55.72 0.006973667
19811004.15 1.83 6.87 54.63 0.003560439
19811004.18 1.81 6.74 53.57 0.001279968
19811004.21 1.89 6.56 53.23 0.000140462
19811005 1.99 6.43 53.18 0.311783359
19811005.03 2.19 6.5 53.39 0.330878228
19811005.06 2.33 6.74 54.31 0.349927862
19811005.09 2.28 6.8 55.89 0.368863707
19811005.12 2.06 6.71 55.95 0.387617613
19811005.15 1.8 6.54 55.12 0.406122084
19811005.18 1.62 6.48 52.94 0.424310529
19811005.21 1.56 6.53 51.24 0.442117485
19811006 1.64 6.52 51.51 0.610403394
19811006.03 1.8 6.41 52.29 0.602292261
19811006.06 2.01 6.53 52.33 0.593159099
19811006.09 2.13 6.82 53.98 0.583036776
19811006.12 2.03 6.84 55.72 0.571961722
19811006.15 1.85 6.72 55.7 0.559973797
19811006.18 1.73 6.55 56.04 0.547116141
19811006.21 1.71 6.43 55.76 0.533435029
19811007 1.63 6.23 55.64 0.081728835
19811007.03 1.82 6.07 54.97 0.069384811
19811007.06 2.13 6.42 55.83 0.05793665
19811007.09 2.17 6.53 58.22 0.04742555
19811007.12 1.91 6.42 59 0.037889341
19811007.15 1.56 6.22 57.94 0.029362344
19811007.18 1.31 6.02 56.92 0.021875246
19811007.21 1.22 5.92 56.06 0.015454992
19811008 1.19 5.83 56.41 0.223121291
19811008.03 1.19 5.73 56.27 0.241506277
19811008.06 1.26 5.57 54.65 0.260167671
19811008.09 1.3 5.97 53.47 0.279038316
19811008.12 1.31 6.74 56.76 0.298050296
19811008.15 1.33 6.96 58.58 0.317135187
19811008.18 1.33 7.02 59.54 0.336224307
19811008.21 1.27 7.07 60.14 0.355248955
19811009 1.18 7.11 60.66 0.634115803
19811009.03 1.1 7.2 60.54 0.63115812
19811009.06 1.11 7.34 59.02 0.627074521
19811009.09 1.24 7.49 57.34 0.621879702
19811009.12 1.34 7.5 58.28 0.61559236
19811009.15 1.36 7.51 60.11 0.608235123
19811009.18 1.3 7.52 61.53 0.599834467
19811009.21 1.2 7.48 62.41 0.590420627
19811010 1.11 7.39 62.76 0.150655215
19811010.03 1.04 7.31 62.52 0.13473189
19811010.06 1.04 7.4 61.61 0.11946925
19811010.09 1.1 7.71 60.26 0.104922219
19811010.12 1.21 7.6 60.85 0.091143154
19811010.15 1.46 7.15 59.89 0.078181645
19811010.18 1.61 6.78 54.88 0.066084337
19811010.21 1.6 7.02 53.54 0.054894769
19811011 1.52 7.13 54.63 0.142041892
19811011.03 1.54 7.09 55.36 0.158252457
19811011.06 1.86 6.98 55.5 0.175039055
19811011.09 2.12 6.97 56.77 0.192341275
19811011.12 2.1 6.97 57.22 0.210096846
19811011.15 1.93 7.01 56.21 0.228241865
19811011.18 1.82 6.98 55.46 0.246711034
19811011.21 1.8 6.83 55.07 0.265437881
19811012 1.72 6.66 54.76 0.632671294
19811012.03 1.78 6.25 55.59 0.635102668
19811012.06 1.93 6.27 57.17 0.636393929
19811012.09 1.87 6.38 58.05 0.636540431
19811012.12 1.75 6.26 57.8 0.635541647
19811012.15 1.61 6 57.36 0.633401171
19811012.18 1.59 5.7 55.76 0.630126707
19811012.21 1.56 5.53 54.63 0.625730039
19811013 1.56 5.4 54.23 0.23293687
19811013.03 1.72 5.49 55.69 0.214702687
19811013.06 1.86 5.71 57.29 0.196841381
19811013.09 1.84 5.81 57.88 0.179417228
19811013.12 1.69 5.79 58.18 0.162492939
19811013.15 1.46 5.71 56.97 0.146129424
19811013.18 1.43 5.61 55.68 0.130385572
19811013.21 1.49 5.62 55.26 0.115318043
19811014 1.38 5.67 55.16 0.075003899
19811014.03 1.24 5.67 54.44 0.087748721
19811014.06 1.17 5.7 53.98 0.101323312
19811014.09 1.14 5.78 53.76 0.115678822
19811014.12 1.08 5.9 53.86 0.130763585
19811014.15 1 5.88 56.01 0.14652331
19811014.18 0.95 5.78 57.2 0.162901283
19811014.21 0.93 5.72 58.98 0.17983856
19811015 0.87 5.69 60.22 0.606184936
19811015.03 0.78 5.66 61.11 0.613811684
19811015.06 0.71 5.6 61.67 0.620374944
19811015.09 0.65 5.55 61.87 0.625851097
19811015.12 0.61 5.51 62.03 0.630220434
19811015.15 0.57 5.49 62.42 0.633467228
19811015.18 0.54 5.48 62.93 0.635579798
19811015.21 0.51 5.45 63.55 0.636550538
19811016 0.49 5.4 63.22 0.32201929
19811016.03 0.46 5.43 64.08 0.302926775
19811016.06 0.42 5.46 65.71 0.283889624
19811016.09 0.39 5.46 66.33 0.264976347
19811016.12 0.36 5.41 66.02 0.246255013
19811016.15 0.36 5.38 66.19 0.227793
19811016.18 0.36 5.34 66.21 0.209656749
19811016.21 0.34 5.24 66.23 0.191911532
19811017 0.33 5.13 66.37 0.027347523
19811017.03 0.37 5.06 65.65 0.035611355
19811017.06 0.42 2.52 52.14 0.044892595
19811017.09 0.52 2.88 51.76 0.055157843
19811017.12 0.58 3.15 52.68 0.066370154
19811017.15 0.56 3.32 51.12 0.078489175
19811017.18 0.5 3.35 47.09 0.091471293
19811017.21 0.62 3.28 45.41 0.105269785
19811018 0.71 3.53 52.44 0.556766616
19811018.03 0.69 3.61 60.5 0.568981197
19811018.06 0.63 3.63 56.86 0.58029363
19811018.09 0.62 3.94 49.48 0.590663206
19811018.12 0.67 4.54 44.12 0.600052605
19811018.15 0.78 5.75 40.45 0.608428032
19811018.18 0.81 5.77 42.53 0.615759349
19811018.21 0.79 5.67 45.52 0.622020169
19811019 0.77 5.62 49.2 0.410806222
19811019.03 0.83 5.82 52.14 0.392376272
19811019.06 1.13 6.81 53.35 0.373679765
19811019.09 1.35 5.87 53.32 0.354783984
19811019.12 1.34 6.13 52.69 0.335756936
19811019.15 1.27 6.19 54.06 0.3166671
19811019.18 1.26 6.06 55.41 0.297583173
19811019.21 1.27 5.91 54.84 0.27857384
19811020 1.32 5.5 54 0.002869041
19811020.03 1.5 5.35 53.66 0.005993591
19811020.06 1.64 5.51 55.4 0.010242142
19811020.09 1.73 5.67 57.64 0.015599405
19811020.12 1.58 5.76 58.07 0.022046098
19811020.15 1.36 5.69 57.26 0.029559021
19811020.18 1.21 5.56 56.01 0.038111136
19811020.21 1.13 5.36 54.8 0.047671663
19811021 1.19 5.12 53.32 0.48835297
19811021.03 1.3 5.02 50.77 0.504182377
19811021.06 1.37 5.19 50.75 0.519342842
19811021.09 1.31 5.29 50.83 0.533779807
19811021.12 1.19 5.31 50.12 0.547441312
19811021.15 1.08 5.29 49.31 0.560278191
19811021.18 1.06 5.35 48.21 0.572244247
19811021.21 1.15 8.29 59.77 0.583296413
19811022 1.22 7.7 57.29 0.492224948
19811022.03 1.27 7.55 54.03 0.475925683
19811022.06 1.35 7.85 54.59 0.459059173
19811022.09 1.47 8.12 54.87 0.441686116
19811022.12 1.52 7.87 56.02 0.423869038
19811022.15 1.51 7.75 56.77 0.405672062
19811022.18 1.46 7.62 57.31 0.387160675
19811022.21 1.4 7.52 57.97 0.3684015
19811023 1.35 7.46 58.34 0.003518397
19811023.03 1.29 7.39 58.75 0.001254765
19811023.06 1.21 7.27 59.33 0.00013219
19811023.09 1.15 7.13 58.85 0.00015471
19811023.12 1.21 7.01 56.49 0.001322246
19811023.15 1.27 6.88 55.99 0.003630595
19811023.18 1.25 6.78 56.4 0.00707145
19811023.21 1.22 6.73 56.58 0.011632427
19811024 1.18 6.67 57.11 0.406393789
19811024.03 1.13 6.59 57.91 0.424577061
19811024.06 1.12 6.54 58.75 0.442377883
19811024.09 1.08 6.54 59.51 0.459732196
19811024.12 1 6.54 60.35 0.476577542
19811024.15 0.92 6.51 61.33 0.492853293
19811024.18 0.85 6.46 62.22 0.508500879
19811024.21 0.78 6.43 62.76 0.523463982
19811025 0.74 6.41 62.87 0.559789701
19811025.03 0.7 6.36 62.91 0.54691951
19811025.06 0.67 6.29 63.16 0.533226574
19811025.09 0.64 6.2 63.19 0.518760168
19811025.12 0.6 6.13 63.54 0.503572358
19811025.15 0.57 6.11 63.72 0.487717804
19811025.18 0.57 6.11 63.38 0.471253563
19811025.21 0.69 6.13 61.35 0.45423889
19811026 0.84 6.26 58.27 0.029243861
19811026.03 0.96 6.41 53.04 0.021772368
19811026.06 1.05 6.36 41.37 0.01536809
19811026.09 1.11 6.03 41.51 0.010054075
19811026.12 1.13 5.96 40.55 0.005849447
19811026.15 1.13 5.97 44.78 0.002769341
19811026.18 1.13 6 49.58 0.000824839
19811026.21 1.15 6.21 52.97 2.29408E-05
19811027 1.2 6.47 56.01 0.317417895
19811027.03 1.28 6.46 57.31 0.336506562
19811027.06 1.26 6.34 56.73 0.355529739
19811027.09 1.28 6.35 54.28 0.374418966
19811027.12 1.29 6.38 54.09 0.393106261
19811027.15 1.23 6.35 55.55 0.411524368
19811027.18 1.15 6.28 57.05 0.429607005
19811027.21 1.16 6.17 57.35 0.447289093
19811028 1.13 6.1 58.45 0.608118309
19811028.03 1.08 6.08 59.56 0.599702426
19811028.06 1.13 5.96 59.77 0.590273835
19811028.09 1.14 5.69 53.91 0.579866466
19811028.12 1.13 6.04 54.96 0.568517775
19811028.15 1.08 6.31 57.17 0.556268608
19811028.18 1.04 6.49 58.99 0.543163045
19811028.21 1.03 7.17 59.56 0.529248253
19811029 0.99 7.12 61.01 0.07799616
19811029.03 0.95 7.04 61.1 0.065911979
19811029.06 0.92 7.11 61.17 0.05473616
19811029.09 0.9 7.1 61.29 0.04450892
19811029.12 0.87 6.96 61.47 0.035267068
19811029.15 0.82 6.8 61.65 0.027043866
19811029.18 0.75 6.62 62.17 0.019868905
19811029.21 0.73 6.48 62.18 0.01376801
19811030 0.72 6.34 62.19 0.228513057
19811030.03 0.72 6.17 62.14 0.246986527
19811030.06 0.7 6.05 62.13 0.265716682
19811030.09 0.66 5.95 62.02 0.284636118
19811030.12 0.62 5.87 61.93 0.303676744
19811030.15 0.6 5.78 61.09 0.32277003
19811030.18 0.61 5.62 60.27 0.341847267
19811030.21 0.62 5.25 55.2 0.360839795
19811031 0.63 5.31 55.49 0.633360945
19811031.03 0.64 5.4 56.63 0.630069773
19811031.06 0.62 5.44 57.66 0.625656603
19811031.09 0.62 5.46 59.15 0.620137316
19811031.12 0.62 11.03 50.37 0.613531776
19811031.15 0.64 10.93 50.43 0.605863757
19811031.18 0.68 10.8 50.38 0.597160854
19811031.21 0.69 10.69 50.1 0.587454388
19811101 0.68 10.72 50.02 0.211454832
19811101.03 0.66 10.7 50.17 0.193667589
19811101.06 0.64 10.47 50.17 0.176328926
19811101.09 0.62 10.32 50.12 0.15950124
19811101.12 0.61 10.23 50.01 0.143245093
19811101.15 0.65 10.15 49.81 0.127618992
19811101.18 0.69 10.02 49.51 0.11267917
19811101.21 0.74 9.83 50 0.098479397
19811102 0.81 9.74 49.74 0.090134819
19811102.03 0.84 9.68 49.44 0.103853818
19811102.06 0.89 3.99 240.86 0.118344625
19811102.09 0.99 4.33 237.9 0.133555093
19811102.12 1.07 4.6 235.8 0.149430478
19811102.15 1.09 4.82 238.79 0.165913645
19811102.18 1.03 5.02 244.39 0.182945276
19811102.21 0.96 5.13 249.12 0.200464074
19811103 0.94 5.13 251.91 0.615073605
19811103.03 0.89 5.03 251.57 0.621442612
19811103.06 0.8 4.94 253.11 0.626720668
19811103.09 0.78 4.88 253.51 0.630888778
19811103.12 0.82 4.85 250.45 0.633931942
19811103.15 0.83 4.85 245.74 0.635839208
19811103.18 0.81 4.92 243.03 0.63660371
19811103.21 0.76 4.9 241.52 0.636222699
19811104 0.71 4.86 239.87 0.299490387
19811104.03 0.66 4.84 238.52 0.280470505
19811104.06 0.61 4.78 237.98 0.261586805
19811104.09 0.57 4.66 239.6 0.242907245
19811104.12 0.53 4.52 239.65 0.224499054
19811104.15 0.5 4.33 240.47 0.206428482
19811104.18 0.48 15.03 44.32 0.18876056
19811104.21 0.49 14.6 44.27 0.171558876
19811105 0.52 14.37 44.4 0.037209517
19811105.03 0.58 14.15 44.54 0.046670638
19811105.06 0.68 13.74 44.54 0.057109366
19811105.09 0.79 13.35 44.7 0.068488135
19811105.12 0.82 12.91 44.67 0.080765992
19811105.15 0.84 12.11 44.54 0.09389875
19811105.18 0.86 11.97 44.74 0.107839147
19811105.21 0.92 11.86 44.93 0.122537011
19811106 0.98 11.69 45.15 0.571087444
19811106.03 0.98 11.36 44.77 0.582232895
19811106.06 0.98 11.18 44.86 0.592428507
19811106.09 1.04 11.06 45.09 0.60163759
19811106.12 1.08 10.93 45.4 0.609826999
19811106.15 1.07 6.29 42.52 0.61696726
19811106.18 1.05 6.51 43.61 0.623032677
19811106.21 1.02 6.68 38.54 0.628001422
19811107 0.97 6.74 37.18 0.389025093
19811107.03 0.92 6.79 32.28 0.370287684
19811107.06 0.9 6.79 27.41 0.351363212
19811107.09 0.89 6.71 28.36 0.332319782
19811107.12 0.91 6.52 26.24 0.313225932
19811107.15 0.92 6.42 25.06 0.29415038
19811107.18 0.94 7.9 23.58 0.275161775
19811107.21 1.03 7.74 17.73 0.256328456
19811108 0.95 7.43 359.08 0.006676509
19811108.03 0.87 7.2 359.66 0.011126085
19811108.06 0.99 6.83 349.54 0.016681191
19811108.09 1.25 4.68 51.1 0.023321835
19811108.12 1.59 5.22 51.18 0.031024117
19811108.15 1.76 5.67 53.31 0.039760317
19811108.18 1.7 5.95 53.1 0.049498995
19811108.21 1.64 6.04 53.46 0.060205103
19811109 1.63 6.06 53.36 0.506965167
19811109.03 1.86 6.17 54.05 0.521999223
19811109.06 2.1 6.57 54.43 0.536300215
19811109.09 2.17 6.86 54.65 0.549816679
19811109.12 2.12 6.89 55.63 0.562499969
19811109.15 2.13 6.8 56.12 0.574304436
19811109.18 2.26 6.7 55.07 0.585187601
19811109.21 2.36 6.66 54.67 0.595110295
19811110 2.44 6.63 54.28 0.472926667
19811110.03 2.52 6.66 54.16 0.455964341
19811110.06 2.49 6.66 53.46 0.43850661
19811110.09 2.32 6.56 52.81 0.420616299
19811110.12 2.14 6.5 51.56 0.402357795
19811110.15 2.07 6.55 48.61 0.383796811
19811110.18 2.12 6.8 43.9 0.365000143
19811110.21 2.2 6.9 43.72 0.346035441
19811111 2.36 6.97 44.83 0.000968037
19811111.03 2.59 7.18 44.87 5.16178E-05
19811111.06 2.61 7.32 46.42 0.000280584
19811111.09 2.48 7.35 46.67 0.001654113
19811111.12 2.35 7.31 46.5 0.004167261
19811111.15 2.28 7.24 46.24 0.007810983
19811111.18 2.12 7.33 44.28 0.012572165
19811111.21 1.96 7.42 43.18 0.018433674
19811112 1.85 7.37 44.24 0.427814719
19811112.03 1.78 7.29 45.59 0.445539775
19811112.06 1.71 7.22 46.17 0.462806938
19811112.09 1.66 7.07 46.45 0.47955407
19811112.12 1.57 6.93 46.2 0.495720897
19811112.15 1.48 6.83 45.44 0.511249234
19811112.18 1.37 6.68 44.8 0.5260832
19811112.21 1.25 6.48 44.28 0.540169406
19811113 1.14 6.38 44.57 0.544511556
19811113.03 1.05 6.25 45.48 0.530675524
19811113.06 0.97 6.08 44.14 0.516075206
19811113.09 0.93 5.99 45.76 0.500763145
19811113.12 0.88 5.89 47.16 0.484794449
19811113.15 0.86 5.73 45.28 0.468226591
19811113.18 0.81 5.62 46.61 0.451119193
19811113.21 0.8 5.53 48.09 0.433533824
19811114 0.85 3.83 39.93 0.020538835
19811114.03 0.9 3.96 40.28 0.014329422
19811114.06 0.91 4.07 41.53 0.00921401
19811114.09 0.96 4.12 42.88 0.005211009
19811114.12 1 4.29 43.66 0.002334827
19811114.15 1.1 4.39 49.32 0.000595813
19811114.18 1.2 4.58 51.41 2.27106E-07
19811114.21 1.25 4.66 52.55 0.000550212
19811115 1.21 4.65 51.74 0.339941178
19811115.03 1.24 4.61 51.32 0.358945266
19811115.06 1.28 4.66 51.9 0.377803108
19811115.09 1.27 4.78 50.11 0.396446841
19811115.12 1.23 4.88 51.6 0.414809366
19811115.15 1.22 4.91 53.53 0.432824594
19811115.18 1.23 5.03 53.41 0.450427695
19811115.21 1.22 5.14 50.86 0.467555315
19811116 1.14 5.05 52.69 0.59807735
19811116.03 1.15 4.89 52.23 0.588469781
19811116.06 1.21 5.07 52.11 0.57788993
19811116.09 1.25 5.42 51.5 0.566375869
19811116.12 1.25 5.66 52.27 0.553969039
19811116.15 1.24 5.67 53.7 0.540714092
19811116.18 1.25 5.6 53.92 0.526658729
19811116.21 1.47 5.38 52.44 0.511853534
19811117 1.68 5.48 51.96 0.063829904
19811117.03 1.85 5.72 53.26 0.052822135
19811117.06 1.93 6.05 55.19 0.042769836
19811117.09 1.87 6.22 55.82 0.033709183
19811117.12 1.72 6.3 54.15 0.025672784
19811117.15 1.55 6.26 53.57 0.018689565
19811117.18 1.43 6.19 54.81 0.012784654
19811117.21 1.46 6.1 54.52 0.007979304
19811118 1.55 5.95 54.02 0.250344502
19811118.03 1.72 5.98 53.5 0.269113767
19811118.06 1.95 6.19 54.59 0.288060083
19811118.09 2.04 6.36 55.19 0.307115268
19811118.12 1.96 6.38 55.56 0.326210741
19811118.15 1.99 6.34 55.18 0.345277778
19811118.18 1.95 6.3 54.69 0.364247762
19811118.21 1.84 6.11 54.41 0.383052418
19811119 1.91 6.03 53.11 0.629357028
19811119.03 2.14 6.2 53.51 0.624743256
19811119.06 2.2 6.45 56 0.619026656
19811119.09 1.99 6.44 57.33 0.6122278
19811119.12 1.7 6.3 56.01 0.604371156
19811119.15 1.55 6.03 55.95 0.595485002
19811119.18 1.52 5.9 54.54 0.585601316
19811119.21 1.59 5.71 53.69 0.574755669
19811120 1.6 5.63 52.3 0.127392703
19811120.03 1.69 5.62 51.75 0.11246345
19811120.06 1.75 5.82 51.46 0.098275024
19811120.09 1.74 6.08 51.33 0.084878485
19811120.12 1.61 6.24 50.13 0.072322046
19811120.15 1.46 6.28 49.85 0.060650899
19811120.18 1.34 6.28 49.1 0.049907045
19811120.21 1.32 6.4 48.68 0.040129152
19811121 1.4 6.69 48.56 0.166161909
19811121.03 1.57 6.57 50.32 0.183201202
19811121.06 1.69 6.4 50.93 0.20072674
19811121.09 1.69 6.69 50.24 0.218675451
19811121.12 1.58 6.76 51.17 0.236982739
19811121.15 1.44 6.69 52.05 0.255582715
19811121.18 1.33 6.6 51.91 0.274408443
19811121.21 1.34 6.58 51.73 0.293392169
19811122 1.38 6.5 52.27 0.635858869
19811122.03 1.47 5.99 51.62 0.636606425
19811122.06 1.6 6.1 53.8 0.636208457
19811122.09 1.7 6.54 54.02 0.634666398
19811122.12 1.7 6.89 52.63 0.631985796
19811122.15 1.62 7.13 52.45 0.628176301
19811122.18 1.54 7.24 52.48 0.62325162
19811122.21 1.5 7.41 53.71 0.617229479
19811123 1.49 7.65 54.98 0.206163855
19811123.03 1.51 7.79 55.82 0.188502375
19811123.06 1.53 7.89 56.81 0.171308064
19811123.09 1.52 7.86 57.62 0.154642798
19811123.12 1.49 7.8 58.27 0.138566558
19811123.15 1.48 7.79 58.42 0.123137201
19811123.18 1.47 7.81 57.93 0.108410253
19811123.21 1.45 7.79 57.65 0.094438718
19811124 1.45 7.75 57.86 0.094099336
19811124.03 1.49 7.72 58.35 0.108051318
19811124.06 1.55 7.69 58.31 0.122760002
19811124.09 1.59 7.45 53.54 0.138172457
19811124.12 1.58 7.39 53.39 0.154233211
19811124.15 1.54 7.23 54.86 0.170884463
19811124.18 1.48 7.06 53.55 0.188066288
19811124.21 1.44 7.14 54.77 0.205716851
19811125 1.4 7.19 55.29 0.61706494
19811125.03 1.52 7.03 54.84 0.623114274
19811125.06 1.76 6.56 54.32 0.62806664
19811125.09 1.79 6.79 54.19 0.631904217
19811125.12 1.64 6.69 54.87 0.634613193
19811125.15 1.56 6.43 55.37 0.636183819
19811125.18 1.66 6.08 55.08 0.636610442
19811125.21 1.77 5.99 53.77 0.635891526
19811126 1.95 6.04 53.79 0.293868495
19811126.03 2.26 6.39 53.97 0.274881691
19811126.06 2.49 6.76 55.78 0.256051184
19811126.09 2.48 6.86 58.16 0.237444738
19811126.12 2.35 6.81 58.93 0.21912932
19811126.15 2.37 6.76 57.83 0.201170847
19811126.18 2.34 6.77 56.71 0.183633946
19811126.21 2.3 6.72 55.89 0.166581732
19811127 2.37 6.71 54.87 0.039897247
19811127.03 2.64 6.9 54.51 0.049650511
19811127.06 2.77 7.14 54.77 0.060370657
19811127.09 2.66 7.24 56.42 0.072019106
19811127.12 2.37 7.16 55.6 0.084553937
19811127.15 2.19 6.98 55.65 0.097930035
19811127.18 2.09 6.86 53.82 0.112099264
19811127.21 2.14 6.73 52.22 0.127010629
19811128 2.34 6.72 51.2 0.574472355
19811128.03 2.69 6.95 50.41 0.58534158
19811128.06 2.83 7.31 50.61 0.595249778
19811128.09 2.69 7.36 51.72 0.604161292
19811128.12 2.42 7.35 50.04 0.61204405
19811128.15 2.24 7.45 46.93 0.618869681
19811128.18 2.19 7.6 45.07 0.624613623
19811128.21 2.28 7.56 45.07 0.629255202
19811129 2.37 7.64 41.98 0.383520123
19811129.03 2.55 7.71 42.97 0.364720473
19811129.06 2.68 7.78 44.22 0.345753796
19811129.09 2.6 7.78 44.76 0.32668835
19811129.12 2.37 7.71 43.98 0.307592749
19811129.15 2.09 7.6 45.3 0.288535721
19811129.18 1.89 7.44 44.74 0.269585846
19811129.21 1.79 7.3 45.12 0.250811325
19811130 1.79 7.08 46.1 0.00787335
19811130.03 1.88 6.84 46.97 0.012650955
19811130.06 2.06 6.69 48.11 0.018528602
19811130.09 2.22 6.77 49.59 0.025485138
19811130.12 2.2 6.86 50.3 0.033495528
19811130.15 2.12 6.93 50.18 0.04253094
19811130.18 2.08 6.94 49.98 0.05255886
19811130.21 2.19 6.84 50.39 0.063543196
19811201 2.22 6.79 51.15 0.528099652
19811201.03 2.19 6.82 51.85 0.513367126
19811201.06 2.18 6.89 52.49 0.497932607
19811201.09 2.13 6.9 52.39 0.481851637
19811201.12 1.96 6.93 51.19 0.465182094
19811201.15 1.76 6.98 49.84 0.447983972
19811201.18 1.6 7.02 48.94 0.430319161
19811201.21 1.63 6.99 48.92 0.412251237
19811202 1.7 6.83 49.61 0.013326285
19811202.03 1.84 6.6 51.03 0.008410074
19811202.06 1.84 6.67 50.37 0.004609168
19811202.09 1.74 6.8 49.61 0.001937246
19811202.12 1.61 6.91 49.61 0.000403923
19811202.15 1.51 7 50.51 1.47191E-05
19811202.18 1.46 7.1 51.71 0.000771034
19811202.21 1.51 7.34 52.89 0.002670146
19811203 1.59 7.46 53.82 0.362356042
19811203.03 1.96 7.21 54.14 0.381180299
19811203.06 2.38 7.31 52.65 0.399778289
19811203.09 2.46 7.53 52.51 0.418083082
19811203.12 2.25 7.58 51.97 0.4360288
19811203.15 2.06 7.57 51.18 0.453550854
19811203.18 2.01 7.62 50.35 0.470586189
19811203.21 2.11 7.63 49.91 0.487073494
19811204 2.26 7.38 50.17 0.586634151
19811204.03 2.62 7.32 50.64 0.575883051
19811204.06 2.75 7.43 51.41 0.564204968
19811204.09 2.65 7.44 52.1 0.551641927
19811204.12 2.45 7.38 52.13 0.538239142
19811204.15 2.22 7.29 51.06 0.524044851
19811204.18 1.97 7.18 49.95 0.509110135
19811204.21 1.83 7.02 51.35 0.493488743
19811205 1.88 6.84 52.31 0.050939142
19811205.03 2.05 6.7 53.42 0.041062957
19811205.06 2.19 6.67 53.92 0.032184562
19811205.09 2.31 6.71 54.07 0.024335909
19811205.12 2.31 6.73 54.93 0.017545244
19811205.15 2.1 6.61 55.73 0.011837008
19811205.18 1.96 6.45 54.15 0.007231743
19811205.21 1.93 6.29 53.12 0.003746023
19811206 1.86 6.11 53.6 0.2725166
19811206.03 2 6.1 53.61 0.291487586
19811206.06 2.12 6.24 55.17 0.310555101
19811206.09 2.15 6.36 56.14 0.329650527
19811206.12 2.06 6.29 55.94 0.348705139
19811206.15 1.95 6.12 56.02 0.367650358
19811206.18 1.86 6.03 55.51 0.386418008
19811206.21 1.83 5.98 54.16 0.404940542
19811207 1.86 5.96 52.2 0.623794092
19811207.03 1.97 6.07 52.45 0.617880846
19811207.06 2.11 6.37 53.43 0.610889469
19811207.09 2.14 6.49 54.61 0.60284512
19811207.12 1.99 6.52 53.74 0.593776752
19811207.15 1.81 6.52 51.79 0.583717001
19811207.18 1.69 6.5 49.76 0.57270207
19811207.21 1.68 6.43 47.5 0.560771602
19811208 1.74 6.24 46.23 0.1098506
19811208.03 1.92 6.17 49.35 0.095801172
19811208.06 2.11 6.47 50.5 0.082552536
19811208.09 2.1 6.69 50.17 0.070152371
19811208.12 1.9 6.76 49.49 0.058645304
19811208.15 1.72 6.76 47.55 0.048072751
19811208.18 1.62 6.89 46.18 0.038472759
19811208.21 1.62 7.02 45.92 0.029879878
19811209 1.65 7.04 46.83 0.186325025
19811209.03 1.75 6.92 48.28 0.203931521
19811209.06 1.95 6.96 49.52 0.221949654
19811209.09 2.03 7.2 51.26 0.240314582
19811209.12 1.89 7.18 53.18 0.258960209
19811209.15 1.73 7.04 53.72 0.277819429
19811209.18 1.63 6.96 53.85 0.296824372
19811209.21 1.58 6.98 54.19 0.315906641
19811210 1.47 7.05 54.88 0.636619337
19811210.03 1.41 7.14 56.48 0.63601499
19811210.06 1.4 7.26 56.4 0.634267247
19811210.09 1.43 7.27 56.22 0.6313824
19811210.12 1.39 7.1 56.58 0.627370829
19811210.15 1.29 6.96 58.39 0.622246973
19811210.18 1.19 6.88 59.7 0.616029271
19811210.21 1.15 6.84 60.54 0.6087401
19811211 1.15 6.75 61.06 0.185367806
19811211.03 1.09 6.6 58.99 0.168264303
19811211.06 1.02 6.48 59.05 0.151700805
19811211.09 0.97 6.4 59.45 0.135736918
19811211.12 0.92 6.3 59.89 0.120430096
19811211.15 0.89 6.16 53.06 0.10583543
19811211.18 0.88 6.07 43.74 0.09200544
19811211.21 0.96 6.25 20.42 0.078989902
19811212 1.15 6.71 357.44 0.110647288
19811212.03 1.31 7.42 348.49 0.125486772
19811212.06 1.43 8.25 338.84 0.141020209
19811212.09 1.58 8.41 339.66 0.157191699
19811212.12 1.68 8.23 342.12 0.173943041
19811212.15 1.73 7.82 348.69 0.191213946
19811212.18 1.77 7.77 350.01 0.208942261
19811212.21 1.82 7.79 348.61 0.227064181
19811213 1.85 7.67 346.56 0.624088234
19811213.03 1.9 7.45 352.67 0.628840927
19811213.06 1.95 5.57 42.47 0.632476044
19811213.09 1.94 5.77 46.6 0.634980502
19811213.12 1.92 6.06 40.25 0.636345288
19811213.15 1.95 6.19 42.61 0.63656549
19811213.18 2.01 6.32 39.63 0.635640315
19811213.21 2.08 6.35 42.04 0.633573094
19811214 2.13 6.39 44.18 0.271475101
19811214.03 2.25 6.51 46.9 0.25267998
19811214.06 2.29 6.67 47.56 0.234121058
19811214.09 2.24 6.78 48.83 0.215865123
19811214.12 2.18 6.82 49.66 0.197977878
19811214.15 2.19 6.86 50.68 0.180523701
19811214.18 2.3 6.89 51.13 0.163565404
19811214.21 2.46 6.92 50.62 0.147164019
19811215 2.57 6.99 50.59 0.051511834
19811215.03 2.56 7.18 49.71 0.062402201
19811215.06 2.5 7.35 49.57 0.074213557
19811215.09 2.45 7.43 49.59 0.086903398
19811215.12 2.41 7.45 49.72 0.100426053
19811215.15 2.32 7.44 49.41 0.114732852
19811215.18 2.18 7.41 48.57 0.129772311
19811215.21 2.17 7.24 47.88 0.145490301
19811216 2.3 7 49.93 0.587199002
19811216.03 2.41 7.04 50.67 0.59693014
19811216.06 2.47 7.22 50.88 0.605658544
19811216.09 2.3 7.24 51.24 0.613352805
19811216.12 2.11 7.05 52.63 0.61998523
19811216.15 2.04 6.95 52.28 0.625531948
19811216.18 2.16 6.91 51.78 0.629973
19811216.21 2.36 6.94 50.89 0.633292401
19811217 2.56 7.07 50.23 0.361313228
19811217.03 2.95 7.41 50.9 0.342323697
19811217.06 3.08 7.67 53.15 0.323247745
19811217.09 2.86 7.7 54.04 0.304154019
19811217.12 2.58 7.79 52.32 0.28511124
19811217.15 2.37 7.93 51.38 0.266187941
19811217.18 2.26 7.98 51.7 0.247452224
19811217.21 2.22 7.95 52.49 0.228971517
19811218 2.25 7.76 53.78 0.013629361
19811218.03 2.63 7.52 53.73 0.01970309
19811218.06 2.87 7.71 54.95 0.02685148
19811218.09 2.64 7.64 55.14 0.035048806
19811218.12 2.32 7.54 54.77 0.044265566
19811218.15 2.12 7.65 52.99 0.054468589
19811218.18 1.99 7.74 52.97 0.065621157
19811218.21 1.99 7.68 53.45 0.077683131
19811219 2.07 7.33 53.41 0.528890218
19811219.03 2.3 7.15 52.74 0.542824623
19811219.06 2.49 7.28 53.6 0.555951015
19811219.09 2.34 7.22 54.39 0.568222158
19811219.12 2.08 7.01 54.58 0.579593886
19811219.15 1.86 6.93 52.96 0.590025273
19811219.18 1.81 6.84 51.6 0.599478779
19811219.21 1.92 6.52 52.38 0.607920381
19811220 2.04 6.45 52.84 0.447725734
19811220.03 2.26 6.57 53.31 0.430054488
19811220.06 2.45 6.83 54.41 0.411981085
19811220.09 2.35 6.81 55.56 0.393570564
19811220.12 2.08 6.55 55.81 0.374889186
19811220.15 1.87 6.35 54.19 0.356004186
19811220.18 1.9 6.17 53.43 0.336983525
19811220.21 2.01 6.22 53.78 0.317895659
19811221 2.14 6.37 54.51 1.75634E-05
19811221.03 2.27 6.52 55.97 0.000790825
19811221.06 2.29 6.61 57.05 0.002706811
19811221.09 2.29 6.64 57.6 0.005758628
19811221.12 2.2 6.65 57.7 0.009935293
19811221.15 2.12 6.59 56.81 0.015221772
19811221.18 2.04 6.53 55.4 0.021599042
19811221.21 2.01 6.5 53.99 0.02904415
19811222 2.08 6.47 53.55 0.453806725
19811222.03 2.1 6.44 53.78 0.47083439
19811222.06 2.22 6.5 54.49 0.48731313
19811222.09 2.23 6.59 56.38 0.503183643
19811222.12 2.01 6.52 57.19 0.51838881
19811222.15 1.73 6.41 55.29 0.532873906
19811222.18 1.61 6.25 52.98 0.546586806
19811222.21 1.65 6.08 53.73 0.559478156
19811223 1.75 5.97 53.21 0.523829047
19811223.03 1.97 6.03 53.57 0.508883768
19811223.06 2.12 6.33 54.14 0.49325263
19811223.09 2.15 6.51 55.57 0.476991886
19811223.12 2 6.51 55.69 0.460160058
19811223.15 1.8 6.46 54.15 0.442817724
19811223.18 1.72 6.4 52.17 0.425027294
19811223.21 2 6.33 52.41 0.406852797
19811224 2.33 6.55 54.16 0.01176075
19811224.03 2.67 6.94 54.42 0.007171946
19811224.06 2.81 7.22 54.55 0.003702903
19811224.09 2.69 7.3 54.92 0.001366105
19811224.12 2.59 7.31 54.37 0.000169963
19811224.15 2.5 7.35 54.08 0.00011878
19811224.18 2.45 7.36 53.72 0.001212743
19811224.21 2.56 7.39 52.83 0.003447912
19811225 2.75 7.45 52.45 0.367929632
19811225.03 3.06 7.63 52.74 0.386694144
19811225.06 3.23 7.83 54.14 0.405212544
19811225.09 2.97 7.83 54.87 0.42341819
19811225.12 2.57 7.83 52.3 0.44124556
19811225.15 2.28 8.01 50.39 0.458630493
19811225.18 2.17 7.99 50.71 0.475510424
19811225.21 2.16 7.83 51.47 0.491824604
19811226 2.09 7.67 52.08 0.583560822
19811226.03 2.12 7.36 51.13 0.572532042
19811226.06 2.33 7.14 51.35 0.560588337
19811226.09 2.4 7.06 52.6 0.547772691
19811226.12 2.19 6.98 52.7 0.534131226
19811226.15 1.89 6.95 50.66 0.519713039
19811226.18 1.69 7.02 48.83 0.504570016
19811226.21 1.68 6.94 48.11 0.488756659
19811227 1.75 6.75 48.46 0.047923465
19811227.03 1.9 6.14 49.59 0.038338137
19811227.06 2.02 6.21 51.89 0.029760407
19811227.09 2 6.45 53.1 0.022221142
19811227.12 1.8 6.61 52.58 0.015747476
19811227.15 1.6 6.77 50.62 0.01036271
19811227.18 1.51 6.83 50.08 0.00608622
19811227.21 1.52 6.74 49.88 0.002933398
19811228 1.58 6.27 50.15 0.278099858
19811228.03 1.76 5.92 50.8 0.297106446
19811228.06 2 6.13 52.66 0.316189341
19811228.09 2.1 6.43 54.19 0.33527987
19811228.12 1.99 6.51 54.66 0.354309326
19811228.15 1.8 6.5 54.03 0.37320922
19811228.18 1.69 6.52 52.74 0.391911538
19811228.21 1.76 6.41 52.39 0.410348969
19811229 1.92 6.34 53.16 0.62216286
19811229.03 2.22 6.5 53.48 0.615929124
19811229.06 2.41 6.85 53.68 0.608624282
19811229.09 2.31 6.92 53.76 0.60027462
19811229.12 2.1 6.9 53.55 0.59091019
19811229.15 1.87 6.92 53.35 0.580564694
19811229.18 1.77 6.83 53.54 0.569275363
19811229.21 1.84 6.43 52.51 0.557082827
19811230 1.98 6.25 52.65 0.105625007
19811230.03 2.28 6.44 52.92 0.091806717
19811230.06 2.52 6.77 53.94 0.078803596
19811230.09 2.47 6.87 55.05 0.066662438
19811230.12 2.18 6.75 55.35 0.055426938
19811230.15 1.97 6.51 54.61 0.045137535
19811230.18 1.93 6.24 53.06 0.035831256
19811230.21 1.92 6.04 52.16 0.027541595
19811231 1.86 5.84 51.58 0.191473192
19811231.03 1.89 5.78 50.94 0.209207802
19811231.06 1.94 5.88 51.08 0.22733506
19811231.09 1.95 5.94 51.48 0.245789731
19811231.12 1.92 5.92 52.8 0.264505396
19811231.15 1.87 5.84 54.42 0.283414698
19811231.18 1.77 5.73 54.39 0.302449586
19811231.21 1.69 5.62 52.3 0.321541554
19820101 1.69 5.54 51.28 0.583295306
19820101.03 1.72 5.56 52.96 0.572243042
19820101.06 1.75 5.67 55.06 0.560276895
19820101.09 1.76 5.82 55.58 0.547439926
19820101.12 1.7 5.98 53.89 0.533778336
19820101.15 1.6 6.01 52.98 0.519341294
19820101.18 1.58 5.95 51.95 0.504180755
19820101.21 1.64 5.86 50.88 0.488351281
19820102 1.71 5.86 50.06 0.047670612
19820102.03 1.9 5.98 50.13 0.038110188
19820102.06 2.14 6.15 51.54 0.029558181
19820102.09 2.21 6.37 52.94 0.022045368
19820102.12 2.09 6.39 53.81 0.015598787
19820102.15 1.93 6.32 53.34 0.01024164
19820102.18 1.84 6.17 53.14 0.005993205
19820102.21 1.86 6.07 51.94 0.002868774
19820103 1.98 6.05 51.96 0.278575823
19820103.03 2.2 6.14 53.36 0.297585167
19820103.06 2.3 6.38 53.84 0.316669095
19820103.09 2.24 6.45 53.94 0.335758931
19820103.12 2.11 6.43 53.62 0.354785969
19820103.15 2.03 6.38 53.12 0.37368173
19820103.18 2.04 6.32 52.35 0.392378215
19820103.21 2.09 6.25 50.48 0.410808133
19820104 2.15 6.22 51.07 0.622019571
19820104.03 2.23 6.31 50.47 0.615758638
19820104.06 2.29 6.46 51.83 0.608427211
19820104.09 2.14 6.55 51.36 0.600051675
19820104.12 1.89 7.04 42.56 0.590662172
19820104.15 1.77 7.37 37.15 0.580292497
19820104.18 1.76 7.48 38.33 0.568979966
19820104.21 1.71 7.43 39.76 0.556765293
19820105 1.64 7.38 41.42 0.105268301
19820105.03 1.62 7.33 43.23 0.091469892
19820105.06 1.66 7.33 44.82 0.078487863
19820105.09 1.82 7.49 46.14 0.066368933
19820105.12 1.91 7.73 47.49 0.055156719
19820105.15 1.88 7.82 49.97 0.044891573
19820105.18 1.89 7.73 52.23 0.035610436
19820105.21 1.84 7.62 51.99 0.027346713
19820106 1.76 7.48 53.46 0.191913365
19820106.03 1.75 7.39 54.85 0.209658627
19820106.06 1.77 7.27 55.43 0.227794913
19820106.09 1.81 6.29 53.03 0.246256958
19820106.12 1.77 6.36 53.57 0.264978316
19820106.15 1.7 6.56 53.29 0.283891608
19820106.18 1.54 7.17 54.29 0.30292877
19820106.21 1.39 7.19 54.92 0.322021288
19820107 1.36 7.2 54.81 0.636550496
19820107.03 1.5 7.14 53.93 0.635579636
19820107.06 1.6 6.82 51.34 0.633466948
19820107.09 1.65 6.77 50.36 0.630220035
19820107.12 1.64 6.82 50.04 0.625850582
19820107.15 1.58 6.9 49.51 0.620374315
19820107.18 1.55 6.98 48.84 0.613810942
19820107.21 1.69 6.86 48.92 0.606184083
19820108 1.85 6.74 49.92 0.179836761
19820108.03 1.99 6.71 51.94 0.16289954
19820108.06 2.13 6.69 52.93 0.14652163
19820108.09 2.15 6.63 52.97 0.130761971
19820108.12 2.03 6.59 52.66 0.115677281
19820108.15 1.91 6.59 51.43 0.101321852
19820108.18 1.88 6.51 49.86 0.087747343
19820108.21 1.87 6.61 47.88 0.075002611
19820109 1.91 6.86 47.7 0.115319582
19820109.03 2.05 6.85 49.54 0.130387184
19820109.06 2.12 6.77 50.73 0.146131103
19820109.09 2.09 6.68 50.95 0.162494681
19820109.12 1.95 6.71 50.01 0.179419026
19820109.15 1.8 7.17 49.71 0.196843226
19820109.18 1.7 7.27 50.4 0.214704576
19820109.21 1.67 7.29 51.13 0.232938794
19820110 1.67 7.48 52.37 0.625730557
19820110.03 1.72 7.58 53.37 0.630127109
19820110.06 1.78 5.8 53.28 0.633401454
19820110.09 1.76 6.08 52.57 0.635541811
19820110.12 1.64 6.98 50.02 0.636540476
19820110.15 1.49 7.16 53.58 0.636393854
19820110.18 1.39 7.3 54.66 0.635102473
19820110.21 1.39 7.37 55.37 0.632670981
19820111 1.43 7.4 55.99 0.265435911
19820111.03 1.53 5.17 52.57 0.246709087
19820111.06 1.64 5.46 51.89 0.228239951
19820111.09 1.72 5.99 52.7 0.210094967
19820111.12 1.61 6.71 53.49 0.19233944
19820111.15 1.47 6.75 55.46 0.175037273
19820111.18 1.41 6.77 56.3 0.15825073
19820111.21 1.42 6.85 56.97 0.142040228
19820112 1.5 6.89 57.61 0.054895891
19820112.03 1.71 5.55 51.16 0.066085556
19820112.06 2 6.15 52.83 0.078182955
19820112.09 2.2 6.43 54.24 0.091144554
19820112.12 2.19 6.48 55.58 0.104923702
19820112.15 2.15 6.46 56.24 0.119470808
19820112.18 2.15 6.49 56.01 0.134733522
19820112.21 2.24 6.55 55.36 0.150656913
19820113 2.41 6.67 54.75 0.590421664
19820113.03 2.67 6.94 54.45 0.5998354
19820113.06 2.79 7.26 54.77 0.608235947
19820113.09 2.69 7.31 55.93 0.615593074
19820113.12 2.49 7.28 56.69 0.621880303
19820113.15 2.38 7.23 56.34 0.627075006
19820113.18 2.28 7.19 55.33 0.631158488
19820113.21 2.23 7.02 55.84 0.634116053
19820114 2.36 6.96 54.84 0.355246971
19820114.03 2.77 7.33 53.6 0.336222313
19820114.06 2.98 7.67 54.39 0.317133191
19820114.09 2.79 7.69 54.76 0.298048302
19820114.12 2.43 7.55 55.31 0.279036333
19820114.15 2.14 7.49 54.55 0.260165709
19820114.18 1.93 7.47 53.84 0.241504338
19820114.21 1.85 7.53 54.08 0.223119385
19820115 1.78 7.58 55.83 0.015455607
19820115.03 1.78 7.63 57.19 0.021875973
19820115.06 1.86 7.36 55.96 0.029363181
19820115.09 2.03 7.41 54.04 0.037890286
19820115.12 2.02 7.49 54.95 0.047426599
19820115.15 1.93 7.68 55.67 0.057937798
19820115.18 1.98 7.71 56.98 0.069386056
19820115.21 2.12 6.66 56.38 0.081730171
19820116 2.16 6.5 56.09 0.533436502
19820116.03 2.34 6.68 54.85 0.54711753
19820116.06 2.49 6.95 56.24 0.559975095
19820116.09 2.49 7.01 57.92 0.571962929
19820116.12 2.38 6.92 58.99 0.583037885
19820116.15 2.32 6.82 57.99 0.593160106
19820116.18 2.29 6.82 55.63 0.602293163
19820116.21 2.41 6.9 53.9 0.610404188
19820117 2.61 7.09 53.41 0.442115644
19820117.03 2.87 7.37 53.73 0.424308645
19820117.06 3.06 7.63 55.44 0.406120166
19820117.09 3.02 7.72 56.32 0.387615663
19820117.12 2.88 7.68 56.12 0.368861735
19820117.15 2.81 7.69 55.68 0.349925876
19820117.18 2.94 7.63 55.66 0.330876232
19820117.21 3.08 7.51 55.79 0.311781362
19820118 3.09 7.48 55.39 0.000140521
19820118.03 3.11 7.45 56.34 0.001280146
19820118.06 3.09 7.41 57.86 0.003560736
19820118.09 3.02 7.34 58.44 0.006974083
19820118.12 2.87 7.32 57.35 0.011507903
19820118.15 3 7.42 56.18 0.017145878
19820118.18 3.27 7.67 53.98 0.023867719
19820118.21 3.47 7.83 54.94 0.031649234
19820119 3.53 7.86 55.24 0.459314477
19820119.03 3.72 7.96 54.84 0.476172974
19820119.06 3.49 8.01 54.99 0.492463332
19820119.09 3.15 7.9 55.43 0.508126928
19820119.12 2.9 7.76 55.24 0.523107387
19820119.15 2.76 7.64 54.65 0.537350795
19820119.18 2.77 7.5 54.11 0.550805893
19820119.21 2.8 7.39 54.11 0.563424257
19820120 2.92 7.36 54.5 0.519122022
19820120.03 3.36 7.64 54.71 0.503951177
19820120.06 3.46 7.91 55.94 0.488112225
19820120.09 3.34 7.89 55.77 0.471662166
19820120.12 3.17 7.85 54.75 0.454660205
19820120.15 3.1 7.84 53.99 0.437167532
19820120.18 3.04 7.79 53.18 0.419247097
19820120.21 3.12 7.7 52.63 0.400963398
19820121 3.38 7.81 52.3 0.010170625
19820121.03 3.67 8.03 52.61 0.005938727
19820121.06 3.43 7.94 54.84 0.002831028
19820121.09 2.98 7.56 56.01 0.000858712
19820121.12 2.72 7.3 54.96 2.88778E-05
19820121.15 2.64 7.29 53.33 0.000344511
19820121.18 2.57 7.32 52.71 0.001804477
19820121.21 2.61 7.27 52.18 0.00440352
19820122 2.78 7.21 52.52 0.373960108
19820122.03 3.03 7.3 53.42 0.392653135
19820122.06 3.02 7.43 54.66 0.411078605
19820122.09 2.78 7.36 55.28 0.42917021
19820122.12 2.57 7.18 54.17 0.446862837
19820122.15 2.48 6.99 53.67 0.46409281
19820122.18 2.54 6.97 51.73 0.480798125
19820122.21 2.8 7.06 51.56 0.496918657
19820123 2.98 7.23 51.68 0.58013182
19820123.03 3.05 7.32 52.6 0.56880563
19820123.06 2.9 7.33 53.55 0.556577927
19820123.09 2.7 7.26 53.54 0.543492714
19820123.12 2.55 7.28 52.85 0.529597087
19820123.15 2.56 7.41 52.65 0.514941056
19820123.18 2.67 7.45 52.84 0.499577363
19820123.21 2.81 7.39 53.62 0.483561302
19820124 2.78 7.29 54.37 0.044746925
19820124.03 2.85 7.23 54.41 0.035480615
19820124.06 2.82 7.24 54.54 0.027232185
19820124.09 2.69 7.25 54.37 0.020031319
19820124.12 2.49 7.27 54.24 0.013903935
19820124.15 2.27 7.32 53.53 0.008872084
19820124.18 2.23 7.3 52.64 0.004953874
19820124.21 2.3 7.27 52.41 0.002163407
19820125 2.34 7.19 53.2 0.284172674
19820125.03 2.49 7.16 53.61 0.303211156
19820125.06 2.69 7.26 54.73 0.322303975
19820125.09 2.65 7.27 56.14 0.341382422
19820125.12 2.38 7.03 56.62 0.360377833
19820125.15 2.2 6.87 54.87 0.379221842
19820125.18 2.1 6.78 52.99 0.397846636
19820125.21 2.09 6.69 51.69 0.416185184
19820126 2.11 6.7 52.28 0.620285033
19820126.03 2.23 6.71 53.08 0.613705735
19820126.06 2.44 6.91 54.06 0.606063333
19820126.09 2.4 7 54.79 0.597385327
19820126.12 2.09 6.86 55.09 0.587702952
19820126.15 1.81 6.67 54.4 0.577051053
19820126.18 1.72 6.36 53.09 0.565467965
19820126.21 1.6 6.14 52.04 0.552995374
19820127 1.55 5.81 52.37 0.101115095
19820127.03 1.59 5.51 53.11 0.08755252
19820127.06 1.6 5.45 53.67 0.074820424
19820127.09 1.49 5.46 54.33 0.062964626
19820127.12 1.37 5.63 54.69 0.052027796
19820127.15 1.26 5.71 55.29 0.042049294
19820127.18 1.28 5.29 55.03 0.033065031
19820127.21 1.29 5.03 55.41 0.025107342
19820128 1.3 4.87 54.5 0.19710459
19820128.03 1.46 4.94 53.71 0.214971933
19820128.06 1.57 5.15 55.6 0.233211178
19820128.09 1.62 5.27 56.43 0.251756689
19820128.12 1.54 5.28 57.06 0.27054172
19820128.15 1.46 5.27 57.42 0.289498662
19820128.18 1.51 5.29 57.14 0.308559296
19820128.21 1.55 5.31 57.37 0.327655021
19820129 1.6 5.3 56.08 0.636383079
19820129.03 1.72 5.38 54.62 0.635074777
19820129.06 1.84 5.65 54.92 0.632626464
19820129.09 1.88 5.92 56.08 0.629046951
19820129.12 1.85 6.03 57.11 0.624349119
19820129.15 1.79 6.03 57.78 0.618549878
19820129.18 1.78 5.98 56.94 0.611670096
19820129.21 1.78 5.91 55.66 0.603734534
19820130 1.84 5.87 54.72 0.174784876
19820130.03 1.96 5.96 54.58 0.158006425
19820130.06 2.09 6.14 54.9 0.141804895
19820130.09 2.09 6.3 56.21 0.12623859
19820130.12 1.99 6.25 56.96 0.111363535
19820130.15 1.9 6.13 56.28 0.097233265
19820130.18 1.89 6.06 54 0.08389863
19820130.21 1.88 6.01 52.04 0.071407623
19820131 1.89 5.97 51.61 0.119691651
19820131.03 2.04 6.09 52.14 0.134964552
19820131.06 2.33 6.54 53.04 0.150897296
19820131.09 2.51 6.94 54.47 0.167432546
19820131.12 2.4 7 55.59 0.184510792
19820131.15 2.22 6.99 55.16 0.202070568
19820131.18 2.24 7.05 54.23 0.220048682
19820131.21 2.42 7.14 52.6 0.23838043
19820201 2.69 7.36 52.3 0.601424856
19820201.03 3.07 7.85 52.38 0.609639516
19820201.06 3.24 8.1 54.47 0.616805702
19820201.09 3.14 8.06 55.59 0.622897627
19820201.12 2.98 7.95 55.48 0.627893365
19820201.15 2.84 7.95 55.08 0.631774936
19820201.18 2.83 7.9 54.5 0.634528372
19820201.21 2.91 7.8 53.75 0.636143762
19820202 3.13 7.78 53.7 0.332785412
19820202.03 3.54 8.01 53.54 0.313691974
19820202.06 3.66 8.3 55.08 0.294615158
19820202.09 3.45 8.2 55.31 0.275623615
19820202.12 3.14 7.95 54.95 0.256785696
19820202.15 2.87 7.84 53.76 0.238169201
19820202.18 2.71 7.74 52.33 0.219841123
19820202.21 2.58 7.63 50.93 0.201867427
19820203 2.53 7.4 50.69 0.023147028
19820203.03 2.71 7.35 51.2 0.030823716
19820203.06 2.85 7.43 52.08 0.039535043
19820203.09 2.78 7.47 52.45 0.049249659
19820203.12 2.62 7.49 51.38 0.059932601
19820203.15 2.46 7.61 49.62 0.071545422
19820203.18 2.38 7.67 48.14 0.084046329
19820203.21 2.28 7.77 48.59 0.097390332
19820204 2.18 7.82 50.07 0.54949654
19820204.03 2.16 7.79 51.15 0.562200719
19820204.06 2.22 7.48 50.14 0.574027153
19820204.09 2.21 7.52 50.48 0.584933282
19820204.12 2.06 7.77 51.37 0.594879855
19820204.15 1.89 10.23 49.26 0.603831074
19820204.18 1.79 10.3 50.46 0.611754726
19820204.21 1.82 10.31 51.69 0.618622293
19820205 1.9 10.25 52.51 0.421057555
19820205.03 2.13 10.2 52.84 0.402807259
19820205.06 2.5 6.97 51.55 0.384252866
19820205.09 2.68 7.38 52.9 0.365461148
19820205.12 2.53 7.47 53.5 0.346499736
19820205.15 2.35 8.29 52.53 0.327436873
19820205.18 2.25 8.6 52.97 0.30834116
19820205.21 2.29 8.56 53.68 0.289281324
19820206 2.34 8.22 54.28 0.001606998
19820206.03 2.48 6.98 52 0.004092424
19820206.06 2.7 7.42 53.03 0.007708694
19820206.09 2.77 7.55 54.64 0.012442793
19820206.12 2.7 7.48 55.11 0.018277684
19820206.15 2.67 7.43 54.59 0.025192366
19820206.18 2.63 7.46 53.4 0.033161955
19820206.21 2.66 7.48 52.16 0.042157768
19820207 2.78 7.53 52.11 0.479152028
19820207.03 3.01 7.66 52.94 0.495333719
19820207.06 3.09 7.82 54.8 0.510878313
19820207.09 2.87 7.72 55.79 0.525729871
19820207.12 2.54 7.4 55.56 0.539834941
19820207.15 2.47 7.07 55.32 0.553142758
19820207.18 2.53 6.93 54.31 0.565605432
19820207.21 2.62 6.89 53.78 0.577178109
19820208 2.76 6.97 53.9 0.501144878
19820208.03 3.07 7.35 54.55 0.485191532
19820208.06 3.28 7.67 55.95 0.468637595
19820208.09 3.12 7.7 56.61 0.451542638
19820208.12 2.87 7.56 56.16 0.433968187
19820208.15 2.91 8.05 52.96 0.415977494
19820208.18 3.01 8.32 52.2 0.3976353
19820208.21 3.1 8.35 52.7 0.37900762
19820209 3.21 8.31 53.48 0.005295338
19820209.03 3.57 8.52 53.75 0.002391516
19820209.06 3.81 8.82 55.13 0.000624659
19820209.09 3.54 8.82 55.34 1.12513E-06
19820209.12 3.19 9.05 54.12 0.00052316
19820209.15 3.07 9.3 54.17 0.002188883
19820209.18 3.03 9.44 54.15 0.004992301
19820209.21 3.04 9.39 54.63 0.008923324
19820210 3.06 9.11 54.86 0.395994923
19820210.03 3.25 8.86 54.72 0.414365101
19820210.06 3.31 8.75 54.92 0.432389582
19820210.09 3.05 8.49 55.2 0.450003502
19820210.12 2.71 8.77 53.66 0.467143467
19820210.15 2.5 8.87 54.11 0.48374779
19820210.18 2.45 8.87 54.77 0.499756717
19820210.21 2.53 8.77 55.2 0.515112631
19820211 2.7 8.38 54.31 0.56666767
19820211.03 3.1 8.21 53.73 0.554282109
19820211.06 3.28 8.14 55.21 0.541047304
19820211.09 3.03 7.95 56.1 0.527010884
19820211.12 2.84 7.6 56.31 0.512223365
19820211.15 2.78 7.54 55.66 0.496737969
19820211.18 2.76 7.55 54.59 0.480610423
19820211.21 2.8 7.52 53.48 0.46389877
19820212 2.9 7.62 52.96 0.033918237
19820212.03 3.35 8.13 53.17 0.025856483
19820212.06 3.63 8.29 55.58 0.018847246
19820212.09 3.39 8.1 56.85 0.01291575
19820212.12 3.11 7.85 56.1 0.008083344
19820212.15 3 7.67 54.58 0.004367418
19820212.18 2.96 7.56 54.61 0.001781346
19820212.21 2.95 7.52 53.93 0.000334435
19820213 3.03 7.56 53.82 0.306649472
19820213.03 3.25 7.75 53.94 0.32574478
19820213.06 3.27 7.82 55.17 0.344813329
19820213.09 3.07 7.69 55.91 0.363786496
19820213.12 2.79 7.47 56.15 0.382595996
19820213.15 2.69 7.34 54.68 0.401174133
19820213.18 2.74 7.27 53.68 0.419454051
19820213.21 2.72 7.16 53.3 0.437369959
19820214 2.65 7.01 53.69 0.612406424
19820214.03 2.91 7.22 52.9 0.604575274
19820214.06 3.2 7.6 54.92 0.595713879
19820214.09 3.11 7.62 57.24 0.585854128
19820214.12 2.78 7.34 57.86 0.575031506
19820214.15 2.58 7.04 57.27 0.563284966
19820214.18 2.58 6.97 55.21 0.550656778
19820214.21 2.6 6.93 53.99 0.537192392
19820215 2.74 6.95 54.07 0.085195613
19820215.03 3.03 7.23 54.8 0.072618121
19820215.06 3.25 7.55 56.84 0.060924856
19820215.09 3.05 7.49 57.96 0.050157897
19820215.12 2.71 7.25 56.83 0.040355996
19820215.15 2.47 6.98 56.08 0.03155443
19820215.18 2.5 6.98 54.23 0.023784874
19820215.21 2.7 7.16 53.44 0.017075289
19820216 2.89 7.41 54.13 0.218232884
19820216.03 3.17 7.73 54.5 0.2365322
19820216.06 3.3 7.98 55.88 0.255125826
19820216.09 3.15 7.95 56.08 0.273946848
19820216.12 2.99 7.84 55.29 0.29292753
19820216.15 2.92 7.85 54.42 0.311999558
19820216.18 2.9 7.88 53.33 0.331094299
19820216.21 2.89 7.98 52.16 0.35014303
19820217 2.83 8.14 51.8 0.634717616
19820217.03 2.93 7.9 52.7 0.632064702
19820217.06 2.91 7.72 54.26 0.62828261
19820217.09 2.73 7.49 55.43 0.623384951
19820217.12 2.46 7.23 53.92 0.617389351
19820217.15 2.17 8.22 53.21 0.610317388
19820217.18 1.94 8.14 51.07 0.602194513
19820217.21 1.87 8.25 54.08 0.59304996
19820218 1.87 8.64 54.8 0.155042737
19820218.03 1.91 8.72 55.49 0.138951424
19820218.06 1.92 8.57 56.04 0.123505609
19820218.09 1.96 8.36 56.2 0.108760878
19820218.12 1.9 8.18 56.6 0.094770297
19820218.15 1.8 7.99 55.28 0.081584218
19820218.18 1.76 7.79 56.34 0.069250095
19820218.21 1.82 6.04 52.17 0.057812318
19820219 1.92 6.08 51.92 0.137788372
19820219.03 2.07 6.27 51.88 0.153833984
19820219.06 2.25 6.57 53.89 0.170471529
19820219.09 2.3 6.73 56.3 0.187641135
19820219.12 2.11 6.58 57.43 0.205281008
19820219.15 1.95 6.35 56.8 0.22332766
19820219.18 1.85 6.09 55.61 0.241716148
19820219.21 1.85 5.98 52.77 0.260380291
19820220 1.88 5.92 52.8 0.63182395
19820220.03 1.94 5.96 54.48 0.634560601
19820220.06 2.08 6.09 55.48 0.636159092
19820220.09 2.11 6.16 56.53 0.636613669
19820220.12 1.98 6.05 57.49 0.635922696
19820220.15 1.74 5.77 56.89 0.63408866
19820220.18 1.64 5.5 54.83 0.631118161
19820220.21 1.63 5.35 54.12 0.62702189
19820221 1.59 5.26 53.51 0.237895629
19820221.03 1.66 5.27 53.32 0.219572319
19820221.06 1.74 5.39 55.18 0.20160436
19820221.09 1.81 5.58 58.1 0.184056412
19820221.12 1.7 5.59 60.01 0.166991632
19820221.15 1.5 5.41 60.42 0.150471437
19820221.18 1.44 5.22 59.1 0.134555276
19820221.21 1.53 5.23 57.27 0.119300434
19820222 1.54 5.26 56.58 0.0717241
19820222.03 1.54 5.23 55.89 0.084237823
19820222.06 1.46 5.24 55.75 0.097593951
19820222.09 1.34 5.27 54.84 0.11174442
19820222.12 1.22 5.3 53.66 0.126638302
19820222.15 1.14 5.27 53.02 0.142221992
19820222.18 1.1 5.14 51.8 0.158439411
19820222.21 1.04 5 51.02 0.17523219
19820223 0.97 4.88 50.01 0.603955933
19820223.03 0.99 4.42 43.7 0.61186415
19820223.06 1.05 4.34 40 0.618715889
19820223.09 1.12 4.4 39.67 0.62448649
19820223.12 1.22 4.56 46.17 0.629155187
19820223.15 1.33 4.75 51.1 0.632705176
19820223.18 1.35 4.9 55.66 0.635123682
19820223.21 1.24 4.85 55.11 0.636402
19820224 1.18 4.64 49.9 0.327154275
19820224.03 1.29 4.66 48.27 0.308058593
19820224.06 1.4 4.81 51.18 0.288999806
19820224.09 1.53 4.97 51.15 0.270046502
19820224.12 1.58 5.1 51.98 0.251266893
19820224.15 1.66 5.21 52.69 0.23272857
19820224.18 1.75 5.33 52.32 0.214498244
19820224.21 1.86 5.48 46.56 0.196641528
19820225 2.14 5.71 45 0.025302711
19820225.03 2.52 6.11 47.84 0.033287709
19820225.06 2.79 6.54 49.35 0.042298478
19820225.09 3.03 7 48.32 0.052302592
19820225.12 3.26 7.45 48.46 0.063264044
19820225.15 3.44 7.92 49.26 0.075143385
19820225.18 3.43 8.08 49.43 0.087897863
19820225.21 3.42 8.05 48.89 0.101481577
19820226 3.39 8.08 48.91 0.553333516
19820226.03 3.35 8 50.01 0.565783335
19820226.06 3.19 7.84 50.78 0.577342515
19820226.09 2.99 7.62 51.83 0.587969459
19820226.12 2.88 7.47 50.33 0.59762592
19820226.15 2.92 7.7 44.93 0.606277143
19820226.18 3.07 7.75 45.88 0.613891997
19820226.21 3.32 7.78 48.07 0.620443074
19820227 3.45 7.88 49.33 0.415708382
19820227.03 3.42 7.85 50.31 0.397361478
19820227.06 3.21 7.75 51.86 0.378730076
19820227.09 2.91 7.54 53.26 0.359881224
19820227.12 2.67 7.37 53.58 0.340882761
19820227.15 2.52 7.29 52.88 0.321803061
19820227.18 2.48 7.25 51.55 0.302710788
19820227.21 2.57 7.28 49.68 0.283674655
19820228 2.78 7.41 48.95 0.002222105
19820228.03 3.33 7.81 49.73 0.005042298
19820228.06 3.6 8.1 52.58 0.008989916
19820228.09 3.4 8.09 54.37 0.014050751
19820228.12 3.18 7.95 54.37 0.020206592
19820228.15 2.99 7.89 53.37 0.027435281
19820228.18 2.83 7.8 52.02 0.035710806
19820228.21 2.88 7.7 51 0.045003382
19820301 3 7.56 50.58 0.329184714
19820301.03 3.32 7.65 52.14 0.34824114
19820301.06 3.41 7.83 54.68 0.367189843
19820301.09 3.17 7.72 56.21 0.385962633
19820301.12 2.82 7.36 56.66 0.404491947
19820301.15 2.52 7.07 56.69 0.422711095
19820301.18 2.43 6.85 55.12 0.440554515
19820301.21 2.45 6.76 53.93 0.457957986
19820302 2.47 6.7 53.2 0.603053756
19820302.03 2.7 6.87 54.34 0.594010005
19820302.06 2.85 7.1 56.96 0.583974032
19820302.09 2.72 7.11 58.72 0.572981954
19820302.12 2.43 6.88 58.77 0.561073331
19820302.15 2.22 6.61 57.92 0.548291024
19820302.18 2.05 6.43 56.06 0.534681032
19820302.21 2.03 6.24 53.83 0.520292336
19820303 2.15 6.22 54.16 0.070444537
19820303.03 2.44 6.54 54.67 0.058915168
19820303.06 2.71 7.01 56.31 0.048319342
19820303.09 2.59 7.15 57.75 0.038695188
19820303.12 2.33 6.9 58.45 0.030077346
19820303.15 2.19 6.63 58.18 0.022496831
19820303.18 2.25 6.51 56.36 0.015980922
19820303.21 2.31 6.51 55.29 0.010553071
19820304 2.36 6.49 55.43 0.239862779
19820304.03 2.51 6.62 56.37 0.25850235
19820304.06 2.68 6.94 57.87 0.277357162
19820304.09 2.64 7 59.64 0.296359362
19820304.12 2.43 6.87 60.22 0.31544056
19820304.15 2.41 6.74 58.37 0.334532083
19820304.18 2.35 6.65 58.02 0.353565225
19820304.21 2.31 6.55 56.84 0.372471486
19820305 2.35 6.55 56.31 0.631466267
19820305.03 2.58 6.86 54.83 0.627482038
19820305.06 2.8 7.27 54.99 0.622385124
19820305.09 2.68 7.34 56.76 0.616193866
19820305.12 2.36 7.13 57.93 0.608930548
19820305.15 2.13 6.9 56.97 0.60062131
19820305.18 2.1 6.82 55.2 0.591296055
19820305.21 2.15 6.77 53.97 0.580988344
19820306 2.31 6.88 53.32 0.136118919
19820306.03 2.67 7.27 53.28 0.120795396
19820306.06 3.02 7.64 54.86 0.106182714
19820306.09 2.94 7.63 56.46 0.092333458
19820306.12 2.6 7.34 57.07 0.079297474
19820306.15 2.39 7.18 55.1 0.067121678
19820306.18 2.41 7.18 54.15 0.055849886
19820306.21 2.47 7.19 53.91 0.045522668
19820307 2.43 7.22 53.7 0.156789894
19820307.03 2.51 7.25 54.18 0.173527795
19820307.06 2.53 7.36 55.28 0.190786752
19820307.09 2.47 7.42 55.6 0.208504657
19820307.12 2.42 7.29 56.13 0.226617743
19820307.15 2.36 7.05 56.7 0.245060819
19820307.18 2.33 6.9 55.86 0.263767515
19820307.21 2.31 6.82 54.31 0.282670504
19820308 2.35 6.81 53.45 0.63493292
19820308.03 2.62 7.02 53.55 0.636325595
19820308.06 2.93 7.45 55.54 0.636573756
19820308.09 2.99 7.59 56.73 0.635676511
19820308.12 2.72 7.45 56.66 0.633637089
19820308.15 2.48 7.33 55.12 0.63046283
19820308.18 2.36 7.39 53.69 0.626165157
19820308.21 2.28 7.63 53.38 0.620759537
19820309 2.32 7.5 53.19 0.21630653
19820309.03 2.66 7.34 52.45 0.198409515
19820309.06 2.98 7.53 53.97 0.180944015
19820309.09 3.06 7.52 55.58 0.163972881
19820309.12 2.95 7.41 55.79 0.147557194
19820309.15 2.91 7.34 54.98 0.131756034
19820309.18 2.97 7.39 53.84 0.116626264
19820309.21 3.18 7.49 53.05 0.102222338
19820310 3.44 7.7 52.75 0.0865836
19820310.03 3.86 8.04 53.15 0.100086498
19820310.06 3.86 8.31 54.49 0.114374762
19820310.09 3.7 8.22 55.47 0.129396974
19820310.12 3.53 8.09 55.8 0.145099069
19820310.15 3.42 8.09 54.68 0.161424534
19820310.18 3.36 8.19 52.8 0.178314618
19820310.21 3.39 8.32 52.53 0.195708535
19820311 3.52 8.36 52.68 0.613177564
19820311.03 3.93 8.53 53.02 0.619836203
19820311.06 3.98 8.67 54.77 0.625409671
19820311.09 3.74 8.53 55.3 0.629877913
19820311.12 3.43 8.44 54.29 0.633224846
19820311.15 3.24 8.51 53.46 0.635438425
19820311.18 3.18 8.54 53.19 0.636510684
19820311.21 3.28 8.5 53.3 0.636437764
19820312 3.52 8.48 53.53 0.304619669
19820312.03 3.88 8.58 54.02 0.285574829
19820312.06 4.03 8.7 55.31 0.266647802
19820312.09 3.75 8.65 55.92 0.247906701
19820312.12 3.36 8.73 55.11 0.229418975
19820312.15 3.22 8.93 53.95 0.211251162
19820312.18 3.2 8.94 54.13 0.193468643
19820312.21 3.26 8.84 54.08 0.176135418
19820313 3.44 8.66 53.33 0.034836489
19820313.03 3.77 8.65 53.75 0.04402875
19820313.06 3.77 8.63 55.49 0.054208127
19820313.09 3.4 8.41 56.29 0.065337985
19820313.12 3.12 8.18 54.8 0.07737827
19820313.15 2.89 8 54.35 0.090285646
19820313.18 2.71 7.81 53.4 0.104013665
19820313.21 2.65 7.73 52.16 0.118512919
19820314 2.71 7.46 50.82 0.567933218
19820314.03 2.81 7.29 51.53 0.579327397
19820314.06 2.95 7.45 53.58 0.589782194
19820314.09 2.84 7.38 55.52 0.599259984
19820314.12 2.67 7.09 55.57 0.607726658
19820314.15 2.63 6.92 55.24 0.615151743
19820314.18 2.57 6.85 54.24 0.621508518
19820314.21 2.62 6.85 52.18 0.626774106
19820315 2.8 7.08 52.22 0.394023364
19820315.03 3.1 7.54 53.35 0.375347799
19820315.06 3.31 7.87 55.56 0.356466962
19820315.09 3.1 7.79 56.76 0.337448798
19820315.12 2.77 7.5 56.18 0.318361755
19820315.15 2.68 7.52 53.56 0.299274527
19820315.18 2.67 7.6 52.36 0.280255804
19820315.21 2.67 7.52 52.09 0.261374035
19820316 2.78 7.43 52.62 0.005670706
19820316.03 3.06 7.56 53.36 0.009820081
19820316.06 3.27 7.75 54.93 0.015079686
19820316.09 2.98 7.54 57.05 0.021430593
19820316.12 2.63 7.25 56.09 0.028849945
19820316.15 2.49 7.04 55.5 0.037311039
19820316.18 2.53 7.03 54.84 0.046783426
19820316.21 2.53 6.99 54.44 0.057233015
19820317 2.6 6.98 53.87 0.50280402
19820317.03 2.84 7.16 53.89 0.518026086
19820317.06 2.97 7.37 55.72 0.532529387
19820317.09 2.75 7.34 57.04 0.546261732
19820317.12 2.52 7.14 56.32 0.559173696
19820317.15 2.44 7 56.49 0.571218808
19820317.18 2.35 6.96 55.26 0.582353723
19820317.21 2.31 6.92 53.62 0.592538366
19820318 2.32 6.91 53.09 0.477395766
19820318.03 2.54 7.02 53.36 0.460577161
19820318.06 2.79 7.31 53.96 0.443246551
19820318.09 2.71 7.41 55.11 0.425466301
19820318.12 2.48 7.35 54.8 0.407300403
19820318.15 2.3 7.23 54.03 0.388814238
19820318.18 2.23 7.06 53.92 0.370074331
19820318.21 2.14 6.95 52.95 0.351148129
19820319 2.17 6.82 52.89 0.001409581
19820319.03 2.46 6.85 53.45 0.000185533
19820319.06 2.82 7.12 55.19 0.00010639
19820319.09 2.78 7.21 57.73 0.001172435
19820319.12 2.43 6.9 58.46 0.003379833
19820319.15 2.15 6.53 57.58 0.006720638
19820319.18 2.11 6.33 55.06 0.011182829
19820319.21 2.07 6.17 54.67 0.016750345
19820320 2.13 6.09 54.87 0.422978125
19820320.03 2.4 6.3 56.34 0.440815497
19820320.06 2.59 6.6 57.79 0.458211979
19820320.09 2.56 6.78 59 0.475104966
19820320.12 2.45 6.66 58.71 0.49143366
19820320.15 2.37 6.5 58.55 0.507139294
19820320.18 2.3 6.41 57.01 0.522165348
19820320.21 2.32 6.35 54.79 0.536457742
19820321 2.43 6.4 54.6 0.548095478
19820321.03 2.62 6.58 54.65 0.534473594
19820321.06 2.75 6.9 54.59 0.520073756
19820321.09 2.64 6.94 56.17 0.504947785
19820321.12 2.47 6.83 56.45 0.489150118
19820321.15 2.43 6.67 54.51 0.472737613
19820321.18 2.59 6.63 54.75 0.455769333
19820321.21 2.72 6.74 53.74 0.438306347
19820322 2.86 6.87 54.13 0.022392553
19820322.03 3.07 7.09 54.5 0.015892589
19820322.06 3.13 7.35 54.44 0.010481001
19820322.09 3.04 7.37 55.32 0.006177264
19820322.12 2.88 7.3 54.7 0.002996868
19820322.15 2.72 7.23 53.39 0.000951259
19820322.18 2.67 7.2 51.87 4.7797E-05
19820322.21 2.73 7.22 51.27 0.000289736
19820323 2.81 7.28 51.25 0.334814419
19820323.03 3.05 7.45 51.86 0.353846181
19820323.06 3.22 7.8 53.5 0.37275005
19820323.09 3.12 7.85 55 0.391457994
19820323.12 2.9 7.79 54.47 0.409902684
19820323.15 2.72 7.73 53.21 0.428017737
19820323.18 2.69 7.65 52.36 0.445737963
19820323.21 2.86 7.62 52.93 0.462999585
19820324 3.11 7.72 52.84 0.600490602
19820324.03 3.47 7.97 53.27 0.59115055
19820324.06 3.43 8.13 55.1 0.580828568
19820324.09 3.16 8 56.29 0.569561801
19820324.12 2.86 7.85 55.87 0.557390798
19820324.15 2.63 7.69 55.06 0.544359363
19820324.18 2.54 7.45 54.84 0.530514393
19820324.21 2.57 7.32 54.29 0.515905716
19820325 2.72 7.36 53.78 0.066948129
19820325.03 2.99 7.72 53.91 0.055690033
19820325.06 3.07 7.86 55.81 0.045377085
19820325.09 2.9 7.74 56.68 0.0360464
19820325.12 2.59 7.41 56.62 0.027731558
19820325.15 2.43 7.22 55.86 0.020462485
19820325.18 2.51 7.16 54.98 0.014265341
19820325.21 2.46 7.09 54.94 0.009162429
19820326 2.48 7.04 53.93 0.245335971
19820326.03 2.66 7.25 53.55 0.264046065
19820326.06 2.86 7.5 54.77 0.282951448
19820326.09 2.71 7.5 56.55 0.301984086
19820326.12 2.33 7.27 56.85 0.321075479
19820326.15 2.07 6.97 56.13 0.340156916
19820326.18 1.94 6.76 54.72 0.35915973
19820326.21 1.82 6.75 53.57 0.378015529
19820327 1.7 6.96 54.43 0.630407371
19820327.03 1.61 7.12 54.78 0.626093175
19820327.06 1.64 6.89 55.17 0.620671292
19820327.09 1.75 6.73 56.25 0.614161233
19820327.12 1.76 6.72 56.99 0.606586429
19820327.15 1.7 6.53 57.5 0.597974142
19820327.18 1.68 6.17 56.82 0.588355365
19820327.21 1.76 5.92 54.15 0.577764715
19820328 1.91 6.02 52.98 0.13152704
19820328.03 2.09 6.22 53.09 0.116407624
19820328.06 2.26 6.59 52.99 0.10201484
19820328.09 2.3 6.85 55.05 0.088400482
19820328.12 2.18 6.76 56.79 0.075613551
19820328.15 1.94 6.48 57.31 0.063700065
19820328.18 1.86 6.25 55.41 0.052702899
19820328.21 1.98 6.19 53.64 0.042661631
19820329 2.17 6.32 53.66 0.161670583
19820329.03 2.44 6.62 54.39 0.178568573
19820329.06 2.56 6.96 55.55 0.19596948
19820329.09 2.47 7.04 56.65 0.213810681
19820329.12 2.23 6.97 56.96 0.232027968
19820329.15 2.11 6.87 56.25 0.250555773
19820329.18 2.04 6.81 54.58 0.269327423
19820329.21 2.07 6.71 52.96 0.288275356
19820330 2.19 6.7 52.59 0.635462634
19820330.03 2.35 6.81 53.18 0.636517959
19820330.06 2.52 7.06 54.94 0.636428079
19820330.09 2.51 7.14 56.94 0.635193317
19820330.12 2.29 6.92 57.33 0.632818117
19820330.15 2.1 6.61 56.57 0.629311027
19820330.18 1.98 6.32 55.06 0.624684668
19820330.21 1.97 6.14 53.91 0.618955691
19820331 1.99 6.11 53.03 0.210984964
19820331.03 2.08 6.16 53.59 0.193208633
19820331.06 2.17 6.34 54.84 0.175882533
19820331.09 2.18 6.44 56.62 0.159069016
19820331.12 2.08 6.37 57.34 0.142828594
19820331.15 2.01 6.14 57.12 0.127219718
19820331.18 1.95 6.01 56.4 0.112298557
19820331.21 1.94 5.94 54.28 0.098118815
19820401 2 5.98 53.44 0.045791081
19820401.03 2.16 6.14 53.98 0.056144533
19820401.06 2.28 6.43 55.83 0.067441495
19820401.09 2.25 6.5 56.9 0.079641314
19820401.12 2.1 6.42 57.44 0.092700083
19820401.15 1.98 6.19 56.62 0.106570801
19820401.18 1.93 6.02 55.64 0.121203554
19820401.21 1.85 5.91 55.21 0.136545676
19820402 1.75 5.7 54.34 0.581281769
19820402.03 1.83 5.69 54.04 0.591563198
19820402.06 2.02 5.95 55.18 0.60086121
19820402.09 2.11 6.12 56.02 0.609142343
19820402.12 2.01 6.14 56.73 0.616376793
19820402.15 1.92 6.03 57.65 0.622538523
19820402.18 1.82 5.89 56.72 0.62760536
19820402.21 1.66 5.66 54.15 0.631559066
19820403 1.62 5.47 52.44 0.371958858
19820403.03 1.72 5.47 53.22 0.353048237
19820403.06 1.8 5.63 54.4 0.334012598
19820403.09 1.86 5.74 55.12 0.314920444
19820403.12 1.84 5.78 56.21 0.295840489
19820403.15 1.76 5.68 56.49 0.276841401
19820403.18 1.75 5.61 55.1 0.257991553
19820403.21 1.78 5.59 53.08 0.239358786
19820404 1.81 5.61 52.63 0.010686304
19820404.03 1.94 5.71 53.52 0.016144065
19820404.06 2.06 5.97 54.59 0.022689295
19820404.09 2.12 6.08 55.03 0.030298441
19820404.12 2.11 6.17 55.3 0.038944117
19820404.15 1.97 6.18 54.87 0.048595207
19820404.18 1.97 6.11 53.07 0.05921698
19820404.21 2.06 6.08 51.49 0.070771207
19820405 2.18 6.1 52.12 0.520694076
19820405.03 2.38 6.29 52.62 0.535062237
19820405.06 2.51 6.49 54.18 0.548650322
19820405.09 2.38 6.51 54.81 0.561409432
19820405.12 2.16 6.42 54.79 0.573293646
19820405.15 2.04 6.33 53.7 0.584260192
19820405.18 2.08 6.31 52.69 0.594269606
19820405.21 2.18 6.34 51.72 0.603285863
19820406 2.25 6.36 52.37 0.457490388
19820406.03 2.32 6.43 53.92 0.440074098
19820406.06 2.23 6.45 55.27 0.42221959
19820406.09 2.07 6.38 55.44 0.403991118
19820406.12 1.84 6.2 54.95 0.385454286
19820406.15 1.73 6.02 54.16 0.366675808
19820406.18 1.77 5.93 53.11 0.347723264
19820406.21 1.77 5.87 52.16 0.328664863
19820407 1.84 5.85 52.63 8.6646E-05
19820407.03 1.94 6 53.41 0.000213953
19820407.06 2.11 6.3 54.62 0.001486061
19820407.09 2.12 6.4 55.55 0.003898393
19820407.12 1.92 6.19 55.89 0.007442268
19820407.15 1.77 5.98 56.06 0.012104929
19820407.18 1.72 5.95 54.19 0.017869598
19820407.21 1.81 6 52.13 0.024715528
19820408 1.92 6.05 52.22 0.443984574
19820408.03 2.09 6.19 54.07 0.461294908
19820408.06 2.23 6.44 56.5 0.478090647
19820408.09 2.2 6.48 57.57 0.494311351
19820408.12 2.09 6.44 57.34 0.509898639
19820408.15 1.99 6.42 56.56 0.524796412
19820408.18 2.05 6.43 55.74 0.538951059
19820408.21 2.11 6.46 54.8 0.552311636
19820409 2.28 6.56 54.12 0.531934879
19820409.03 2.49 6.85 54.5 0.517400291
19820409.06 2.53 6.99 56.97 0.502149195
19820409.09 2.45 7 58.49 0.486236474
19820409.12 2.43 6.92 58.47 0.469719398
19820409.15 2.25 6.91 56.99 0.452657414
19820409.18 2.06 6.91 54.84 0.435111922
19820409.21 1.98 6.87 53.18 0.417146068
19820410 2.08 6.98 51.97 0.014836469
19820410.03 2.63 7.49 52.05 0.009623181
19820410.06 3.03 7.93 55.46 0.005520832
19820410.09 2.81 7.9 56.83 0.002544186
19820410.12 2.45 7.76 55.87 0.000703955
19820410.15 2.27 7.61 56.25 6.7626E-06
19820410.18 2.22 7.47 55.83 0.000455118
19820410.21 2.2 7.38 55.13 0.002047407
19820411 2.29 7.42 54.34 0.357263899
19820411.03 2.58 7.82 54.12 0.376137473
19820411.06 2.62 7.93 56.08 0.394802929
19820411.09 2.36 7.85 56.44 0.413193094
19820411.12 2.07 7.75 55.63 0.431241781
19820411.15 1.86 7.73 55.6 0.448884034
19820411.18 1.73 7.7 55.98 0.466056363
19820411.21 1.65 7.64 56.56 0.482696965
19820412 1.58 7.59 57.75 0.589362125
19820412.03 1.59 7.57 57.2 0.578867057
19820412.06 1.84 7.63 55.24 0.567434265
19820412.09 1.94 7.52 56.16 0.555104894
19820412.12 1.83 7.33 57.16 0.541923316
19820412.15 1.65 7.14 57.27 0.527936972
19820412.18 1.49 7.05 56.9 0.513196196
19820412.21 1.36 7.01 57.31 0.49775404
19820413 1.25 6.99 58.05 0.053760809
19820413.03 1.23 6.99 58.82 0.043622214
19820413.06 1.31 6.95 59.11 0.034472199
19820413.09 1.44 6.73 58.11 0.026343692
19820413.12 1.45 6.54 56.31 0.019265948
19820413.15 1.33 6.44 57 0.01326444
19820413.18 1.21 6.39 57.12 0.008360766
19820413.21 1.13 6.57 57.04 0.004572574
19820414 1.11 6.66 57.51 0.26744017
19820414.03 1.12 6.67 59.46 0.286373527
19820414.06 1.11 6.8 60.1 0.305421818
19820414.09 1.13 6.86 61.52 0.324516495
19820414.12 1.15 6.88 63.02 0.343588834
19820414.15 1.15 6.99 63.42 0.362570194
19820414.18 1.13 6.98 62.82 0.381392268
19820414.21 1.05 7.03 61.04 0.399987312
19820415 0.95 7.14 62.12 0.625197506
19820415.03 0.9 7.11 62.2 0.619577988
19820415.06 0.94 6.98 62.81 0.612874231
19820415.09 1.03 3.99 52.99 0.605110359
19820415.12 1.12 4.33 55.9 0.596314316
19820415.15 1.28 4.73 57.66 0.586517757
19820415.18 1.48 5.18 56.9 0.575755939
19820415.21 1.59 5.36 57.1 0.564067593
19820416 1.54 5.37 56.48 0.113758978
19820416.03 1.54 5.38 55.26 0.099502711
19820416.06 1.62 5.58 53.34 0.086033914
19820416.09 1.67 5.82 54.49 0.073401059
19820416.12 1.63 6.1 54.08 0.061649611
19820416.15 1.52 6.15 54.08 0.050821864
19820416.18 1.4 6.09 53.63 0.040956784
19820416.21 1.33 6.12 52.18 0.032089875
19820417 1.3 6.56 50.64 0.181668693
19820417.03 1.4 6.18 52.52 0.199153612
19820417.06 1.6 5.8 54.15 0.217067364
19820417.09 1.83 6.23 54.62 0.235345481
19820417.12 1.85 6.41 56.42 0.25392218
19820417.15 1.79 6.24 57 0.272730604
19820417.18 1.76 5.99 56.83 0.291703066
19820417.21 1.78 5.84 55.26 0.310771283
19820418 1.83 5.79 55.43 0.636586395
19820418.03 1.93 5.93 54.79 0.636290075
19820418.06 2.04 6.12 55.65 0.634849369
19820418.09 2.02 6.31 57.54 0.632269463
19820418.12 1.84 6.25 58.32 0.628559642
19820418.15 1.74 6.02 57.62 0.623733257
19820418.18 1.7 5.85 55.66 0.617807677
19820418.21 1.67 5.7 53.85 0.610804229
19820419 1.65 5.61 52.84 0.190051555
19820419.03 1.66 5.6 53.23 0.172813261
19820419.06 1.81 5.73 54.63 0.1560986
19820419.09 1.97 5.98 57.29 0.139967722
19820419.12 1.99 6.03 58.53 0.124478683
19820419.15 1.88 5.97 59.31 0.109687229
19820419.18 1.78 5.82 57.62 0.09564659
19820419.21 1.79 5.74 54.68 0.082407298
19820420 1.89 5.76 53.2 0.106781975
19820420.03 2.05 5.98 54.11 0.121425618
19820420.06 2.2 6.2 56.02 0.136777831
19820420.09 2.27 6.43 57.74 0.152783364
19820420.12 2.21 6.43 58.62 0.169384614
19820420.15 2.13 6.33 58.67 0.186521833
19820420.18 2.08 6.17 57.75 0.204133348
19820420.21 2.17 6.14 56.38 0.222155775
19820421 2.21 6.19 54.82 0.622621559
19820421.03 2.31 6.35 52.43 0.627672042
19820421.06 2.45 6.54 51.61 0.631609154
19820421.09 2.52 6.82 52.31 0.634418728
19820421.12 2.49 6.88 54.18 0.636090651
19820421.15 2.52 6.87 54.62 0.636618906
19820421.18 2.62 6.9 53.85 0.636001593
19820421.21 2.7 6.94 52.33 0.634240932
19820422 2.85 7.01 51.63 0.276561117
19820422.03 3.06 7.25 51.41 0.257713989
19820422.06 3.14 7.4 52.09 0.239084943
19820422.09 3.17 7.45 52.56 0.22074102
19820422.12 2.98 7.39 53.05 0.202748238
19820422.15 2.79 7.28 51.96 0.185171356
19820422.18 2.77 7.2 49.48 0.168073627
19820422.21 2.85 7.19 48.04 0.151516586
19820423 2.93 7.27 48.27 0.048745449
19820423.03 3.09 7.4 49.78 0.059381312
19820423.06 3.08 7.47 51.39 0.070949037
19820423.09 2.87 7.42 51.88 0.083406995
19820423.12 2.62 7.31 50.62 0.09671035
19820423.15 2.58 7.24 48.71 0.110811222
19820423.18 2.62 7.26 48.44 0.125658867
19820423.21 2.65 7.25 48.41 0.141199848
19820424 2.76 7.29 48.52 0.584415431
19820424.03 2.97 7.43 49.78 0.594410397
19820424.06 3.1 7.58 52.67 0.603411699
19820424.09 2.93 7.48 55.54 0.611386943
19820424.12 2.71 7.28 55.9 0.618307426
19820424.15 2.66 7.03 55.27 0.624148241
19820424.18 2.58 6.93 54.42 0.628888369
19820424.21 2.56 6.87 53.41 0.63251075
19820425 2.6 6.87 52.41 0.366396362
19820425.03 2.8 7 52.96 0.347441752
19820425.06 2.83 7.23 54.41 0.328382301
19820425.09 2.8 7.28 55.68 0.309286597
19820425.12 2.69 7.23 55.75 0.290223368
19820425.15 2.56 7.13 56.47 0.271261222
19820425.18 2.45 6.98 55.58 0.252468399
19820425.21 2.45 6.92 53.86 0.233912533
19820426 2.59 6.98 52.81 0.012182272
19820426.03 2.83 7.27 52.16 0.017963108
19820426.06 3.02 7.54 53.45 0.024824867
19820426.09 2.99 7.69 54.41 0.032742856
19820426.12 2.8 7.56 55.93 0.041688578
19820426.15 2.66 7.43 55.18 0.051629836
19820426.18 2.46 7.35 54.17 0.062530857
19820426.21 2.42 7.24 52.74 0.074352405
19820427 2.59 7.25 51.85 0.525011487
19820427.03 2.85 7.43 51.74 0.539154744
19820427.06 2.99 7.62 53.39 0.552503197
19820427.09 2.81 7.54 55.18 0.565008808
19820427.12 2.51 7.34 55.48 0.576626569
19820427.15 2.2 7.23 53.79 0.587314668
19820427.18 1.91 7.22 52.78 0.597034642
19820427.21 1.81 7.23 53.04 0.605751507
19820428 1.85 7.09 53.72 0.452401066
19820428.03 2.04 6.86 52.99 0.434848887
19820428.06 2.33 7.21 52.87 0.416877295
19820428.09 2.28 7.42 53.94 0.398550965
19820428.12 2.04 7.4 54.44 0.379935854
19820428.15 1.8 7.33 54.51 0.361098958
19820428.18 1.67 7.25 54.96 0.342108065
19820428.21 1.64 7.12 55.46 0.323031525
19820429 1.6 6.99 55.84 5.04531E-06
19820429.03 1.63 6.83 54.43 0.000470356
19820429.06 1.7 6.96 53.21 0.002079545
19820429.09 1.74 7.01 54.28 0.004826822
19820429.12 1.71 6.91 55.15 0.0087023
19820429.15 1.59 6.81 55.41 0.013692031
19820429.18 1.44 6.79 55.71 0.019778057
19820429.21 1.31 6.88 56.51 0.026938475
19820430 1.27 7.07 57.04 0.449141812
19820430.03 1.23 7.31 57.22 0.466306716
19820430.06 1.18 7.31 57.57 0.482938989
19820430.09 1.15 7.21 57.29 0.498978778
19820430.12 1.12 7.1 57.16 0.514368354
19820430.15 1.09 6.99 57.22 0.529052328
19820430.18 1.07 6.94 57.56 0.54297786
19820430.21 1.09 6.99 58.07 0.556094829
19820501 1.1 6.99 58.4 0.041899452
19820501.03 1.08 6.87 58.19 0.032931174
19820501.06 1.08 6.75 57.66 0.024989953
19820501.09 1.06 6.63 57.52 0.018104366
19820501.12 1.12 6.44 57.45 0.012299195
19820501.15 1.13 5.05 52.81 0.007595332
19820501.18 1.08 5.61 52.98 0.004009706
19820501.21 1 5.85 55.49 0.001555221
19820502 0.93 9.03 50 0.289799336
19820502.03 0.89 8.99 50.88 0.308861059
19820502.06 0.85 8.93 51.6 0.327956785
19820502.09 0.82 8.87 52.12 0.347017795
19820502.12 0.81 8.79 52.45 0.365975487
19820502.15 0.8 8.69 51.98 0.384761633
19820502.18 0.79 8.57 52.08 0.403308626
19820502.21 0.79 8.48 52.1 0.421549716
19820503 0.88 8.42 52.18 0.618449471
19820503.03 1 4.08 56.74 0.611552797
19820503.06 0.96 4.22 56.76 0.603600766
19820503.09 0.85 4.22 55.29 0.594621995
19820503.12 0.77 11.1 45.1 0.584648799
19820503.15 0.72 11 45.19 0.573717072
19820503.18 0.69 10.81 45.57 0.561866153
19820503.21 0.69 10.43 45.48 0.549138695
19820504 0.7 10.31 45.72 0.097016159
19820504.03 0.71 10.22 46.13 0.083694494
19820504.06 0.73 9.94 46.01 0.071217193
19820504.09 0.81 9.7 46.21 0.059629157
19820504.12 0.8 3.86 54.61 0.048972093
19820504.15 0.74 4.08 50.76 0.039284355
19820504.18 0.69 6.81 61.58 0.030600806
19820504.21 0.65 6.8 62.41 0.0229527
19820505 0.62 6.88 63.24 0.202351671
19820505.03 0.6 7.1 64.1 0.220335882
19820505.06 0.58 7.2 63.89 0.238672691
19820505.09 0.55 7.05 65.42 0.257296111
19820505.12 0.51 6.96 65.61 0.276139115
19820505.15 0.49 6.93 66.21 0.295133885
19820505.18 0.47 6.82 66.61 0.314212066
19820505.21 0.46 6.7 66.68 0.333304995
19820506 0.45 6.64 67.47 0.636114903
19820506.03 0.47 6.94 66.67 0.634468422
19820506.06 0.53 7.3 66.12 0.631684113
19820506.09 0.58 7.42 66.44 0.627771994
19820506.12 0.59 11.02 46.34 0.622746146
19820506.15 0.54 10.88 46.77 0.616624657
19820506.18 0.5 10.59 46.36 0.609429556
19820506.21 0.57 10.39 46.78 0.601186738
19820507 0.71 10.29 47.21 0.169760997
19820507.03 0.87 3.48 33.99 0.153147141
19820507.06 0.99 3.81 39.8 0.137127695
19820507.09 1.02 4.04 43.98 0.121760307
19820507.12 1.04 4.11 47.77 0.107100285
19820507.15 1.03 4.15 50.44 0.093200391
19820507.18 1.09 4.21 49.56 0.080110647
19820507.21 1.21 4.38 48.97 0.067878163
19820508 1.34 4.6 52.39 0.12414117
19820508.03 1.64 4.93 52.63 0.139615258
19820508.06 1.95 5.42 49.51 0.155732451
19820508.09 2.06 5.91 45.12 0.17243475
19820508.12 2.09 6.31 44.26 0.189662041
19820508.15 2.24 7.85 33.31 0.207352324
19820508.18 2.39 7.96 36.83 0.225441936
19820508.21 2.41 7.88 39.16 0.243865773
19820509 2.48 7.87 41.91 0.628464169
19820509.03 2.6 7.88 43.85 0.63219904
19820509.06 2.61 7.93 44.58 0.634804248
19820509.09 2.43 8.01 44.89 0.636270419
19820509.12 2.21 8 45.05 0.636592275
19820509.15 2.07 7.99 45.04 0.635768658
19820509.18 1.98 7.97 45.58 0.633802533
19820509.21 1.89 7.93 46.2 0.630700974
19820510 1.76 7.83 46.64 0.254339155
19820510.03 1.73 7.67 47.34 0.235756558
19820510.06 1.86 7.6 49.03 0.217471066
19820510.09 1.94 7.53 50.18 0.199548483
19820510.12 1.84 7.44 51.4 0.182053313
19820510.15 1.7 7.39 52.31 0.165048521
19820510.18 1.61 7.39 53.19 0.148595303
19820510.21 1.64 7.35 54.56 0.132752874
19820511 1.72 7.13 54.23 0.061398038
19820511.03 1.83 6.78 53.57 0.073129345
19820511.06 2.07 6.82 53.87 0.085743036
19820511.09 2.02 6.98 54.79 0.099193718
19820511.12 1.88 6.85 55.98 0.113432981
19820511.15 1.91 6.46 56.17 0.128409579
19820511.18 1.99 6.32 56.57 0.144069614
19820511.21 1.93 6.24 55.79 0.160356726
19820512 1.83 6.17 55.01 0.596106723
19820512.03 1.84 6.28 54.56 0.604925427
19820512.06 1.94 6.44 55.45 0.612712624
19820512.09 1.96 6.48 56.53 0.61944029
19820512.12 1.84 6.36 57.88 0.625084211
19820512.15 1.66 6.05 57.52 0.629624076
19820512.18 1.52 5.82 55.8 0.633043546
19820512.21 1.44 5.56 53.64 0.635330315
19820513 1.42 5.38 51.27 0.344013184
19820513.03 1.39 5.29 50.39 0.324942125
19820513.06 1.39 5.32 49.85 0.3058472
19820513.09 1.35 5.58 52.21 0.286797125
19820513.12 1.29 5.78 52.94 0.267860461
19820513.15 1.22 5.86 56.11 0.249105363
19820513.18 1.19 5.82 53.77 0.230599325
19820513.21 1.18 5.75 53.29 0.21240895
19820514 1.21 5.62 52.64 0.019120357
19820514.03 1.29 4.91 46.44 0.026174374
19820514.06 1.26 5.39 48.26 0.034279763
19820514.09 1.25 5.85 51.37 0.043407354
19820514.12 1.27 6.18 53.03 0.053524298
19820514.15 1.25 6.34 56.85 0.064594183
19820514.18 1.18 6.34 57.49 0.076577172
19820514.21 1.12 6.24 57.45 0.089430137
19820515 1.13 6.15 55.13 0.541620141
19820515.03 1.1 6.19 54.4 0.554820185
19820515.06 1.06 7.14 61.85 0.567169047
19820515.09 1.17 7.56 58.95 0.578622286
19820515.12 1.34 7.72 55.66 0.589138681
19820515.15 1.37 6.85 54.07 0.598680383
19820515.18 1.31 6.74 54.06 0.607213056
19820515.21 1.24 6.69 54.22 0.61470599
19820516 1.28 6.89 54.41 0.431639704
19820516.03 1.38 7.59 54.35 0.413599373
19820516.06 1.45 8.25 54.34 0.395216105
19820516.09 1.52 8.45 55.53 0.376556055
19820516.12 1.52 8.77 55.41 0.357686382
19820516.15 1.47 8.34 58.29 0.338674998
19820516.18 1.39 7.82 58.59 0.31959032
19820516.21 1.31 7.57 58.17 0.300501034
19820517 1.23 7.46 58.4 0.000675942
19820517.03 1.17 7.5 58.68 0.00249075
19820517.06 1.13 7.67 58.18 0.005442167
19820517.09 1.18 7.62 58.45 0.009519569
19820517.12 1.29 7.35 57.3 0.014708283
19820517.15 1.35 7.09 56.05 0.020989635
19820517.18 1.31 7.01 56.28 0.028341019
19820517.21 1.27 7.16 59.9 0.036735978
19820518 1.22 7.39 60.79 0.469344791
19820518.03 1.18 7.48 60.71 0.485874668
19820518.06 1.17 7.49 60.65 0.501801491
19820518.09 1.2 7.32 59.29 0.517067945
19820518.12 1.28 7.22 57.85 0.531619084
19820518.15 1.28 7.15 58.83 0.545402538
19820518.18 1.23 7.39 60.34 0.558368706
19820518.21 1.21 7.53 61.75 0.570470921
19820519 1.21 7.54 62.45 0.510238435
19820519.03 1.28 7.7 62.7 0.494665914
19820519.06 1.47 7.7 61.98 0.478458704
19820519.09 1.72 6.89 55.91 0.461675129
19820519.12 1.93 6.92 56.99 0.444375593
19820519.15 1.84 6.93 57.02 0.42662236
19820519.18 1.63 6.96 56.72 0.408479317
19820519.21 1.46 7.3 58.58 0.39001176
19820520 1.37 7.64 60.76 0.007534065
19820520.03 1.36 7.85 61.47 0.003965098
19820520.06 1.41 7.84 61.19 0.001527433
19820520.09 1.53 7.64 59 0.000229843
19820520.12 1.56 7.44 58.92 7.69982E-05
19820520.15 1.48 7.5 59.93 0.001069448
19820520.18 1.4 7.91 61.66 0.00320362
19820520.21 1.39 8.04 62.5 0.006471835
19820521 1.47 8.09 62.91 0.385038087
19820521.03 1.61 8.08 63.13 0.403581037
19820521.06 1.72 6.01 54.76 0.4218171
19820521.09 1.78 7.35 55.85 0.439680651
19820521.12 1.78 7.1 56.24 0.457107398
19820521.15 1.73 7 55.84 0.474034622
19820521.18 1.64 7.14 55.75 0.490401407
19820521.21 1.61 7.28 56.37 0.506148849
19820522 1.6 7.32 57.14 0.573548248
19820522.03 1.61 7.32 56.68 0.561684035
19820522.06 1.72 7.37 55.6 0.54894394
19820522.09 1.86 7.36 56.81 0.535373809
19820522.12 1.91 7.23 57.42 0.521022483
19820522.15 1.84 7.21 56.52 0.505941612
19820522.18 1.77 7.78 56.36 0.490185468
19820522.21 1.81 8.12 57.09 0.473810757
19820523 1.88 8.32 58.49 0.039148411
19820523.03 1.96 8.3 59.21 0.030479971
19820523.06 2.34 8.12 56.67 0.022847409
19820523.09 2.43 8.09 57.46 0.016278192
19820523.12 2.17 8.01 57.85 0.010795962
19820523.15 1.95 8.01 57.94 0.006420452
19820523.18 1.8 7.97 58.21 0.003167406
19820523.21 1.7 7.94 58.7 0.001048532
19820524 1.63 8.1 59.32 0.295415854
19820524.03 1.63 8.35 58.75 0.314494754
19820524.06 1.75 8.37 57.3 0.333587383
19820524.09 1.87 8.16 57.58 0.352625031
19820524.12 1.8 7.99 58.58 0.371539182
19820524.15 1.69 7.94 58.63 0.390261763
19820524.18 1.62 8.01 58.15 0.408725397
19820524.21 1.6 8.03 58.21 0.426863633
19820525 1.57 7.98 58.8 0.61652592
19820525.03 1.5 7.9 59.33 0.609315111
19820525.06 1.55 7.86 58.16 0.601057
19820525.09 1.77 7.8 56.53 0.591781303
19820525.12 1.78 7.65 57.64 0.581521404
19820525.15 1.68 7.52 57.99 0.570314229
19820525.18 1.58 7.52 57.5 0.558200109
19820525.21 1.5 7.56 57.43 0.545222643
19820526 1.44 7.54 58 0.093000601
19820526.03 1.39 7.54 58.42 0.07992321
19820526.06 1.43 7.51 57.25 0.067703756
19820526.09 1.55 7.45 57.22 0.056386211
19820526.12 1.53 7.33 58.29 0.046011309
19820526.15 1.46 7.22 58.01 0.036616389
19820526.18 1.4 7.1 56.97 0.028235261
19820526.21 1.33 7.07 56.62 0.020898087
19820527 1.24 7.12 57.5 0.207617345
19820527.03 1.17 7.26 58.64 0.225712383
19820527.06 1.16 7.4 57.79 0.244140669
19820527.09 1.29 7.45 56.09 0.262835887
19820527.12 1.36 7.36 56.63 0.281730752
19820527.15 1.35 7.3 57.31 0.300757259
19820527.18 1.3 7.36 57.96 0.319846939
19820527.21 1.24 7.47 58.67 0.338931087
19820528 1.18 7.52 59.06 0.635747873
19820528.03 1.12 7.48 59.16 0.633764878
19820528.06 1.06 7.35 59.53 0.630646586
19820528.09 0.99 7.27 59.68 0.626404219
19820528.12 0.99 7.22 58.57 0.621053045
19820528.15 1.03 7.18 57.78 0.614612324
19820528.18 1.03 7.18 57.32 0.607105232
19820528.21 1.02 7.19 57.12 0.59855879
19820529 1.03 7.27 57.66 0.164800799
19820529.03 1.07 7.48 58.57 0.148356195
19820529.06 1.12 7.68 59.42 0.132523243
19820529.09 1.13 7.72 60.13 0.117358921
19820529.12 1.12 7.71 60.72 0.102917805
19820529.15 1.11 7.65 60.78 0.089251869
19820529.18 1.09 7.58 60.12 0.076410294
19820529.21 1.05 7.51 60.33 0.064439296
19820530 1.04 7.49 60.32 0.128636541
19820530.03 1.06 7.55 60.43 0.144306276
19820530.06 1.09 7.69 60.56 0.160602233
19820530.09 1.09 7.79 61.11 0.17746577
19820530.12 1.09 7.89 60.65 0.194836193
19820530.15 1.12 7.75 59.27 0.212650987
19820530.18 1.13 7.66 58.77 0.23084604
19820530.21 1.15 7.88 58.14 0.249355869
19820531 1.19 7.97 58.48 0.629682898
19820531.03 1.19 7.83 59.18 0.633085681
19820531.06 1.17 7.74 59.55 0.635355611
19820531.09 1.16 7.84 59.75 0.636484518
19820531.12 1.2 8.33 59.36 0.636468341
19820531.15 1.25 8.6 60.17 0.635307136
19820531.18 1.29 8.48 60.58 0.633005084
19820531.21 1.38 8.31 60.67 0.629570469
19820601 1.54 8.54 60.52 0.321501178
19820601.03 1.6 8.17 60.24 0.302409257
19820601.06 1.62 7.76 59.41 0.283374565
19820601.09 1.75 7.62 55.5 0.264465599
19820601.12 1.86 7.76 54.83 0.245750415
19820601.15 1.78 7.63 55.71 0.227296369
19820601.18 1.71 7.68 56.42 0.20916987
19820601.21 1.81 7.82 57.27 0.191436158
19820602 1.98 7.64 57.08 0.027558027
19820602.03 2.12 7.49 54.72 0.03584987
19820602.06 2.29 7.48 54.44 0.045158263
19820602.09 2.33 7.55 54.77 0.055449708
19820602.12 2.18 7.52 55.04 0.066687166
19820602.15 1.95 7.44 54.97 0.078830193
19820602.18 1.79 7.43 54.52 0.09183509
19820602.21 1.77 7.5 54.72 0.105655051
19820603 1.7 7.61 55.54 0.557109528
19820603.03 1.7 7.94 55.22 0.569300199
19820603.06 1.88 8.05 54.33 0.580587575
19820603.09 2.1 8.06 54.33 0.590931036
19820603.12 2.12 7.93 55.64 0.600293355
19820603.15 1.96 7.81 55.69 0.608640837
19820603.18 1.8 7.85 55.85 0.615943442
19820603.21 1.71 7.92 56.71 0.622174888
19820604 1.68 7.95 57.55 0.410310315
19820604.03 1.69 7.94 57.99 0.391872253
19820604.06 2.01 7.87 55.99 0.373169448
19820604.09 2.45 7.8 55.23 0.354269206
19820604.12 2.45 7.73 55.93 0.335239549
19820604.15 2.25 7.6 55.76 0.316148966
19820604.18 2.06 7.6 55.32 0.297066157
19820604.21 1.97 7.55 55.14 0.278059803
19820605 1.84 7.5 55.24 0.00293887
19820605.03 1.93 7.5 53.97 0.006094081
19820605.06 2.24 7.67 53.25 0.010372931
19820605.09 2.31 7.83 55.1 0.015760022
19820605.12 2.12 7.78 56.04 0.022235966
19820605.15 1.92 7.67 55.8 0.029777456
19820605.18 1.78 7.59 55.97 0.038357351
19820605.21 1.67 7.53 56.1 0.047944774
19820606 1.58 7.48 56.48 0.488790759
19820606.03 1.56 7.46 56.74 0.504602759
19820606.06 1.74 7.46 55.81 0.519744304
19820606.09 2.03 7.49 55.16 0.534160904
19820606.12 2 7.5 56.07 0.547800674
19820606.15 1.85 7.47 56.51 0.560614523
19820606.18 1.79 7.52 56.09 0.572556339
19820606.21 1.84 7.52 55.98 0.583583142
19820607 1.87 7.41 55.73 0.49179075
19820607.03 2.13 7.39 53.94 0.475475312
19820607.06 2.59 7.68 54.36 0.45859425
19820607.09 2.7 7.77 56.63 0.441208314
19820607.12 2.49 7.66 56.99 0.423380075
19820607.15 2.33 7.44 57.12 0.4051737
19820607.18 2.25 7.38 55.95 0.386654707
19820607.21 2.13 7.3 54.94 0.367889746
19820608 1.99 7.3 54.4 0.003441988
19820608.03 1.98 7.39 53.65 0.001209224
19820608.06 2.17 7.55 54.04 0.00011768
19820608.09 2.38 7.64 55.64 0.000171285
19820608.12 2.33 7.74 56.19 0.001369845
19820608.15 2.14 7.87 55.88 0.003709046
19820608.18 1.98 7.93 56.45 0.007180472
19820608.21 1.82 7.88 57.55 0.011771627
19820609 1.71 7.8 58.53 0.406891582
19820609.03 1.66 7.68 59.45 0.425065335
19820609.06 1.68 7.53 59.2 0.442854882
19820609.09 1.78 7.45 57.36 0.460196204
19820609.12 1.75 7.36 57.27 0.477026888
19820609.15 1.64 7.29 57.67 0.493286361
19820609.18 1.58 7.28 57.74 0.508916109
19820609.21 1.63 7.25 58.14 0.52385988
19820610 1.56 7.17 58.67 0.5594518
19820610.03 1.69 6.78 57.85 0.546558664
19820610.06 2.03 6.73 54.35 0.53284408
19820610.09 2.33 7.16 53.63 0.518357403
19820610.12 2.17 7.32 54.78 0.503150771
19820610.15 1.87 7.26 55.21 0.487278914
19820610.18 1.63 7.19 55.55 0.470798948
19820610.21 1.45 7.15 56.66 0.453770186
19820611 1.33 7.09 57.7 0.029027301
19820611.03 1.29 7.05 58.01 0.021584424
19820611.06 1.58 7.09 55.6 0.015209438
19820611.09 2.04 7.05 54.99 0.009925286
19820611.12 2.14 7.21 56.28 0.005750985
19820611.15 1.97 7.16 55.74 0.002701559
19820611.18 1.81 7.1 55.85 0.000787983
19820611.21 1.89 6.94 55.4 1.71418E-05
19820612 1.94 6.78 55.67 0.317936037
19820612.03 1.91 7.14 54.86 0.337023834
19820612.06 2.07 7.35 54.42 0.356044278
19820612.09 2.28 7.61 54.93 0.374928921
19820612.12 2.31 7.88 55.23 0.393609797
19820612.15 2.22 8.14 55.86 0.412019672
19820612.18 2.17 8.37 56.07 0.430092296
19820612.21 2.18 8.31 57.03 0.447762623
19820613 2.29 7.93 57.3 0.607903623
19820613.03 2.56 7.82 55.47 0.599459849
19820613.06 2.85 8.04 55.91 0.590004239
19820613.09 2.77 8.08 56.68 0.579570822
19820613.12 2.54 7.99 56.5 0.568197148
19820613.15 2.33 7.96 55.87 0.555924151
19820613.18 2.18 7.99 55.6 0.542795997
19820613.21 2.15 7.92 55.95 0.528859936
19820614 2.28 7.68 55.76 0.0776567
19820614.03 2.59 7.88 53.79 0.065596604
19820614.06 2.81 8.22 54.52 0.054446004
19820614.09 2.72 8.23 55.5 0.044245027
19820614.12 2.52 8.08 55.56 0.035030388
19820614.15 2.38 8.14 55.28 0.026835251
19820614.18 2.35 8.34 55.05 0.019689106
19820614.21 2.35 8.35 55.29 0.013617674
19820615 2.36 8.28 54.96 0.229010274
19820615.03 2.92 8.08 53.95 0.24749159
19820615.06 3.53 8.41 55.36 0.266227773
19820615.09 3.43 8.39 57 0.285151398
19820615.12 3.14 8.29 56.54 0.304194358
19820615.15 2.88 8.38 55.41 0.323288116
19820615.18 2.79 8.37 55.22 0.342363961
19820615.21 2.71 8.3 54.69 0.361353236
19820616 2.84 8.21 53.94 0.633286575
19820616.03 3.32 8.38 54.07 0.629964789
19820616.06 3.65 8.57 55.66 0.625521382
19820616.09 3.39 8.58 56.25 0.619972345
19820616.12 3.04 8.77 54 0.613337649
19820616.15 2.86 9.05 54.43 0.605641172
19820616.18 2.69 9 54.72 0.596910612
19820616.21 2.55 8.94 54.89 0.58717739
19820617 2.45 8.89 55.29 0.145456394
19820617.03 2.79 8.9 54.01 0.129739779
19820617.06 3.43 9.01 54.8 0.114701815
19820617.09 3.51 9.12 55.93 0.100396618
19820617.12 3.42 9.29 56.29 0.086875674
19820617.15 3.29 9.3 56.32 0.074187645
19820617.18 2.94 9.08 56.39 0.06237819
19820617.21 2.7 9.04 56.44 0.051489814
19820618 2.73 9.03 56.2 0.147198066
19820618.03 3.07 9.08 54.57 0.163600691
19820618.06 3.32 9.16 55.56 0.1805601
19820618.09 3.17 9.2 56.53 0.198015262
19820618.12 2.92 9.23 56.97 0.215903354
19820618.15 2.82 9.11 56.99 0.234159997
19820618.18 2.72 8.91 56.31 0.252719492
19820618.21 2.56 8.79 55.46 0.27151504
19820619 2.4 8.78 55.54 0.633578664
19820619.03 2.42 8.81 55.41 0.635643478
19820619.06 2.69 8.64 55.66 0.636566233
19820619.09 2.7 8.38 56.29 0.636343609
19820619.12 2.44 8.21 55.65 0.634976407
19820619.15 2.19 8.13 55.4 0.632469548
19820619.18 2.01 8.02 55 0.628832052
19820619.21 1.92 7.96 54.73 0.624077013
19820620 1.92 8 54.56 0.227025497
19820620.03 2.07 8.02 53.51 0.208904341
19820620.06 2.32 8.04 53.17 0.191176928
19820620.09 2.4 8.03 54.06 0.173907055
19820620.12 2.33 8.06 54.1 0.157156876
19820620.15 2.27 9.52 51.98 0.140986676
19820620.18 2.15 8.7 55.78 0.125454646
19820620.21 1.98 8.57 57.91 0.110616687
19820621 1.86 8.51 59.25 0.079016527
19820621.03 1.88 8.56 59.17 0.092033838
19820621.06 2.09 8.5 57.54 0.105865496
19820621.09 2.2 8.33 57.41 0.120461726
19820621.12 2.13 8.21 58.01 0.135769996
19820621.15 1.94 8.16 56.53 0.15173521
19820621.18 1.83 8.23 57.22 0.168299916
19820621.21 1.86 8.64 57.23 0.185404495
19820622 1.93 9.37 56.88 0.608756624
19820622.03 1.96 10.29 56.25 0.616043555
19820622.06 2.19 10.82 53.1 0.622258966
19820622.09 2.53 10.62 53.41 0.627380489
19820622.12 2.67 9.16 55.49 0.631389692
19820622.15 2.79 9.34 55.04 0.634272145
19820622.18 2.94 9.39 54.1 0.636017475
19820622.21 2.86 9.32 55.22 0.636619401
19820623 2.95 9.15 55.48 0.315866263
19820623.03 3.67 8.99 55.17 0.296784086
19820623.06 3.95 9.09 56.36 0.277779381
19820623.09 3.68 9.01 56.99 0.258920539
19820623.12 3.49 8.98 56.47 0.240275435
19820623.15 3.29 8.92 55.71 0.221911173
19820623.18 3.14 8.62 55.77 0.20389384
19820623.21 3.13 8.31 55.43 0.186288282
19820624 3.25 8.23 54.88 0.029896961
19820624.03 3.5 8.32 55.06 0.038492005
19820624.06 3.51 8.37 56.16 0.04809409
19820624.09 3.14 8.35 56.15 0.058668661
19820624.12 2.75 8.31 55.13 0.070177661
19820624.15 2.49 8.29 54.7 0.082579666
19820624.18 2.35 8.24 54.79 0.095830048
19820624.21 2.38 8.03 55.23 0.109881117
19820625 2.66 7.76 54.81 0.560797762
19820625.03 3.33 8.15 54.08 0.572726339
19820625.06 3.56 8.4 56.61 0.583739289
19820625.09 3.29 8.28 57.5 0.593796982
19820625.12 3.05 8.12 56.76 0.602863219
19820625.15 2.88 8.22 54.35 0.61090537
19820625.18 2.87 8.33 54.17 0.617894494
19820625.21 2.99 8.31 54.15 0.623805436
19820626 3.32 8.39 53.45 0.404901686
19820626.03 3.92 8.77 53.37 0.386378564
19820626.06 4.1 9 55.83 0.36761047
19820626.09 3.84 8.92 57.09 0.348664944
19820626.12 3.53 8.86 56.94 0.329610174
19820626.15 3.49 8.88 56.74 0.310514736
19820626.18 3.58 8.82 56.17 0.291447351
19820626.21 3.91 8.77 55.03 0.272476642
19820627 4.32 8.99 54.53 0.003752203
19820627.03 4.57 9.17 55.59 0.007240304
19820627.06 4.24 9.1 56.89 0.011847919
19820627.09 3.85 8.93 56.12 0.017558467
19820627.12 3.7 8.96 55.68 0.024351396
19820627.15 3.52 8.93 55.51 0.032202257
19820627.18 3.41 8.6 55.58 0.041082797
19820627.21 3.61 8.44 54.2 0.050961055
19820628 3.99 8.55 53.33 0.493522456
19820628.03 4.27 8.83 53.55 0.509142454
19820628.06 4.21 8.94 55.33 0.524075659
19820628.09 3.91 8.86 55.48 0.538268331
19820628.12 3.62 8.82 54.68 0.55166939
19820628.15 3.48 8.78 54.15 0.564230606
19820628.18 3.44 8.52 54.45 0.575906774
19820628.21 3.57 8.4 53.34 0.586655871
19820629 3.96 8.5 52.74 0.487039257
19820629.03 4.3 8.73 54.04 0.47055073
19820629.06 4.11 8.69 56.42 0.453514302
19820629.09 3.76 8.44 56.94 0.435991283
19820629.12 3.53 8.32 55.79 0.418044737
19820629.15 3.39 8.28 55.14 0.399739257
19820629.18 3.37 8.18 54.6 0.381140716
19820629.21 3.46 8.01 55 0.362316051
19820630 3.63 8.1 53.96 0.002664929
19820630.03 3.94 8.4 53.82 0.000768228
19820630.06 3.86 8.44 56.28 1.43334E-05
19820630.09 3.5 8.3 56.98 0.000405959
[truncated: 3,616,904 more chars]
