# Supplementary material for: Set-up and input dataset files of the Delft3d model for hydrodynamic modelling considering wind, waves, tides and currents through multidomain grids
Source: Data Brief. 2019 Dec 9;28:104921. doi: 10.1016/j.dib.2019.104921 (PMC6926121; doi:10.1016/j.dib.2019.104921)
Supplement: Multimedia component 1 [file mmc1.zip › Multi_domain_2004_all_forces/wave_gui.out]

Message: 1510a0 2025
Message: 2a0678 2025
Message: 2a0678 2026
Message: 2a0678 2029
Message: 320038 2025
Message: 320038 2026
Message: 320038 2029
Message: 1708e0 2025
Message: 1708e0 2026
Message: 1708e0 2029
Message: 6131e 2025
Message: 6131e 2026
Message: 6131e 2029
Message: 91308 2025
Message: 91308 2026
Message: 91308 2029
Message: 1a0786 2025
Message: 1a0786 2026
Message: 1a0786 2029
Message: 7070c 2025
Message: 7070c 2026
Message: 7070c 2029
Message: 9123a 2025
Message: 9123a 2026
Message: 9123a 2029
Message: 7071a 2025
Message: 7071a 2026
Message: 7071a 2029
Message: 70720 2025
Message: 70720 2026
Message: 70720 2029
Message: 240c14 2025
Message: 240c14 2026
Message: 240c14 2029
Message: 70a5a 2025
Message: 70a5a 2026
Message: 70a5a 2029
Message: 1106ac 2025
Message: 1106ac 2026
Message: 1106ac 2029
Message: 80882 2025
Message: 80882 2026
Message: 80882 2029
Message: 3d0bf4 2025
Message: 3d0bf4 2026
Message: 3d0bf4 2029
Message: 80a9e 2025
Message: 80a9e 2026
Message: 80a9e 2029
Message: 29090a 2025
Message: 29090a 2026
Message: 29090a 2029
Message: 7082a 2025
Message: 61130 2025
Message: 70740 2025
Message: 9119a 2025
Message: 200fd4 2025
Message: 30476 2025
Message: 30476 2026
Message: 30476 2029
Message: 1d114c 2025
Message: 1d114c 2026
Message: 1d114c 2029
Message: 181154 2025
Message: 181154 2026
Message: 181154 2029
Message: 30464 2025
Message: 30464 2026
Message: 30464 2029
Message: e1394 2025
Message: e1394 2026
Message: e1394 2029
Message: 912de 2025
Message: 912a0 2025
Message: 912a0 2026
Message: 912a0 2029
Message: 912de 2026
Message: 912de 2029
Message: f12ec 2025
Message: f12e6 2025
Message: f12e6 2026
Message: f12e6 2029
Message: f12ec 2026
Message: f12ec 2029
Message: 210d14 2025
Message: 16133e 2025
Message: 16133e 2026
Message: 16133e 2029
Message: 210d14 2026
Message: 210d14 2029
Message: 130638 2025
Message: 161260 2025
Message: 161260 2026
Message: 161260 2029
Message: 130638 2026
Message: 130638 2029
Message: 151270 2025
Message: 190c0c 2025
Message: 190c0c 2026
Message: 190c0c 2029
Message: 151270 2026
Message: 151270 2029
Message: f109c 2025
Message: f109c 2026
Message: f109c 2029
Message: 1510a0 2029
Message: 1510a0 2026
Message: 1510a0 2027
Message: 1510a0 2026
Message: 1510a0 2029
Message: 1e095e 799
Message: 1510a0 799
Message: 1510a0 49373
Message: 7b08e2 96
Message: a0aa8 5
Message: 6131c 5
Message: 9130a 5
Message: 91240 5
Message: 911b6 5
Message: 16073e 5
Message: 1609a4 5
Message: 7083c 5
Message: 70aac 5
Message: b0974 5
Message: 80aa4 5
Message: 290e92 5
Message: a08f4 5
Message: 70ae6 5
Message: 7082a 799
Message: 70920 5
Message: 61130 799
Message: 70740 799
Message: 9119a 799
Message: 91238 5
Message: 200fd4 799
Message: 503c4 5
Message: c139a 5
Message: 1b0f88 5
Message: 1a1166 5
Message: 912ae 5
Message: 6112e 5
Message: f10ae 5
Message: 7071a 512
Message: 7071a 512
Message: 7b08e2 96
Message: 1510a0 15
Message: 2a0678 15
Message: 7b08e2 96
Message: 2109aa 15
Message: 7b08e2 96
Message: a0798 15
Message: 1b07f0 15
Message: 912d8 15
Message: 912d6 15
Message: 912d4 15
Message: 912cc 15
Message: 707d4 15
Message: 1d11f6 15
Message: 4e0818 15
Message: 560956 15
Message: 70720 15
Message: 907c2 15
Message: f09ba 15
Message: 1609b0 15
Message: 7071a 15
Message: 7071c 15
Message: 7071e 15
Message: 0 275
Message: 2913ba 275
Message: 7071a 512
Message: 7071a 512
Message: 7071a 512
Message: 7071a 512
Message: 7071a 512
Message: 7071a 512
Message: 7071a 512
Message: 7071a 512
Message: 7071a 512
Message: 7071a 512
Message: 7071a 512
Message: 7071a 512
Message: 7071a 512
Message: 7071a 512
Message: 7071a 512
Message: 70720 512
Message: 70720 512
Message: 70720 512
Message: 70720 512
Message: 1510a0 512
Message: 1510a0 512
Message: 1510a0 512
Message: 912cc 512
Message: 912cc 512
Message: 912cc 512
Message: 912cc 512
Message: 912cc 512
Message: 1510a0 512
Message: 1510a0 512
Message: 1510a0 512
Message: 1510a0 512
Message: 1510a0 512
Message: 1510a0 512
Message: 707d4 512
Message: 707d4 512
Message: 707d4 512
Message: 707d4 512
Message: 707d4 512
Message: 707d4 512
Message: 707d4 512
Message: 707d4 512
Message: 707d4 512
Message: 1510a0 512
Message: 1d11f6 512
Message: 1d11f6 512
Message: 1d11f6 512
Message: 1d11f6 512
Message: 4e0818 512
Message: 4e0818 512
Message: 4e0818 512
Message: 4e0818 512
Message: 1510a0 512
Message: a0798 512
Message: a0798 512
Message: a0798 512
Message: a0798 512
Message: a0798 512
Message: a0798 512
Message: 1510a0 512
Message: 1510a0 512
Message: 1510a0 512
Message: 1510a0 512
Message: 560956 512
Message: 560956 512
Message: 560956 512
Message: 560956 512
Message: 560956 512
Message: 560956 512
Message: 560956 512
Message: 560956 512
Message: 560956 512
Message: 560956 512
Message: 560956 512
Message: 560956 512
Message: 560956 512
Message: 560956 512
Message: 560956 512
Message: 560956 512
Message: 560956 512
Message: 560956 512
Message: 560956 512
Message: 560956 512
Message: 560956 512
Message: 1510a0 512
Message: 1510a0 512
Message: 1510a0 512
Message: 1510a0 512
Message: 1510a0 512
Message: 1510a0 512
Message: 1510a0 512
Message: 1510a0 512
Message: 1510a0 512
Message: 1510a0 512
Message: 1510a0 512
Message: 1510a0 512
Message: 1510a0 512
Message: 1510a0 512
Message: 1510a0 512
Message: 1510a0 512
Message: 1510a0 512
Message: 1510a0 512
Message: 1510a0 512
Message: 1510a0 512
Message: 1510a0 512
Message: 1510a0 512
Message: 1510a0 512
Message: 1510a0 512
Message: 1510a0 512
Message: 1510a0 512
Message: 1510a0 512
Message: 1510a0 512
Message: 1510a0 512
Message: 1510a0 513
Message: 1510a0 514
Message: 1510a0 512
Message: 1510a0 512
Message: 1510a0 160
Message: 1510a0 160
Message: 1510a0 160
Message: 1510a0 160
Message: 1510a0 160
Message: 1510a0 160
Message: 1510a0 160
Message: 1510a0 160
Message: 1510a0 160
Message: 1510a0 160
Message: 1510a0 160
Message: 1510a0 160
Message: 1510a0 160
Message: 1510a0 160
Message: 1510a0 160
Message: 1510a0 160
Message: 1510a0 161
Message: 1510a0 273
Message: 560956 512
Message: a12da 2025
Message: a12da 2026
Message: a12da 2029
Message: 121414 2025
Message: 1f11f0 2025
Message: 1f11f0 2026
Message: 1f11f0 2029
Message: 121414 2026
Message: 121414 2029
Message: 211074 2025
Message: 130664 2025
Message: 130664 2026
Message: 130664 2029
Message: 211074 2026
Message: 211074 2029
Message: 14142c 2025
Message: 1614b0 2025
Message: 1614b0 2026
Message: 1614b0 2029
Message: 14142c 2026
Message: 14142c 2029
Message: 19104a 2025
Message: 170be0 2025
Message: 170be0 2026
Message: 170be0 2029
Message: 19104a 2026
Message: 19104a 2029
Message: 15107a 2025
Message: 1010a4 2025
Message: 1010a4 2026
Message: 1010a4 2029
Message: 15107a 2026
Message: 15107a 2029
Message: e090c 2025
Message: 2e15b2 2025
Message: 2e15b2 2026
Message: 2e15b2 2029
Message: e090c 2026
Message: e090c 2029
Message: 151208 2025
Message: 110ff8 2025
Message: 110ff8 2026
Message: 110ff8 2029
Message: 151208 2026
Message: 151208 2029
Message: 161120 2025
Message: 161120 2026
Message: 161120 2029
Message: 7b08e2 96
Message: 7b08e2 96
Message: 1e095e 2036
Message: 2711a6 5
Message: 26122c 5
Message: 1a11b8 5
Message: 70720 512
Message: 70720 512
Message: 70720 514
Message: 70720 512
Message: 7b08e2 96
Message: 7071a 15
Message: 7071c 15
Message: 7071e 15
Message: 70720 512
Message: 2913ba 275
Message: 70720 512
Message: 70720 512
Message: 70720 512
Message: 70720 512
Message: 70720 512
Message: 70720 512
Message: 70720 512
Message: 70720 512
Message: 70720 512
Message: 70720 512
Message: 70720 512
Message: 70720 512
Message: 70720 512
Message: 70720 512
Message: 70720 512
Message: 70720 512
Message: 70720 512
Message: 70720 512
Message: 70720 512
Message: 70720 512
Message: 70720 512
Message: 70720 512
Message: 70720 512
Message: 70720 512
Message: 70720 512
Message: 70720 512
Message: 70720 512
Message: 70720 512
Message: 70720 512
Message: 70720 512
Message: 70720 512
Message: 70720 512
Message: 70720 512
Message: 70720 512
Message: 70720 512
Message: 70720 512
Message: 70720 512
Message: 70720 512
Message: 70720 512
Message: 70720 512
Message: 1510a0 512
Message: 1510a0 512
Message: 1510a0 512
Message: 1510a0 512
Message: 1510a0 512
Message: 1510a0 512
Message: 1510a0 512
Message: 1510a0 512
Message: 1510a0 512
Message: 1510a0 512
Message: 1510a0 512
Message: 1510a0 512
Message: 1510a0 512
Message: 1510a0 512
Message: 1510a0 512
Message: 1510a0 512
Message: 1510a0 512
Message: 1510a0 512
Message: 1510a0 512
Message: 1510a0 512
Message: 1510a0 512
Message: 1510a0 512
Message: 1510a0 512
Message: 1510a0 160
Message: 1510a0 160
Message: 1510a0 160
Message: 1510a0 160
Message: 1510a0 160
Message: 1510a0 160
Message: 1510a0 160
Message: 1510a0 160
Message: 1510a0 160
Message: 1510a0 160
Message: 1510a0 160
Message: 1510a0 160
Message: 1510a0 160
Message: 1510a0 160
Message: 1510a0 160
Message: 1510a0 160
Message: 1510a0 160
Message: 1510a0 160
Message: 1510a0 160
Message: 1510a0 160
Message: 1510a0 160
Message: 1510a0 160
Message: 1510a0 160
Message: 1510a0 160
Message: 1510a0 160
Message: 1510a0 160
Message: 1510a0 160
Message: 1510a0 160
Message: 1510a0 160
Message: 1510a0 160
Message: 1510a0 160
Message: 1510a0 160
Message: 1510a0 160
Message: 1510a0 160
Message: 1510a0 160
Message: 1510a0 160
Message: 1510a0 160
Message: 1510a0 160
Message: 1510a0 160
Message: 1510a0 160
Message: 1510a0 161
Message: 1510a0 273
Message: 110916 2025
Message: f14ba 2025
Message: f14ba 2026
Message: f14ba 2029
Message: 110916 2029
Message: 110916 2026
Message: 110916 2027
Message: 110916 2026
Message: 110916 2029
Message: 110916 799
Message: 7b08e2 96
Message: 110916 49373
Message: 7b08e2 96
Message: 7b08e2 96
Message: 1e095e 2036
Message: 110916 160
Message: 110916 160
Message: 7b08e2 96
Message: 110916 15
Message: 7b08e2 96
Message: 7b08e2 96
Message: 7b08e2 96
Message: f14ba 15
Message: 7b08e2 96
Message: 7b08e2 96
Message: 110916 160
Message: 1412f0 15
Message: 0 275
Message: 110916 160
Message: 110916 160
Message: 110916 160
Message: 110916 160
Message: 110916 160
Message: 110916 160
Message: 110916 160
Message: 110916 160
Message: 110916 160
Message: 110916 160
Message: 110916 160
Message: 110916 160
Message: 110916 160
Message: 110916 160
Message: 110916 160
Message: 110916 160
Message: 110916 160
Message: 110916 160
Message: 2913ba 275
Message: 110916 160
Message: 110916 160
Message: 110916 160
Message: 110916 160
Message: 110916 160
Message: 110916 160
Message: 110916 160
Message: 110916 160
Message: 110916 160
Message: 110916 160
Message: 110916 160
Message: 110916 160
Message: 110916 160
Message: 110916 160
Message: 110916 160
Message: 110916 160
Message: 110916 160
Message: 110916 160
Message: 110916 160
Message: 110916 160
Message: 110916 160
Message: 110916 160
Message: 110916 160
Message: 110916 160
Message: 110916 160
Message: 110916 160
Message: 110916 160
Message: 110916 160
Message: 110916 160
Message: 110916 160
Message: 110916 160
Message: 110916 160
Message: 110916 160
Message: 110916 160
Message: 110916 160
Message: 110916 160
Message: 110916 160
Message: 110916 160
Message: 110916 160
Message: 110916 160
Message: 110916 160
Message: 110916 160
Message: 110916 160
Message: 110916 160
Message: 110916 160
Message: 110916 160
Message: 110916 160
Message: 110916 160
Message: 110916 160
Message: 110916 160
Message: 110916 160
Message: 110916 160
Message: 110916 160
Message: 110916 160
Message: 110916 160
Message: 110916 160
Message: 110916 160
Message: 110916 160
Message: 110916 160
Message: 110916 160
Message: 110916 160
Message: 110916 160
Message: 110916 160
Message: 110916 160
Message: 110916 160
Message: 110916 160
Message: 110916 160
Message: 110916 160
Message: 110916 160
Message: 110916 161
Message: 7b08e2 96
Message: 7b08e2 96
Message: 70720 512
Message: 7b08e2 96
Message: 7b08e2 96
Message: 70720 512
Message: 70720 512
Message: 70720 512
Message: 70720 512
Message: 70720 512
Message: 70720 512
Message: 70720 512
Message: 70720 512
Message: 70720 512
Message: 70720 512
Message: 70720 512
Message: 70720 512
Message: 70720 512
Message: 70720 512
Message: 70720 512
Message: 70720 512
Message: 70720 512
Message: 70720 512
Message: 2913ba 275
Message: 70720 512
Message: 70720 512
Message: 70720 512
Message: 70720 512
Message: 70720 512
Message: 70720 512
Message: 70720 512
Message: 70720 512
Message: 70720 512
Message: 70720 512
Message: 70720 512
Message: 70720 512
Message: 70720 512
Message: 1510a0 512
Message: 1510a0 512
Message: 1510a0 512
Message: 1510a0 512
Message: 1510a0 512
Message: 1510a0 512
Message: 1510a0 512
Message: 1d11f6 512
Message: 1d11f6 512
Message: 1d11f6 512
Message: 1d11f6 512
Message: 1d11f6 512
Message: 1d11f6 512
Message: 1d11f6 512
Message: 1510a0 512
Message: 1510a0 512
Message: 707d4 512
Message: 707d4 512
Message: 707d4 512
Message: 707d4 512
Message: 707d4 512
Message: 707d4 512
Message: 707d4 512
Message: 1510a0 512
Message: 1510a0 512
Message: 1510a0 512
Message: 1510a0 512
Message: 1510a0 512
Message: 912cc 512
Message: 912cc 512
Message: 912cc 512
Message: 912cc 512
Message: 912cc 512
Message: 912cc 512
Message: 912cc 512
Message: 912cc 512
Message: 912cc 512
Message: 912cc 512
Message: 912cc 512
Message: 912cc 512
Message: 912cc 512
Message: 912cc 512
Message: 912cc 512
Message: 912cc 512
Message: 1510a0 512
Message: 1510a0 512
Message: 1510a0 512
Message: 1510a0 512
Message: 1510a0 512
Message: 1510a0 512
Message: 1510a0 512
Message: 707d4 512
Message: 707d4 512
Message: 707d4 512
Message: 707d4 512
Message: 707d4 512
Message: 707d4 512
Message: 707d4 512
Message: 707d4 512
Message: 707d4 512
Message: 707d4 512
Message: 707d4 512
Message: 707d4 512
Message: 707d4 512
Message: 707d4 512
Message: 707d4 512
Message: 707d4 512
Message: 707d4 513
Message: 7b08e2 96
Message: 707d4 514
Message: 1510a0 2031
Message: 707d4 512
Message: 1510a0 15
Message: 2a0678 15
Message: 91308 15
Message: 707da 15
Message: 707d6 15
Message: 91378 15
Message: 9117a 15
Message: 9144c 15
Message: 91444 15
Message: 911a2 15
Message: 911a0 15
Message: 911ba 15
Message: 91430 15
Message: c13f8 15
Message: c13d0 15
Message: c1428 15
Message: 9119e 15
Message: c142a 15
Message: 911ac 15
Message: 91446 15
Message: 91448 15
Message: 911a4 15
Message: 707d4 512
Message: 912aa 15
Message: 912a8 15
Message: c1112 15
Message: 9144a 15
Message: 912ca 15
Message: 912c8 15
Message: 912c6 15
Message: 912c4 15
Message: 912d0 15
Message: 9130a 15
Message: 91242 15
Message: 91244 15
Message: c13d8 15
Message: 2913ba 275
Message: 707d4 512
Message: 707d4 512
Message: 707d4 512
Message: 707d4 512
Message: 707d4 512
Message: 707d4 512
Message: 707d4 512
Message: 707d4 512
Message: 707d4 512
Message: 707d4 512
Message: 707d4 512
Message: 707d4 512
Message: 707d4 512
Message: 707d4 512
Message: 707d4 512
Message: 707d4 512
Message: 707d4 512
Message: 707d4 512
Message: 707d4 512
Message: 707d4 512
Message: 707d4 512
Message: 707d4 512
Message: 1510a0 512
Message: 1510a0 512
Message: 1510a0 512
Message: 1510a0 512
Message: 1510a0 512
Message: 1510a0 512
Message: 91308 512
Message: 91308 512
Message: 91308 512
Message: 91308 512
Message: 91308 512
Message: 91308 512
Message: 91308 512
Message: 91308 512
Message: 91308 512
Message: 91308 512
Message: 91308 512
Message: 91308 512
Message: 91308 512
Message: 91308 512
Message: 91308 512
Message: 91308 512
Message: 91308 512
Message: 91308 512
Message: 91308 512
Message: 91308 512
Message: 91308 512
Message: 91308 512
Message: 91308 512
Message: 91308 512
Message: 91308 512
Message: 91308 512
Message: 91308 512
Message: 91308 512
Message: 91308 512
Message: 91308 512
Message: 91308 512
Message: 91308 512
Message: 91308 512
Message: 91308 512
Message: 91308 512
Message: 91308 512
Message: 91308 512
Message: 91308 512
Message: 91308 512
Message: 91308 512
Message: 91308 512
Message: 91308 512
Message: 91308 512
Message: 91308 512
Message: 91308 512
Message: 91308 512
Message: 91308 512
Message: 91308 512
Message: 91308 512
Message: 91308 512
Message: 91308 512
Message: 91308 512
Message: 91308 512
Message: 91308 512
Message: 91444 512
Message: 91444 512
Message: 91444 512
Message: 91444 512
Message: 91444 512
Message: 91444 512
Message: 91444 512
Message: 91444 512
Message: 91444 512
Message: 91444 512
Message: 91444 512
Message: 91444 512
Message: 91444 512
Message: 91444 512
Message: 91444 512
Message: 91444 512
Message: 91444 512
Message: 91308 512
Message: 91308 512
Message: 91308 512
Message: 91308 512
Message: 91308 512
Message: 91308 512
Message: 91308 512
Message: 91308 512
Message: 91308 512
Message: 91308 512
Message: 91308 512
Message: 91308 512
Message: 91308 512
Message: 91308 512
Message: 91308 512
Message: 91308 512
Message: 91308 512
Message: 91308 512
Message: 912c8 512
Message: 912c8 512
Message: 912c8 512
Message: 912c8 512
Message: 912c8 512
Message: 912c8 512
Message: 912c8 512
Message: 912c8 512
Message: 912c8 512
Message: 912c8 512
Message: 912c8 512
Message: 912c8 512
Message: 912c8 512
Message: 912c8 512
Message: 912c8 512
Message: 912c8 512
Message: 912c8 512
Message: 912c8 512
Message: 912c8 512
Message: 912c8 512
Message: 912c8 512
Message: 912c8 512
Message: 912c8 512
Message: 912c8 513
Message: 707d4 15
Message: 912c8 514
Message: 91308 2031
Message: 70740 15
Message: 61156 15
Message: 61348 15
Message: 61342 15
Message: 610fe 15
Message: 70740 49373
Message: 912c8 512
Message: 2913ba 275
Message: 912c8 512
Message: 912c8 512
Message: 912c8 512
Message: 912c8 512
Message: 91308 512
Message: 91308 512
Message: 91308 512
Message: 91308 512
Message: 91308 512
Message: 91308 512
Message: 91308 512
Message: 91308 512
Message: 91308 512
Message: 91308 512
Message: 91308 512
Message: 91308 512
Message: 91308 512
Message: 91308 512
Message: 91308 512
Message: 91308 512
Message: 91308 512
Message: 91308 512
Message: 91308 512
Message: 70740 512
Message: 70740 512
Message: 70740 512
Message: 70740 512
Message: 70740 512
Message: 70740 512
Message: 70740 512
Message: 70740 512
Message: 70740 512
Message: 70740 512
Message: 70740 512
Message: 70740 512
Message: 70740 512
Message: 70740 512
Message: 70740 512
Message: 70740 512
Message: 70740 512
Message: 70740 512
Message: 70740 512
Message: 70740 512
Message: 70740 512
Message: 70740 512
Message: 70740 512
Message: 70740 512
Message: 70740 512
Message: 70740 512
Message: 70740 512
Message: 70740 512
Message: 70740 512
Message: 70740 512
Message: 70740 512
Message: 70740 512
Message: 70740 512
Message: 70740 512
Message: 70740 512
Message: 70740 512
Message: 70740 512
Message: 70740 512
Message: 70740 512
Message: 70740 512
Message: 70740 512
Message: 70740 512
Message: 70740 512
Message: 70740 512
Message: 70740 512
Message: 70740 512
Message: 70740 512
Message: 70740 512
Message: 70740 512
Message: 70740 512
Message: 70740 512
Message: 70740 512
Message: 70740 512
Message: 70740 512
Message: 70740 512
Message: 70740 512
Message: 70740 512
Message: 70740 512
Message: 70740 512
Message: 70740 512
Message: 70740 512
Message: 70740 512
Message: 70740 512
Message: 70740 512
Message: 70740 512
Message: 70740 512
Message: 70740 512
Message: 70740 512
Message: 70740 512
Message: 70740 512
Message: 70740 512
Message: 70740 512
Message: 70740 512
Message: 70740 512
Message: 70740 512
Message: 70740 512
Message: 70740 512
Message: 70740 512
Message: 70740 512
Message: 70740 512
Message: 70740 512
Message: 70740 512
Message: 61342 512
Message: 61342 512
Message: 61342 512
Message: 61342 512
Message: 61342 512
Message: 61342 512
Message: 61342 512
Message: 61342 512
Message: 61342 512
Message: 61342 512
Message: 61342 512
Message: 61342 512
Message: 61342 512
Message: 61342 512
Message: 61342 513
Message: 7b08e2 96
Message: 7b08e2 96
Message: 912c8 15
Message: 61342 514
Message: 70740 2031
Message: 1510a0 160
Message: 912cc 512
Message: 1510a0 674
Message: 912cc 512
Message: 707d4 512
Message: 707d4 512
Message: 91308 512
Message: 91308 512
Message: 9130a 512
Message: 9130a 512
Message: 9130a 512
Message: 2913ba 275
Message: 91308 512
Message: 91308 512
Message: 91308 512
Message: 91308 512
Message: 1510a0 512
Message: 1510a0 512
Message: 1510a0 160
Message: 1510a0 160
Message: 1510a0 160
Message: 1510a0 160
Message: 1510a0 160
Message: 1510a0 160
Message: 1510a0 160
Message: 1510a0 160
Message: 1510a0 160
Message: 1510a0 160
Message: 1510a0 160
Message: 1510a0 160
Message: 1510a0 160
Message: 1510a0 160
Message: 1510a0 160
Message: 1510a0 160
Message: 1510a0 160
Message: 1510a0 160
Message: 1510a0 160
Message: 1510a0 160
Message: 151
